# Supplementary material for: Biology and Bias in Cell Type-Specific RNAseq of Nucleus Accumbens Medium Spiny Neurons
Source: Sci Rep. 2019 Jun 6;9:8350. doi: 10.1038/s41598-019-44798-9 (PMC6554355; doi:10.1038/s41598-019-44798-9)
Supplement: Supplementary file 2 — Supplementary Dataset 1 [file 41598_2019_44798_MOESM2_ESM.xlsx]

## Sheet: Supplementary table 1.txt
covar	Estimate	Std. Error	z value	Pr(>|z|)
(Intercept)	-1.10425	1.10421	-1.00004	0.317293
baseMean	-9.50383e-05	0.000102946	-0.923191	0.355908
lfcSE	-5.40949	2.31842	-2.33327	0.019634
Length	3.28624e-06	2.01752e-06	1.62886	0.103344
rpkm_mean	-0.00353325	0.00463867	-0.761696	0.446242
rpkm_sd	0.0023012	0.00314054	0.73274	0.463717
LFC_abs	0.419585	0.637402	0.658274	0.510362
stat_abs	-0.330107	0.430898	-0.766091	0.443622
p_adj_neg_log10	0.33748	0.245694	1.37358	0.169573
