# Supplementary material for: Biology and Bias in Cell Type-Specific RNAseq of Nucleus Accumbens Medium Spiny Neurons
Source: Sci Rep. 2019 Jun 6;9:8350. doi: 10.1038/s41598-019-44798-9 (PMC6554355; doi:10.1038/s41598-019-44798-9)
Supplement: Supplementary file 3 — Supplementary Dataset 2 [file 41598_2019_44798_MOESM3_ESM.xlsx]

## Sheet: Nuclear_DESeq2
gene_ens	baseMean	log2FoldChange	lfcSE	stat	pvalue	padj
ENSMUSG00000032257	250.261	1.86178	0.162499	11.4483	2.39759e-30	3.79275e-26
ENSMUSG00000040219	818.22	3.36021	0.348771	9.60697	7.47177e-22	5.9098e-18
ENSMUSG00000032259	3326.08	1.70032	0.21239	8.00465	1.19809e-15	6.31753e-12
ENSMUSG00000096349	2180.43	-3.35747	0.432308	-7.79915	6.23243e-15	2.46477e-11
ENSMUSG00000095616	213.088	-3.55889	0.494914	-7.26128	3.83451e-13	1.21316e-09
ENSMUSG00000065037	2881.79	-2.79138	0.392049	-7.13367	9.77303e-13	2.20856e-09
ENSMUSG00000096205	247.915	-3.32138	0.467181	-7.14028	9.31406e-13	2.20856e-09
ENSMUSG00000088088	1114.42	-2.604	0.369303	-7.05916	1.67513e-12	3.23752e-09
ENSMUSG00000065701	708.968	-2.45543	0.611668	-7.04595	1.84194e-12	3.23752e-09
ENSMUSG00000019505	621.529	-3.01471	0.445204	-6.79429	1.08846e-11	1.72183e-08
ENSMUSG00000050711	449.928	-2.20154	0.341522	-6.44573	1.15046e-10	1.37628e-07
ENSMUSG00000105911	39.1078	-2.71879	0.41951	-6.44418	1.16227e-10	1.37628e-07
ENSMUSG00000065097	39.1078	-2.71879	0.41951	-6.44418	1.16227e-10	1.37628e-07
ENSMUSG00000096214	157.705	-3.15337	0.490633	-6.43707	1.21803e-10	1.37628e-07
ENSMUSG00000028461	475.324	-2.10291	0.327327	-6.42475	1.32084e-10	1.39296e-07
ENSMUSG00000105145	69.3268	-3.44729	0.555991	-6.37076	1.881e-10	1.78799e-07
ENSMUSG00000065911	311.353	-2.57181	0.404664	-6.36749	1.92148e-10	1.78799e-07
ENSMUSG00000061518	204.036	-2.81279	0.446797	-6.3092	2.80478e-10	2.3352e-07
ENSMUSG00000088609	178.794	-2.89554	0.459392	-6.31108	2.77093e-10	2.3352e-07
ENSMUSG00000099937	158.682	-2.62551	0.419681	-6.26144	3.81444e-10	2.87336e-07
ENSMUSG00000077323	158.682	-2.62551	0.419681	-6.26144	3.81444e-10	2.87336e-07
ENSMUSG00000032518	446.041	-2.38419	0.384233	-6.20994	5.30048e-10	3.81128e-07
ENSMUSG00000065061	31.5119	-2.59021	0.420586	-6.11864	9.43786e-10	5.99659e-07
ENSMUSG00000087342	31.5119	-2.59021	0.420586	-6.11864	9.43786e-10	5.99659e-07
ENSMUSG00000070225	73.6017	-3.3408	0.556404	-6.11798	9.47688e-10	5.99659e-07
ENSMUSG00000077714	174.698	-1.76012	0.288529	-6.09713	1.07987e-09	6.5702e-07
ENSMUSG00000073656	565.803	-1.16608	0.191876	-6.07696	1.2248e-09	7.17598e-07
ENSMUSG00000059213	704.708	-2.62019	0.433285	-6.06456	1.32315e-09	7.47531e-07
ENSMUSG00000022884	661.396	-1.56182	0.258321	-6.04602	1.48463e-09	8.09841e-07
ENSMUSG00000047714	515.475	-1.52652	0.252704	-6.03886	1.55211e-09	8.18429e-07
ENSMUSG00000029580	913.929	-2.4524	0.41077	-5.98066	2.22232e-09	1.13403e-06
ENSMUSG00000099250	1257.62	-3.21217	0.58136	-5.95349	2.62491e-09	1.29761e-06
ENSMUSG00000092837	3911.34	-3.13821	0.545925	-5.92016	3.21621e-09	1.54173e-06
ENSMUSG00000089659	6.89556	3.4915	0.570577	5.90156	3.60085e-09	1.56925e-06
ENSMUSG00000095590	239.399	-3.18527	0.554429	-5.89888	3.65967e-09	1.56925e-06
ENSMUSG00000105398	1156.75	-3.19067	0.580491	-5.90316	3.56605e-09	1.56925e-06
ENSMUSG00000065087	407.966	-2.49252	0.422898	-5.8984	3.67041e-09	1.56925e-06
ENSMUSG00000054379	9.27571	3.25044	0.521781	5.88309	4.02666e-09	1.60238e-06
ENSMUSG00000104664	8.84222	3.47311	0.574451	5.88951	3.87344e-09	1.60238e-06
ENSMUSG00000113976	6.88389	3.47918	0.571379	5.88206	4.05179e-09	1.60238e-06
ENSMUSG00000100981	8.32002	3.32259	0.544774	5.85712	4.70967e-09	1.73261e-06
ENSMUSG00000033316	942.787	1.35102	0.230334	5.86385	4.52253e-09	1.73261e-06
ENSMUSG00000069662	150.261	-1.93007	0.329128	-5.86006	4.62695e-09	1.73261e-06
ENSMUSG00000015656	1655.1	-2.31884	0.397508	-5.84233	5.14761e-09	1.85068e-06
ENSMUSG00000065251	124.69	-2.48368	0.428171	-5.81577	6.03562e-09	2.12172e-06
ENSMUSG00000082022	20.5353	3.40709	0.572179	5.80539	6.42165e-09	2.17711e-06
ENSMUSG00000002985	1243.62	-2.17172	0.374515	-5.80417	6.46843e-09	2.17711e-06
ENSMUSG00000064966	815.821	-2.17644	0.376538	-5.78327	7.32636e-09	2.36522e-06
ENSMUSG00000021057	988.741	-2.02592	0.350393	-5.7856	7.22546e-09	2.36522e-06
ENSMUSG00000074129	322.175	-2.43356	0.422775	-5.76417	8.20626e-09	2.59629e-06
ENSMUSG00000096243	54.2891	-3.0026	0.534922	-5.75008	8.92012e-09	2.76681e-06
ENSMUSG00000042750	274.836	-2.51429	0.43879	-5.7446	9.21406e-09	2.80302e-06
ENSMUSG00000095969	62.1865	-2.81187	0.493505	-5.73481	9.76204e-09	2.80774e-06
ENSMUSG00000064702	58.005	-2.70881	0.476519	-5.73963	9.4883e-09	2.80774e-06
ENSMUSG00000064337	55940.6	-3.01789	0.538656	-5.73728	9.62085e-09	2.80774e-06
ENSMUSG00000023944	2569.96	-2.31186	0.406029	-5.70443	1.16731e-08	3.29743e-06
ENSMUSG00000064724	112.197	-2.71596	0.478242	-5.69684	1.22048e-08	3.38714e-06
ENSMUSG00000103913	6.58361	3.36113	0.580651	5.68231	1.32887e-08	3.59479e-06
ENSMUSG00000087935	141.198	-1.92605	0.338727	-5.68079	1.34074e-08	3.59479e-06
ENSMUSG00000043336	177765	-2.41916	0.428502	-5.66158	1.49985e-08	3.95434e-06
ENSMUSG00000026576	1712.45	-1.42204	0.251479	-5.65521	1.55656e-08	4.03659e-06
ENSMUSG00000021478	205.275	-1.63009	0.288612	-5.64844	1.61908e-08	4.131e-06
ENSMUSG00000022748	178208	-2.40234	0.427169	-5.6393	1.70747e-08	4.28738e-06
ENSMUSG00000087563	65.2889	-2.52087	0.446891	-5.62628	1.8414e-08	4.38133e-06
ENSMUSG00000109441	29.6133	2.80145	0.483511	5.63053	1.79656e-08	4.38133e-06
ENSMUSG00000109426	8.13629	3.28288	0.587953	5.62494	1.85567e-08	4.38133e-06
ENSMUSG00000096659	31.8093	-2.97709	0.52843	-5.62697	1.83406e-08	4.38133e-06
ENSMUSG00000114945	97.6464	2.25437	0.399039	5.61345	1.98335e-08	4.6139e-06
ENSMUSG00000029635	324416	-2.48454	0.445306	-5.60036	2.13909e-08	4.84423e-06
ENSMUSG00000043419	63.5159	-2.13783	0.381684	-5.59999	2.1436e-08	4.84423e-06
ENSMUSG00000050071	87.032	-2.49979	0.446913	-5.58679	2.31309e-08	5.15363e-06
ENSMUSG00000001270	743.433	-2.13782	0.383316	-5.58313	2.36233e-08	5.19023e-06
ENSMUSG00000109912	6.12844	3.29168	0.577242	5.57876	2.42238e-08	5.2477e-06
ENSMUSG00000104599	137.931	-1.95654	0.350545	-5.57645	2.45483e-08	5.2477e-06
ENSMUSG00000045573	2389.8	-2.13517	0.384713	-5.55649	2.75258e-08	5.75379e-06
ENSMUSG00000064945	290.791	-2.51947	0.611665	-5.55574	2.76432e-08	5.75379e-06
ENSMUSG00000096206	211.659	-3.0474	0.571433	-5.54781	2.89265e-08	5.9427e-06
ENSMUSG00000036667	1229.69	-0.921456	0.16635	-5.53918	3.03896e-08	6.16324e-06
ENSMUSG00000048644	118.844	-2.04484	0.369425	-5.53025	3.19779e-08	6.40328e-06
ENSMUSG00000090546	1234.6	-1.97042	0.357036	-5.52142	3.36264e-08	6.52183e-06
ENSMUSG00000000568	505.424	-0.892664	0.16165	-5.52194	3.35268e-08	6.52183e-06
ENSMUSG00000022582	31.0152	3.05476	0.535499	5.52048	3.38068e-08	6.52183e-06
ENSMUSG00000019923	1121.58	-1.28583	0.233787	-5.50016	3.79457e-08	7.23208e-06
ENSMUSG00000025132	204.259	-1.99417	0.362764	-5.49727	3.85726e-08	7.26405e-06
ENSMUSG00000031428	255.016	-1.42791	0.259975	-5.4945	3.91813e-08	7.29187e-06
ENSMUSG00000030744	1059.66	-1.98427	0.363022	-5.46854	4.53758e-08	8.34651e-06
ENSMUSG00000036438	1846.98	-2.02763	0.371963	-5.45656	4.85447e-08	8.82676e-06
ENSMUSG00000094377	54.8364	-2.87099	0.52844	-5.45162	4.9913e-08	8.87161e-06
ENSMUSG00000044285	159.834	-2.70075	0.500065	-5.45321	4.94698e-08	8.87161e-06
ENSMUSG00000001985	3687.52	0.854651	0.156969	5.44462	5.19163e-08	8.96977e-06
ENSMUSG00000062825	280.376	-2.35901	0.433707	-5.44423	5.20302e-08	8.96977e-06
ENSMUSG00000108414	431.108	-2.27872	0.4189	-5.44376	5.21663e-08	8.96977e-06
ENSMUSG00000088246	30.9486	-2.77265	0.517114	-5.43053	5.61867e-08	9.55718e-06
ENSMUSG00000028833	653.715	-2.11928	0.391057	-5.42521	5.78871e-08	9.7365e-06
ENSMUSG00000001175	1922.3	-2.24667	0.415079	-5.42341	5.84719e-08	9.7365e-06
ENSMUSG00000059796	587.255	-1.66389	0.307326	-5.41491	6.1318e-08	9.99989e-06
ENSMUSG00000099703	725.221	-1.09105	0.201455	-5.41618	6.08842e-08	9.99989e-06
ENSMUSG00000113859	12.3955	2.51183	0.4518	5.40977	6.31064e-08	1.01865e-05
ENSMUSG00000038518	67542	-2.28764	0.425307	-5.39224	6.95843e-08	1.11187e-05
ENSMUSG00000025393	914.677	-2.23411	0.417106	-5.36601	8.0496e-08	1.27337e-05
ENSMUSG00000105788	568.452	-2.80104	0.604269	-5.35671	8.47508e-08	1.3274e-05
ENSMUSG00000025738	1669.23	-2.06348	0.386179	-5.3497	8.81006e-08	1.36634e-05
ENSMUSG00000102869	769.474	-2.34818	0.440503	-5.34588	8.99777e-08	1.37222e-05
ENSMUSG00000065336	24.4941	-1.88117	0.352645	-5.34373	9.10546e-08	1.37222e-05
ENSMUSG00000065649	205.999	-1.9072	0.357145	-5.34367	9.10822e-08	1.37222e-05
ENSMUSG00000050377	97189.6	-2.30027	0.431909	-5.34057	9.26566e-08	1.38277e-05
ENSMUSG00000035202	57356.7	-2.33052	0.438322	-5.33337	9.64058e-08	1.41208e-05
ENSMUSG00000113136	48277.4	-2.35352	0.442663	-5.33452	9.57984e-08	1.41208e-05
ENSMUSG00000049775	119.574	-2.09185	0.393073	-5.32995	9.82415e-08	1.42576e-05
ENSMUSG00000031517	2735.45	-0.81111	0.152611	-5.31495	1.06687e-07	1.50957e-05
ENSMUSG00000076281	1306.93	-2.29968	0.433944	-5.31462	1.06879e-07	1.50957e-05
ENSMUSG00000082510	10.7485	3.05578	0.572469	5.31588	1.06141e-07	1.50957e-05
ENSMUSG00000065287	74.9538	-2.22021	0.418136	-5.31056	1.09287e-07	1.51927e-05
ENSMUSG00000099021	761.077	-2.79127	0.603619	-5.31023	1.09486e-07	1.51927e-05
ENSMUSG00000070802	457.05	-2.11245	0.398763	-5.30614	1.1197e-07	1.54022e-05
ENSMUSG00000015222	5788.95	-0.930124	0.175449	-5.30141	1.14914e-07	1.56709e-05
ENSMUSG00000043857	930.067	0.610208	0.115229	5.29533	1.18799e-07	1.60623e-05
ENSMUSG00000015291	481.749	-1.48305	0.28058	-5.28693	1.24386e-07	1.66751e-05
ENSMUSG00000104863	179.829	-1.96716	0.373073	-5.27486	1.3286e-07	1.76615e-05
ENSMUSG00000088368	6.14045	3.0921	0.590175	5.27189	1.3503e-07	1.78003e-05
ENSMUSG00000095676	15.355	-2.63533	0.495975	-5.26866	1.37422e-07	1.7966e-05
ENSMUSG00000039278	212.264	-2.09564	0.398701	-5.26708	1.38608e-07	1.79724e-05
ENSMUSG00000087352	109.82	-2.02796	0.385222	-5.26071	1.43499e-07	1.84553e-05
ENSMUSG00000048895	269.813	-1.6834	0.321139	-5.24198	1.58864e-07	2.02666e-05
ENSMUSG00000046432	142.402	-2.45349	0.468472	-5.23636	1.63772e-07	2.07256e-05
ENSMUSG00000090071	280.052	-2.09059	0.400071	-5.23398	1.65897e-07	2.0828e-05
ENSMUSG00000061718	915.537	-1.76897	0.33916	-5.21757	1.81289e-07	2.25812e-05
ENSMUSG00000064339	39893.1	-2.85726	0.577665	-5.21504	1.83774e-07	2.27119e-05
ENSMUSG00000058558	487.056	-1.82824	0.350886	-5.21121	1.87611e-07	2.30063e-05
ENSMUSG00000031409	97.0846	-2.33586	0.448307	-5.20836	1.9052e-07	2.31834e-05
ENSMUSG00000064351	3542.5	-2.83624	0.56899	-5.1924	2.07597e-07	2.50686e-05
ENSMUSG00000086265	7.78666	3.06704	0.578266	5.17864	2.23509e-07	2.67855e-05
ENSMUSG00000085944	699.628	-1.71136	0.331785	-5.15952	2.47587e-07	2.94479e-05
ENSMUSG00000064994	114.438	-2.08831	0.405467	-5.15675	2.51268e-07	2.96627e-05
ENSMUSG00000109836	148.906	-1.85505	0.359591	-5.15386	2.5518e-07	2.99014e-05
ENSMUSG00000038530	499.728	-1.98568	0.386685	-5.1383	2.77231e-07	3.17867e-05
ENSMUSG00000099357	8.07324	3.02711	0.587214	5.13922	2.7588e-07	3.17867e-05
ENSMUSG00000049740	12.74	2.58703	0.483567	5.13555	2.81316e-07	3.17867e-05
ENSMUSG00000109563	12.74	2.58703	0.483567	5.13555	2.81316e-07	3.17867e-05
ENSMUSG00000097051	950.005	-1.89333	0.368982	-5.13564	2.81186e-07	3.17867e-05
ENSMUSG00000019370	925.504	-2.07363	0.404874	-5.12955	2.90428e-07	3.25835e-05
ENSMUSG00000061904	264.566	-1.15592	0.225455	-5.12634	2.95433e-07	3.29117e-05
ENSMUSG00000031422	231.591	-1.43299	0.279659	-5.12313	3.005e-07	3.3242e-05
ENSMUSG00000022108	633.675	-0.865285	0.168987	-5.12032	3.05016e-07	3.35073e-05
ENSMUSG00000064367	5005.47	-2.77933	0.560881	-5.11885	3.07397e-07	3.3536e-05
ENSMUSG00000071415	330.34	-1.90894	0.373296	-5.11666	3.10989e-07	3.36954e-05
ENSMUSG00000108840	17.4316	2.78123	0.527319	5.11189	3.18956e-07	3.43236e-05
ENSMUSG00000034403	228.98	-1.61016	0.31543	-5.10549	3.29935e-07	3.52651e-05
ENSMUSG00000003814	743.422	-1.44173	0.282543	-5.10366	3.33144e-07	3.53691e-05
ENSMUSG00000026234	1093.27	-1.78836	0.350877	-5.10044	3.38867e-07	3.57369e-05
ENSMUSG00000068696	438.161	-1.83664	0.36037	-5.09851	3.42329e-07	3.58629e-05
ENSMUSG00000018965	655.86	-1.95015	0.383634	-5.08918	3.59615e-07	3.71814e-05
ENSMUSG00000055302	190.602	-2.12746	0.419158	-5.08988	3.58289e-07	3.71814e-05
ENSMUSG00000058153	2321.11	1.00378	0.197341	5.08615	3.65409e-07	3.75351e-05
ENSMUSG00000064453	230.7	-2.31748	0.456637	-5.08384	3.69889e-07	3.77501e-05
ENSMUSG00000044783	528.332	1.35787	0.26731	5.07695	3.83536e-07	3.8892e-05
ENSMUSG00000091337	184.889	-2.23998	0.441623	-5.07387	3.89797e-07	3.90266e-05
ENSMUSG00000077971	5.53749	2.99256	0.580762	5.07464	3.88221e-07	3.90266e-05
ENSMUSG00000076518	11.0916	3.03226	0.575875	5.06684	4.04477e-07	3.99901e-05
ENSMUSG00000034566	248.461	-1.84157	0.363246	-5.06715	4.03813e-07	3.99901e-05
ENSMUSG00000025508	142.388	-2.0268	0.400984	-5.05646	4.27114e-07	4.1451e-05
ENSMUSG00000064938	55.6624	-2.22954	0.442551	-5.05695	4.26011e-07	4.1451e-05
ENSMUSG00000100306	55.6624	-2.22954	0.442551	-5.05695	4.26011e-07	4.1451e-05
ENSMUSG00000094830	310.208	-2.64176	0.607215	-5.05389	4.32907e-07	4.17571e-05
ENSMUSG00000089417	170.273	-1.37148	0.271368	-5.05128	4.38862e-07	4.18214e-05
ENSMUSG00000105913	73.7702	-2.61385	0.518535	-5.05169	4.37921e-07	4.18214e-05
ENSMUSG00000025658	3525.13	-0.889761	0.176295	-5.04699	4.48816e-07	4.25139e-05
ENSMUSG00000025475	635.309	0.963732	0.19121	5.03947	4.66832e-07	4.39573e-05
ENSMUSG00000080345	4.77094	2.96322	0.588155	5.03095	4.88057e-07	4.55375e-05
ENSMUSG00000064368	2261.65	-2.76411	0.575016	-5.03043	4.89372e-07	4.55375e-05
ENSMUSG00000041757	2066.82	0.703771	0.139992	5.02708	4.97997e-07	4.58076e-05
ENSMUSG00000037965	96969.1	-2.12508	0.423662	-5.02706	4.98066e-07	4.58076e-05
ENSMUSG00000060126	249.874	-2.19802	0.438136	-5.02449	5.04767e-07	4.61555e-05
ENSMUSG00000058799	830.653	-1.01526	0.202401	-5.01589	5.27888e-07	4.79923e-05
ENSMUSG00000027104	4623.57	-2.07339	0.414781	-5.00792	5.50227e-07	4.94548e-05
ENSMUSG00000108708	8.9272	3.00634	0.581044	5.00898	5.47181e-07	4.94548e-05
ENSMUSG00000105428	55.2865	-2.21963	0.445232	-5.00518	5.58086e-07	4.98777e-05
ENSMUSG00000100862	19.5675	-2.82849	0.570916	-4.9956	5.86543e-07	5.15474e-05
ENSMUSG00000060240	239.434	-1.98009	0.396746	-4.99762	5.80419e-07	5.15474e-05
ENSMUSG00000050761	115.042	-1.72238	0.344626	-4.99617	5.84803e-07	5.15474e-05
ENSMUSG00000103719	135.342	-1.15546	0.231402	-4.99237	5.96413e-07	5.20411e-05
ENSMUSG00000109901	175.509	-1.29898	0.260079	-4.99162	5.98741e-07	5.20411e-05
ENSMUSG00000006800	1050.26	0.905929	0.181633	4.98739	6.1201e-07	5.26163e-05
ENSMUSG00000091623	93.4247	-1.54759	0.310388	-4.9884	6.08821e-07	5.26163e-05
ENSMUSG00000084708	194.689	-2.1029	0.422006	-4.98437	6.21624e-07	5.31539e-05
ENSMUSG00000029878	298.849	-1.49895	0.30084	-4.98314	6.25605e-07	5.32067e-05
ENSMUSG00000084596	6.68803	2.94527	0.570939	4.978	6.42445e-07	5.37716e-05
ENSMUSG00000066705	347.526	1.25654	0.2523	4.97884	6.39673e-07	5.37716e-05
ENSMUSG00000065041	133.435	-2.49339	0.502099	-4.97956	6.37288e-07	5.37716e-05
ENSMUSG00000040785	4683	-0.723801	0.14546	-4.97594	6.49311e-07	5.40603e-05
ENSMUSG00000028222	447.553	-1.14686	0.230631	-4.97267	6.6037e-07	5.46931e-05
ENSMUSG00000053137	107.984	1.30697	0.262668	4.97113	6.65648e-07	5.48431e-05
ENSMUSG00000028639	449.234	-1.0729	0.21604	-4.96577	6.84296e-07	5.60875e-05
ENSMUSG00000020368	982.377	-1.11678	0.225175	-4.95957	7.06481e-07	5.75125e-05
ENSMUSG00000106279	409.422	-2.67137	0.602605	-4.9579	7.12589e-07	5.75125e-05
ENSMUSG00000102440	2249.64	-0.38617	0.0778858	-4.95816	7.11653e-07	5.75125e-05
ENSMUSG00000004366	158.971	-1.7167	0.34663	-4.95579	7.20387e-07	5.78467e-05
ENSMUSG00000027254	3516.58	-2.02731	0.410679	-4.94503	7.61315e-07	6.01953e-05
ENSMUSG00000082229	154.115	-1.80744	0.365655	-4.94628	7.56445e-07	6.01953e-05
ENSMUSG00000051180	35.0336	2.87209	0.569338	4.94512	7.60983e-07	6.01953e-05
ENSMUSG00000064370	3244.97	-2.71866	0.573904	-4.94413	7.64856e-07	6.01953e-05
ENSMUSG00000092819	66.664	-2.35159	0.475107	-4.94242	7.71578e-07	6.04237e-05
ENSMUSG00000093264	103.66	-2.31921	0.470401	-4.94124	7.7627e-07	6.04917e-05
ENSMUSG00000030161	335.36	-1.22642	0.248317	-4.93959	7.82865e-07	6.07066e-05
ENSMUSG00000020048	1073.88	-1.24341	0.251896	-4.93664	7.94805e-07	6.13318e-05
ENSMUSG00000035367	206.809	-1.37769	0.279289	-4.93427	8.04503e-07	6.17788e-05
ENSMUSG00000087147	5.54014	2.85978	0.595623	4.9161	8.82846e-07	6.74673e-05
ENSMUSG00000025967	168.646	-1.8959	0.386613	-4.90868	9.16912e-07	6.87462e-05
ENSMUSG00000092109	13.1466	2.76774	0.551619	4.90877	9.16486e-07	6.87462e-05
ENSMUSG00000044533	118.549	-1.90167	0.387208	-4.90894	9.15695e-07	6.87462e-05
ENSMUSG00000103088	2141.38	-0.402282	0.0819532	-4.90867	9.16964e-07	6.87462e-05
ENSMUSG00000004980	910.75	-1.00831	0.205465	-4.9074	9.22896e-07	6.88646e-05
ENSMUSG00000076746	9.27559	2.81779	0.552011	4.90439	9.37178e-07	6.96019e-05
ENSMUSG00000067292	5.55964	2.85398	0.597331	4.90169	9.50155e-07	7.0236e-05
ENSMUSG00000064451	79.8367	-2.07543	0.423486	-4.90036	9.56614e-07	7.03846e-05
ENSMUSG00000025151	486.703	-1.64891	0.336782	-4.89668	9.74714e-07	7.13843e-05
ENSMUSG00000092686	177.289	-1.62565	0.332545	-4.89473	9.8442e-07	7.17629e-05
ENSMUSG00000089542	154.884	-2.26343	0.463358	-4.88731	1.02225e-06	7.4179e-05
ENSMUSG00000026864	358.362	-1.08963	0.223015	-4.88592	1.02945e-06	7.43602e-05
ENSMUSG00000031778	739.99	-1.18225	0.242045	-4.88454	1.03671e-06	7.45444e-05
ENSMUSG00000096617	14.1526	-2.535	0.515011	-4.88166	1.05198e-06	7.46243e-05
ENSMUSG00000025867	1737.58	-1.73946	0.3565	-4.88251	1.04742e-06	7.46243e-05
ENSMUSG00000064369	64.7743	-2.71773	0.566171	-4.8825	1.0475e-06	7.46243e-05
ENSMUSG00000097412	541.359	-1.24832	0.255838	-4.87987	1.06157e-06	7.49685e-05
ENSMUSG00000086324	12333.5	-2.13297	0.438422	-4.8783	1.07004e-06	7.52308e-05
ENSMUSG00000025656	1815.7	-0.809516	0.166068	-4.87466	1.08994e-06	7.56215e-05
ENSMUSG00000053214	150.724	1.21355	0.24882	4.87577	1.08387e-06	7.56215e-05
ENSMUSG00000065944	54.7151	-2.32064	0.479771	-4.87517	1.08716e-06	7.56215e-05
ENSMUSG00000027273	4287.53	-1.11952	0.229996	-4.86787	1.12806e-06	7.79246e-05
ENSMUSG00000104597	490.983	-1.24784	0.256324	-4.86699	1.13309e-06	7.79319e-05
ENSMUSG00000032294	1106.2	-1.25279	0.257918	-4.85766	1.1878e-06	8.09916e-05
ENSMUSG00000065145	20.7426	-2.71548	0.602301	-4.85766	1.18782e-06	8.09916e-05
ENSMUSG00000047976	277.985	-0.939046	0.193428	-4.85491	1.20441e-06	8.17706e-05
ENSMUSG00000099825	5.67761	2.8476	0.589526	4.84552	1.26281e-06	8.53691e-05
ENSMUSG00000044667	1129.42	-0.97687	0.201676	-4.84387	1.27332e-06	8.57136e-05
ENSMUSG00000080932	5.85679	2.84402	0.59178	4.83885	1.3059e-06	8.75341e-05
ENSMUSG00000064901	216.933	-2.01952	0.417696	-4.83747	1.315e-06	8.77718e-05
ENSMUSG00000055430	244.232	-1.99681	0.413488	-4.83023	1.36374e-06	9.06428e-05
ENSMUSG00000106463	22.3315	-1.79643	0.373164	-4.82645	1.3899e-06	9.19948e-05
ENSMUSG00000032128	207.594	1.61738	0.335158	4.81785	1.45115e-06	9.56488e-05
ENSMUSG00000026223	522.552	-1.12355	0.233436	-4.81351	1.48303e-06	9.6942e-05
ENSMUSG00000064493	23.4733	-2.51963	0.522895	-4.81393	1.47992e-06	9.6942e-05
ENSMUSG00000056201	323.529	-2.05461	0.427754	-4.80971	1.51146e-06	9.83943e-05
ENSMUSG00000106147	78.3663	-2.06746	0.431079	-4.80761	1.52744e-06	9.8623e-05
ENSMUSG00000065870	78.3663	-2.06746	0.431079	-4.80761	1.52744e-06	9.8623e-05
ENSMUSG00000112272	5.78164	2.84445	0.576902	4.80279	1.56472e-06	9.94069e-05
ENSMUSG00000110821	7.24349	2.74155	0.58863	4.80489	1.54839e-06	9.94069e-05
ENSMUSG00000114138	299.393	-0.927567	0.193092	-4.80306	1.56262e-06	9.94069e-05
ENSMUSG00000021546	510.496	-1.36435	0.284066	-4.80341	1.55987e-06	9.94069e-05
ENSMUSG00000044763	145.873	-1.39394	0.290566	-4.79764	1.60544e-06	0.000101586
ENSMUSG00000092599	162.53	-1.13612	0.23709	-4.79213	1.65019e-06	0.000104001
ENSMUSG00000084899	252.051	-1.46367	0.305666	-4.78954	1.67162e-06	0.000104934
ENSMUSG00000106659	163.777	1.48323	0.310043	4.77959	1.75653e-06	0.000109828
ENSMUSG00000099996	17.6533	2.75759	0.550606	4.7687	1.85415e-06	0.000115061
ENSMUSG00000105334	15.5644	2.48719	0.504674	4.76785	1.86204e-06	0.000115061
ENSMUSG00000054364	87.0563	-1.6871	0.353554	-4.76792	1.86138e-06	0.000115061
ENSMUSG00000081450	4.94464	2.82188	0.589779	4.76638	1.87569e-06	0.000115453
ENSMUSG00000107068	411.985	-0.930795	0.195578	-4.75866	1.94885e-06	0.000118573
ENSMUSG00000022905	12857.5	-2.02795	0.427022	-4.75929	1.94279e-06	0.000118573
ENSMUSG00000024083	1333.29	-1.19834	0.25184	-4.75869	1.94854e-06	0.000118573
ENSMUSG00000102742	1819.13	-0.396392	0.083335	-4.75661	1.96867e-06	0.00011932
ENSMUSG00000066241	13.8419	2.78993	0.575005	4.75376	1.9967e-06	0.000120556
ENSMUSG00000063166	5.91296	2.71677	0.560796	4.75207	2.01348e-06	0.000121107
ENSMUSG00000020894	467.212	-1.77148	0.373178	-4.74957	2.03848e-06	0.000122146
ENSMUSG00000051627	61.8515	-1.85984	0.391805	-4.74864	2.04785e-06	0.000122245
ENSMUSG00000082780	5.35584	2.80377	0.582451	4.74214	2.11477e-06	0.000125765
ENSMUSG00000064999	11.3493	-2.69501	0.571602	-4.73655	2.17389e-06	0.000128797
ENSMUSG00000064363	1970.81	-2.62032	0.580604	-4.73307	2.2115e-06	0.000130536
ENSMUSG00000039485	265.675	-1.80266	0.381231	-4.73191	2.22419e-06	0.000130798
ENSMUSG00000076846	4.29674	2.7825	0.596676	4.73011	2.24395e-06	0.000131076
ENSMUSG00000057863	47.711	-2.21084	0.466424	-4.72997	2.2455e-06	0.000131076
ENSMUSG00000021270	1713.97	-1.85697	0.393846	-4.72114	2.34525e-06	0.000136395
ENSMUSG00000068039	310.822	-1.3498	0.286206	-4.7163	2.4017e-06	0.000139166
ENSMUSG00000082623	7.731	2.70721	0.563775	4.71334	2.43688e-06	0.00014069
ENSMUSG00000019877	572.528	-1.49298	0.317032	-4.70913	2.48781e-06	0.000143108
ENSMUSG00000021665	20470	-2.0031	0.426541	-4.70619	2.5239e-06	0.000144658
ENSMUSG00000094187	7.3683	2.7013	0.584084	4.70306	2.56297e-06	0.000146367
ENSMUSG00000097799	408.755	-1.64756	0.350582	-4.70105	2.58833e-06	0.000146827
ENSMUSG00000030255	6586.85	-1.87817	0.400183	-4.69971	2.60537e-06	0.000146827
ENSMUSG00000025785	293.965	0.92734	0.1973	4.69975	2.60478e-06	0.000146827
ENSMUSG00000064345	2532.1	-2.57706	0.566247	-4.69949	2.60816e-06	0.000146827
ENSMUSG00000025428	540.352	-1.84608	0.393357	-4.69764	2.63189e-06	0.000147638
ENSMUSG00000026878	375.411	-0.96875	0.206459	-4.69203	2.70514e-06	0.000150678
ENSMUSG00000006651	1058.15	-1.368	0.291598	-4.69239	2.70038e-06	0.000150678
ENSMUSG00000042604	370.613	-1.11689	0.238086	-4.69053	2.72501e-06	0.000151252
ENSMUSG00000084921	29.8254	2.53311	0.533659	4.67803	2.89651e-06	0.000160209
ENSMUSG00000084259	6.84476	2.78781	0.577086	4.67694	2.91185e-06	0.000160497
ENSMUSG00000104063	1928.17	-0.38894	0.0831762	-4.6761	2.92382e-06	0.000160597
ENSMUSG00000016349	854.248	-1.76527	0.378053	-4.67448	2.94699e-06	0.000161309
ENSMUSG00000093006	44.646	-2.11811	0.454782	-4.67329	2.96419e-06	0.000161692
ENSMUSG00000087606	52.9146	1.66288	0.355534	4.67124	2.99389e-06	0.00016275
ENSMUSG00000112504	22.1271	2.7997	0.575507	4.66995	3.01268e-06	0.000163211
ENSMUSG00000097601	919.637	0.894361	0.191567	4.66826	3.03764e-06	0.000164001
ENSMUSG00000080836	7.08289	2.75311	0.597656	4.667	3.05635e-06	0.00016445
ENSMUSG00000082597	5.75074	2.63308	0.592009	4.66431	3.09658e-06	0.00016605
ENSMUSG00000104620	7.06539	2.75096	0.597665	4.66328	3.11203e-06	0.000166315
ENSMUSG00000045092	120.915	-1.20604	0.258823	-4.65907	3.17636e-06	0.000169181
ENSMUSG00000031166	266.155	-0.910308	0.195513	-4.65665	3.21393e-06	0.000170541
ENSMUSG00000050148	231.286	-2.50216	0.545137	-4.65604	3.22344e-06	0.000170541
ENSMUSG00000044352	114.212	-1.97355	0.424735	-4.65531	3.23495e-06	0.000170579
ENSMUSG00000102918	1100.72	-0.628587	0.13508	-4.65358	3.26227e-06	0.000171448
ENSMUSG00000082903	12.0994	2.85612	0.590237	4.65201	3.28721e-06	0.000172187
ENSMUSG00000095641	41.4217	-2.29831	0.49496	-4.65131	3.29831e-06	0.000172198
ENSMUSG00000086937	32.0256	-1.99092	0.426677	-4.64942	3.32873e-06	0.000172646
ENSMUSG00000007892	233.4	-2.48334	0.542742	-4.64949	3.32753e-06	0.000172646
ENSMUSG00000094050	74.8993	-2.31128	0.498032	-4.64775	3.35576e-06	0.00017348
ENSMUSG00000060938	305.832	-2.13081	0.460251	-4.64606	3.38341e-06	0.000174339
ENSMUSG00000049100	923.581	-0.992616	0.213753	-4.64406	3.41627e-06	0.000175461
ENSMUSG00000089703	9.13547	2.79678	0.587525	4.64327	3.4294e-06	0.000175565
ENSMUSG00000036019	21356.6	-1.80383	0.389303	-4.6386	3.50785e-06	0.000178512
ENSMUSG00000097625	35670.4	-1.88147	0.406216	-4.6385	3.50953e-06	0.000178512
ENSMUSG00000097466	196.764	-0.881614	0.190135	-4.63663	3.54129e-06	0.00017955
ENSMUSG00000097274	174.339	-1.91299	0.413358	-4.63374	3.59124e-06	0.000180349
ENSMUSG00000084940	45.7558	2.43352	0.517471	4.63433	3.58097e-06	0.000180349
ENSMUSG00000064341	1724.81	-2.55101	0.568886	-4.63446	3.57875e-06	0.000180349
ENSMUSG00000023175	479.032	-1.10111	0.237829	-4.63116	3.63622e-06	0.00018203
ENSMUSG00000028484	1169.63	-1.00145	0.216312	-4.63034	3.65068e-06	0.000182177
ENSMUSG00000022285	1431.94	-1.57491	0.340435	-4.62819	3.6887e-06	0.000183495
ENSMUSG00000022489	1936.95	-1.23739	0.267617	-4.6241	3.76226e-06	0.000186568
ENSMUSG00000087450	25.2169	2.53811	0.533602	4.6208	3.82255e-06	0.000187792
ENSMUSG00000054871	88.1065	-2.03853	0.43998	-4.62205	3.79969e-06	0.000187792
ENSMUSG00000102222	2020.58	-0.3748	0.0811092	-4.62093	3.82025e-06	0.000187792
ENSMUSG00000077704	134.754	-2.13612	0.464848	-4.6195	3.84666e-06	0.000188391
ENSMUSG00000027447	256.747	-1.5622	0.338558	-4.61727	3.88825e-06	0.000189584
ENSMUSG00000035285	133.505	-1.53512	0.332852	-4.61691	3.89498e-06	0.000189584
ENSMUSG00000045114	323.701	-1.04632	0.226717	-4.61436	3.94304e-06	0.000191334
ENSMUSG00000048191	340.737	1.44169	0.312233	4.61262	3.97629e-06	0.000192358
ENSMUSG00000039546	1483.46	0.529966	0.115027	4.60713	4.0827e-06	0.000196304
ENSMUSG00000095915	60.318	-2.21753	0.611888	-4.60754	4.07458e-06	0.000196304
ENSMUSG00000025261	2288.53	-0.838766	0.182412	-4.59826	4.26031e-06	0.000204224
ENSMUSG00000036564	1810.63	-1.07985	0.234943	-4.59657	4.29501e-06	0.000204647
ENSMUSG00000092606	4.02786	2.69455	0.595477	4.59711	4.28398e-06	0.000204647
ENSMUSG00000039615	192.93	-1.44967	0.315745	-4.59325	4.364e-06	0.00020731
ENSMUSG00000056820	414.077	-0.790565	0.172182	-4.59135	4.40389e-06	0.000208578
ENSMUSG00000049313	2264.11	0.409003	0.0891442	4.58807	4.4737e-06	0.000211252
ENSMUSG00000025576	7957.85	0.522286	0.113861	4.58705	4.49543e-06	0.000211294
ENSMUSG00000003970	138.483	-1.96571	0.429795	-4.58678	4.5013e-06	0.000211294
ENSMUSG00000049612	102.434	-1.34337	0.292871	-4.5851	4.53772e-06	0.000212373
ENSMUSG00000031445	164.078	1.54105	0.335585	4.58278	4.58833e-06	0.000214109
ENSMUSG00000087819	45.7851	-1.59987	0.349447	-4.57976	4.65517e-06	0.000216589
ENSMUSG00000085438	362.908	-1.65621	0.361799	-4.57851	4.68301e-06	0.000217245
ENSMUSG00000038976	1221.58	-1.81917	0.39796	-4.5768	4.72137e-06	0.000218384
ENSMUSG00000037236	882.647	-0.978146	0.213771	-4.57613	4.73666e-06	0.000218452
ENSMUSG00000107406	62.8316	-1.81966	0.398422	-4.57008	4.87545e-06	0.0002242
ENSMUSG00000107346	17.0347	2.76192	0.583992	4.56854	4.91137e-06	0.000224546
ENSMUSG00000096431	31.7022	-2.10119	0.459185	-4.56903	4.89985e-06	0.000224546
ENSMUSG00000062598	6.9849	2.57913	0.609956	4.5671	4.94529e-06	0.000225446
ENSMUSG00000039145	34992.7	-1.79721	0.394158	-4.56495	4.99618e-06	0.000227111
ENSMUSG00000043498	74.7324	-2.04243	0.446919	-4.56117	5.08695e-06	0.000230574
ENSMUSG00000047454	19188	-1.72545	0.378812	-4.55895	5.14102e-06	0.000231948
ENSMUSG00000089255	17.401	-2.2076	0.484368	-4.55872	5.14659e-06	0.000231948
ENSMUSG00000029309	2338.49	-1.45259	0.318916	-4.55625	5.20748e-06	0.000234026
ENSMUSG00000074072	10.4095	2.76222	0.592248	4.55497	5.23926e-06	0.000234787
ENSMUSG00000034994	610.623	-1.79765	0.39595	-4.54505	5.49223e-06	0.000244737
ENSMUSG00000085977	8.6892	2.6591	0.578389	4.5456	5.47795e-06	0.000244737
ENSMUSG00000080766	11.7855	2.76074	0.59801	4.54385	5.52364e-06	0.000245089
ENSMUSG00000024474	382.312	-1.22819	0.270245	-4.54356	5.53111e-06	0.000245089
ENSMUSG00000030122	655.29	-1.45171	0.320184	-4.53588	5.73639e-06	0.000253475
ENSMUSG00000081572	8.02886	2.45466	0.520848	4.535	5.76028e-06	0.000253821
ENSMUSG00000015837	367.332	-1.30018	0.286822	-4.53342	5.80368e-06	0.000255024
ENSMUSG00000085838	224.67	-1.91296	0.42254	-4.52811	5.95129e-06	0.000260785
ENSMUSG00000001143	315.015	0.598383	0.132163	4.52726	5.97536e-06	0.000261117
ENSMUSG00000021379	176.183	-1.807	0.399363	-4.52607	6.00917e-06	0.000261871
ENSMUSG00000037428	305.32	-1.33393	0.294829	-4.52499	6.03993e-06	0.000262488
ENSMUSG00000052727	5819.6	-1.33493	0.295743	-4.51476	6.33891e-06	0.000274727
ENSMUSG00000112270	29.3377	2.56417	0.5666	4.51201	6.42147e-06	0.000276835
ENSMUSG00000032936	1088.96	-1.11942	0.248117	-4.51198	6.42257e-06	0.000276835
ENSMUSG00000114358	6.38848	2.66229	0.598374	4.50932	6.50349e-06	0.000279562
ENSMUSG00000006005	891.423	-0.76102	0.169038	-4.50186	6.73624e-06	0.000287417
ENSMUSG00000027893	798.049	-0.690774	0.153473	-4.50084	6.7686e-06	0.000287417
ENSMUSG00000046447	667.764	-1.97151	0.439248	-4.49944	6.8134e-06	0.000287417
ENSMUSG00000095574	6.32886	2.60422	0.572242	4.50266	6.7108e-06	0.000287417
ENSMUSG00000089617	296.801	-1.28507	0.285542	-4.4997	6.80496e-06	0.000287417
ENSMUSG00000099587	296.801	-1.28507	0.285542	-4.4997	6.80496e-06	0.000287417
ENSMUSG00000019831	1152.9	-0.580978	0.129062	-4.50151	6.74708e-06	0.000287417
ENSMUSG00000046093	594.787	-1.78156	0.396658	-4.49479	6.96386e-06	0.000292982
ENSMUSG00000107858	90.1762	-1.39129	0.309464	-4.49201	7.05529e-06	0.000294479
ENSMUSG00000021701	410.403	-1.27158	0.283005	-4.49254	7.03801e-06	0.000294479
ENSMUSG00000091165	441.27	-1.30696	0.290976	-4.49213	7.05129e-06	0.000294479
ENSMUSG00000097976	756.73	-0.908406	0.202334	-4.48975	7.13057e-06	0.000296214
ENSMUSG00000083052	8.47412	2.68782	0.599089	4.48964	7.1343e-06	0.000296214
ENSMUSG00000008682	76.9468	-1.85994	0.41333	-4.48864	7.16778e-06	0.000296825
ENSMUSG00000035566	1111.02	-0.586854	0.130802	-4.48664	7.23568e-06	0.000298854
ENSMUSG00000029422	476.382	-0.730078	0.162753	-4.4856	7.27095e-06	0.000299051
ENSMUSG00000032328	458.532	-1.10285	0.245855	-4.48538	7.27825e-06	0.000299051
ENSMUSG00000024524	3082.47	-0.685442	0.152898	-4.48299	7.3605e-06	0.000301647
ENSMUSG00000064925	28.0481	-2.26571	0.504307	-4.48112	7.4252e-06	0.000303512
ENSMUSG00000098098	60.4531	2.10736	0.46591	4.47964	7.47687e-06	0.000304837
ENSMUSG00000054428	153.099	-1.62614	0.362884	-4.47691	7.5732e-06	0.0003069
ENSMUSG00000050010	313.313	-0.738929	0.165123	-4.47567	7.61723e-06	0.0003069
ENSMUSG00000105817	5.39925	2.50935	0.594752	4.47621	7.59785e-06	0.0003069
ENSMUSG00000048062	8.8197	2.70257	0.591647	4.47639	7.59164e-06	0.0003069
ENSMUSG00000023988	119.858	1.29656	0.289687	4.47547	7.62449e-06	0.0003069
ENSMUSG00000066232	505.562	-0.66904	0.14954	-4.47392	7.6797e-06	0.000308338
ENSMUSG00000103749	2360.81	-0.36661	0.0819578	-4.47314	7.70788e-06	0.000308686
ENSMUSG00000093956	76.1058	-2.18145	0.488359	-4.47092	7.78824e-06	0.000310333
ENSMUSG00000044515	5.78619	2.66718	0.590072	4.47134	7.77319e-06	0.000310333
ENSMUSG00000110183	232.11	-0.694453	0.155387	-4.4692	7.85145e-06	0.000312065
ENSMUSG00000110440	1451.28	-0.714691	0.160087	-4.46456	8.02335e-06	0.000318099
ENSMUSG00000095817	4.04764	2.59956	0.59892	4.45937	8.22004e-06	0.000325082
ENSMUSG00000094483	451.508	-2.02599	0.45611	-4.4559	8.35406e-06	0.000329558
ENSMUSG00000030695	847.282	-1.89843	0.427174	-4.45338	8.45283e-06	0.0003318
ENSMUSG00000020457	2498.87	1.68259	0.377532	4.45375	8.43836e-06	0.0003318
ENSMUSG00000049511	135.551	-1.36703	0.306902	-4.45233	8.49431e-06	0.000332271
ENSMUSG00000101144	65.3604	-1.32165	0.296683	-4.45201	8.50684e-06	0.000332271
ENSMUSG00000022199	477.417	-0.93907	0.211178	-4.44729	8.69597e-06	0.000337989
ENSMUSG00000024423	464.786	-0.825439	0.185605	-4.44742	8.69073e-06	0.000337989
ENSMUSG00000094849	5.92556	2.52726	0.609171	4.44478	8.79819e-06	0.000338634
ENSMUSG00000093355	48.4303	-2.33404	0.526416	-4.44543	8.7718e-06	0.000338634
ENSMUSG00000110240	72.1276	1.59715	0.357899	4.44525	8.77912e-06	0.000338634
ENSMUSG00000061032	599.309	-1.10428	0.248404	-4.44585	8.75433e-06	0.000338634
ENSMUSG00000104038	5.52314	2.53823	0.607909	4.44244	8.89452e-06	0.000341511
ENSMUSG00000050856	104.243	-1.95737	0.442689	-4.44082	8.96165e-06	0.000342426
ENSMUSG00000032399	328.758	-1.7587	0.396464	-4.44085	8.96059e-06	0.000342426
ENSMUSG00000041986	1725.05	-0.820994	0.185004	-4.43767	9.09367e-06	0.000346633
ENSMUSG00000103081	1694.15	-0.384786	0.0867924	-4.43341	9.27531e-06	0.000352707
ENSMUSG00000080511	6.91968	2.4804	0.611042	4.43101	9.37925e-06	0.000355071
ENSMUSG00000064354	16.7828	-2.33151	0.522851	-4.43094	9.38237e-06	0.000355071
ENSMUSG00000087590	71.2173	-2.00464	0.45226	-4.4296	9.44071e-06	0.000356426
ENSMUSG00000068882	367.15	-1.00032	0.226036	-4.42608	9.59593e-06	0.000360568
ENSMUSG00000101000	15.3184	2.73442	0.595558	4.42608	9.596e-06	0.000360568
ENSMUSG00000097872	200.313	-0.933915	0.211154	-4.42329	9.7207e-06	0.000363544
ENSMUSG00000020315	5121.13	-0.90698	0.205052	-4.42328	9.72117e-06	0.000363544
ENSMUSG00000020849	1254.76	-1.40935	0.31886	-4.42138	9.80731e-06	0.000365901
ENSMUSG00000028483	1062.44	-0.654079	0.14806	-4.41784	9.96904e-06	0.00037106
ENSMUSG00000106705	5.78513	2.5259	0.579357	4.41643	1.00346e-05	0.000372623
ENSMUSG00000028495	156.618	-1.79117	0.405872	-4.41499	1.01016e-05	0.000374233
ENSMUSG00000024853	792.613	-1.02252	0.231746	-4.41277	1.02056e-05	0.000377203
ENSMUSG00000110707	3.57375	2.61465	0.586784	4.41219	1.02329e-05	0.000377252
ENSMUSG00000064371	52.502	-2.42085	0.56277	-4.41173	1.02546e-05	0.000377252
ENSMUSG00000112025	10.2307	2.62485	0.606603	4.40918	1.03761e-05	0.000380836
ENSMUSG00000055866	517.348	0.666593	0.151205	4.40806	1.04299e-05	0.000381924
ENSMUSG00000085873	42.5396	1.75842	0.3967	4.40622	1.05189e-05	0.000384292
ENSMUSG00000089055	5.12493	2.54375	0.609388	4.40516	1.05704e-05	0.000385284
ENSMUSG00000098973	4686.89	-2.17082	0.496162	-4.40423	1.06163e-05	0.000386066
ENSMUSG00000066592	4.24377	2.55239	0.601642	4.40196	1.07277e-05	0.000389222
ENSMUSG00000051844	94.215	1.46296	0.33205	4.39986	1.08319e-05	0.000392104
ENSMUSG00000046434	387.689	-1.05779	0.240439	-4.39858	1.08964e-05	0.000393538
ENSMUSG00000112750	8.54898	2.62979	0.601965	4.39452	1.1102e-05	0.000400051
ENSMUSG00000022016	1046.12	-0.983443	0.223979	-4.39093	1.12865e-05	0.000405776
ENSMUSG00000030406	93.7579	1.6317	0.370813	4.38811	1.14341e-05	0.000408299
ENSMUSG00000095734	185.966	-2.0198	0.461773	-4.38831	1.14233e-05	0.000408299
ENSMUSG00000071866	198.721	-1.88351	0.42971	-4.38853	1.14118e-05	0.000408299
ENSMUSG00000027706	525.986	-0.671277	0.153014	-4.38724	1.14797e-05	0.000409005
ENSMUSG00000098657	17.341	-1.67808	0.382809	-4.38642	1.1523e-05	0.000409622
ENSMUSG00000020949	179.354	-0.851494	0.194176	-4.38502	1.15976e-05	0.000411351
ENSMUSG00000038576	1644.97	0.720471	0.16432	4.38438	1.16316e-05	0.000411633
ENSMUSG00000104923	6.03253	2.5963	0.591193	4.38333	1.16881e-05	0.000412712
ENSMUSG00000041453	222.532	-1.64262	0.375019	-4.38004	1.1866e-05	0.000417192
ENSMUSG00000096248	59.9345	-2.12551	0.490128	-4.38	1.18678e-05	0.000417192
ENSMUSG00000031633	276.703	-1.86048	0.425852	-4.37221	1.22993e-05	0.000431404
ENSMUSG00000108494	31.8574	2.03001	0.461157	4.37074	1.23829e-05	0.000433373
ENSMUSG00000053693	332.536	1.0229	0.234328	4.36494	1.27157e-05	0.000444039
ENSMUSG00000035885	133.397	-1.76718	0.405058	-4.36441	1.27466e-05	0.000444136
ENSMUSG00000006299	224.513	-1.44429	0.331427	-4.3597	1.30241e-05	0.000451817
ENSMUSG00000029152	393.437	-0.848726	0.194635	-4.36016	1.29967e-05	0.000451817
ENSMUSG00000046058	36.5369	-1.5498	0.355715	-4.35911	1.30593e-05	0.000452047
ENSMUSG00000111016	36.3629	2.34916	0.535223	4.35855	1.30929e-05	0.000452218
ENSMUSG00000103736	8.14533	2.50985	0.573959	4.3536	1.3392e-05	0.000461543
ENSMUSG00000017404	265.595	-1.90939	0.439281	-4.35094	1.35557e-05	0.00046617
ENSMUSG00000099088	25.7896	-1.4899	0.342673	-4.35043	1.35869e-05	0.000466228
ENSMUSG00000090101	19.713	-1.7157	0.394724	-4.34986	1.36225e-05	0.000466437
ENSMUSG00000107850	4.03246	2.52556	0.602244	4.34776	1.37532e-05	0.000469434
ENSMUSG00000065899	17.8073	-2.11469	0.484177	-4.34751	1.37694e-05	0.000469434
ENSMUSG00000093282	6.89318	2.4212	0.611595	4.34622	1.38505e-05	0.000471184
ENSMUSG00000114514	7.21144	2.47863	0.573877	4.34416	1.39809e-05	0.0004746
ENSMUSG00000086559	8.27912	2.63489	0.58922	4.34294	1.40586e-05	0.000475664
ENSMUSG00000031840	332.427	-1.80272	0.415913	-4.34273	1.40724e-05	0.000475664
ENSMUSG00000026473	658.055	-1.52071	0.350505	-4.34053	1.42141e-05	0.000478411
ENSMUSG00000072964	1608.46	-0.959366	0.22104	-4.34053	1.42139e-05	0.000478411
ENSMUSG00000001525	239.298	-1.76891	0.408378	-4.33665	1.44667e-05	0.00048588
ENSMUSG00000095094	5.25078	2.43766	0.599313	4.33499	1.45767e-05	0.000487502
ENSMUSG00000024661	443.487	-2.34726	0.551894	-4.33538	1.45506e-05	0.000487502
ENSMUSG00000105708	36.5056	2.00127	0.456603	4.33118	1.4831e-05	0.00049496
ENSMUSG00000105203	58.3738	-1.74068	0.401201	-4.33027	1.48925e-05	0.000495969
ENSMUSG00000102428	1622.4	-0.392706	0.090722	-4.32869	1.5e-05	0.000498498
ENSMUSG00000100318	6.51951	2.57549	0.598707	4.32757	1.50766e-05	0.000499993
ENSMUSG00000053656	59.7265	-1.94153	0.449868	-4.32455	1.5284e-05	0.000504756
ENSMUSG00000035279	188.382	1.68741	0.389455	4.325	1.52533e-05	0.000504756
ENSMUSG00000054034	123.796	-1.30027	0.301116	-4.32206	1.5458e-05	0.000509438
ENSMUSG00000099227	96.8239	-2.13893	0.502133	-4.32104	1.55293e-05	0.000510723
ENSMUSG00000031839	133.603	-1.40478	0.325524	-4.31803	1.57427e-05	0.000516667
ENSMUSG00000043991	287.511	-1.15404	0.267452	-4.31697	1.58185e-05	0.000518079
ENSMUSG00000086424	9.87621	2.46157	0.550537	4.31554	1.59212e-05	0.000520367
ENSMUSG00000028785	944.515	-1.46705	0.340504	-4.31015	1.63147e-05	0.000532128
ENSMUSG00000020458	1420.3	-0.810338	0.188046	-4.3094	1.63697e-05	0.000532825
ENSMUSG00000030484	61.0322	2.28363	0.523749	4.30832	1.64498e-05	0.000534333
ENSMUSG00000035735	969.919	0.651104	0.151287	4.30367	1.6799e-05	0.000544558
ENSMUSG00000110548	31.9082	2.00663	0.464498	4.30201	1.69257e-05	0.000547033
ENSMUSG00000106289	5.4444	2.54545	0.598643	4.30176	1.69446e-05	0.000547033
ENSMUSG00000097769	232.846	-1.42831	0.332262	-4.29965	1.71065e-05	0.000551135
ENSMUSG00000086898	18.4936	2.59538	0.581538	4.29732	1.72877e-05	0.000555841
ENSMUSG00000074681	57.2436	1.68465	0.39118	4.29414	1.75371e-05	0.000562716
ENSMUSG00000093451	7.19037	2.46432	0.596855	4.29001	1.78665e-05	0.000570971
ENSMUSG00000112472	3.78374	2.49351	0.601123	4.29011	1.78586e-05	0.000570971
ENSMUSG00000080158	11.8408	2.35381	0.552886	4.28794	1.8034e-05	0.00057454
ENSMUSG00000089989	373.573	-1.64586	0.384096	-4.28773	1.80508e-05	0.00057454
ENSMUSG00000022890	220.597	-0.984548	0.229694	-4.28671	1.81343e-05	0.000576036
ENSMUSG00000086945	27.3489	2.47378	0.56335	4.28412	1.83463e-05	0.000581604
ENSMUSG00000104165	11.9479	2.63918	0.594342	4.28175	1.85429e-05	0.000585109
ENSMUSG00000068923	1025.25	-0.920495	0.215007	-4.28145	1.85679e-05	0.000585109
ENSMUSG00000034472	627.636	-1.32004	0.308351	-4.2818	1.85391e-05	0.000585109
ENSMUSG00000078365	9.45608	2.47236	0.563821	4.27804	1.88545e-05	0.00059296
ENSMUSG00000004267	714.112	-1.42128	0.332605	-4.27509	1.91056e-05	0.000597317
ENSMUSG00000112299	10.0497	2.44447	0.574851	4.27509	1.91063e-05	0.000597317
ENSMUSG00000111479	8.12278	2.5082	0.568047	4.27585	1.90413e-05	0.000597317
ENSMUSG00000029478	2402.59	0.55144	0.129062	4.27261	1.93194e-05	0.000602228
ENSMUSG00000024991	845.823	-0.954345	0.223404	-4.27238	1.93395e-05	0.000602228
ENSMUSG00000097282	159.139	1.00877	0.23601	4.27102	1.94583e-05	0.000604737
ENSMUSG00000038780	1267.13	0.657077	0.153905	4.26906	1.96294e-05	0.000608858
ENSMUSG00000100481	15.0118	2.44761	0.554614	4.26627	1.98771e-05	0.000615335
ENSMUSG00000020719	2266.92	-1.06451	0.249625	-4.26462	2.00241e-05	0.000618675
ENSMUSG00000036333	2221.35	-0.508535	0.119306	-4.26245	2.02196e-05	0.000623497
ENSMUSG00000072966	220.563	-1.01651	0.238905	-4.25635	2.07788e-05	0.000638253
ENSMUSG00000082068	14.5162	2.63568	0.594635	4.25666	2.075e-05	0.000638253
ENSMUSG00000103897	2433.88	-0.360806	0.0848048	-4.25453	2.09489e-05	0.000642231
ENSMUSG00000107152	11.6783	2.3435	0.545588	4.25206	2.11815e-05	0.000648105
ENSMUSG00000041841	142.771	-1.81787	0.42874	-4.25012	2.13653e-05	0.000652465
ENSMUSG00000085315	204.179	-1.17051	0.275505	-4.24871	2.15009e-05	0.000655262
ENSMUSG00000053536	115.485	-1.56005	0.367006	-4.2483	2.15397e-05	0.000655262
ENSMUSG00000081561	4.73512	2.4481	0.610363	4.24604	2.17584e-05	0.000659379
ENSMUSG00000030934	171.992	1.08629	0.255783	4.2461	2.17526e-05	0.000659379
ENSMUSG00000094239	7.47103	2.56128	0.597093	4.24488	2.18711e-05	0.000660266
ENSMUSG00000093929	53.7213	-2.07036	0.487835	-4.24502	2.18575e-05	0.000660266
ENSMUSG00000041096	623.488	-0.928419	0.218819	-4.24291	2.2064e-05	0.000664821
ENSMUSG00000089685	133.581	-0.996083	0.235029	-4.23951	2.24006e-05	0.000673679
ENSMUSG00000001211	1049.51	0.424794	0.100251	4.23717	2.26352e-05	0.000679198
ENSMUSG00000106091	5.32788	2.41789	0.598069	4.23683	2.267e-05	0.000679198
ENSMUSG00000105661	8.92421	2.49023	0.575955	4.23505	2.28499e-05	0.000683295
ENSMUSG00000102072	4.79656	2.41712	0.608619	4.23236	2.31256e-05	0.000690234
ENSMUSG00000085745	518.126	0.778953	0.184163	4.22903	2.34705e-05	0.00069921
ENSMUSG00000108348	425.381	-1.30093	0.307699	-4.22835	2.35414e-05	0.000699464
ENSMUSG00000111203	34.3369	2.38121	0.554266	4.2281	2.35675e-05	0.000699464
ENSMUSG00000111495	11.9391	2.61855	0.591851	4.22681	2.37024e-05	0.000699615
ENSMUSG00000018474	1579.98	-0.991118	0.234511	-4.22679	2.37053e-05	0.000699615
ENSMUSG00000020950	182.389	-1.23625	0.292377	-4.227	2.36829e-05	0.000699615
ENSMUSG00000082519	4.55688	2.50529	0.605807	4.22349	2.40548e-05	0.000708609
ENSMUSG00000022052	1306.13	-0.611275	0.144915	-4.21815	2.46319e-05	0.000724261
ENSMUSG00000043384	2034.54	-0.871595	0.206698	-4.21703	2.47539e-05	0.000726496
ENSMUSG00000089744	30.8276	1.74785	0.413634	4.2112	2.54015e-05	0.000744123
ENSMUSG00000024949	589.428	-0.668316	0.158814	-4.20843	2.5715e-05	0.000751914
ENSMUSG00000093242	33.696	-1.68799	0.402342	-4.20437	2.61816e-05	0.000764145
ENSMUSG00000100236	3.62897	2.45222	0.605696	4.2022	2.64338e-05	0.000770086
ENSMUSG00000004961	310.249	-0.884086	0.21044	-4.2008	2.65975e-05	0.000772136
ENSMUSG00000020358	241.23	-1.30026	0.309575	-4.20076	2.66018e-05	0.000772136
ENSMUSG00000033249	62.9158	1.52028	0.361121	4.19896	2.68144e-05	0.000776882
ENSMUSG00000102137	10.6905	2.55739	0.604458	4.19669	2.70841e-05	0.000783261
ENSMUSG00000084797	43.9615	2.21039	0.518152	4.19362	2.74533e-05	0.000791044
ENSMUSG00000106812	6.35709	2.41124	0.609808	4.19371	2.74424e-05	0.000791044
ENSMUSG00000021313	6614.94	0.716078	0.170812	4.19212	2.76362e-05	0.000794868
ENSMUSG00000061601	5733.68	-0.494043	0.117873	-4.19135	2.773e-05	0.000795573
ENSMUSG00000097668	17.9446	2.57121	0.587971	4.19084	2.77929e-05	0.000795573
ENSMUSG00000083348	8.62833	2.50046	0.574872	4.19068	2.78116e-05	0.000795573
ENSMUSG00000112207	15.5766	2.2289	0.514275	4.18914	2.80013e-05	0.000799553
ENSMUSG00000088572	4.47599	2.51163	0.590412	4.18648	2.83314e-05	0.000803815
ENSMUSG00000021266	386.193	0.922424	0.220297	4.1865	2.83289e-05	0.000803815
ENSMUSG00000103472	2609.46	-0.362833	0.0866678	-4.18646	2.8334e-05	0.000803815
ENSMUSG00000103585	2514.77	-0.359831	0.0859541	-4.1863	2.83538e-05	0.000803815
ENSMUSG00000043572	51.0114	1.48787	0.35436	4.18485	2.85356e-05	0.000807522
ENSMUSG00000097029	23.0277	2.11472	0.497638	4.18205	2.88894e-05	0.000816075
ENSMUSG00000006373	197.226	-1.32193	0.31614	-4.18031	2.91115e-05	0.000820882
ENSMUSG00000045128	121.833	-1.76812	0.423478	-4.17828	2.93728e-05	0.000826775
ENSMUSG00000029420	2923.38	0.643692	0.15407	4.17786	2.94262e-05	0.000826808
ENSMUSG00000037742	657.715	-2.10798	0.508235	-4.1772	2.95123e-05	0.000827758
ENSMUSG00000040907	2822.83	-1.22643	0.293989	-4.17257	3.01181e-05	0.000843252
ENSMUSG00000005089	8586.07	-0.960454	0.230242	-4.17169	3.02346e-05	0.000844539
ENSMUSG00000013089	756.673	0.692752	0.166059	4.17142	3.02708e-05	0.000844539
ENSMUSG00000049517	113.9	-1.90961	0.458424	-4.16957	3.05173e-05	0.000849918
ENSMUSG00000054452	286.375	-1.17706	0.282557	-4.16701	3.08621e-05	0.000858009
ENSMUSG00000075276	5.61026	2.33939	0.611364	4.16594	3.10079e-05	0.000859299
ENSMUSG00000006930	446.135	-1.00829	0.242077	-4.16587	3.10171e-05	0.000859299
ENSMUSG00000084761	23.7784	1.68009	0.401186	4.16384	3.12939e-05	0.000865452
ENSMUSG00000040048	147.972	-1.36553	0.328297	-4.1634	3.1354e-05	0.0008656
ENSMUSG00000059824	170.192	-0.951385	0.228634	-4.16192	3.15589e-05	0.000869585
ENSMUSG00000043460	890.121	0.75178	0.180647	4.16156	3.16083e-05	0.000869585
ENSMUSG00000112359	14.7108	2.55674	0.584323	4.15915	3.19431e-05	0.00087727
ENSMUSG00000021282	265.758	-1.01605	0.244384	-4.15821	3.20757e-05	0.000879385
ENSMUSG00000028989	66.2485	1.25041	0.300282	4.1571	3.22316e-05	0.000880378
ENSMUSG00000046182	2639.75	0.522421	0.125662	4.15727	3.22079e-05	0.000880378
ENSMUSG00000109794	15.8555	2.51739	0.583569	4.15676	3.22789e-05	0.000880378
ENSMUSG00000078307	214.358	-1.04319	0.25106	-4.15516	3.25058e-05	0.000885042
ENSMUSG00000058248	3816.52	0.614884	0.148033	4.15362	3.27254e-05	0.000887577
ENSMUSG00000107074	5.27224	2.34272	0.610899	4.15385	3.26923e-05	0.000887577
ENSMUSG00000072214	683.847	-1.42521	0.343349	-4.15333	3.27672e-05	0.000887577
ENSMUSG00000104341	5.73854	2.50233	0.588774	4.15221	3.29281e-05	0.00089041
ENSMUSG00000041506	107.246	1.24711	0.300161	4.14968	3.32934e-05	0.00089875
ENSMUSG00000004207	809.427	-1.0016	0.241597	-4.1459	3.38486e-05	0.000912182
ENSMUSG00000031066	380.448	-0.726358	0.175308	-4.14393	3.41407e-05	0.00091849
ENSMUSG00000092953	4.23601	2.3795	0.60812	4.14322	3.42469e-05	0.000919783
ENSMUSG00000109106	15.4494	2.39858	0.566046	4.14234	3.43779e-05	0.000921735
ENSMUSG00000104266	8.93242	2.50097	0.600234	4.14103	3.45748e-05	0.000924558
ENSMUSG00000051695	85.3474	-1.71871	0.414746	-4.14086	3.46e-05	0.000924558
ENSMUSG00000085858	44.1197	2.15814	0.516675	4.13529	3.54513e-05	0.000944114
ENSMUSG00000101073	5.39957	2.2852	0.604157	4.1356	3.5403e-05	0.000944114
ENSMUSG00000076473	5.27291	2.33642	0.611392	4.13301	3.58042e-05	0.00095191
ENSMUSG00000007097	1490.48	-0.858265	0.207711	-4.13218	3.5934e-05	0.000953758
ENSMUSG00000104643	8.97567	2.51847	0.600237	4.12734	3.66991e-05	0.000972434
ENSMUSG00000041571	234.326	-1.40103	0.339865	-4.12532	3.70219e-05	0.000979347
ENSMUSG00000106943	64.0097	-1.81714	0.441521	-4.1217	3.7609e-05	0.000993218
ENSMUSG00000031099	647.101	-0.66807	0.162248	-4.11763	3.82795e-05	0.00100924
ENSMUSG00000053706	61.0824	-1.12152	0.272548	-4.11434	3.88281e-05	0.001022
ENSMUSG00000083267	7.60304	2.49693	0.592136	4.11304	3.90482e-05	0.00102322
ENSMUSG00000106594	27.2185	2.03335	0.486257	4.11364	3.89467e-05	0.00102322
ENSMUSG00000003420	91.6367	1.77912	0.430812	4.11261	3.91205e-05	0.00102322
ENSMUSG00000051335	1470.08	0.598654	0.145563	4.11254	3.9133e-05	0.00102322
ENSMUSG00000008461	39.3153	2.10934	0.511779	4.11004	3.95599e-05	0.00103267
ENSMUSG00000031227	94.2053	-1.93975	0.473749	-4.10943	3.9663e-05	0.00103366
ENSMUSG00000020297	1820.94	-0.62688	0.152725	-4.10478	4.04694e-05	0.00104948
ENSMUSG00000103918	5.90536	2.37925	0.587067	4.10519	4.03985e-05	0.00104948
ENSMUSG00000103793	2724.58	-0.368786	0.0898416	-4.10482	4.04631e-05	0.00104948
ENSMUSG00000090137	138.043	-1.95304	0.477533	-4.10212	4.09388e-05	0.00105992
ENSMUSG00000006782	504.414	-0.911494	0.222262	-4.10103	4.11312e-05	0.00106316
ENSMUSG00000104623	4.51199	2.35421	0.611255	4.09834	4.16123e-05	0.00107333
ENSMUSG00000081227	9.53703	2.34537	0.554408	4.0977	4.1728e-05	0.00107333
ENSMUSG00000086219	345.95	0.734482	0.179196	4.09792	4.16878e-05	0.00107333
ENSMUSG00000109084	28.4715	2.28794	0.551719	4.09374	4.24462e-05	0.00109003
ENSMUSG00000007837	89.5392	1.41779	0.345897	4.09107	4.29396e-05	0.00110091
ENSMUSG00000098557	109.179	-1.33756	0.326819	-4.09054	4.30371e-05	0.00110121
ENSMUSG00000062252	66.6829	1.9313	0.469236	4.09025	4.30906e-05	0.00110121
ENSMUSG00000000787	357.892	-1.05674	0.258566	-4.08895	4.33326e-05	0.00110561
ENSMUSG00000075012	53.9793	-1.0788	0.264254	-4.08825	4.34639e-05	0.00110718
ENSMUSG00000076501	12.3638	2.19414	0.605076	4.08619	4.38511e-05	0.00111317
ENSMUSG00000041068	23.3732	2.31302	0.549841	4.08588	4.39105e-05	0.00111317
ENSMUSG00000089715	350.788	-1.06508	0.260726	-4.08589	4.39085e-05	0.00111317
ENSMUSG00000098992	87.7272	-2.05608	0.505002	-4.0842	4.42284e-05	0.00111944
ENSMUSG00000086290	119.658	-1.4138	0.345953	-4.08376	4.43123e-05	0.00111977
ENSMUSG00000037771	178.493	-1.46394	0.358799	-4.0833	4.43997e-05	0.00112019
ENSMUSG00000035530	144.077	-1.78807	0.439727	-4.08174	4.46996e-05	0.00112596
ENSMUSG00000106343	4.41913	2.34547	0.611228	4.08072	4.48964e-05	0.00112912
ENSMUSG00000024335	310.874	-0.86826	0.212808	-4.08024	4.49896e-05	0.00112967
ENSMUSG00000107999	109.665	-1.33311	0.327232	-4.07869	4.52899e-05	0.00113541
ENSMUSG00000073739	43.4123	1.88277	0.459577	4.0772	4.55816e-05	0.00114091
ENSMUSG00000005610	500.699	-1.2328	0.302546	-4.07541	4.59338e-05	0.00114791
ENSMUSG00000093843	102.657	-1.83566	0.451714	-4.07368	4.62757e-05	0.00115463
ENSMUSG00000037780	63.0406	2.00423	0.48875	4.072	4.66116e-05	0.00116118
ENSMUSG00000022892	5682.44	-0.692349	0.170071	-4.07102	4.68072e-05	0.00116422
ENSMUSG00000085516	261.146	-0.846308	0.207883	-4.07024	4.69643e-05	0.00116629
ENSMUSG00000104172	7.41646	2.35637	0.571764	4.0673	4.75619e-05	0.00117928
ENSMUSG00000072599	7.18134	2.46976	0.607535	4.06637	4.77521e-05	0.00118129
ENSMUSG00000070304	567.531	-1.35904	0.33443	-4.06617	4.77924e-05	0.00118129
ENSMUSG00000020431	1485.19	0.755231	0.1858	4.06466	4.81033e-05	0.00118712
ENSMUSG00000037703	691.457	-1.15758	0.284969	-4.06334	4.83763e-05	0.0011881
ENSMUSG00000079523	111.154	-1.59464	0.393199	-4.06301	4.84432e-05	0.0011881
ENSMUSG00000046364	110.749	-1.55667	0.383262	-4.06367	4.83066e-05	0.0011881
ENSMUSG00000105878	39.174	-1.43714	0.353631	-4.06369	4.83028e-05	0.0011881
ENSMUSG00000027423	395.862	-0.69917	0.172195	-4.06088	4.88876e-05	0.00119714
ENSMUSG00000095349	40.8388	-1.96447	0.485072	-4.05889	4.9307e-05	0.00120554
ENSMUSG00000033350	243.983	-1.46616	0.361651	-4.05553	5.00218e-05	0.00122113
ENSMUSG00000041328	436.552	-0.643131	0.158598	-4.05486	5.01645e-05	0.00122273
ENSMUSG00000097291	8.53193	2.17451	0.518319	4.05367	5.04204e-05	0.00122708
ENSMUSG00000093806	51.5174	1.99412	0.487423	4.05163	5.08618e-05	0.00123402
ENSMUSG00000074305	7598.75	-1.46579	0.361966	-4.05187	5.0809e-05	0.00123402
ENSMUSG00000067786	136.949	-1.01524	0.250906	-4.04763	5.17379e-05	0.00125336
ENSMUSG00000097675	86.2356	-1.90895	0.471364	-4.04694	5.1891e-05	0.00125514
ENSMUSG00000087411	39.61	2.14333	0.519664	4.0463	5.20327e-05	0.00125665
ENSMUSG00000088009	3.58367	2.33603	0.605963	4.04429	5.24829e-05	0.00126559
ENSMUSG00000034723	770.479	-0.857355	0.21223	-4.03969	5.35217e-05	0.00128867
ENSMUSG00000063704	36.5487	2.20032	0.542616	4.03832	5.38351e-05	0.00129425
ENSMUSG00000112363	6.82776	2.24045	0.553616	4.03747	5.40307e-05	0.00129698
ENSMUSG00000070524	65.9213	1.73161	0.427464	4.03504	5.45919e-05	0.00130847
ENSMUSG00000029328	763.903	-0.774063	0.192005	-4.03165	5.53876e-05	0.00132553
ENSMUSG00000099138	18.5888	1.93366	0.471391	4.02947	5.59017e-05	0.00133581
ENSMUSG00000020460	64.1903	-1.77034	0.440066	-4.02905	5.60037e-05	0.00133623
ENSMUSG00000024359	442.845	-1.20128	0.298226	-4.02773	5.63175e-05	0.0013417
ENSMUSG00000001383	268.4	-1.53681	0.382044	-4.0268	5.65408e-05	0.00134499
ENSMUSG00000083397	23.5083	1.70545	0.419818	4.0253	5.69015e-05	0.00135154
ENSMUSG00000079435	49.466	-1.96507	0.487473	-4.02346	5.73502e-05	0.00136015
ENSMUSG00000078847	6.06794	2.38248	0.569862	4.02288	5.74899e-05	0.00136143
ENSMUSG00000087187	66.6329	1.97837	0.488702	4.02116	5.7912e-05	0.00136796
ENSMUSG00000029602	389.228	0.692277	0.172152	4.02105	5.79387e-05	0.00136796
ENSMUSG00000027399	81.0223	2.06412	0.509868	4.01933	5.83644e-05	0.00137596
ENSMUSG00000048758	97.9218	-1.80441	0.450447	-4.01829	5.86218e-05	0.00137997
ENSMUSG00000098748	6.64375	2.38751	0.607608	4.01423	5.96394e-05	0.00140184
ENSMUSG00000023764	2243.92	1.64048	0.408496	4.01243	6.0096e-05	0.00141047
ENSMUSG00000076138	6.91848	-2.24671	0.556098	-4.01116	6.04203e-05	0.00141456
ENSMUSG00000025060	936.531	-0.535622	0.133533	-4.01105	6.04488e-05	0.00141456
ENSMUSG00000025468	342.185	-0.85872	0.214277	-4.00765	6.13264e-05	0.00143297
ENSMUSG00000029683	55.6247	2.04925	0.505766	4.00723	6.14357e-05	0.00143341
ENSMUSG00000082390	5.94038	2.41031	0.600213	4.00602	6.17503e-05	0.00143863
ENSMUSG00000093637	36.9549	1.52943	0.379709	4.00314	6.25083e-05	0.00145415
ENSMUSG00000074274	50.1531	1.43484	0.357192	4.00186	6.28452e-05	0.00145984
ENSMUSG00000106375	212.688	-1.19622	0.298957	-4.00076	6.31394e-05	0.00146452
ENSMUSG00000083336	12.3194	2.48457	0.594191	3.9988	6.36657e-05	0.00147241
ENSMUSG00000039347	139.403	-1.2855	0.321484	-3.99882	6.36581e-05	0.00147241
ENSMUSG00000029419	213.378	-0.818511	0.205133	-3.99054	6.59227e-05	0.00152238
ENSMUSG00000094771	7.6959	2.37517	0.583202	3.98963	6.6177e-05	0.00152462
ENSMUSG00000106847	206.265	-1.46623	0.367614	-3.9895	6.62123e-05	0.00152462
ENSMUSG00000040657	13.8984	2.41578	0.582581	3.98841	6.65182e-05	0.00152943
ENSMUSG00000086028	20.102	2.25722	0.549064	3.98566	6.72942e-05	0.00154503
ENSMUSG00000082750	8.66026	2.45421	0.600801	3.98506	6.74623e-05	0.00154665
ENSMUSG00000064343	148.353	-2.2394	0.592435	-3.98295	6.80647e-05	0.0015582
ENSMUSG00000094206	5.36857	2.24837	0.601165	3.98156	6.84655e-05	0.00155998
ENSMUSG00000009471	23.6427	2.38681	0.579374	3.98131	6.85369e-05	0.00155998
ENSMUSG00000031832	60.6119	1.29873	0.325694	3.98145	6.84968e-05	0.00155998
ENSMUSG00000111898	5.29764	2.26092	0.6009	3.98196	6.8348e-05	0.00155998
ENSMUSG00000021577	511.202	-0.895285	0.225254	-3.9741	7.06453e-05	0.00160566
ENSMUSG00000103366	19.1894	2.35083	0.571598	3.97272	7.10552e-05	0.00161266
ENSMUSG00000084356	4.70816	2.23558	0.611359	3.97065	7.16758e-05	0.00162441
ENSMUSG00000083538	5.10701	2.34302	0.592513	3.97013	7.18348e-05	0.00162569
ENSMUSG00000024393	865.547	-0.870457	0.219298	-3.96977	7.1943e-05	0.00162581
ENSMUSG00000087954	3.12193	2.3039	0.604116	3.96742	7.2655e-05	0.00163956
ENSMUSG00000062400	3.95493	2.26797	0.609551	3.96687	7.28218e-05	0.00164098
ENSMUSG00000090327	47.7792	-1.29344	0.326114	-3.9658	7.31487e-05	0.001646
ENSMUSG00000061787	155.551	-1.66282	0.420217	-3.96517	7.33448e-05	0.00164807
ENSMUSG00000087968	103.744	-1.52368	0.383983	-3.96438	7.35866e-05	0.00165116
ENSMUSG00000088096	3.84564	2.26832	0.608945	3.96298	7.40209e-05	0.00165299
ENSMUSG00000088365	4.92751	2.22862	0.611838	3.96243	7.41905e-05	0.00165299
ENSMUSG00000087185	568.861	-1.07237	0.270657	-3.96252	7.41631e-05	0.00165299
ENSMUSG00000106813	6.25155	2.39216	0.586346	3.96323	7.39431e-05	0.00165299
ENSMUSG00000058297	1500.92	-0.882282	0.222663	-3.96266	7.41189e-05	0.00165299
ENSMUSG00000060438	10.9113	2.42817	0.605262	3.95712	7.58581e-05	0.00168215
ENSMUSG00000091233	5.14168	2.38067	0.588892	3.95663	7.60137e-05	0.00168215
ENSMUSG00000090207	122.408	-1.31533	0.332111	-3.95658	7.60314e-05	0.00168215
ENSMUSG00000022564	243.96	-1.02556	0.259343	-3.95663	7.60154e-05	0.00168215
ENSMUSG00000037805	48.6922	-1.49	0.376429	-3.95667	7.60031e-05	0.00168215
ENSMUSG00000020704	18112.4	0.570648	0.14434	3.95348	7.70224e-05	0.0017017
ENSMUSG00000064372	47.2587	-2.22043	0.584988	-3.95242	7.73661e-05	0.00170691
ENSMUSG00000064342	42.4721	-2.25718	0.58227	-3.95206	7.74805e-05	0.00170705
ENSMUSG00000107513	6.16252	2.39061	0.598475	3.95157	7.76386e-05	0.00170816
ENSMUSG00000111079	17.2827	2.19796	0.544256	3.94996	7.81629e-05	0.0017173
ENSMUSG00000039630	1620.43	-0.842079	0.213233	-3.94925	7.83968e-05	0.00172005
ENSMUSG00000034586	258.834	0.716432	0.181423	3.94873	7.85685e-05	0.00172143
ENSMUSG00000112537	12.9989	2.37697	0.583884	3.94817	7.87504e-05	0.00172303
ENSMUSG00000053129	18.2839	2.19816	0.549152	3.94568	7.95732e-05	0.00173741
ENSMUSG00000076952	5.47151	2.37568	0.598856	3.94552	7.96273e-05	0.00173741
ENSMUSG00000106639	15.3616	2.41293	0.59432	3.9447	7.98996e-05	0.00174095
ENSMUSG00000028528	1963.56	0.42218	0.107071	3.94299	8.04735e-05	0.00174624
ENSMUSG00000104084	10.6837	2.44737	0.598544	3.94305	8.04504e-05	0.00174624
ENSMUSG00000045508	5.65438	2.35144	0.604564	3.94338	8.03421e-05	0.00174624
ENSMUSG00000094655	16.6945	-1.87782	0.475829	-3.94251	8.06337e-05	0.00174732
ENSMUSG00000111300	7.87709	2.2516	0.573418	3.94177	8.08825e-05	0.00175032
ENSMUSG00000085716	41.4542	1.9027	0.478878	3.94141	8.10026e-05	0.00175052
ENSMUSG00000031311	282.14	-0.837341	0.212672	-3.93792	8.21909e-05	0.00177378
ENSMUSG00000040287	111.95	0.933042	0.236944	3.93651	8.26758e-05	0.00178181
ENSMUSG00000104346	3217.06	-0.339959	0.0863983	-3.93477	8.32761e-05	0.00179231
ENSMUSG00000081774	9.47102	2.33995	0.568831	3.93346	8.37328e-05	0.00179969
ENSMUSG00000077215	5.70647	2.37236	0.6014	3.93305	8.38754e-05	0.0018003
ENSMUSG00000036591	5186.3	-1.32005	0.335796	-3.93242	8.40941e-05	0.00180255
ENSMUSG00000062328	157.303	-1.78364	0.454801	-3.92401	8.70879e-05	0.0018642
ENSMUSG00000032191	29.4593	2.12219	0.532549	3.92332	8.73366e-05	0.001867
ENSMUSG00000084568	4.84778	2.35132	0.600625	3.92271	8.75579e-05	0.0018692
ENSMUSG00000054708	245.39	0.957177	0.243985	3.92153	8.79873e-05	0.00187424
ENSMUSG00000098218	5.51032	2.15836	0.608571	3.92141	8.8031e-05	0.00187424
ENSMUSG00000114324	7.99123	2.2989	0.569184	3.91793	8.93124e-05	0.00189897
ENSMUSG00000099476	11.3931	2.36198	0.580809	3.91692	8.96864e-05	0.00190436
ENSMUSG00000082269	5.1133	2.25877	0.610192	3.91542	9.02475e-05	0.0019065
ENSMUSG00000029076	381.601	-0.937777	0.239458	-3.91621	8.9952e-05	0.0019065
ENSMUSG00000018974	337.057	0.61307	0.15656	3.91536	9.02693e-05	0.0019065
ENSMUSG00000088635	4.66484	2.1992	0.611647	3.91568	9.0149e-05	0.0019065
ENSMUSG00000083165	3.65442	2.24587	0.609276	3.91333	9.10309e-05	0.00192002
ENSMUSG00000108038	13.4207	2.38872	0.593941	3.91139	9.17653e-05	0.00193294
ENSMUSG00000093070	5.92864	2.1421	0.611445	3.9095	9.24866e-05	0.00194554
ENSMUSG00000047631	10.0121	2.33077	0.5785	3.90707	9.34233e-05	0.00196263
ENSMUSG00000044068	199.413	-1.11944	0.28675	-3.90648	9.36509e-05	0.00196481
ENSMUSG00000076747	3.85549	2.31725	0.608399	3.90542	9.40615e-05	0.00197081
ENSMUSG00000078137	127.805	-1.28411	0.329137	-3.9048	9.43038e-05	0.00197327
ENSMUSG00000083660	19.9606	2.2335	0.560877	3.90415	9.45586e-05	0.00197599
ENSMUSG00000030428	1136.01	-0.719438	0.184321	-3.90331	9.48862e-05	0.00198022
ENSMUSG00000105426	12.9961	2.42832	0.599839	3.90061	9.59501e-05	0.00199715
ENSMUSG00000077599	5.19937	2.16629	0.611926	3.90062	9.59465e-05	0.00199715
ENSMUSG00000021910	1177.14	-0.50743	0.130136	-3.89938	9.64387e-05	0.00200468
ENSMUSG00000111601	20.1847	2.23638	0.563917	3.89733	9.72593e-05	0.00201909
ENSMUSG00000027220	501.084	0.783102	0.200928	3.89678	9.74818e-05	0.00202105
ENSMUSG00000106420	9.49747	2.30154	0.579209	3.89579	9.78794e-05	0.00202664
ENSMUSG00000031996	1571.69	-0.69753	0.179069	-3.8954	9.8037e-05	0.00202725
ENSMUSG00000082703	4.58408	2.26218	0.608781	3.89413	9.85508e-05	0.00203522
ENSMUSG00000032827	4832.14	-0.49	0.125851	-3.89348	9.88144e-05	0.00203736
ENSMUSG00000003469	537.489	-1.26449	0.324871	-3.89324	9.89123e-05	0.00203736
ENSMUSG00000017390	235.444	-1.80737	0.465391	-3.89235	9.92763e-05	0.0020422
ENSMUSG00000087881	157.402	-1.22346	0.314302	-3.89077	9.99286e-05	0.00205295
ENSMUSG00000064604	38.9056	-1.82528	0.468358	-3.89016	0.00010018	0.00205545
ENSMUSG00000106118	6.31991	2.08108	0.610861	3.88919	0.000100579	0.00206096
ENSMUSG00000059005	351.607	-0.781691	0.20107	-3.88816	0.000101007	0.00206439
ENSMUSG00000071265	260.817	-0.700699	0.180239	-3.8884	0.000100906	0.00206439
ENSMUSG00000065637	48.4913	-1.46789	0.379401	-3.88666	0.000101634	0.00207451
ENSMUSG00000105957	19.8971	2.03961	0.522928	3.88608	0.000101878	0.00207681
ENSMUSG00000100029	10.7039	2.37402	0.60896	3.88383	0.000102823	0.00209337
ENSMUSG00000028357	47.0334	2.24279	0.570926	3.8835	0.000102965	0.00209357
ENSMUSG00000027002	1555.39	-0.60864	0.156826	-3.88099	0.000104031	0.00211136
ENSMUSG00000089348	3.8871	2.27208	0.604915	3.88082	0.000104106	0.00211136
ENSMUSG00000032087	5493.82	0.646463	0.166608	3.88007	0.000104425	0.00211368
ENSMUSG00000022490	266.799	-0.68127	0.175633	-3.87993	0.000104488	0.00211368
ENSMUSG00000087510	11.4107	2.33474	0.57978	3.87756	0.000105507	0.00212885
ENSMUSG00000031493	32.1553	1.67179	0.431303	3.87781	0.0001054	0.00212885
ENSMUSG00000020325	47.208	1.68066	0.431362	3.87722	0.000105658	0.00212917
ENSMUSG00000031157	102.021	-1.33302	0.344315	-3.87655	0.00010595	0.00213234
ENSMUSG00000038619	265.893	-1.05285	0.271765	-3.87569	0.000106322	0.00213712
ENSMUSG00000042306	15.3518	2.14873	0.557287	3.87215	0.000107882	0.00216571
ENSMUSG00000097142	95.7501	-1.28721	0.332643	-3.86775	0.000109846	0.00220236
ENSMUSG00000103332	3260.06	-0.335516	0.0867628	-3.86703	0.000110168	0.00220601
ENSMUSG00000043716	142.728	-1.4999	0.38841	-3.86614	0.00011057	0.00221004
ENSMUSG00000074219	673.603	-0.865053	0.223774	-3.86597	0.000110649	0.00221004
ENSMUSG00000112335	7.01741	2.3737	0.595152	3.86497	0.000111102	0.00221629
ENSMUSG00000000948	1055.33	-0.803175	0.207845	-3.86457	0.000111285	0.00221715
ENSMUSG00000058672	136.143	-1.64119	0.425999	-3.86125	0.000112808	0.00224466
ENSMUSG00000103030	15.8115	1.8469	0.473926	3.85975	0.000113504	0.00225569
ENSMUSG00000030057	278.228	-1.17889	0.305639	-3.85895	0.000113874	0.00226019
ENSMUSG00000106206	7.57338	2.29681	0.57775	3.85807	0.000114287	0.00226554
ENSMUSG00000031302	623.323	-0.705873	0.183028	-3.85715	0.000114716	0.00226838
ENSMUSG00000052026	294.396	0.93122	0.241373	3.85727	0.00011466	0.00226838
ENSMUSG00000073733	88.3114	1.83181	0.473177	3.85583	0.000115339	0.00227784
ENSMUSG00000027805	196.655	-1.54254	0.400231	-3.85462	0.000115912	0.00228629
ENSMUSG00000094755	4.91521	2.14515	0.611931	3.85289	0.000116733	0.00229963
ENSMUSG00000105730	22.5256	2.34611	0.589249	3.85229	0.000117016	0.00230233
ENSMUSG00000107458	233.299	-1.19323	0.309828	-3.85094	0.000117663	0.00231219
ENSMUSG00000086421	39.8792	1.61227	0.416677	3.84721	0.000119473	0.00234484
ENSMUSG00000035572	1514.69	-1.47359	0.383399	-3.84637	0.00011988	0.00234991
ENSMUSG00000094301	6.91285	2.34515	0.602519	3.84581	0.000120154	0.00235236
ENSMUSG00000028161	8204.6	-0.660037	0.171641	-3.84547	0.00012032	0.00235272
ENSMUSG00000108229	4.4897	2.30734	0.608526	3.8427	0.000121688	0.00237359
ENSMUSG00000112424	21.7656	2.23053	0.571983	3.84277	0.000121654	0.00237359
ENSMUSG00000077682	5.6071	2.10489	0.594088	3.84153	0.000122272	0.00238205
ENSMUSG00000006435	1104.38	0.513999	0.133832	3.84056	0.000122755	0.00238851
ENSMUSG00000085285	13.7552	2.39352	0.599285	3.83759	0.000124247	0.00241457
ENSMUSG00000026443	1111.86	0.389312	0.101468	3.83677	0.000124661	0.00241965
ENSMUSG00000089705	4.82757	2.17191	0.600652	3.83518	0.000125474	0.00243244
ENSMUSG00000022752	522.561	-0.927544	0.242011	-3.83236	0.000126919	0.00245743
ENSMUSG00000090841	215.518	-1.24775	0.325812	-3.8318	0.000127211	0.00246009
ENSMUSG00000077767	12.8418	-1.80329	0.470746	-3.83071	0.000127773	0.00246793
ENSMUSG00000032120	424.543	-1.0412	0.271821	-3.83041	0.000127929	0.00246793
ENSMUSG00000077709	23.3267	-2.08993	0.549593	-3.82782	0.000129284	0.00249104
ENSMUSG00000103677	3071.08	-0.336987	0.0880665	-3.82649	0.000129986	0.00250152
ENSMUSG00000056812	522.726	-0.843787	0.22072	-3.82303	0.000131823	0.00253379
ENSMUSG00000065822	151.823	-1.50413	0.393734	-3.82118	0.000132813	0.00254971
ENSMUSG00000077254	64.9006	-1.76918	0.462683	-3.82078	0.000133028	0.00255075
ENSMUSG00000085498	77.7842	1.94058	0.505817	3.8189	0.000134048	0.0025672
ENSMUSG00000077622	3.72806	2.17391	0.610503	3.81841	0.000134316	0.00256921
ENSMUSG00000020267	117.56	-1.06358	0.278775	-3.81678	0.000135207	0.00258314
ENSMUSG00000064943	9.47165	2.15555	0.610698	3.81519	0.000136081	0.0025967
ENSMUSG00000085886	787.581	-0.817312	0.214342	-3.81339	0.000137075	0.00261251
ENSMUSG00000099135	4.45838	2.12269	0.60677	3.81257	0.000137528	0.00261799
ENSMUSG00000037349	24.0589	1.71853	0.448457	3.80896	0.000139555	0.00265338
ENSMUSG00000106342	7.13759	2.27672	0.609793	3.80714	0.000140583	0.00266653
ENSMUSG00000093674	68.6063	-1.71711	0.451274	-3.80736	0.000140455	0.00266653
ENSMUSG00000031202	49.7267	-1.28535	0.337242	-3.80596	0.000141254	0.00267604
ENSMUSG00000112815	3.55583	2.19084	0.611601	3.80444	0.000142125	0.00268933
ENSMUSG00000063268	123.148	1.1696	0.307495	3.80353	0.000142651	0.00269605
ENSMUSG00000102377	202.338	-1.13363	0.298221	-3.80242	0.000143288	0.00270486
ENSMUSG00000058254	1998.44	-0.64756	0.170335	-3.80166	0.000143731	0.00270999
ENSMUSG00000103567	2934.09	-0.337402	0.0888078	-3.79922	0.000145155	0.00273357
ENSMUSG00000105867	72.6074	-1.25219	0.329323	-3.79818	0.000145763	0.00274177
ENSMUSG00000107331	22.3827	-1.56866	0.411507	-3.79783	0.000145966	0.00274233
ENSMUSG00000026608	511.163	0.553004	0.145613	3.79729	0.000146285	0.00274506
ENSMUSG00000104829	11.423	1.74738	0.454104	3.79413	0.000148161	0.00277697
ENSMUSG00000060036	400.729	-1.53201	0.40409	-3.7937	0.000148417	0.00277848
ENSMUSG00000084200	7.82337	2.27502	0.609069	3.78816	0.000151767	0.00283782
ENSMUSG00000002265	2330.15	-0.770062	0.203339	-3.78728	0.000152306	0.00284201
ENSMUSG00000096923	61.776	-0.857589	0.22648	-3.78721	0.00015235	0.00284201
ENSMUSG00000047514	182.22	-1.57082	0.415742	-3.78629	0.000152915	0.00284919
ENSMUSG00000031231	94.9981	-1.37314	0.362428	-3.78588	0.000153167	0.00285053
ENSMUSG00000041939	166.137	1.33243	0.351525	3.78549	0.000153403	0.00285157
ENSMUSG00000103144	3319.44	-0.324992	0.0858662	-3.78485	0.000153802	0.00285562
ENSMUSG00000051786	269.553	0.812871	0.214689	3.78455	0.000153984	0.00285566
ENSMUSG00000026121	104.41	1.25129	0.330668	3.7838	0.000154449	0.00286093
ENSMUSG00000009013	128.912	-1.24399	0.329027	-3.78324	0.0001548	0.00286407
ENSMUSG00000027546	1457.56	0.358883	0.0948783	3.78253	0.000155242	0.00286889
ENSMUSG00000047904	73.7223	1.1629	0.306897	3.78207	0.000155527	0.00287081
ENSMUSG00000088049	4.82848	2.26287	0.603924	3.78116	0.0001561	0.00287803
ENSMUSG00000105636	16.6116	2.03613	0.523773	3.7806	0.000156449	0.00288111
ENSMUSG00000039740	188.672	-0.903632	0.239034	-3.78005	0.000156795	0.00288411
ENSMUSG00000070923	88.3337	-1.38057	0.366256	-3.77926	0.000157293	0.00288761
ENSMUSG00000025794	163.784	-1.7092	0.452795	-3.77917	0.00015735	0.00288761
ENSMUSG00000110064	6.81095	2.26294	0.609467	3.7767	0.000158919	0.00291303
ENSMUSG00000082547	6.22679	2.31173	0.601585	3.77548	0.000159699	0.00292394
ENSMUSG00000030120	309.145	-1.31689	0.349219	-3.77372	0.000160832	0.00294096
ENSMUSG00000022055	329.491	-1.54066	0.408647	-3.77346	0.000161001	0.00294096
ENSMUSG00000036894	114.345	-0.979113	0.259699	-3.77137	0.000162355	0.00296025
ENSMUSG00000112341	7.13349	2.33597	0.604933	3.77125	0.000162431	0.00296025
ENSMUSG00000096410	3.08042	2.22471	0.60068	3.77086	0.000162689	0.00296153
ENSMUSG00000047238	32.446	-1.24483	0.330146	-3.77021	0.00016311	0.0029658
ENSMUSG00000039838	353.334	0.778447	0.206541	3.7683	0.000164363	0.00298514
ENSMUSG00000065176	25.6784	-1.66608	0.443948	-3.76722	0.000165073	0.0029946
ENSMUSG00000090753	5.13739	2.25655	0.606763	3.76651	0.000165545	0.00299972
ENSMUSG00000110997	32.3415	1.0026	0.265542	3.76609	0.000165821	0.00300129
ENSMUSG00000097079	119.634	0.845801	0.224458	3.76527	0.00016637	0.00300778
ENSMUSG00000054733	3712.85	0.550462	0.146343	3.76136	0.000168995	0.00305175
ENSMUSG00000111674	145.604	0.94754	0.25185	3.75997	0.000169932	0.00306517
ENSMUSG00000073955	6.83844	2.29492	0.604662	3.75896	0.000170621	0.00307409
ENSMUSG00000026787	1130.53	-0.784679	0.208892	-3.75632	0.000172431	0.00310115
ENSMUSG00000105261	12.7519	2.25734	0.587977	3.7562	0.000172515	0.00310115
ENSMUSG00000078737	35.7828	2.23716	0.583711	3.75526	0.000173162	0.00310925
ENSMUSG00000028444	576.83	0.759763	0.202377	3.7539	0.000174104	0.00312262
ENSMUSG00000029860	156.734	0.920295	0.245128	3.75242	0.000175133	0.00313752
ENSMUSG00000102748	3007.39	-0.333863	0.088988	-3.75176	0.000175595	0.00314224
ENSMUSG00000087431	151.027	-1.06579	0.284315	-3.74808	0.000178194	0.00318514
ENSMUSG00000082314	5.39904	2.08579	0.606337	3.74678	0.000179118	0.00319444
ENSMUSG00000049184	605.129	-0.635398	0.169571	-3.74689	0.000179041	0.00319444
ENSMUSG00000111251	8.30802	2.10647	0.610708	3.74408	0.000181059	0.00322541
ENSMUSG00000104557	7.69096	2.27723	0.60815	3.74318	0.000181708	0.00323335
ENSMUSG00000006390	63.8497	1.14146	0.304415	3.74064	0.000183556	0.00326255
ENSMUSG00000111540	6.97633	2.22554	0.577496	3.73914	0.000184649	0.00326949
ENSMUSG00000080814	3.28748	2.13971	0.609699	3.73918	0.000184619	0.00326949
ENSMUSG00000058756	1217.86	-0.851471	0.227754	-3.73897	0.000184773	0.00326949
ENSMUSG00000022283	248.07	-1.14565	0.306378	-3.73971	0.000184235	0.00326949
ENSMUSG00000082274	16.1117	2.00743	0.530854	3.73824	0.000185314	0.00327175
ENSMUSG00000089757	49.6482	1.08475	0.289275	3.73842	0.000185182	0.00327175
ENSMUSG00000095757	5.49482	2.03712	0.610539	3.73779	0.000185645	0.00327393
ENSMUSG00000025607	2442.27	-1.04351	0.279406	-3.7352	0.000187569	0.00330418
ENSMUSG00000076275	5.68645	1.98747	0.603626	3.73484	0.000187834	0.00330517
ENSMUSG00000084334	8.25895	2.29874	0.605585	3.73436	0.000188193	0.0033078
ENSMUSG00000052188	186.809	-1.21951	0.326951	-3.73402	0.000188445	0.00330856
ENSMUSG00000038994	7.86074	2.30438	0.600886	3.73078	0.000190887	0.00334772
ENSMUSG00000025855	1762.21	0.442501	0.118722	3.72715	0.000193657	0.00339253
ENSMUSG00000049044	3496.22	0.297512	0.0798439	3.72615	0.000194423	0.00340219
ENSMUSG00000034832	1446.83	0.537402	0.144299	3.72415	0.000195971	0.0034255
ENSMUSG00000041329	335.286	-0.821893	0.220841	-3.72222	0.000197481	0.00344808
ENSMUSG00000022789	570.566	-0.402432	0.108129	-3.72167	0.000197908	0.00345172
ENSMUSG00000103037	3126.77	-0.329764	0.0886256	-3.72085	0.000198552	0.00345914
ENSMUSG00000065990	59.5068	-1.38483	0.372293	-3.72042	0.000198892	0.00346124
ENSMUSG00000110758	16.0612	1.82737	0.493108	3.71995	0.00019926	0.00346325
ENSMUSG00000074657	3053.05	-1.55278	0.418038	-3.71972	0.000199445	0.00346325
ENSMUSG00000103189	13.7139	1.98135	0.518989	3.71691	0.000201676	0.00349815
ENSMUSG00000069355	47.3099	2.04612	0.545362	3.71572	0.000202629	0.00351082
ENSMUSG00000050623	26.5876	1.60799	0.431676	3.71536	0.000202913	0.00351191
ENSMUSG00000093904	385.938	-1.09097	0.29389	-3.71289	0.000204909	0.00354257
ENSMUSG00000104513	7.23769	2.19759	0.572984	3.71251	0.000205212	0.00354328
ENSMUSG00000101410	29.4232	1.70671	0.459015	3.71228	0.000205398	0.00354328
ENSMUSG00000075602	24.9011	2.04841	0.542092	3.7109	0.000206523	0.00355882
ENSMUSG00000080925	8.37608	2.16386	0.588744	3.70882	0.000208229	0.0035843
ENSMUSG00000047675	118.533	-1.41216	0.380918	-3.70758	0.000209247	0.00359538
ENSMUSG00000063524	453.473	-1.23841	0.33415	-3.70749	0.000209327	0.00359538
ENSMUSG00000102542	10.9554	2.23182	0.601436	3.70649	0.00021015	0.0036056
ENSMUSG00000084218	12.2868	1.99822	0.5213	3.70312	0.000212965	0.00364822
ENSMUSG00000053310	729.835	-1.28143	0.346292	-3.70214	0.000213787	0.00364822
ENSMUSG00000082250	6.56488	2.14717	0.566951	3.70296	0.000213101	0.00364822
ENSMUSG00000065491	4.78293	2.1951	0.598887	3.70217	0.000213766	0.00364822
ENSMUSG00000024907	30.2968	2.16932	0.575928	3.70252	0.000213469	0.00364822
ENSMUSG00000020607	105.868	-1.24287	0.335492	-3.70177	0.000214104	0.00364968
ENSMUSG00000084231	3.97547	2.11697	0.566977	3.70029	0.000215353	0.00366703
ENSMUSG00000095663	22.0351	1.87405	0.498996	3.69984	0.000215735	0.00366959
ENSMUSG00000026426	221.838	-0.815824	0.22056	-3.69885	0.000216576	0.00367181
ENSMUSG00000075318	2826.8	-0.501888	0.135705	-3.69838	0.000216983	0.00367181
ENSMUSG00000046229	23.5956	-1.56247	0.421289	-3.69805	0.000217259	0.00367181
ENSMUSG00000041141	153.763	-1.25532	0.339533	-3.69847	0.000216906	0.00367181
ENSMUSG00000020889	307.973	-0.841168	0.227377	-3.69935	0.000216153	0.00367181
ENSMUSG00000114915	8.22072	2.29905	0.59832	3.69819	0.000217142	0.00367181
ENSMUSG00000097221	14.8469	-1.80057	0.491521	-3.69752	0.000217718	0.00367564
ENSMUSG00000092290	13.295	2.09252	0.557192	3.69496	0.000219918	0.00370883
ENSMUSG00000097961	186.376	-1.35543	0.367307	-3.69358	0.000221123	0.00372518
ENSMUSG00000100158	104.657	-1.28974	0.349698	-3.6927	0.000221885	0.00373404
ENSMUSG00000076822	3.45269	2.1178	0.611906	3.69093	0.000223436	0.00375616
ENSMUSG00000081497	5.93719	2.27899	0.599758	3.69029	0.000223994	0.00376153
ENSMUSG00000029467	1666.65	-0.842513	0.228397	-3.68905	0.000225091	0.00377594
ENSMUSG00000107023	1342.53	-0.454994	0.123362	-3.68837	0.000225692	0.00377802
ENSMUSG00000022769	22.5226	1.58481	0.42503	3.68845	0.000225622	0.00377802
ENSMUSG00000095588	7.38813	2.18409	0.578096	3.68788	0.000226133	0.00377826
ENSMUSG00000094826	295.69	-2.05227	0.567278	-3.68755	0.000226423	0.00377826
ENSMUSG00000025203	908.063	-1.18838	0.322352	-3.68769	0.000226299	0.00377826
ENSMUSG00000110496	8.01336	2.07076	0.608762	3.68701	0.000226902	0.0037821
ENSMUSG00000032097	564.494	-0.609943	0.16548	-3.68595	0.000227849	0.0037821
ENSMUSG00000063358	1215.7	-0.519017	0.14081	-3.68598	0.000227823	0.0037821
ENSMUSG00000067575	3.81746	2.07596	0.611698	3.68627	0.000227569	0.0037821
ENSMUSG00000084025	8.03519	2.27849	0.603132	3.68647	0.000227387	0.0037821
ENSMUSG00000074679	36.8148	1.98322	0.537768	3.68565	0.000228122	0.00378267
ENSMUSG00000106950	7.17919	2.03024	0.600456	3.68412	0.000229491	0.00380138
ENSMUSG00000037608	952.27	-0.651026	0.176777	-3.68288	0.000230609	0.00381038
ENSMUSG00000093815	296.174	-1.99881	0.549971	-3.68304	0.000230468	0.00381038
ENSMUSG00000113721	17.9233	2.16143	0.581131	3.68272	0.000230757	0.00381038
ENSMUSG00000098233	582.389	-0.802925	0.218078	-3.68212	0.0002313	0.00381537
ENSMUSG00000092510	9.53928	2.05201	0.575397	3.68049	0.000232782	0.00383183
ENSMUSG00000080465	41.5737	-1.89634	0.515229	-3.68056	0.000232722	0.00383183
ENSMUSG00000084421	63.0608	-1.83983	0.504736	-3.67775	0.000235303	0.00386929
ENSMUSG00000099562	7.40065	2.26519	0.603392	3.67608	0.000236847	0.00387912
ENSMUSG00000083492	4.56175	2.03789	0.611585	3.67618	0.000236754	0.00387912
ENSMUSG00000055733	61.5083	-1.48221	0.402313	-3.67683	0.000236151	0.00387912
ENSMUSG00000056579	141.63	-0.937526	0.25495	-3.67604	0.000236881	0.00387912
ENSMUSG00000096947	103.116	-1.57992	0.430152	-3.67514	0.000237717	0.00388878
ENSMUSG00000036572	294.134	-0.606447	0.165094	-3.67319	0.000239546	0.00390255
ENSMUSG00000031834	223.475	-0.838235	0.228232	-3.67339	0.000239349	0.00390255
ENSMUSG00000085170	36.3706	2.12932	0.571352	3.67383	0.000238942	0.00390255
ENSMUSG00000114796	107.86	-0.806514	0.219541	-3.67349	0.00023926	0.00390255
ENSMUSG00000082426	4.52641	2.16511	0.608424	3.67223	0.000240444	0.00391315
ENSMUSG00000020743	54.2304	1.75426	0.474357	3.67133	0.000241289	0.00392288
ENSMUSG00000080473	3.45261	2.08177	0.61095	3.67102	0.000241587	0.00392369
ENSMUSG00000015087	776.231	-0.4967	0.135329	-3.67046	0.000242111	0.00392815
ENSMUSG00000018770	70.0427	-1.29516	0.35302	-3.66994	0.000242611	0.00393173
ENSMUSG00000036712	834.783	-0.667263	0.181823	-3.66971	0.000242828	0.00393173
ENSMUSG00000001911	1255.64	0.977309	0.266315	3.66925	0.000243264	0.00393476
ENSMUSG00000105827	29.3217	-1.98591	0.543489	-3.66708	0.000245332	0.00396415
ENSMUSG00000028469	254.254	0.959631	0.261668	3.66622	0.000246159	0.00397346
ENSMUSG00000053877	1369.68	-0.431113	0.117604	-3.66588	0.000246493	0.00397479
ENSMUSG00000114106	10.8484	2.10154	0.551925	3.66528	0.000247071	0.00397631
ENSMUSG00000071658	108.015	-1.39022	0.379852	-3.66526	0.00024709	0.00397631
ENSMUSG00000027221	482.356	-0.633136	0.172806	-3.66415	0.000248165	0.00398956
ENSMUSG00000009563	69.1332	0.897633	0.244766	3.66361	0.00024869	0.00398989
ENSMUSG00000079215	438.073	0.598098	0.163209	3.66386	0.000248447	0.00398989
ENSMUSG00000096598	2.63878	2.12413	0.6077	3.66258	0.000249691	0.00400189
ENSMUSG00000047126	1196.59	-0.801064	0.218777	-3.66168	0.000250565	0.00401183
ENSMUSG00000093513	15.13	2.23187	0.587903	3.66038	0.000251838	0.00402814
ENSMUSG00000051853	914.254	-1.16143	0.317457	-3.65962	0.000252586	0.00403602
ENSMUSG00000026463	1317.15	0.439186	0.120075	3.65758	0.000254606	0.00405516
ENSMUSG00000110845	4.99435	2.23265	0.588727	3.65748	0.000254703	0.00405516
ENSMUSG00000102352	36.7001	1.88612	0.510564	3.65738	0.000254809	0.00405516
ENSMUSG00000020462	426.35	-0.592752	0.162077	-3.65749	0.000254698	0.00405516
ENSMUSG00000101729	17.3688	1.7103	0.464289	3.65419	0.000257999	0.00410179
ENSMUSG00000030890	101.369	-0.761124	0.208329	-3.65336	0.000258826	0.00411081
ENSMUSG00000096641	15.579	2.17002	0.58538	3.65296	0.000259235	0.00411318
ENSMUSG00000063457	62.4661	-1.73931	0.476325	-3.65192	0.000260291	0.00412579
ENSMUSG00000105599	4.75793	2.20704	0.60268	3.65136	0.000260859	0.00413066
ENSMUSG00000096210	40.5856	-1.65613	0.452125	-3.64987	0.00026237	0.00415044
ENSMUSG00000021396	42.6501	1.97339	0.534574	3.64557	0.000266795	0.00421621
ENSMUSG00000086452	2.79552	2.10577	0.609523	3.64434	0.000268083	0.00423233
ENSMUSG00000065259	28.4963	-1.75872	0.482382	-3.64321	0.000269254	0.0042466
ENSMUSG00000026496	453.314	0.603299	0.165732	3.63989	0.000272757	0.00425722
ENSMUSG00000000563	318.384	-0.865817	0.237695	-3.64159	0.000270962	0.00425722
ENSMUSG00000065353	28.0041	-1.5891	0.437884	-3.64064	0.000271956	0.00425722
ENSMUSG00000105415	18.2165	-1.52501	0.41823	-3.63974	0.000272917	0.00425722
ENSMUSG00000030693	53.0898	1.85006	0.502786	3.63951	0.000273158	0.00425722
ENSMUSG00000030811	426.597	0.473776	0.13014	3.64021	0.000272417	0.00425722
ENSMUSG00000084764	211.44	0.77233	0.212016	3.64106	0.000271517	0.00425722
ENSMUSG00000079184	676.2	-0.692469	0.190189	-3.64104	0.000271536	0.00425722
ENSMUSG00000047995	6.87606	2.1815	0.579018	3.64002	0.000272621	0.00425722
ENSMUSG00000033953	1003.89	-1.11797	0.307199	-3.6399	0.000272745	0.00425722
ENSMUSG00000056851	472.754	-0.521281	0.143179	-3.64086	0.000271724	0.00425722
ENSMUSG00000023960	412.283	-0.789906	0.216946	-3.64156	0.000270986	0.00425722
ENSMUSG00000026456	52.4409	1.18246	0.324538	3.63772	0.000275063	0.00428269
ENSMUSG00000112825	12.0403	1.85674	0.500159	3.63524	0.00027772	0.00431981
ENSMUSG00000080898	4.01793	2.20138	0.604621	3.63439	0.000278638	0.00432983
ENSMUSG00000081820	10.3631	2.27313	0.599352	3.63364	0.00027945	0.00433819
ENSMUSG00000027581	333.854	-1.14558	0.31553	-3.63248	0.000280708	0.00435345
ENSMUSG00000108219	160.58	-1.34802	0.371692	-3.63162	0.000281652	0.00436382
ENSMUSG00000101803	9.44786	2.13905	0.571624	3.62736	0.000286338	0.00443002
ENSMUSG00000096056	529.137	-0.617569	0.170294	-3.62697	0.000286765	0.00443002
ENSMUSG00000088693	4.64351	2.17844	0.607314	3.62718	0.000286535	0.00443002
ENSMUSG00000025066	121.455	-1.32427	0.365355	-3.62479	0.000289201	0.0044633
ENSMUSG00000015981	1381.78	0.425559	0.117431	3.62387	0.00029023	0.00447067
ENSMUSG00000111631	26.871	1.75073	0.480714	3.62385	0.000290245	0.00447067
ENSMUSG00000098061	231.761	-0.973003	0.268495	-3.62355	0.000290588	0.00447161
ENSMUSG00000080738	5.09732	2.06458	0.611888	3.62282	0.000291411	0.00447991
ENSMUSG00000022219	35.9908	1.65755	0.452622	3.62237	0.00029192	0.00448339
ENSMUSG00000109390	55.2521	1.33228	0.366816	3.62031	0.000294249	0.0045121
ENSMUSG00000094468	3.40879	2.04897	0.61129	3.62021	0.00029436	0.0045121
ENSMUSG00000110389	58.3179	1.40171	0.386426	3.61964	0.000295014	0.00451337
ENSMUSG00000092375	313.532	0.590855	0.163213	3.61966	0.000294991	0.00451337
ENSMUSG00000082143	6.22219	2.05673	0.591504	3.61911	0.000295619	0.00451826
ENSMUSG00000005338	961.927	-0.56406	0.155903	-3.6182	0.000296661	0.00452981
ENSMUSG00000022636	3535.38	-0.756136	0.209063	-3.6168	0.000298268	0.00454995
ENSMUSG00000111968	14.4555	1.93245	0.518983	3.61564	0.000299611	0.00456165
ENSMUSG00000090054	14.5328	1.88269	0.51316	3.61582	0.000299399	0.00456165
ENSMUSG00000031059	37.5136	-1.44049	0.39905	-3.61524	0.000300075	0.00456189
ENSMUSG00000108579	7.85676	2.16971	0.594435	3.61512	0.000300204	0.00456189
ENSMUSG00000031320	81.0985	-1.31559	0.364928	-3.61453	0.000300889	0.00456791
ENSMUSG00000025666	187.807	-1.08193	0.299716	-3.61224	0.000303569	0.00459537
ENSMUSG00000106161	3.64419	2.18452	0.601217	3.61242	0.000303351	0.00459537
ENSMUSG00000082947	8.89521	2.21669	0.591356	3.61243	0.000303341	0.00459537
ENSMUSG00000025736	138.214	-0.926508	0.256646	-3.61157	0.000304352	0.00459842
ENSMUSG00000099066	6.06682	1.92195	0.606658	3.61175	0.000304141	0.00459842
ENSMUSG00000105251	10.7063	2.14662	0.578785	3.6109	0.00030514	0.00460592
ENSMUSG00000110145	12.6444	2.20651	0.589273	3.61046	0.000305649	0.00460922
ENSMUSG00000113143	4.67321	2.20322	0.599844	3.61002	0.000306169	0.00461265
ENSMUSG00000067925	18.3449	-2.01157	0.560657	-3.60884	0.000307565	0.00462576
ENSMUSG00000023456	154.252	-1.48026	0.410791	-3.60879	0.000307624	0.00462576
ENSMUSG00000081893	3.24435	2.05132	0.611206	3.60588	0.000311094	0.00467349
ENSMUSG00000085359	3.65557	2.0101	0.605616	3.60478	0.000312423	0.00468901
ENSMUSG00000114205	42.7127	1.87024	0.512672	3.60405	0.000313294	0.00469762
ENSMUSG00000088846	6.21382	2.056	0.604741	3.60316	0.000314378	0.00470942
ENSMUSG00000064344	182.642	-2.04275	0.59617	-3.60166	0.000316189	0.00473207
ENSMUSG00000014164	1749.34	0.629509	0.174816	3.6009	0.000317119	0.00474149
ENSMUSG00000048697	6.16294	2.14379	0.591232	3.60056	0.000317535	0.00474324
ENSMUSG00000071076	75.8767	-1.50715	0.420767	-3.5997	0.000318582	0.00475439
ENSMUSG00000024462	1683.7	-0.70711	0.196474	-3.59915	0.000319262	0.00476004
ENSMUSG00000103600	9.11263	2.25585	0.599746	3.59835	0.000320242	0.00477016
ENSMUSG00000108419	58.1621	1.98993	0.548666	3.59755	0.000321224	0.00477579
ENSMUSG00000110992	11.0479	2.10332	0.572483	3.59773	0.000321007	0.00477579
ENSMUSG00000050654	26.949	2.20342	0.598162	3.597	0.000321904	0.00478141
ENSMUSG00000086043	147.584	1.00534	0.279478	3.596	0.000323142	0.00479529
ENSMUSG00000090128	16.3851	2.24399	0.603949	3.59561	0.000323631	0.00479805
ENSMUSG00000031442	2042.59	0.513195	0.142744	3.59519	0.000324156	0.00480134
ENSMUSG00000088900	4.17397	2.07324	0.611142	3.59461	0.000324881	0.00480307
ENSMUSG00000030256	172.383	-0.686391	0.19093	-3.59474	0.000324712	0.00480307
ENSMUSG00000013973	161.678	0.730708	0.203311	3.59392	0.000325739	0.00481127
ENSMUSG00000105541	11.487	2.1968	0.611513	3.59196	0.000328196	0.00484303
ENSMUSG00000028651	125.206	1.32397	0.368283	3.59118	0.000329179	0.00485301
ENSMUSG00000030246	409.114	-0.953733	0.265644	-3.59064	0.000329873	0.00485872
ENSMUSG00000100524	4.28406	2.19422	0.604259	3.58595	0.000335851	0.00494217
ENSMUSG00000047013	440.354	0.42303	0.117976	3.58544	0.00033651	0.00494726
ENSMUSG00000078622	406.46	-0.562624	0.156952	-3.58507	0.000336982	0.00494959
ENSMUSG00000103397	4.12261	2.14942	0.610861	3.58254	0.00034027	0.00499326
ENSMUSG00000053332	220.566	-0.848337	0.236922	-3.58144	0.000341706	0.00500022
ENSMUSG00000028410	320.075	-0.932397	0.260335	-3.58171	0.000341347	0.00500022
ENSMUSG00000083813	3.48314	2.09696	0.609292	3.58121	0.000342009	0.00500022
ENSMUSG00000068407	3.50878	2.07192	0.603248	3.58122	0.000341999	0.00500022
ENSMUSG00000050321	2560.33	-0.671864	0.187672	-3.57998	0.000343615	0.00501906
ENSMUSG00000064352	6.29853	-2.08558	0.60973	-3.57879	0.000345191	0.00503743
ENSMUSG00000090284	5.22417	2.1818	0.60444	3.57744	0.00034697	0.00505872
ENSMUSG00000081208	24.7861	1.52482	0.422096	3.57655	0.000348158	0.00506737
ENSMUSG00000113014	3.61672	2.00652	0.611846	3.57652	0.000348203	0.00506737
ENSMUSG00000097109	124.407	-1.06114	0.296895	-3.57414	0.000351385	0.00510896
ENSMUSG00000096792	10.289	2.23975	0.601275	3.57345	0.000352305	0.00511764
ENSMUSG00000094960	6.37144	1.93799	0.61129	3.57133	0.000355173	0.00515396
ENSMUSG00000000686	331.007	-0.871201	0.243963	-3.57112	0.000355457	0.00515396
ENSMUSG00000096573	16.8104	2.09062	0.573681	3.56971	0.000357374	0.00517702
ENSMUSG00000064357	11.7199	-2.08288	0.604587	-3.56899	0.000358361	0.00518656
ENSMUSG00000114485	3.21621	2.04406	0.611924	3.56758	0.000360289	0.00520624
ENSMUSG00000098269	43.3965	-1.11837	0.313651	-3.56752	0.000360379	0.00520624
ENSMUSG00000031353	210.788	-0.867653	0.243386	-3.56573	0.00036285	0.00523238
ENSMUSG00000060143	24.5482	-1.91771	0.55491	-3.5659	0.000362612	0.00523238
ENSMUSG00000049225	144.928	-1.08759	0.305149	-3.56434	0.000364767	0.00525523
ENSMUSG00000031299	196.287	-1.24519	0.349339	-3.56323	0.000366322	0.00527283
ENSMUSG00000062380	191.145	-1.12224	0.314965	-3.56298	0.00036667	0.00527304
ENSMUSG00000088008	22.4673	-1.85791	0.522748	-3.56255	0.000367273	0.00527692
ENSMUSG00000044249	13.3671	2.05539	0.562417	3.5614	0.000368887	0.0052953
ENSMUSG00000027520	402.582	-0.544758	0.153023	-3.56036	0.000370348	0.00531146
ENSMUSG00000024097	225.637	-0.770485	0.216423	-3.55931	0.000371832	0.0053279
ENSMUSG00000081480	16.0475	1.66311	0.460597	3.55898	0.000372302	0.00532981
ENSMUSG00000007850	621.957	-0.750259	0.210844	-3.55848	0.000373003	0.00533502
ENSMUSG00000078491	31.5256	1.50373	0.421389	3.55738	0.000374578	0.00535271
ENSMUSG00000112380	9.12455	2.21937	0.604541	3.55663	0.000375637	0.005363
ENSMUSG00000010307	43.4932	1.70976	0.477114	3.55571	0.00037696	0.00537703
ENSMUSG00000090212	7.49634	2.04664	0.565911	3.5553	0.000377544	0.00538051
ENSMUSG00000028005	590.761	-0.514448	0.144749	-3.55444	0.000378783	0.00539331
ENSMUSG00000020907	96.3829	1.19435	0.335637	3.5541	0.000379269	0.00539538
ENSMUSG00000028832	338.311	-1.42382	0.40113	-3.55369	0.000379865	0.00539682
ENSMUSG00000030336	33.231	1.70184	0.474246	3.55356	0.000380053	0.00539682
ENSMUSG00000034656	4836.22	0.59089	0.16633	3.55246	0.000381645	0.00541456
ENSMUSG00000036699	67.482	-1.34566	0.378468	-3.5513	0.000383334	0.00543365
ENSMUSG00000045340	4.05465	2.04566	0.611155	3.5502	0.000384934	0.00544586
ENSMUSG00000106327	8.90855	2.21624	0.603918	3.55	0.000385227	0.00544586
ENSMUSG00000006740	850.009	-0.905775	0.255169	-3.55009	0.000385103	0.00544586
ENSMUSG00000025422	2069.63	-1.00053	0.281971	-3.54888	0.000386877	0.00546429
ENSMUSG00000114924	62.5986	1.72828	0.486088	3.54863	0.000387237	0.00546449
ENSMUSG00000086032	49.1343	1.64653	0.459667	3.54797	0.000388217	0.00547345
ENSMUSG00000015488	158.851	0.829889	0.233934	3.54619	0.000390846	0.00549027
ENSMUSG00000088435	3.92361	1.96377	0.608368	3.54599	0.000391146	0.00549027
ENSMUSG00000114244	63.7033	-1.11532	0.314402	-3.54679	0.000389951	0.00549027
ENSMUSG00000005871	2437.91	-0.475362	0.134055	-3.54601	0.000391107	0.00549027
ENSMUSG00000103309	82.5431	-1.02613	0.289459	-3.5465	0.00039039	0.00549027
ENSMUSG00000092666	63.9427	-1.3326	0.375722	-3.54567	0.000391621	0.00549207
ENSMUSG00000081389	4.07326	1.94976	0.609295	3.54454	0.000393298	0.00550095
ENSMUSG00000083776	11.344	2.11792	0.608786	3.54462	0.000393184	0.00550095
ENSMUSG00000031592	1282.65	-0.371561	0.104815	-3.54496	0.000392669	0.00550095
ENSMUSG00000074108	5.46556	1.99751	0.552142	3.54369	0.000394562	0.00551376
ENSMUSG00000100555	40.2107	1.40815	0.396513	3.54321	0.000395283	0.00551896
ENSMUSG00000093115	3.9605	1.96723	0.611729	3.54121	0.000398301	0.0055562
ENSMUSG00000084198	5.28294	2.10531	0.610801	3.53894	0.000401741	0.00558283
ENSMUSG00000042078	861.544	0.619611	0.175078	3.53878	0.000401975	0.00558283
ENSMUSG00000097464	50.3773	-1.18079	0.333587	-3.53927	0.000401237	0.00558283
ENSMUSG00000084174	11.6087	2.13668	0.583585	3.53898	0.00040167	0.00558283
ENSMUSG00000089551	3.22023	2.07123	0.607604	3.53932	0.000401162	0.00558283
ENSMUSG00000070498	4112.8	0.45097	0.127506	3.53683	0.000404955	0.00561928
ENSMUSG00000022946	1561.02	0.576055	0.162938	3.53535	0.000407241	0.00564605
ENSMUSG00000080790	22.738	-1.7677	0.507792	-3.5349	0.000407924	0.00565056
ENSMUSG00000089414	3.37597	1.99104	0.611808	3.53147	0.000413259	0.00571446
ENSMUSG00000060212	2033.37	0.471275	0.133442	3.53162	0.000413028	0.00571446
ENSMUSG00000031134	242.21	-0.934391	0.264537	-3.53113	0.000413792	0.00571682
ENSMUSG00000099225	51.2972	-1.21221	0.343881	-3.5309	0.000414152	0.00571682
ENSMUSG00000083878	3.97118	2.06046	0.601043	3.53056	0.000414675	0.00571904
ENSMUSG00000057113	272.078	-0.977016	0.276779	-3.53015	0.000415331	0.00572311
ENSMUSG00000002307	90.9529	0.975394	0.276351	3.52825	0.000418322	0.0057593
ENSMUSG00000052934	331.75	0.556231	0.157724	3.52679	0.000420628	0.00578332
ENSMUSG00000058546	78.1629	-1.57969	0.448193	-3.52645	0.000421164	0.00578332
ENSMUSG00000095127	4.06754	2.09125	0.609497	3.52663	0.000420878	0.00578332
ENSMUSG00000101693	384.287	0.527151	0.149527	3.52543	0.000422789	0.0057876
ENSMUSG00000084460	28.5861	-1.17481	0.334353	-3.52511	0.000423305	0.0057876
ENSMUSG00000081413	10.3746	2.07468	0.574283	3.5253	0.000422997	0.0057876
ENSMUSG00000038462	66.6011	-1.47995	0.421449	-3.52544	0.000422787	0.0057876
ENSMUSG00000018707	2635.26	-0.884692	0.250964	-3.52548	0.000422717	0.0057876
ENSMUSG00000019194	200.876	-0.749469	0.212621	-3.52479	0.000423824	0.0057897
ENSMUSG00000052684	58.6319	-1.15985	0.32883	-3.52365	0.000425643	0.00580953
ENSMUSG00000029103	356.9	-0.728698	0.206846	-3.52307	0.00042658	0.0058173
ENSMUSG00000083704	31.5224	1.7339	0.485927	3.52241	0.000427648	0.00582684
ENSMUSG00000094962	604.334	-0.721316	0.204885	-3.52094	0.000430022	0.00584409
ENSMUSG00000102931	17.6888	2.19365	0.605887	3.52113	0.000429715	0.00584409
ENSMUSG00000024571	123.769	-0.816356	0.231772	-3.52111	0.000429749	0.00584409
ENSMUSG00000031010	1025.75	-0.641701	0.182345	-3.51924	0.00043279	0.00586737
ENSMUSG00000077149	4.1413	2.07792	0.609429	3.5192	0.000432848	0.00586737
ENSMUSG00000112073	2.9182	2.0108	0.611136	3.51964	0.000432139	0.00586737
ENSMUSG00000083986	8.06727	2.1984	0.601073	3.51884	0.000433443	0.00587041
ENSMUSG00000083644	4.41844	2.10461	0.607456	3.51731	0.00043594	0.00589917
ENSMUSG00000026305	1768.74	0.651184	0.185145	3.51703	0.000436399	0.00590034
ENSMUSG00000110667	55.6848	1.05492	0.300389	3.51409	0.000441266	0.00596105
ENSMUSG00000087869	3.13927	2.01027	0.611866	3.51252	0.000443871	0.00599112
ENSMUSG00000078532	498.893	1.10111	0.313405	3.51171	0.00044523	0.00600434
ENSMUSG00000084220	6.8076	2.13863	0.609655	3.51133	0.000445867	0.0060078
ENSMUSG00000022389	754.273	-0.517799	0.147512	-3.51015	0.000447862	0.00602955
ENSMUSG00000101004	5.45986	2.13994	0.607396	3.50974	0.000448549	0.00603367
ENSMUSG00000034926	351.89	0.780861	0.222693	3.50625	0.000454463	0.00609282
ENSMUSG00000034245	415.354	-0.417203	0.118997	-3.50624	0.000454487	0.00609282
ENSMUSG00000071659	453.935	-1.00847	0.287622	-3.50654	0.000453969	0.00609282
ENSMUSG00000093315	88.7252	-1.38021	0.394116	-3.50642	0.000454184	0.00609282
ENSMUSG00000084640	3.87711	2.02421	0.59569	3.50587	0.000455122	0.00609617
ENSMUSG00000085918	51.8502	1.97967	0.563727	3.50406	0.00045823	0.00613261
ENSMUSG00000021493	241.389	0.715467	0.204143	3.50329	0.000459551	0.00614508
ENSMUSG00000114703	3.83159	1.96147	0.610915	3.50222	0.000461396	0.00616455
ENSMUSG00000082047	10.1902	2.19333	0.601001	3.50079	0.000463882	0.00619254
ENSMUSG00000088994	3.52989	2.08311	0.606398	3.5001	0.000465086	0.00620055
ENSMUSG00000064350	69.1884	-2.01563	0.596843	-3.5	0.000465267	0.00620055
ENSMUSG00000038244	2101.63	0.703652	0.201052	3.49966	0.000465849	0.00620309
ENSMUSG00000056946	11.0915	1.95665	0.551448	3.49897	0.000467057	0.00620872
ENSMUSG00000114156	5.49567	1.95597	0.61097	3.49899	0.000467027	0.00620872
ENSMUSG00000074516	5.48563	2.10504	0.60988	3.49793	0.000468879	0.0062277
ENSMUSG00000037989	1843.14	0.467294	0.133607	3.49743	0.000469757	0.00623413
ENSMUSG00000031229	1829.08	-0.560986	0.160485	-3.49561	0.000472987	0.00626682
ENSMUSG00000020321	343.888	-1.01242	0.28968	-3.49559	0.000473012	0.00626682
ENSMUSG00000084341	4.98017	1.90258	0.611833	3.49525	0.000473622	0.00626964
ENSMUSG00000023036	748.912	-0.678588	0.194199	-3.49467	0.000474647	0.00627796
ENSMUSG00000085894	220.628	-1.35335	0.38803	-3.49414	0.000475589	0.00628517
ENSMUSG00000014313	302.274	-1.043	0.298859	-3.49201	0.000479406	0.00632797
ENSMUSG00000024403	285.832	-1.22297	0.350633	-3.49188	0.000479628	0.00632797
ENSMUSG00000106548	3.48904	1.961	0.61191	3.49098	0.000481259	0.00634136
ENSMUSG00000113888	30.5505	1.92427	0.550188	3.49087	0.000481445	0.00634136
ENSMUSG00000096037	12.0199	-1.91273	0.611931	-3.48992	0.000483166	0.00635873
ENSMUSG00000057738	3150.47	-0.880894	0.252474	-3.48932	0.000484249	0.0063677
ENSMUSG00000036061	62.1073	1.1108	0.317724	3.48869	0.000485396	0.00637747
ENSMUSG00000084196	10.8545	2.081	0.579023	3.48826	0.000486172	0.00638237
ENSMUSG00000021288	1885.02	-0.597585	0.171377	-3.48712	0.000488252	0.00640436
ENSMUSG00000039629	764.615	-0.636703	0.18268	-3.48526	0.000491661	0.00644373
ENSMUSG00000085116	18.2389	1.75435	0.492595	3.48356	0.000494796	0.00647945
ENSMUSG00000043445	26.7318	-1.68426	0.482547	-3.48329	0.000495301	0.00648069
ENSMUSG00000112442	17.5341	1.73713	0.490983	3.48288	0.000496055	0.0064852
ENSMUSG00000099039	13.9941	2.06945	0.581553	3.48061	0.000500278	0.00653501
ENSMUSG00000097424	31.9075	1.97919	0.569135	3.47981	0.000501767	0.00654905
ENSMUSG00000061410	763.924	0.460311	0.132306	3.47921	0.000502896	0.00655838
ENSMUSG00000064397	13.2726	2.14166	0.599117	3.47892	0.000503436	0.00656001
ENSMUSG00000024018	334.12	0.437042	0.125634	3.47849	0.000504249	0.0065652
ENSMUSG00000084562	2.62787	2.00171	0.610793	3.47819	0.00050482	0.00656723
ENSMUSG00000098343	3.92201	2.07578	0.610539	3.47744	0.000506233	0.0065748
ENSMUSG00000047259	19.6679	1.7639	0.50281	3.47758	0.000505955	0.0065748
ENSMUSG00000083026	4.75727	2.1075	0.607681	3.47633	0.000508334	0.00659667
ENSMUSG00000021134	1037.37	-0.805802	0.231877	-3.47536	0.000510174	0.00661512
ENSMUSG00000073242	49.7104	1.511	0.432535	3.47489	0.000511071	0.00662132
ENSMUSG00000103286	17.1086	2.14747	0.605175	3.47347	0.000513776	0.00665092
ENSMUSG00000039713	592.526	0.610109	0.175774	3.47078	0.000518942	0.00670799
ENSMUSG00000098898	3.9651	1.91876	0.611183	3.47074	0.000519033	0.00670799
ENSMUSG00000113639	6.15293	2.01163	0.574243	3.47019	0.000520091	0.00671617
ENSMUSG00000027602	44.786	-1.3747	0.397452	-3.46873	0.000522929	0.00674732
ENSMUSG00000102070	5.83621	-2.02651	0.605839	-3.46836	0.000523643	0.00674857
ENSMUSG00000020830	11.9543	1.98486	0.557062	3.46824	0.000523879	0.00674857
ENSMUSG00000063739	2.94768	2.06033	0.610598	3.46669	0.00052691	0.00678209
ENSMUSG00000038564	511.253	0.555072	0.16014	3.46569	0.00052887	0.00680178
ENSMUSG00000108622	82.9895	1.70058	0.488143	3.46405	0.000532117	0.00683799
ENSMUSG00000099440	12.4901	1.68639	0.479694	3.46335	0.000533493	0.0068501
ENSMUSG00000106262	23.9082	1.93155	0.544887	3.46281	0.000534559	0.00685823
ENSMUSG00000103609	17.0668	1.78873	0.508081	3.46206	0.000536049	0.00686065
ENSMUSG00000046785	178.438	-0.923226	0.266557	-3.46237	0.00053544	0.00686065
ENSMUSG00000062591	842.429	-1.26509	0.365652	-3.46227	0.000535649	0.00686065
ENSMUSG00000089874	139.571	1.00467	0.290213	3.46087	0.000538426	0.0068855
ENSMUSG00000037692	1045.15	0.499483	0.144381	3.45956	0.00054105	0.00691347
ENSMUSG00000006335	103.969	0.685312	0.198056	3.45801	0.00054419	0.00694797
ENSMUSG00000020231	1274.53	0.717581	0.207543	3.45732	0.000545579	0.00695449
ENSMUSG00000113929	9.3822	2.04804	0.568259	3.45748	0.000545254	0.00695449
ENSMUSG00000101739	16.1338	2.1559	0.607071	3.45653	0.000547187	0.00695623
ENSMUSG00000031028	1201.81	0.529598	0.153222	3.45638	0.000547475	0.00695623
ENSMUSG00000030865	31.4718	1.85113	0.531954	3.45655	0.000547129	0.00695623
ENSMUSG00000102543	690.164	-0.749106	0.21673	-3.45687	0.000546482	0.00695623
ENSMUSG00000089273	14.688	2.16402	0.604165	3.45524	0.000549804	0.00698022
ENSMUSG00000003154	329.661	0.678694	0.196496	3.45358	0.00055319	0.00701757
ENSMUSG00000102768	6.73619	2.12825	0.59788	3.45201	0.000556417	0.00704721
ENSMUSG00000081857	4.32461	2.03025	0.599005	3.45221	0.000556012	0.00704721
ENSMUSG00000038418	328.591	-1.28319	0.372089	-3.45144	0.000557597	0.00705651
ENSMUSG00000045411	103.364	-0.777972	0.225413	-3.45107	0.000558368	0.00706061
ENSMUSG00000090515	3.58445	1.92313	0.611786	3.45077	0.000558995	0.00706289
ENSMUSG00000106393	10.245	2.04972	0.581459	3.44912	0.000562414	0.00709976
ENSMUSG00000113809	7.58316	2.08074	0.602897	3.44893	0.00056281	0.00709976
ENSMUSG00000100113	56.2019	-1.37256	0.397586	-3.44848	0.000563747	0.00710591
ENSMUSG00000003038	87.667	-1.0746	0.31189	-3.44712	0.000566588	0.00713035
ENSMUSG00000070697	90.6842	-1.18503	0.343659	-3.44717	0.000566502	0.00713035
ENSMUSG00000089802	5.60695	2.06797	0.610811	3.44631	0.000568306	0.00714126
ENSMUSG00000111805	3.24164	1.93605	0.611892	3.44628	0.000568358	0.00714126
ENSMUSG00000083391	10.9693	2.14865	0.604412	3.446	0.000568957	0.00714312
ENSMUSG00000050930	29.3648	1.40024	0.405512	3.44387	0.000573449	0.0071938
ENSMUSG00000080054	11.4782	2.1088	0.591885	3.44356	0.0005741	0.00719627
ENSMUSG00000092437	6.9014	2.09146	0.610791	3.44263	0.000576095	0.00721555
ENSMUSG00000020821	374.31	0.746421	0.216846	3.44192	0.000577606	0.00722731
ENSMUSG00000099014	4.2186	2.02199	0.610587	3.44176	0.000577947	0.00722731
ENSMUSG00000105826	16.6496	1.95282	0.55059	3.44111	0.000579341	0.00723902
ENSMUSG00000029121	766.208	0.302969	0.0880774	3.43976	0.000582239	0.00726331
ENSMUSG00000021474	504.639	-0.648343	0.188509	-3.43956	0.000582663	0.00726331
ENSMUSG00000004187	468.875	-0.802069	0.233194	-3.43999	0.000581745	0.00726331
ENSMUSG00000065628	28.2239	-1.96058	0.579354	-3.43885	0.00058419	0.00727661
ENSMUSG00000028033	13444.7	-0.709108	0.206286	-3.43755	0.000587001	0.00730588
ENSMUSG00000108859	3.578	2.07038	0.610821	3.43697	0.000588253	0.0073157
ENSMUSG00000042788	15.1162	1.82323	0.522833	3.43663	0.000589008	0.00731934
ENSMUSG00000113578	9.20136	2.09913	0.58936	3.43632	0.000589683	0.00732197
ENSMUSG00000020674	987.432	0.580622	0.16898	3.43583	0.00059074	0.00732935
ENSMUSG00000025272	606.934	-0.999074	0.290995	-3.43448	0.000593695	0.00736024
ENSMUSG00000106486	11.7179	1.70726	0.488105	3.43348	0.000595878	0.00738152
ENSMUSG00000064043	3174.56	0.466561	0.135902	3.43304	0.000596846	0.00738194
ENSMUSG00000090291	51.5273	-1.27035	0.370559	-3.43319	0.000596535	0.00738194
ENSMUSG00000084740	4.49581	2.02895	0.583538	3.43232	0.000598448	0.0073902
ENSMUSG00000082562	3.14834	2.03135	0.61154	3.43243	0.000598202	0.0073902
ENSMUSG00000103001	124.801	-0.934606	0.272291	-3.43112	0.000601091	0.00741705
ENSMUSG00000078578	311.153	-0.430471	0.125482	-3.43049	0.000602501	0.00742865
ENSMUSG00000081051	12.9075	-1.9057	0.593154	-3.42992	0.00060376	0.00743259
ENSMUSG00000042133	629.957	-0.588264	0.17151	-3.43006	0.00060344	0.00743259
ENSMUSG00000062647	78.7998	-1.30557	0.380767	-3.42938	0.000604963	0.00744161
ENSMUSG00000080538	9.99765	-1.99181	0.603205	-3.42907	0.000605649	0.00744426
ENSMUSG00000090737	5.02355	2.06727	0.609255	3.42869	0.000606497	0.0074489
ENSMUSG00000040225	2446.04	-0.669118	0.195176	-3.42843	0.000607089	0.00745038
ENSMUSG00000104261	6.54063	2.14147	0.60152	3.42714	0.000609971	0.00746259
ENSMUSG00000076908	4.52004	2.09277	0.603411	3.42742	0.000609354	0.00746259
ENSMUSG00000045671	1556.39	0.534358	0.155904	3.42728	0.000609656	0.00746259
ENSMUSG00000113800	26.6153	2.01182	0.575808	3.42721	0.000609824	0.00746259
ENSMUSG00000112546	16.787	2.09558	0.596905	3.42676	0.000610822	0.00746723
ENSMUSG00000055818	306.24	-1.23501	0.360708	-3.42647	0.000611489	0.00746961
ENSMUSG00000107578	7.75907	2.14912	0.605844	3.42564	0.000613362	0.00748671
ENSMUSG00000096705	8.31615	2.16045	0.604607	3.42534	0.000614022	0.00748898
ENSMUSG00000030068	5302.97	0.447954	0.130784	3.42513	0.000614514	0.00748921
ENSMUSG00000021124	359.325	-0.920992	0.268946	-3.42442	0.000616106	0.00750284
ENSMUSG00000064442	14.1436	-1.66109	0.486078	-3.42421	0.00061659	0.00750296
ENSMUSG00000061755	1023.53	-0.435868	0.127358	-3.42251	0.000620464	0.00754429
ENSMUSG00000110825	4.24368	2.07925	0.610971	3.42162	0.000622497	0.0075632
ENSMUSG00000110544	13.0026	2.0384	0.591068	3.42113	0.000623624	0.00756944
ENSMUSG00000077505	20.2622	-1.75127	0.510718	-3.42098	0.000623968	0.00756944
ENSMUSG00000038034	1927.98	-0.587991	0.171946	-3.41969	0.000626929	0.00759953
ENSMUSG00000030905	351.74	-0.568582	0.1663	-3.41924	0.000627963	0.00760624
ENSMUSG00000101033	6.0449	2.08732	0.603204	3.41714	0.000632832	0.00764994
ENSMUSG00000110604	20.6393	1.79077	0.519198	3.41706	0.000633021	0.00764994
ENSMUSG00000088536	8.7843	2.14752	0.60389	3.41738	0.000632267	0.00764994
ENSMUSG00000077538	2.946	1.9539	0.611749	3.41624	0.000634931	0.00766716
ENSMUSG00000019943	5391.76	-0.749848	0.219599	-3.41471	0.000638504	0.00769855
ENSMUSG00000024617	4232.79	-0.828237	0.242563	-3.41472	0.000638465	0.00769855
ENSMUSG00000104511	4.97244	2.0896	0.611214	3.41373	0.000640794	0.00772027
ENSMUSG00000045733	110.786	-0.984264	0.28839	-3.4135	0.000641349	0.00772108
ENSMUSG00000100344	3.92331	1.93663	0.60884	3.41291	0.000642736	0.00773189
ENSMUSG00000107920	3.93586	2.01162	0.609949	3.41236	0.000644031	0.00773518
ENSMUSG00000107501	3.67453	1.88305	0.608944	3.41248	0.000643756	0.00773518
ENSMUSG00000113942	13.6358	2.12379	0.610071	3.41217	0.000644476	0.00773518
ENSMUSG00000082145	11.5275	2.1398	0.602817	3.41116	0.000646861	0.00775204
ENSMUSG00000075760	2.85047	1.96605	0.597856	3.4112	0.000646783	0.00775204
ENSMUSG00000106803	12.0097	2.12481	0.610056	3.41003	0.000649552	0.00776664
ENSMUSG00000102627	240.823	-0.98678	0.289496	-3.41039	0.0006487	0.00776664
ENSMUSG00000084605	3.00558	1.9464	0.61162	3.4102	0.000649142	0.00776664
ENSMUSG00000098856	11.2005	2.05856	0.588262	3.40794	0.000654544	0.00781085
ENSMUSG00000092071	40.1296	-1.03166	0.302816	-3.40798	0.000654453	0.00781085
ENSMUSG00000087833	10.6957	2.0359	0.582873	3.40787	0.000654731	0.00781085
ENSMUSG00000088185	91.6644	-1.2394	0.363538	-3.40603	0.000659145	0.00784615
ENSMUSG00000112088	4.89407	2.0232	0.611094	3.40627	0.000658574	0.00784615
ENSMUSG00000112991	23.0568	1.96668	0.563697	3.40602	0.000659177	0.00784615
ENSMUSG00000039671	2012.98	0.449226	0.131955	3.40438	0.000663146	0.00788517
ENSMUSG00000081123	5.81368	2.0366	0.611568	3.40425	0.000663452	0.00788517
ENSMUSG00000032423	424.977	-0.384259	0.1129	-3.40366	0.0006649	0.00789644
ENSMUSG00000067873	281.362	-0.97605	0.287061	-3.40278	0.000667038	0.00791589
ENSMUSG00000088370	4.39248	1.8468	0.608866	3.4014	0.000670408	0.00794992
ENSMUSG00000064308	24.5168	1.92827	0.554044	3.40035	0.00067299	0.00797456
ENSMUSG00000022037	449.389	-1.02239	0.300799	-3.39987	0.000674188	0.00798277
ENSMUSG00000100027	8.48759	2.02668	0.578959	3.3993	0.000675576	0.00799323
ENSMUSG00000069072	1267.17	0.364132	0.107193	3.39691	0.00068151	0.0080574
ENSMUSG00000039367	266.398	0.616984	0.181621	3.39642	0.000682729	0.00806578
ENSMUSG00000038239	49.5045	1.57726	0.461684	3.3962	0.000683291	0.0080664
ENSMUSG00000040327	640.062	0.584358	0.172075	3.39575	0.000684405	0.00807354
ENSMUSG00000110377	14.1309	1.54116	0.449694	3.39515	0.000685905	0.00807947
ENSMUSG00000057897	3248.4	-0.547568	0.161282	-3.39514	0.00068593	0.00807947
ENSMUSG00000080860	9.61163	1.96074	0.563751	3.39464	0.000687201	0.00808841
ENSMUSG00000090589	64.6726	-1.02809	0.303155	-3.39331	0.000690542	0.00811758
ENSMUSG00000085104	23.6249	1.78673	0.523686	3.39324	0.000690705	0.00811758
ENSMUSG00000035458	68.471	1.70341	0.49878	3.39277	0.000691907	0.00812567
ENSMUSG00000082429	4.64256	1.89727	0.589283	3.39249	0.000692598	0.00812775
ENSMUSG00000083331	62.3169	1.49997	0.441613	3.39223	0.000693266	0.00812956
ENSMUSG00000110723	942.603	-0.596905	0.176045	-3.39066	0.000697233	0.00817003
ENSMUSG00000020196	1535.47	0.633258	0.186829	3.38932	0.000700671	0.00820423
ENSMUSG00000081435	5.17919	1.8408	0.603367	3.38896	0.000701585	0.00820885
ENSMUSG00000030772	651.135	0.74857	0.221034	3.38651	0.000707876	0.00827634
ENSMUSG00000080683	14.5294	-1.9088	0.568698	-3.38363	0.000715336	0.00835738
ENSMUSG00000114528	3.94242	2.07495	0.606838	3.3829	0.000717241	0.00837346
ENSMUSG00000095416	3.8475	1.86121	0.610608	3.38247	0.000718377	0.00838054
ENSMUSG00000054405	318.367	-0.705883	0.208712	-3.38206	0.000719453	0.0083869
ENSMUSG00000097854	22.3666	-1.44335	0.426916	-3.3816	0.00072065	0.00838849
ENSMUSG00000018648	299.356	0.595227	0.176002	3.38165	0.000720528	0.00838849
ENSMUSG00000038733	667.93	-0.410478	0.121426	-3.38038	0.000723851	0.00841956
ENSMUSG00000094031	3.00469	1.91323	0.611915	3.37921	0.000726938	0.00844925
ENSMUSG00000027936	164.257	0.859083	0.25425	3.37841	0.000729065	0.00846614
ENSMUSG00000070816	5.63935	2.05142	0.610184	3.37826	0.000729461	0.00846614
ENSMUSG00000106175	21.5408	-1.59678	0.470214	-3.37761	0.000731184	0.00847991
ENSMUSG00000085713	13.6855	1.98315	0.564171	3.37683	0.000733267	0.00849162
ENSMUSG00000034120	149.451	-1.02135	0.302296	-3.37696	0.000732908	0.00849162
ENSMUSG00000014837	147.47	0.577823	0.171079	3.37651	0.000734104	0.00849509
ENSMUSG00000106204	24.0904	1.55853	0.459227	3.37418	0.000740348	0.00856109
ENSMUSG00000083661	3.06479	1.91772	0.611216	3.37356	0.000742022	0.00857418
ENSMUSG00000027525	3261.67	0.433278	0.128456	3.37293	0.000743737	0.00858772
ENSMUSG00000111499	5.46763	2.09186	0.605882	3.37247	0.000744976	0.00859575
ENSMUSG00000084452	4.71673	1.94766	0.575734	3.37081	0.000749484	0.00864146
ENSMUSG00000093080	11.0633	1.58781	0.465524	3.37021	0.000751116	0.00865397
ENSMUSG00000017291	1120.88	-0.544669	0.161626	-3.36996	0.000751781	0.00865533
ENSMUSG00000047090	64.4284	1.22559	0.362392	3.36966	0.000752608	0.00865855
ENSMUSG00000107925	6.0276	1.7396	0.599747	3.36886	0.000754796	0.00867111
ENSMUSG00000110508	6.93133	2.10951	0.602737	3.36906	0.000754255	0.00867111
ENSMUSG00000106077	15.1893	1.87059	0.557382	3.36851	0.000755761	0.00867589
ENSMUSG00000077104	4.22646	2.04433	0.611423	3.36669	0.000760766	0.00872702
ENSMUSG00000073702	139.693	-1.12703	0.335556	-3.36465	0.000766421	0.00878552
ENSMUSG00000106186	15.0151	1.96766	0.578898	3.36373	0.00076897	0.00880835
ENSMUSG00000099762	37.0617	1.90004	0.558088	3.36328	0.00077023	0.0088164
ENSMUSG00000028081	180.496	-1.54087	0.458516	-3.3624	0.000772673	0.00883797
ENSMUSG00000084278	7.66882	1.9223	0.580382	3.36195	0.000773954	0.00884623
ENSMUSG00000086732	25.5339	1.52705	0.45152	3.36056	0.000777859	0.00887744
ENSMUSG00000031760	53.0723	-1.29466	0.385272	-3.36018	0.000778929	0.00887744
ENSMUSG00000102882	79.4882	-0.815188	0.242522	-3.36037	0.000778386	0.00887744
ENSMUSG00000075576	374.562	-0.763221	0.227123	-3.36054	0.000777896	0.00887744
ENSMUSG00000033697	1306.82	0.553451	0.164737	3.35945	0.000780987	0.00889448
ENSMUSG00000107411	66.5809	1.38894	0.41238	3.35924	0.000781577	0.0088948
ENSMUSG00000107734	8.79467	2.12278	0.606744	3.35823	0.000784447	0.00892104
ENSMUSG00000087644	812.688	-1.26908	0.378355	-3.35769	0.000785971	0.00892554
ENSMUSG00000037894	40.0405	-1.33215	0.397132	-3.35774	0.000785815	0.00892554
ENSMUSG00000106500	18.0826	1.88061	0.551059	3.35656	0.000789181	0.00895556
ENSMUSG00000097763	101.129	-1.05624	0.314574	-3.35518	0.000793133	0.00899396
ENSMUSG00000083812	3.72365	1.87158	0.611731	3.35473	0.00079443	0.00900222
ENSMUSG00000022387	602.245	0.475973	0.141941	3.35292	0.000799652	0.0090549
ENSMUSG00000106250	3.46554	1.85763	0.61143	3.35012	0.000807754	0.0091401
ENSMUSG00000020785	333.241	0.567173	0.169331	3.34965	0.000809147	0.00914932
ENSMUSG00000026341	625.525	-0.485165	0.144879	-3.34867	0.000812003	0.00917505
ENSMUSG00000103873	5.93595	2.04737	0.609742	3.34846	0.000812611	0.00917537
ENSMUSG00000074748	84.9194	-1.39839	0.417567	-3.34791	0.000814227	0.00918706
ENSMUSG00000027350	1194.58	-1.02832	0.307298	-3.34736	0.000815861	0.00919238
ENSMUSG00000112633	3.95739	1.91492	0.611917	3.34741	0.000815707	0.00919238
ENSMUSG00000089490	3.18831	1.87002	0.611869	3.34707	0.000816701	0.00919529
ENSMUSG00000082877	4.79672	1.98552	0.61141	3.34589	0.000820182	0.00922136
ENSMUSG00000097954	8.66273	1.71592	0.508639	3.34601	0.000819834	0.00922136
ENSMUSG00000095117	2.78103	1.89995	0.611882	3.3456	0.000821046	0.00922452
ENSMUSG00000088614	3.86335	1.83464	0.609955	3.34445	0.000824445	0.00925613
ENSMUSG00000080625	3.07596	1.89649	0.610892	3.3439	0.00082609	0.00926746
ENSMUSG00000006958	128.941	0.960089	0.287046	3.34372	0.000826626	0.00926746
ENSMUSG00000041459	441.407	-0.55586	0.166297	-3.3426	0.000829971	0.00929325
ENSMUSG00000109618	14.4461	1.76094	0.517926	3.34256	0.000830101	0.00929325
ENSMUSG00000050933	5.15479	2.00887	0.610875	3.34234	0.000830743	0.00929386
ENSMUSG00000029614	202.909	-1.2722	0.381015	-3.34178	0.000832419	0.00930604
ENSMUSG00000033161	993.212	-0.94482	0.282892	-3.34043	0.000836483	0.00934486
ENSMUSG00000093739	9.59819	1.72918	0.508925	3.3394	0.000839594	0.009373
ENSMUSG00000002006	579.454	-0.541762	0.162271	-3.33876	0.000841527	0.00937791
ENSMUSG00000090003	12.5176	1.85868	0.545643	3.33903	0.00084073	0.00937791
ENSMUSG00000113562	3.23822	1.98285	0.607005	3.33867	0.000841812	0.00937791
ENSMUSG00000098708	31.143	1.27733	0.381563	3.33842	0.000842565	0.00937969
ENSMUSG00000005705	926.087	0.450893	0.135111	3.33716	0.000846385	0.00941559
ENSMUSG00000113848	7.55459	2.03349	0.591923	3.33597	0.000850022	0.0094494
ENSMUSG00000107530	2.6358	2.00768	0.604604	3.33317	0.000858613	0.00952482
ENSMUSG00000038876	280.155	-0.481	0.144301	-3.33355	0.000857456	0.00952482
ENSMUSG00000113662	67.6206	-0.888848	0.266646	-3.33318	0.000858603	0.00952482
ENSMUSG00000013539	630.428	0.590269	0.1771	3.33281	0.000859746	0.00953071
ENSMUSG00000016637	171.6	0.877697	0.263253	3.33227	0.000861401	0.00954237
ENSMUSG00000089973	5.50143	2.04086	0.608274	3.33148	0.000863864	0.00955627
ENSMUSG00000113823	11.0282	2.0284	0.587208	3.3315	0.000863778	0.00955627
ENSMUSG00000076760	4.89569	1.76819	0.604748	3.33063	0.000866512	0.00956628
ENSMUSG00000102257	24.4216	1.80989	0.531711	3.33065	0.000866435	0.00956628
ENSMUSG00000114101	6.88429	2.01964	0.589039	3.33041	0.000867188	0.00956628
ENSMUSG00000005936	216.814	0.525094	0.157647	3.33042	0.000867135	0.00956628
ENSMUSG00000112439	26.2628	1.98258	0.58433	3.32942	0.000870281	0.00959372
ENSMUSG00000087039	5.51752	2.04562	0.611652	3.32914	0.000871136	0.00959645
ENSMUSG00000055204	1814.22	-0.37847	0.113699	-3.32866	0.000872643	0.00960636
ENSMUSG00000109832	2.82141	1.90043	0.611476	3.32845	0.000873318	0.0096071
ENSMUSG00000035847	236.592	-0.974093	0.292674	-3.32756	0.000876089	0.00963089
ENSMUSG00000109200	34.7146	1.96739	0.583796	3.32719	0.00087726	0.00963706
ENSMUSG00000098274	75.2167	-1.09059	0.327837	-3.32638	0.000879804	0.0096583
ENSMUSG00000105753	26.1979	1.4984	0.446307	3.32605	0.000880858	0.00966317
ENSMUSG00000099717	3.48254	1.84023	0.611133	3.32545	0.000882754	0.00967726
ENSMUSG00000038274	75.7053	-1.68156	0.506267	-3.32401	0.000887326	0.00972064
ENSMUSG00000027296	245.202	-0.774057	0.232981	-3.32375	0.000888144	0.00972287
ENSMUSG00000090625	524.447	-0.958537	0.288496	-3.32307	0.000890317	0.00972901
ENSMUSG00000081066	6.78584	2.01901	0.599534	3.323	0.00089055	0.00972901
ENSMUSG00000057290	9.89494	1.93774	0.588445	3.32307	0.000890323	0.00972901
ENSMUSG00000110910	19.4313	1.92997	0.576869	3.32264	0.000891709	0.00973106
ENSMUSG00000087486	11.0039	2.04626	0.600022	3.32256	0.000891967	0.00973106
ENSMUSG00000053185	13.548	1.94075	0.563134	3.32038	0.000898936	0.00975273
ENSMUSG00000085385	79.5761	1.17954	0.35419	3.32019	0.000899569	0.00975273
ENSMUSG00000096635	3.22064	2.02354	0.606541	3.32098	0.000897033	0.00975273
ENSMUSG00000093474	7.90977	1.90982	0.590688	3.32045	0.00089872	0.00975273
ENSMUSG00000034312	5287.75	0.403607	0.121567	3.32002	0.000900119	0.00975273
ENSMUSG00000042831	84.2499	0.890784	0.268262	3.32039	0.000898906	0.00975273
ENSMUSG00000109290	7.84853	2.02622	0.58921	3.32133	0.000895881	0.00975273
ENSMUSG00000111369	9.74662	1.95606	0.567829	3.32137	0.000895782	0.00975273
ENSMUSG00000112664	15.1938	1.9794	0.579112	3.32117	0.000896424	0.00975273
ENSMUSG00000035578	1312.77	-1.68284	0.509706	-3.32055	0.000898414	0.00975273
ENSMUSG00000088611	4.72182	2.05612	0.606172	3.31928	0.000902494	0.00977177
ENSMUSG00000024646	354.455	0.472237	0.142299	3.31796	0.000906765	0.00981129
ENSMUSG00000040705	34.9867	1.82752	0.547493	3.3175	0.000908284	0.00981431
ENSMUSG00000001229	401.454	0.525111	0.158287	3.31757	0.000908051	0.00981431
ENSMUSG00000025290	206.112	-1.42207	0.429211	-3.31686	0.000910341	0.00982982
ENSMUSG00000098213	4.57194	1.92537	0.595311	3.31592	0.000913404	0.00984945
ENSMUSG00000114245	21.5108	1.95548	0.576774	3.31609	0.000912856	0.00984945
ENSMUSG00000103353	6.57758	1.96084	0.591723	3.31374	0.000920567	0.00991992
ENSMUSG00000080934	9.16182	1.98199	0.583937	3.31339	0.000921718	0.00992556
ENSMUSG00000064039	8.60304	2.03462	0.600406	3.31215	0.000925826	0.00996302
ENSMUSG00000040212	31.5614	1.78162	0.533265	3.31167	0.000927393	0.0099731
ENSMUSG00000089113	2.56649	1.88456	0.611461	3.31072	0.000930548	0.0100002
ENSMUSG00000108540	7.22422	2.01867	0.588191	3.31022	0.000932234	0.0100116
ENSMUSG00000022215	10.1316	1.9251	0.568141	3.30951	0.00093459	0.01003
ENSMUSG00000023795	95.0616	0.82597	0.249393	3.30909	0.000936007	0.0100384
ENSMUSG00000031176	109.964	-1.23402	0.372719	-3.30867	0.0009374	0.0100466
ENSMUSG00000109261	12.5911	1.91172	0.574785	3.30704	0.000942878	0.0100933
ENSMUSG00000054863	1756.4	0.516087	0.156056	3.30699	0.000943033	0.0100933
ENSMUSG00000024163	1116.15	-0.533799	0.161463	-3.30609	0.000946083	0.0101191
ENSMUSG00000034908	274.139	0.555279	0.167984	3.30535	0.000948573	0.0101261
ENSMUSG00000113722	108.096	-1.11742	0.337822	-3.30566	0.000947529	0.0101261
ENSMUSG00000023044	154.204	0.725597	0.219486	3.30532	0.000948666	0.0101261
ENSMUSG00000038486	608.671	-0.721078	0.21822	-3.30483	0.000950332	0.0101303
ENSMUSG00000093458	5.92745	2.02002	0.610418	3.30484	0.000950318	0.0101303
ENSMUSG00000026409	478.831	0.543798	0.164758	3.30022	0.000966101	0.0102431
ENSMUSG00000040794	148.938	-0.547848	0.166014	-3.30049	0.000965167	0.0102431
ENSMUSG00000066129	765.916	0.653381	0.197928	3.30085	0.000963941	0.0102431
ENSMUSG00000104953	13.7019	-1.76944	0.534613	-3.30023	0.000966046	0.0102431
ENSMUSG00000025153	358.738	-1.04201	0.315645	-3.30142	0.000961967	0.0102431
ENSMUSG00000024118	61.6901	1.22497	0.370134	3.30039	0.000965499	0.0102431
ENSMUSG00000036322	23.9978	2.00158	0.595691	3.30086	0.000963875	0.0102431
ENSMUSG00000095041	1210.89	0.900259	0.272716	3.30051	0.000965104	0.0102431
ENSMUSG00000069919	19.5515	-1.76959	0.547382	-3.30002	0.000966771	0.0102434
ENSMUSG00000038095	965.561	-0.382298	0.115873	-3.2993	0.000969257	0.010256
ENSMUSG00000108183	2.71937	1.88532	0.611534	3.29947	0.000968692	0.010256
ENSMUSG00000092405	31.9389	-1.37593	0.418514	-3.2984	0.000972379	0.0102821
ENSMUSG00000081402	17.7827	1.94588	0.570399	3.29769	0.000974842	0.0102983
ENSMUSG00000024245	826.223	0.90181	0.273449	3.29758	0.000975211	0.0102983
ENSMUSG00000105363	3.01015	1.86763	0.610579	3.29702	0.000977167	0.0103121
ENSMUSG00000031386	377.002	-0.633441	0.192169	-3.29676	0.000978077	0.0103148
ENSMUSG00000085439	550.713	0.474141	0.143878	3.29513	0.000983775	0.0103646
ENSMUSG00000098162	6.2533	2.03887	0.607976	3.29484	0.000984768	0.0103646
ENSMUSG00000089742	35.2235	1.37289	0.415975	3.29489	0.000984609	0.0103646
ENSMUSG00000085174	64.8939	0.979345	0.297097	3.29401	0.000987695	0.010365
ENSMUSG00000029713	244.243	-0.950993	0.288858	-3.29428	0.000986739	0.010365
ENSMUSG00000079010	14.3015	2.06388	0.605687	3.2939	0.000988083	0.010365
ENSMUSG00000114612	25.5941	1.21497	0.36662	3.29452	0.000985913	0.010365
ENSMUSG00000096370	1985.26	-0.567671	0.172326	-3.29425	0.000986846	0.010365
ENSMUSG00000019558	119.613	-0.69298	0.210552	-3.29291	0.000991551	0.0103945
ENSMUSG00000069722	5.61391	1.91889	0.600741	3.29196	0.000994934	0.0104231
ENSMUSG00000109400	4.44706	1.76587	0.605925	3.29157	0.000996289	0.0104304
ENSMUSG00000089767	77.0373	-1.29645	0.393221	-3.29126	0.000997381	0.0104349
ENSMUSG00000064548	4.23627	1.77469	0.607345	3.29084	0.0009989	0.0104439
ENSMUSG00000072898	22.558	-1.43404	0.435562	-3.29015	0.00100133	0.0104624
ENSMUSG00000107966	62.412	0.99365	0.301625	3.28919	0.00100478	0.0104915
ENSMUSG00000082013	5.76769	2.05311	0.603882	3.28834	0.00100781	0.0105162
ENSMUSG00000094291	3.64687	1.80145	0.610201	3.28644	0.00101461	0.0105801
ENSMUSG00000093989	60.3439	-1.0571	0.321491	-3.28626	0.00101528	0.0105802
ENSMUSG00000065687	42.0599	-1.65729	0.506762	-3.28532	0.00101865	0.0106083
ENSMUSG00000109057	19.6956	1.49951	0.450842	3.28494	0.00102006	0.010616
ENSMUSG00000107914	3.60621	1.82935	0.61186	3.2832	0.00102636	0.0106746
ENSMUSG00000083977	6.55661	2.04772	0.605063	3.28296	0.00102721	0.0106764
ENSMUSG00000081741	7.40778	2.05031	0.606922	3.28272	0.00102809	0.0106785
ENSMUSG00000112421	190.265	0.524145	0.159656	3.28235	0.00102944	0.0106855
ENSMUSG00000101944	6.32312	2.03164	0.608655	3.28197	0.00103085	0.0106932
ENSMUSG00000047945	43.9137	-1.13994	0.347538	-3.28099	0.00103442	0.0107143
ENSMUSG00000104716	6.34194	1.79294	0.611864	3.28086	0.00103493	0.0107143
ENSMUSG00000105898	10.2508	2.01679	0.595793	3.28111	0.00103399	0.0107143
ENSMUSG00000081144	6.01459	1.89432	0.608311	3.28036	0.00103675	0.0107261
ENSMUSG00000025492	11.8236	2.01537	0.591173	3.27983	0.00103871	0.0107394
ENSMUSG00000080058	60.5274	-1.47004	0.451862	-3.27918	0.00104109	0.010757
ENSMUSG00000048483	134.202	0.98708	0.301225	3.27684	0.00104976	0.0108395
ENSMUSG00000021143	786.329	0.593335	0.181082	3.27637	0.00105153	0.0108507
ENSMUSG00000092508	15.134	1.88381	0.568768	3.27553	0.00105462	0.0108755
ENSMUSG00000020349	749.522	-0.879801	0.268666	-3.27515	0.00105605	0.0108832
ENSMUSG00000104218	9.31565	2.0616	0.60493	3.27451	0.00105846	0.0108895
ENSMUSG00000022595	14.2185	1.94848	0.588789	3.27444	0.00105873	0.0108895
ENSMUSG00000062526	319.726	-0.509116	0.155502	-3.27467	0.00105785	0.0108895
ENSMUSG00000108570	4.68249	1.83502	0.609423	3.27378	0.00106118	0.0109076
ENSMUSG00000003200	195.127	0.9947	0.303826	3.27208	0.00106761	0.0109666
ENSMUSG00000012405	68.4107	-1.20952	0.369938	-3.27142	0.00107009	0.0109849
ENSMUSG00000102117	8.72082	1.90328	0.572931	3.27096	0.00107182	0.0109875
ENSMUSG00000086437	76.9094	1.72212	0.522744	3.27062	0.00107312	0.0109875
ENSMUSG00000021194	385.622	-0.891855	0.272767	-3.27079	0.00107248	0.0109875
ENSMUSG00000022594	227.468	-1.33459	0.408533	-3.27078	0.00107252	0.0109875
ENSMUSG00000026416	66.7702	1.70468	0.518664	3.27018	0.00107477	0.0109902
ENSMUSG00000097185	43.1481	-1.29206	0.395366	-3.27023	0.00107459	0.0109902
ENSMUSG00000093354	56.6774	-1.15743	0.355097	-3.26744	0.00108525	0.011083
ENSMUSG00000091668	4.26242	1.96639	0.602747	3.2676	0.00108465	0.011083
ENSMUSG00000097299	3.48869	1.80034	0.610336	3.26712	0.00108648	0.0110884
ENSMUSG00000104768	56.6166	1.66082	0.505966	3.26537	0.0010932	0.0111498
ENSMUSG00000113262	73.7082	0.787024	0.24102	3.26519	0.00109392	0.0111499
ENSMUSG00000060275	2611.05	0.408063	0.125044	3.26334	0.00110107	0.0112156
ENSMUSG00000039059	134.342	-0.83482	0.25596	-3.26158	0.00110794	0.0112504
ENSMUSG00000107360	5.71262	1.98555	0.611855	3.26192	0.00110659	0.0112504
ENSMUSG00000044927	43.1992	-1.42058	0.437134	-3.26212	0.00110581	0.0112504
ENSMUSG00000007656	414.055	-0.718894	0.220413	-3.26182	0.00110701	0.0112504
ENSMUSG00000109376	9.38954	1.92758	0.577017	3.26155	0.00110804	0.0112504
ENSMUSG00000073722	84.2354	1.62582	0.49604	3.26097	0.00111034	0.0112664
ENSMUSG00000040407	3062.5	-0.418331	0.128314	-3.2602	0.00111334	0.0112824
ENSMUSG00000083020	8.96315	2.04412	0.608206	3.26031	0.0011129	0.0112824
ENSMUSG00000077290	4.24099	1.96161	0.602783	3.25957	0.00111582	0.0112931
ENSMUSG00000088057	2.15498	1.882	0.61126	3.25965	0.0011155	0.0112931
ENSMUSG00000092958	5.15791	1.99786	0.602195	3.25917	0.00111738	0.0112984
ENSMUSG00000094109	26.8911	-1.55692	0.480146	-3.25907	0.00111777	0.0112984
ENSMUSG00000008482	17.9915	1.89135	0.573249	3.25869	0.00111929	0.0112994
ENSMUSG00000024914	75.1271	-1.38809	0.427922	-3.25884	0.00111869	0.0112994
ENSMUSG00000096158	8.89935	1.85181	0.594781	3.25741	0.00112434	0.0113431
ENSMUSG00000092610	8.59966	2.05313	0.606101	3.25691	0.00112633	0.0113559
ENSMUSG00000035640	310.015	-0.761634	0.233957	-3.25667	0.00112727	0.0113581
ENSMUSG00000027347	1384.31	-0.56889	0.17469	-3.25648	0.00112804	0.0113586
ENSMUSG00000090197	12.3821	1.70352	0.516636	3.25406	0.0011377	0.0114014
ENSMUSG00000077150	2.75791	1.83055	0.611918	3.25485	0.00113453	0.0114014
ENSMUSG00000006724	43.728	1.494	0.457827	3.25401	0.00113789	0.0114014
ENSMUSG00000090039	39.5739	1.35767	0.415217	3.25474	0.00113497	0.0114014
ENSMUSG00000083772	15.3761	1.4432	0.44144	3.25397	0.00113805	0.0114014
ENSMUSG00000083870	10.4305	1.46481	0.446123	3.25517	0.00113325	0.0114014
ENSMUSG00000022961	2039.79	-0.635414	0.195262	-3.25417	0.00113725	0.0114014
ENSMUSG00000088920	11.2178	1.90608	0.580661	3.25457	0.00113565	0.0114014
ENSMUSG00000057216	50.7392	1.83959	0.561622	3.25371	0.00113907	0.0114044
ENSMUSG00000111336	12.1338	1.86606	0.597799	3.25212	0.00114547	0.0114612
ENSMUSG00000022342	122.533	-0.714502	0.219729	-3.25175	0.00114695	0.0114688
ENSMUSG00000112399	13.6718	2.03626	0.605957	3.2512	0.00114919	0.011484
ENSMUSG00000087111	150.513	1.56351	0.478919	3.25078	0.0011509	0.0114937
ENSMUSG00000075700	194.427	-0.672722	0.206955	-3.24989	0.00115451	0.0115153
ENSMUSG00000089968	75.9027	0.88149	0.271185	3.25005	0.00115386	0.0115153
ENSMUSG00000042367	40.5974	1.89507	0.578675	3.24926	0.00115707	0.0115229
ENSMUSG00000050953	342.748	-0.569836	0.175375	-3.24922	0.0011572	0.0115229
ENSMUSG00000081088	4.10816	1.94897	0.611028	3.24916	0.00115746	0.0115229
ENSMUSG00000099954	13.3254	1.54039	0.470529	3.24894	0.00115837	0.0115247
ENSMUSG00000106729	18.5613	1.6049	0.485588	3.24727	0.00116519	0.0115852
ENSMUSG00000038886	539.24	-0.470914	0.145044	-3.24694	0.00116654	0.0115914
ENSMUSG00000094638	311.059	0.486966	0.149985	3.24644	0.00116857	0.0116037
ENSMUSG00000082176	2.74021	1.84825	0.611002	3.24628	0.00116924	0.0116037
ENSMUSG00000025482	20.8005	1.88057	0.575609	3.24573	0.00117149	0.0116114
ENSMUSG00000052376	9.38103	1.93173	0.588737	3.24586	0.00117096	0.0116114
ENSMUSG00000103221	4.61363	1.98692	0.611796	3.24511	0.00117407	0.0116297
ENSMUSG00000105545	86.5404	-0.933718	0.287832	-3.24299	0.00118283	0.0117064
ENSMUSG00000100905	13.3643	1.88922	0.57653	3.24288	0.00118329	0.0117064
ENSMUSG00000047844	16.2392	-1.44568	0.444534	-3.24167	0.0011883	0.0117486
ENSMUSG00000027210	5275.9	-0.635294	0.195993	-3.24143	0.0011893	0.0117511
ENSMUSG00000100021	26.9787	1.97447	0.595556	3.24063	0.00119265	0.0117593
ENSMUSG00000057157	7.73896	2.01001	0.610373	3.24048	0.00119327	0.0117593
ENSMUSG00000112683	3.1243	1.92355	0.608103	3.24064	0.00119261	0.0117593
ENSMUSG00000032174	419.628	-0.75255	0.23231	-3.24035	0.00119385	0.0117593
ENSMUSG00000032177	916.287	0.573503	0.176962	3.24081	0.0011919	0.0117593
ENSMUSG00000108794	23.9475	1.83286	0.568208	3.23961	0.00119694	0.0117789
ENSMUSG00000074973	5.32386	2.02246	0.601867	3.23946	0.00119757	0.0117789
ENSMUSG00000092317	2.8624	1.91767	0.611867	3.23934	0.00119807	0.0117789
ENSMUSG00000097484	84.3992	0.993751	0.306454	3.23886	0.00120009	0.0117915
ENSMUSG00000093076	42.9789	-1.07386	0.332455	-3.23776	0.00120471	0.0118295
ENSMUSG00000046957	11.0442	1.98883	0.59307	3.23716	0.00120726	0.0118472
ENSMUSG00000051149	692.99	-0.448516	0.138624	-3.23539	0.00121477	0.0118913
ENSMUSG00000108321	98.7128	0.700369	0.216333	3.2358	0.00121302	0.0118913
ENSMUSG00000003812	174.633	0.818355	0.252991	3.23553	0.00121416	0.0118913
ENSMUSG00000077299	2.79119	1.81606	0.611922	3.23555	0.00121408	0.0118913
ENSMUSG00000109004	3.18269	1.89846	0.611707	3.23421	0.00121981	0.0119333
ENSMUSG00000056895	14.649	-1.77568	0.547798	-3.23386	0.00122131	0.0119406
ENSMUSG00000087812	6.28784	1.9588	0.594285	3.23208	0.00122891	0.0120075
ENSMUSG00000015437	24.6705	1.89329	0.577026	3.23155	0.00123122	0.0120226
ENSMUSG00000076320	5.03315	1.72679	0.610936	3.23065	0.0012351	0.0120484
ENSMUSG00000096070	4.26517	1.87928	0.61193	3.23058	0.00123539	0.0120484
ENSMUSG00000060882	13266	-0.713831	0.221003	-3.23007	0.00123758	0.0120608
ENSMUSG00000007944	69.7449	-1.11694	0.345757	-3.22994	0.00123818	0.0120608
ENSMUSG00000089130	3.23745	1.80594	0.611622	3.22885	0.00124287	0.0120916
ENSMUSG00000111267	8.76819	1.87568	0.587159	3.22887	0.0012428	0.0120916
ENSMUSG00000097903	200.177	-0.751619	0.232829	-3.22847	0.00124456	0.0121006
ENSMUSG00000027245	165.468	-0.975786	0.302443	-3.22751	0.00124871	0.0121335
ENSMUSG00000054594	62.8914	1.49843	0.461217	3.22664	0.00125251	0.012148
ENSMUSG00000061390	2.56183	1.82712	0.611893	3.22676	0.00125202	0.012148
ENSMUSG00000085262	34.0476	1.4754	0.455235	3.22672	0.00125216	0.012148
ENSMUSG00000087946	3.69187	1.89558	0.611201	3.22596	0.0012555	0.0121696
ENSMUSG00000083791	7.6503	2.00346	0.610506	3.22572	0.00125658	0.0121726
ENSMUSG00000114201	9.50742	1.97197	0.590616	3.22525	0.00125864	0.0121851
ENSMUSG00000076911	4.25303	1.72615	0.605408	3.22406	0.00126388	0.0122248
ENSMUSG00000098507	2.89028	1.92239	0.60712	3.22397	0.00126428	0.0122248
ENSMUSG00000020612	645.236	-0.868799	0.269554	-3.22328	0.00126731	0.0122465
ENSMUSG00000043866	100.042	-0.783642	0.243102	-3.22306	0.00126829	0.0122485
ENSMUSG00000113426	10.0546	1.90395	0.602754	3.2226	0.00127035	0.0122609
ENSMUSG00000032083	21.1061	1.7429	0.532549	3.22204	0.00127281	0.0122772
ENSMUSG00000030835	546.191	0.481757	0.14954	3.22164	0.00127457	0.0122792
ENSMUSG00000046248	19.1311	1.98459	0.599533	3.22173	0.00127419	0.0122792
ENSMUSG00000013033	1689.42	-0.56376	0.175059	-3.22053	0.00127954	0.0123195
ENSMUSG00000090549	4.44918	1.98941	0.605903	3.21999	0.00128197	0.0123355
ENSMUSG00000107658	12.9321	1.83449	0.561576	3.2193	0.00128505	0.0123575
ENSMUSG00000063870	1281.51	-0.4335	0.1347	-3.21837	0.00128921	0.01239
ENSMUSG00000105025	20.816	-1.88842	0.600124	-3.21774	0.00129203	0.012402
ENSMUSG00000098943	20.816	-1.88842	0.600124	-3.21774	0.00129203	0.012402
ENSMUSG00000108862	7.11193	2.00157	0.608968	3.21755	0.0012929	0.0124029
ENSMUSG00000085669	119.893	-0.80003	0.248838	-3.21609	0.00129951	0.0124512
ENSMUSG00000110702	71.8644	0.779459	0.242153	3.21613	0.0012993	0.0124512
ENSMUSG00000041645	533.302	-0.503535	0.15661	-3.21541	0.00130258	0.0124731
ENSMUSG00000098789	47.8272	1.21502	0.378003	3.21456	0.00130644	0.012495
ENSMUSG00000114381	7.27159	1.98482	0.610771	3.21471	0.00130578	0.012495
ENSMUSG00000010453	455.43	0.408446	0.127077	3.21401	0.00130895	0.0125038
ENSMUSG00000027679	256.861	-0.421086	0.131016	-3.21414	0.00130837	0.0125038
ENSMUSG00000102934	5.14848	1.83477	0.610096	3.21267	0.00131509	0.0125548
ENSMUSG00000108993	126.22	-1.13382	0.352737	-3.21219	0.00131728	0.0125681
ENSMUSG00000064622	17.343	1.98594	0.604458	3.21144	0.00132073	0.0125935
ENSMUSG00000097224	50.0299	-1.09703	0.341208	-3.21117	0.00132194	0.0125974
ENSMUSG00000039477	1469.44	0.368677	0.114829	3.21063	0.00132444	0.0126037
ENSMUSG00000112905	85.2107	-0.764528	0.238178	-3.21051	0.00132498	0.0126037
ENSMUSG00000024099	282.51	-0.717865	0.223572	-3.21051	0.00132498	0.0126037
ENSMUSG00000094615	4.96832	1.97098	0.603672	3.20998	0.00132746	0.0126045
ENSMUSG00000036057	323.004	0.584222	0.181996	3.21017	0.00132655	0.0126045
ENSMUSG00000014905	58.6098	-0.813021	0.253197	-3.21011	0.00132686	0.0126045
ENSMUSG00000041609	1078.08	0.401144	0.124999	3.20904	0.00133177	0.0126227
ENSMUSG00000021114	344.662	-0.930751	0.28997	-3.2091	0.00133149	0.0126227
ENSMUSG00000024927	146.669	0.68326	0.212901	3.20913	0.00133137	0.0126227
ENSMUSG00000045528	6.69005	2.00123	0.607722	3.20816	0.00133587	0.0126388
ENSMUSG00000104856	20.6277	-1.87701	0.605842	-3.20822	0.00133559	0.0126388
ENSMUSG00000099291	20.6277	-1.87701	0.605842	-3.20822	0.00133559	0.0126388
ENSMUSG00000029810	88.3659	1.25527	0.39113	3.20692	0.00134163	0.0126857
ENSMUSG00000112550	27.0882	1.45909	0.449833	3.20664	0.00134295	0.0126907
ENSMUSG00000098848	3.17274	1.77429	0.609622	3.20638	0.00134417	0.0126946
ENSMUSG00000089358	5.58381	1.98294	0.611757	3.20507	0.00135028	0.0127395
ENSMUSG00000114948	6.58781	1.97648	0.61064	3.20502	0.00135054	0.0127395
ENSMUSG00000026447	949.526	0.511122	0.159603	3.2023	0.00136333	0.0128525
ENSMUSG00000050043	180.069	-0.852494	0.2664	-3.20155	0.0013669	0.0128759
ENSMUSG00000079416	4.44943	1.90207	0.611823	3.20144	0.00136744	0.0128759
ENSMUSG00000102845	11.7238	2.00738	0.608046	3.20044	0.00137219	0.0129053
ENSMUSG00000108498	11.5934	1.94373	0.592346	3.20045	0.00137213	0.0129053
ENSMUSG00000042219	8.63604	2.01827	0.606173	3.1993	0.00137761	0.0129486
ENSMUSG00000030468	87.1799	1.69789	0.528553	3.19822	0.00138278	0.012974
ENSMUSG00000097574	20.164	1.75352	0.5393	3.19856	0.00138118	0.012974
ENSMUSG00000024127	653.907	-0.671435	0.209955	-3.19824	0.00138271	0.012974
ENSMUSG00000055872	19.9	1.55329	0.482953	3.19782	0.00138472	0.0129845
ENSMUSG00000098364	23.1019	-1.55462	0.486745	-3.1971	0.00138816	0.0130091
ENSMUSG00000022517	803.888	0.427866	0.133838	3.19685	0.00138935	0.0130125
ENSMUSG00000072704	162.872	-1.24111	0.389116	-3.19534	0.00139666	0.0130733
ENSMUSG00000026825	2139.9	-0.670797	0.209992	-3.19459	0.0014003	0.0130996
ENSMUSG00000105447	59.234	-1.26572	0.396545	-3.19428	0.00140181	0.013106
ENSMUSG00000059195	27.5497	-1.73004	0.548806	-3.19336	0.00140629	0.0131168
ENSMUSG00000105565	6.93992	1.91755	0.573884	3.19339	0.00140612	0.0131168
ENSMUSG00000029223	353.986	-0.827245	0.259123	-3.19361	0.00140508	0.0131168
ENSMUSG00000044030	53.3958	-1.11745	0.350548	-3.19369	0.00140467	0.0131168
ENSMUSG00000065398	3.43472	1.75067	0.609382	3.19254	0.00141029	0.0131387
ENSMUSG00000086239	392.236	-0.865725	0.271209	-3.19265	0.00140973	0.0131387
ENSMUSG00000091604	93.3884	-0.733209	0.229627	-3.19231	0.0014114	0.0131412
ENSMUSG00000108572	36.7698	1.62082	0.503448	3.19147	0.00141548	0.0131715
ENSMUSG00000041729	1755.62	0.378066	0.118473	3.19111	0.00141729	0.0131758
ENSMUSG00000114019	101.153	-1.04286	0.326411	-3.19104	0.00141762	0.0131758
ENSMUSG00000022982	148.335	-1.26908	0.398066	-3.19081	0.00141873	0.0131784
ENSMUSG00000053646	342.814	0.749645	0.234916	3.19026	0.00142145	0.0131959
ENSMUSG00000113091	13.7252	2.00762	0.606	3.18933	0.00142603	0.0132152
ENSMUSG00000036568	402.153	0.53469	0.167616	3.18947	0.00142535	0.0132152
ENSMUSG00000071036	116.089	0.735882	0.230701	3.18947	0.00142534	0.0132152
ENSMUSG00000078650	84.095	1.90415	0.599517	3.18793	0.00143296	0.0132717
ENSMUSG00000114533	9.97852	2.00604	0.60556	3.18527	0.00144619	0.0133864
ENSMUSG00000097602	13.7384	1.59805	0.497174	3.18485	0.00144829	0.013398
ENSMUSG00000084733	4.04514	1.96367	0.607954	3.1836	0.00145457	0.0134482
ENSMUSG00000081399	4.14487	1.79445	0.610102	3.18301	0.00145754	0.013452
ENSMUSG00000088789	96.2452	-1.20239	0.377517	-3.18305	0.0014573	0.013452
ENSMUSG00000093607	6.30251	1.94745	0.611263	3.1832	0.00145658	0.013452
ENSMUSG00000114056	6.69688	1.94194	0.584597	3.18208	0.0014622	0.0134872
ENSMUSG00000066489	4.11795	1.96877	0.609146	3.18131	0.00146613	0.0135155
ENSMUSG00000083405	54.8186	-1.28702	0.404646	-3.18053	0.00147006	0.0135439
ENSMUSG00000102126	2.80672	1.77856	0.611664	3.18014	0.00147206	0.0135544
ENSMUSG00000025362	51.3864	-1.5189	0.478065	-3.17974	0.00147405	0.0135591
ENSMUSG00000083792	10.8757	1.83798	0.569047	3.1797	0.00147428	0.0135591
ENSMUSG00000101102	323.837	0.607586	0.19113	3.17845	0.00148063	0.0136017
ENSMUSG00000107096	88.8849	0.698029	0.219439	3.17862	0.00147978	0.0136017
ENSMUSG00000110760	89.7815	1.23008	0.386525	3.17762	0.00148488	0.0136328
ENSMUSG00000020708	171.137	-0.993748	0.312923	-3.17741	0.00148597	0.0136349
ENSMUSG00000106626	4.02954	1.92455	0.608998	3.17714	0.00148734	0.0136396
ENSMUSG00000013698	419.795	-0.96656	0.30439	-3.17627	0.00149182	0.0136648
ENSMUSG00000018451	70.7235	-1.51028	0.477884	-3.17639	0.00149123	0.0136648
ENSMUSG00000110384	8.38969	1.95323	0.603883	3.17592	0.00149361	0.0136733
ENSMUSG00000022763	355.442	0.76384	0.240539	3.17505	0.00149809	0.0137064
ENSMUSG00000081172	14.6778	1.78428	0.563134	3.17313	0.00150802	0.0137893
ENSMUSG00000057666	141.888	-0.970226	0.305944	-3.17261	0.00151078	0.0137995
ENSMUSG00000113129	13.5222	1.95811	0.611876	3.17258	0.00151089	0.0137995
ENSMUSG00000010277	659.711	-0.697778	0.22001	-3.17174	0.00151527	0.0138315
ENSMUSG00000097479	257.754	-0.806548	0.25435	-3.17156	0.00151624	0.0138324
ENSMUSG00000099459	11.5922	1.95758	0.598923	3.17126	0.0015178	0.0138386
ENSMUSG00000026353	482.999	-0.337484	0.106444	-3.17059	0.00152131	0.0138467
ENSMUSG00000099242	7.68138	1.97671	0.610225	3.17063	0.00152111	0.0138467
ENSMUSG00000062933	12.8862	-1.83241	0.584568	-3.17061	0.00152121	0.0138467
ENSMUSG00000039084	35.9818	1.71751	0.535726	3.17027	0.00152299	0.013854
ENSMUSG00000105027	9.00883	1.93624	0.589471	3.16977	0.00152559	0.0138659
ENSMUSG00000059751	15.707	1.68625	0.5227	3.16969	0.00152604	0.0138659
ENSMUSG00000089781	36.4633	1.27801	0.40218	3.1695	0.00152701	0.0138667
ENSMUSG00000080057	12.4732	1.98493	0.608703	3.16887	0.00153032	0.0138729
ENSMUSG00000100836	10.7835	1.99864	0.604405	3.16892	0.00153004	0.0138729
ENSMUSG00000021256	166.931	0.688881	0.217371	3.16888	0.00153027	0.0138729
ENSMUSG00000088030	6.04304	1.8112	0.593932	3.16817	0.001534	0.0138983
ENSMUSG00000027184	557.054	-0.760667	0.240119	-3.168	0.00153493	0.0138987
ENSMUSG00000107164	16.9485	1.83235	0.572063	3.16673	0.00154161	0.0139513
ENSMUSG00000015090	94.6966	-0.818443	0.258485	-3.16642	0.00154329	0.0139584
ENSMUSG00000107108	21.9651	1.88086	0.585916	3.166	0.00154553	0.0139707
ENSMUSG00000038612	121.945	-0.668134	0.211113	-3.1654	0.00154872	0.0139836
ENSMUSG00000101051	30.8414	1.14396	0.360668	3.16539	0.00154873	0.0139836
ENSMUSG00000084158	5.73508	1.92829	0.611405	3.165	0.00155083	0.0139907
ENSMUSG00000074113	557.833	-0.647796	0.2047	-3.16492	0.00155128	0.0139907
ENSMUSG00000088197	7.57467	1.8363	0.573432	3.16351	0.0015588	0.0140458
ENSMUSG00000106101	3.26473	1.74383	0.609435	3.16344	0.00155916	0.0140458
ENSMUSG00000032482	553.306	-0.511351	0.161691	-3.16273	0.00156296	0.014072
ENSMUSG00000086256	6.5723	1.96256	0.609954	3.16189	0.00156747	0.0141046
ENSMUSG00000027072	50.0831	1.71277	0.538038	3.16136	0.00157034	0.0141063
ENSMUSG00000045427	89.4565	-1.1816	0.373219	-3.16143	0.00156999	0.0141063
ENSMUSG00000107219	40.6347	-1.1659	0.368723	-3.16158	0.00156918	0.0141063
ENSMUSG00000030854	1843.6	-0.526215	0.166479	-3.16086	0.00157304	0.0141226
ENSMUSG00000023236	1114.94	-0.411874	0.130357	-3.15958	0.00157995	0.0141765
ENSMUSG00000087079	316.053	-0.763333	0.241788	-3.15767	0.00159038	0.0142575
ENSMUSG00000110416	6.30182	1.94712	0.610439	3.15759	0.00159078	0.0142575
ENSMUSG00000075036	3.43651	1.83822	0.583553	3.15679	0.00159514	0.0142754
ENSMUSG00000028093	214.747	0.757491	0.23991	3.15682	0.00159498	0.0142754
ENSMUSG00000065818	20.1833	-1.48821	0.473497	-3.15673	0.00159548	0.0142754
ENSMUSG00000081428	6.27864	1.95002	0.610593	3.1562	0.00159842	0.0142936
ENSMUSG00000103289	3.29915	1.72944	0.609657	3.15538	0.00160292	0.0143015
ENSMUSG00000077327	2.70828	1.7871	0.609997	3.15582	0.00160049	0.0143015
ENSMUSG00000030409	154.091	0.736999	0.233532	3.1554	0.0016028	0.0143015
ENSMUSG00000110721	14.4241	1.88619	0.593877	3.15567	0.00160128	0.0143015
ENSMUSG00000105452	12.9321	1.85858	0.574185	3.15492	0.0016054	0.014311
ENSMUSG00000009092	28.1154	1.3146	0.414522	3.15485	0.0016058	0.014311
ENSMUSG00000043421	27.6892	1.6286	0.515846	3.15419	0.00160947	0.0143357
ENSMUSG00000088829	2.4526	1.78332	0.611923	3.15388	0.00161117	0.0143398
ENSMUSG00000110415	11.0737	1.92958	0.596033	3.15377	0.00161174	0.0143398
ENSMUSG00000105399	26.3784	-1.81296	0.585851	-3.15223	0.00162028	0.0143672
ENSMUSG00000028656	736.203	-0.701592	0.222558	-3.15268	0.00161777	0.0143672
ENSMUSG00000030704	652.999	-0.938987	0.297878	-3.15281	0.00161705	0.0143672
ENSMUSG00000021279	1172.9	0.359849	0.114145	3.15251	0.00161872	0.0143672
ENSMUSG00000056692	889.06	0.506875	0.160791	3.15234	0.00161969	0.0143672
ENSMUSG00000072437	41.575	-1.40503	0.446138	-3.15225	0.00162018	0.0143672
ENSMUSG00000049470	1129.16	-0.496984	0.157731	-3.15103	0.00162697	0.0144185
ENSMUSG00000083900	11.7274	1.89119	0.588908	3.15083	0.00162805	0.0144194
ENSMUSG00000074884	252.213	-0.929465	0.295069	-3.15068	0.00162889	0.0144194
ENSMUSG00000022847	111.894	1.12298	0.355875	3.1499	0.00163326	0.01445
ENSMUSG00000084081	15.1635	1.35091	0.426935	3.14883	0.00163923	0.0144947
ENSMUSG00000095610	2.4533	1.77912	0.611927	3.14855	0.00164085	0.0145009
ENSMUSG00000108118	11.86	1.89333	0.588061	3.14817	0.00164296	0.0145114
ENSMUSG00000108698	9.75041	1.97154	0.610246	3.14732	0.00164777	0.0145424
ENSMUSG00000031647	595.46	-0.35668	0.113331	-3.14722	0.0016483	0.0145424
ENSMUSG00000093044	29.131	-1.66964	0.532072	-3.14576	0.00165654	0.0146069
ENSMUSG00000045336	8.80145	1.9765	0.609095	3.14487	0.00166162	0.0146191
ENSMUSG00000081652	3.45174	1.85522	0.61144	3.14503	0.00166071	0.0146191
ENSMUSG00000071428	6.88356	1.94479	0.610864	3.14512	0.00166017	0.0146191
ENSMUSG00000062458	2.37201	1.78097	0.611809	3.14499	0.00166092	0.0146191
ENSMUSG00000069899	5.68042	1.86953	0.607026	3.14403	0.00166637	0.0146528
ENSMUSG00000103294	13.0988	1.81837	0.580504	3.14241	0.00167561	0.0147188
ENSMUSG00000104429	8.10386	1.77596	0.56188	3.14239	0.00167575	0.0147188
ENSMUSG00000103155	3.36387	1.71802	0.608832	3.14095	0.00168403	0.0147506
ENSMUSG00000085968	39.4291	1.09903	0.349777	3.1413	0.001682	0.0147506
ENSMUSG00000083771	7.6688	1.89712	0.586106	3.14141	0.00168138	0.0147506
ENSMUSG00000058050	14.0086	-1.66226	0.527172	-3.14103	0.00168353	0.0147506
ENSMUSG00000089447	6.25933	1.79774	0.558499	3.14097	0.0016839	0.0147506
ENSMUSG00000034509	42.7783	1.73085	0.547707	3.14058	0.00168616	0.0147611
ENSMUSG00000109620	3.17221	1.73122	0.609672	3.14035	0.00168749	0.0147646
ENSMUSG00000003226	1086.69	-0.59199	0.188559	-3.13959	0.00169182	0.0147943
ENSMUSG00000109986	31.697	1.89085	0.59596	3.13914	0.00169442	0.0148089
ENSMUSG00000049807	1435.53	0.796293	0.253663	3.13896	0.00169551	0.0148102
ENSMUSG00000042712	65.316	-1.34715	0.429321	-3.13822	0.00169979	0.0148394
ENSMUSG00000114034	8.12544	1.81775	0.569732	3.13754	0.00170375	0.0148657
ENSMUSG00000056596	179.316	-0.702796	0.224096	-3.13724	0.00170548	0.0148715
ENSMUSG00000104220	12.269	1.85812	0.570412	3.1371	0.00170629	0.0148715
ENSMUSG00000089661	9.47649	1.84488	0.568261	3.13639	0.00171039	0.0148991
ENSMUSG00000077477	3.76928	1.90548	0.611921	3.13589	0.00171335	0.0149166
ENSMUSG00000107671	6.46173	1.53596	0.586351	3.1356	0.00171504	0.0149232
ENSMUSG00000067889	2461.24	-0.904179	0.288436	-3.13516	0.00171763	0.0149374
ENSMUSG00000019087	143.525	-0.734169	0.234144	-3.13425	0.00172297	0.0149756
ENSMUSG00000093588	2.95138	1.89163	0.611644	3.13345	0.00172766	0.0150066
ENSMUSG00000092304	14.5513	1.7973	0.56662	3.13332	0.00172843	0.0150066
ENSMUSG00000051579	64.8448	-1.32597	0.424908	-3.13311	0.00172965	0.015009
ENSMUSG00000091390	407.679	-1.02124	0.326385	-3.13084	0.00174309	0.0151173
ENSMUSG00000097889	39.4259	1.37873	0.437942	3.13037	0.00174589	0.0151333
ENSMUSG00000095276	34.8866	1.61162	0.512143	3.13003	0.0017479	0.0151424
ENSMUSG00000085397	149.455	-0.941474	0.301076	-3.12927	0.0017524	0.0151463
ENSMUSG00000005625	241.419	-0.611377	0.195395	-3.12915	0.00175314	0.0151463
ENSMUSG00000085108	10.3694	1.94813	0.596455	3.12941	0.00175158	0.0151463
ENSMUSG00000078355	6.72825	1.95341	0.609754	3.12924	0.00175257	0.0151463
ENSMUSG00000004285	123.834	-1.32909	0.425421	-3.12951	0.00175095	0.0151463
ENSMUSG00000042485	26.2309	1.44798	0.459036	3.12882	0.00175512	0.0151552
ENSMUSG00000006276	1076.88	0.41266	0.131899	3.12846	0.00175727	0.0151655
ENSMUSG00000077481	2.82626	1.8913	0.61135	3.12798	0.00176013	0.0151819
ENSMUSG00000110950	14.6948	1.70018	0.538997	3.12722	0.0017647	0.015213
ENSMUSG00000062270	454.196	-0.91728	0.29344	-3.12659	0.00176848	0.0152372
ENSMUSG00000031144	1201.97	-1.02241	0.32719	-3.12617	0.00177101	0.0152424
ENSMUSG00000076749	15.7106	1.85232	0.581296	3.12622	0.0017707	0.0152424
ENSMUSG00000020684	345.081	-0.720165	0.230418	-3.12598	0.00177216	0.015244
ENSMUSG00000102745	20.9842	1.91243	0.597713	3.12496	0.00177831	0.0152886
ENSMUSG00000065549	3.22906	1.7085	0.609602	3.12303	0.00179001	0.0153809
ENSMUSG00000090138	11.6256	1.78984	0.555886	3.12245	0.00179353	0.0153944
ENSMUSG00000063694	98.33	-1.41446	0.452694	-3.12248	0.00179336	0.0153944
ENSMUSG00000083474	2.61528	1.75379	0.611541	3.12192	0.00179673	0.0154135
ENSMUSG00000106993	57.9901	1.24709	0.399391	3.12161	0.00179863	0.0154214
ENSMUSG00000041287	15.7937	1.64816	0.517387	3.12058	0.00180493	0.015467
ENSMUSG00000082186	7.60368	1.69294	0.543944	3.1201	0.00180788	0.015484
ENSMUSG00000021743	56.851	1.24699	0.398149	3.11967	0.00181051	0.0154981
ENSMUSG00000025488	13.8916	1.8508	0.573099	3.11883	0.00181573	0.0155344
ENSMUSG00000048814	713.989	-0.408187	0.13089	-3.11843	0.00181816	0.0155398
ENSMUSG00000109471	13.1219	1.91376	0.597477	3.1184	0.00181834	0.0155398
ENSMUSG00000054766	301.929	-1.07492	0.344959	-3.11753	0.00182373	0.0155775
ENSMUSG00000097020	134.979	0.847165	0.2718	3.11679	0.00182833	0.0156084
ENSMUSG00000071723	86.7305	-0.727673	0.233545	-3.11646	0.00183036	0.0156173
ENSMUSG00000097239	236.251	0.653022	0.209582	3.11561	0.00183564	0.0156539
ENSMUSG00000111827	10.7281	1.78246	0.579958	3.11502	0.00183932	0.0156769
ENSMUSG00000082674	4.25491	1.73773	0.608481	3.11406	0.00184533	0.0157002
ENSMUSG00000030806	789.985	-0.877405	0.281835	-3.11395	0.00184604	0.0157002
ENSMUSG00000030735	6.93673	1.85205	0.578786	3.114	0.00184568	0.0157002
ENSMUSG00000088386	2.73605	1.75619	0.609143	3.11418	0.00184459	0.0157002
ENSMUSG00000101496	5.09301	1.71567	0.604243	3.11321	0.00185066	0.0157311
ENSMUSG00000105193	6.59476	1.9314	0.610834	3.11262	0.00185433	0.0157538
ENSMUSG00000083635	4.63777	1.92837	0.606213	3.11211	0.00185753	0.0157726
ENSMUSG00000096091	4.02375	1.90586	0.607781	3.1117	0.00186012	0.0157861
ENSMUSG00000087202	473.729	-0.815797	0.262237	-3.11127	0.00186284	0.0158007
ENSMUSG00000104833	5.12557	1.95904	0.605763	3.11051	0.00186763	0.0158328
ENSMUSG00000097535	314.465	-0.849576	0.273333	-3.10997	0.00187104	0.0158533
ENSMUSG00000022208	682.219	-0.696679	0.224127	-3.10922	0.00187579	0.0158796
ENSMUSG00000086514	125.628	1.47712	0.473625	3.10917	0.00187616	0.0158796
ENSMUSG00000113478	4.41314	1.90164	0.611913	3.10879	0.00187858	0.0158916
ENSMUSG00000047293	12.6592	1.66002	0.539532	3.10807	0.00188315	0.0159217
ENSMUSG00000028107	249.762	0.480285	0.154515	3.10789	0.00188429	0.0159228
ENSMUSG00000076795	5.30125	1.94933	0.609563	3.10766	0.00188574	0.0159266
ENSMUSG00000029430	92.9213	-1.12578	0.362047	-3.10731	0.00188796	0.0159369
ENSMUSG00000081967	5.60122	1.86776	0.611919	3.10653	0.001893	0.0159708
ENSMUSG00000046865	107.626	0.958368	0.308505	3.10633	0.00189425	0.0159729
ENSMUSG00000068267	114.533	-1.03446	0.332833	-3.10602	0.00189626	0.0159813
ENSMUSG00000110724	8.31489	1.95918	0.607191	3.10567	0.00189849	0.0159916
ENSMUSG00000078621	12.2922	1.72662	0.556267	3.10521	0.00190147	0.0160082
ENSMUSG00000067616	48.7211	1.61217	0.518441	3.10422	0.00190784	0.0160362
ENSMUSG00000108614	20.9306	1.65811	0.529497	3.10433	0.00190713	0.0160362
ENSMUSG00000094411	19.4169	-1.48662	0.479571	-3.10432	0.00190718	0.0160362
ENSMUSG00000045038	8808.33	0.361558	0.116494	3.10364	0.00191156	0.0160589
ENSMUSG00000088630	2.28562	1.76881	0.611728	3.10307	0.00191523	0.0160812
ENSMUSG00000107946	9.91833	1.91742	0.596666	3.1024	0.0019196	0.0161093
ENSMUSG00000086725	65.8805	-0.83533	0.269721	-3.10179	0.00192354	0.0161253
ENSMUSG00000088203	5.54059	1.93425	0.606853	3.10181	0.00192341	0.0161253
ENSMUSG00000109802	23.7058	1.75826	0.561127	3.10156	0.00192507	0.0161296
ENSMUSG00000047053	16.8352	1.57815	0.505298	3.10074	0.00193036	0.0161568
ENSMUSG00000093381	19.0676	1.80202	0.577383	3.10088	0.00192948	0.0161568
ENSMUSG00000107478	646.473	-0.715445	0.23078	-3.10057	0.00193151	0.0161579
ENSMUSG00000004263	586.438	-0.691633	0.223126	-3.10032	0.00193312	0.0161628
ENSMUSG00000016319	80.9702	-1.27413	0.413144	-3.09955	0.00193818	0.0161965
ENSMUSG00000084531	7.1948	1.96059	0.606465	3.09866	0.001944	0.0162334
ENSMUSG00000003273	259.303	-0.665192	0.214691	-3.09856	0.00194464	0.0162334
ENSMUSG00000089149	3.43082	1.78509	0.591406	3.09796	0.00194856	0.0162575
ENSMUSG00000000740	95.8294	-1.22016	0.394374	-3.09725	0.00195322	0.0162722
ENSMUSG00000032301	198.67	-0.70713	0.228347	-3.09723	0.0019534	0.0162722
ENSMUSG00000057890	7.58169	1.79705	0.577625	3.09747	0.00195182	0.0162722
ENSMUSG00000085464	20.3218	1.62705	0.520983	3.09698	0.00195502	0.0162766
ENSMUSG00000020522	195.549	0.60343	0.194817	3.09684	0.00195599	0.0162766
ENSMUSG00000032009	929.017	-0.532076	0.171822	-3.09658	0.00195764	0.0162818
ENSMUSG00000100759	27.2674	1.8144	0.578659	3.09501	0.00196804	0.0163597
ENSMUSG00000019302	1952.51	-0.457391	0.147796	-3.09482	0.00196933	0.0163618
ENSMUSG00000108591	50.6349	-1.08788	0.351121	-3.09452	0.00197132	0.0163697
ENSMUSG00000089536	26.4859	-1.7795	0.585416	-3.09416	0.00197373	0.0163811
ENSMUSG00000035770	734.855	-0.47742	0.154346	-3.09326	0.00197972	0.0164136
ENSMUSG00000080635	2.83199	1.86912	0.611621	3.09332	0.00197931	0.0164136
ENSMUSG00000032011	960.932	-0.87058	0.28161	-3.09209	0.00198754	0.0164699
ENSMUSG00000104430	9.21074	1.90889	0.594624	3.09185	0.00198915	0.0164746
ENSMUSG00000066278	335.139	0.61534	0.199036	3.09124	0.00199319	0.0164994
ENSMUSG00000041697	55.2126	-1.34109	0.433946	-3.09092	0.00199536	0.0165087
ENSMUSG00000006301	278.673	0.637737	0.206296	3.09037	0.00199908	0.0165308
ENSMUSG00000084849	177.416	-0.849721	0.275145	-3.08905	0.00200799	0.0165872
ENSMUSG00000044894	51.8691	-1.43835	0.465205	-3.08906	0.00200794	0.0165872
ENSMUSG00000107466	7.22376	1.81836	0.591558	3.08743	0.00201892	0.0166688
ENSMUSG00000022223	44.7494	-1.11075	0.359789	-3.08661	0.0020245	0.0167061
ENSMUSG00000107125	21.1987	1.85051	0.588073	3.08598	0.00202881	0.01672
ENSMUSG00000110434	2.62372	1.72027	0.611678	3.0859	0.00202935	0.01672
ENSMUSG00000036309	280.936	-1.06103	0.343892	-3.0862	0.00202735	0.01672
ENSMUSG00000102109	13.1421	1.94288	0.607174	3.08533	0.00203328	0.0167436
ENSMUSG00000031153	631.985	-0.462228	0.14986	-3.08442	0.00203952	0.0167775
ENSMUSG00000086097	4.76713	1.80973	0.611387	3.08454	0.00203868	0.0167775
ENSMUSG00000023995	32.3872	1.77831	0.572861	3.08375	0.0020441	0.0168064
ENSMUSG00000082630	7.49012	1.91826	0.610926	3.08302	0.00204911	0.0168215
ENSMUSG00000099182	5.37037	1.89844	0.596999	3.08314	0.0020483	0.0168215
ENSMUSG00000073414	37.0004	1.85386	0.592995	3.08307	0.00204875	0.0168215
ENSMUSG00000077217	2.60188	1.71904	0.611732	3.08267	0.00205153	0.0168325
ENSMUSG00000096940	50.0643	1.7886	0.574513	3.08237	0.00205362	0.0168404
ENSMUSG00000072235	148.659	-1.42742	0.464945	-3.08222	0.00205461	0.0168404
ENSMUSG00000077236	3.48421	1.88104	0.608263	3.08169	0.0020583	0.0168618
ENSMUSG00000112297	23.2869	1.65049	0.527268	3.0815	0.00205959	0.0168637
ENSMUSG00000080694	15.0972	1.87547	0.59101	3.08084	0.00206414	0.0168867
ENSMUSG00000003534	296.622	0.678595	0.220202	3.08079	0.00206454	0.0168867
ENSMUSG00000047025	25.9125	1.29004	0.415284	3.08057	0.00206607	0.0168906
ENSMUSG00000050179	60.9585	1.70803	0.55049	3.08036	0.00206751	0.0168936
ENSMUSG00000089011	2.38419	1.75279	0.610637	3.08005	0.00206964	0.0169022
ENSMUSG00000109485	88.6024	-0.998815	0.324514	-3.07798	0.00208407	0.0170113
ENSMUSG00000110414	14.3045	1.64069	0.531012	3.07747	0.00208767	0.0170231
ENSMUSG00000032366	631.678	-0.642151	0.208663	-3.0775	0.00208747	0.0170231
ENSMUSG00000000282	171.911	0.670704	0.217826	3.07712	0.0020901	0.0170254
ENSMUSG00000041773	474.444	-1.01742	0.330787	-3.0772	0.00208953	0.0170254
ENSMUSG00000082552	4.09601	1.628	0.601799	3.07677	0.00209254	0.0170365
ENSMUSG00000065373	3.343	1.67343	0.60747	3.07612	0.00209712	0.017065
ENSMUSG00000064177	55.4637	0.872483	0.283235	3.07583	0.00209916	0.0170728
ENSMUSG00000113217	4.72164	1.64165	0.60933	3.07387	0.002113	0.0171766
ENSMUSG00000107261	4.47775	1.8988	0.609173	3.07368	0.00211435	0.0171787
ENSMUSG00000084152	4.28094	1.87803	0.609913	3.0728	0.00212063	0.0172209
ENSMUSG00000088883	3.19636	1.68599	0.611401	3.07262	0.00212189	0.0172223
ENSMUSG00000015476	335.675	-0.673667	0.219334	-3.0722	0.00212489	0.0172378
ENSMUSG00000085473	3.64688	1.82231	0.593515	3.07143	0.00213038	0.0172734
ENSMUSG00000022201	1250.39	-0.517288	0.168454	-3.07088	0.00213427	0.0172921
ENSMUSG00000011589	122.31	0.543134	0.17681	3.0708	0.00213487	0.0172921
ENSMUSG00000086949	20.0386	1.06703	0.346319	3.06857	0.00215088	0.0174128
ENSMUSG00000029211	1526.67	-0.545979	0.177944	-3.06824	0.00215327	0.0174233
ENSMUSG00000086741	144.337	0.599644	0.195346	3.06792	0.00215557	0.017433
ENSMUSG00000022237	1251.2	0.440029	0.143442	3.06759	0.00215794	0.0174432
ENSMUSG00000086767	42.4468	0.921242	0.300154	3.06716	0.00216104	0.0174594
ENSMUSG00000096336	5.69035	1.90955	0.608353	3.06602	0.00216931	0.0175073
ENSMUSG00000011632	42.9787	1.7381	0.562324	3.06588	0.00217029	0.0175073
ENSMUSG00000033960	941.15	-0.535143	0.174543	-3.06598	0.00216961	0.0175073
ENSMUSG00000093682	24.2239	1.17047	0.38155	3.06527	0.00217474	0.0175343
ENSMUSG00000029505	1258.23	0.272541	0.088925	3.06487	0.00217764	0.0175487
ENSMUSG00000078812	161.406	-1.11614	0.36433	-3.06456	0.00217991	0.017558
ENSMUSG00000089585	3.20072	1.85148	0.609804	3.0617	0.0022008	0.0177083
ENSMUSG00000114855	5.59008	1.9189	0.606113	3.06178	0.00220021	0.0177083
ENSMUSG00000046329	625.873	-0.784946	0.256443	-3.06153	0.0022021	0.0177097
ENSMUSG00000051256	50.4134	1.15033	0.375919	3.06028	0.00221128	0.0177745
ENSMUSG00000002017	171.164	0.650587	0.212614	3.06003	0.00221318	0.0177808
ENSMUSG00000032966	483.334	-0.714196	0.233512	-3.05925	0.00221889	0.0178152
ENSMUSG00000041124	126.859	-1.03923	0.339418	-3.05914	0.00221972	0.0178152
ENSMUSG00000106028	19.9558	1.46572	0.479346	3.05848	0.00222462	0.0178455
ENSMUSG00000103259	13.5614	1.8992	0.598465	3.05832	0.00222579	0.0178458
ENSMUSG00000080944	10.8695	1.75593	0.565342	3.05746	0.00223222	0.0178864
ENSMUSG00000013766	23.1299	1.66432	0.537423	3.05734	0.00223311	0.0178864
ENSMUSG00000025369	1041.8	-0.500628	0.163789	-3.05681	0.00223705	0.0179089
ENSMUSG00000064380	20.2864	-1.15988	0.380486	-3.05646	0.0022397	0.017921
ENSMUSG00000100416	9.41086	1.85718	0.584154	3.0561	0.0022424	0.0179335
ENSMUSG00000042682	109.837	-0.795351	0.260207	-3.05494	0.00225105	0.0179936
ENSMUSG00000067787	384.996	-0.514968	0.168639	-3.05435	0.00225551	0.0180201
ENSMUSG00000066620	5.98655	1.88766	0.611832	3.05226	0.00227129	0.0181371
ENSMUSG00000052915	404.07	-0.704061	0.23077	-3.05133	0.00227826	0.0181836
ENSMUSG00000032336	2069.51	-0.550224	0.180356	-3.05083	0.0022821	0.018205
ENSMUSG00000105232	12.136	-1.57761	0.518254	-3.05047	0.0022848	0.0182082
ENSMUSG00000059970	57.6892	-1.13052	0.371252	-3.05058	0.00228403	0.0182082
ENSMUSG00000000632	1680.61	-0.613419	0.201135	-3.05001	0.00228833	0.0182271
ENSMUSG00000033825	18.4381	1.87448	0.594327	3.04862	0.00229896	0.0183026
ENSMUSG00000106758	22.8353	1.34075	0.439617	3.04743	0.0023081	0.0183477
ENSMUSG00000019179	284.801	-0.888779	0.29158	-3.04764	0.00230649	0.0183477
ENSMUSG00000022469	293.596	0.826775	0.271274	3.04753	0.00230731	0.0183477
ENSMUSG00000108503	9.46613	1.79203	0.588026	3.04724	0.00230951	0.0183497
ENSMUSG00000030731	267.332	0.668317	0.219344	3.04661	0.00231441	0.0183517
ENSMUSG00000049091	25.0115	-1.24665	0.409204	-3.04677	0.00231313	0.0183517
ENSMUSG00000032407	738.621	-0.415363	0.136328	-3.04666	0.00231396	0.0183517
ENSMUSG00000111035	9.3332	1.92388	0.605959	3.04672	0.00231354	0.0183517
ENSMUSG00000026782	976.957	-0.383774	0.125981	-3.04621	0.00231744	0.0183665
ENSMUSG00000083269	4.43239	1.79585	0.604387	3.04512	0.00232588	0.0184242
ENSMUSG00000052373	327.683	0.541246	0.177748	3.04454	0.00233037	0.0184505
ENSMUSG00000085587	34.8805	-1.55498	0.509704	-3.04244	0.00234669	0.0185612
[truncated: 15,574 more rows]

## Sheet: Whole cell_DESeq2
gene_ens	baseMean	log2FoldChange	lfcSE	stat	pvalue	padj
ENSMUSG00000021474	2338.56	-3.33027	0.16249	-20.5214	1.38746e-93	3.2114e-89
ENSMUSG00000020178	1088.84	2.99125	0.209654	14.2304	5.93543e-46	6.86907e-42
ENSMUSG00000045573	9813.49	2.62901	0.200089	13.108	2.96261e-39	2.28575e-35
ENSMUSG00000032259	7722.94	2.98832	0.245645	12.7602	2.73372e-37	1.58186e-33
ENSMUSG00000061762	781.817	-2.59056	0.220283	-11.9764	4.72586e-33	2.18769e-29
ENSMUSG00000032257	414.179	2.65438	0.231254	11.4821	1.622e-30	6.25715e-27
ENSMUSG00000046922	267.809	2.37134	0.227207	10.3902	2.74839e-25	9.08775e-22
ENSMUSG00000045994	570.623	1.26032	0.124497	10.1199	4.50793e-24	1.30426e-20
ENSMUSG00000021478	1656.61	-1.94107	0.248858	-9.63453	5.71536e-22	1.46986e-18
ENSMUSG00000113982	508.983	-2.15874	0.233682	-9.52003	1.73132e-21	4.00732e-18
ENSMUSG00000027765	242.439	1.96087	0.207597	9.40695	5.10735e-21	1.07468e-17
ENSMUSG00000028832	296.029	-1.88083	0.202442	-9.31613	1.20664e-20	2.32741e-17
ENSMUSG00000040125	909.464	-1.28642	0.146672	-8.77221	1.75186e-18	3.11912e-15
ENSMUSG00000038805	284.059	0.991005	0.116517	8.5032	1.84432e-17	3.04919e-14
ENSMUSG00000050505	46.41	-1.87524	0.248454	-7.97161	1.56626e-15	2.41685e-12
ENSMUSG00000027400	785.673	-1.81515	0.246618	-7.89337	2.94133e-15	4.255e-12
ENSMUSG00000027669	636.803	-0.975893	0.130745	-7.46362	8.41784e-14	1.14611e-10
ENSMUSG00000033910	1908.84	1.14282	0.155526	7.34356	2.07991e-13	2.40708e-10
ENSMUSG00000049313	3335.03	0.477042	0.0649548	7.3442	2.06995e-13	2.40708e-10
ENSMUSG00000024642	2166.97	0.752426	0.102392	7.34793	2.01306e-13	2.40708e-10
ENSMUSG00000105218	453.568	0.938794	0.130536	7.19056	6.45261e-13	7.11201e-10
ENSMUSG00000003134	1737.89	0.915725	0.128364	7.13232	9.86907e-13	1.03832e-09
ENSMUSG00000029563	5092	-0.916863	0.129823	-7.06381	1.61997e-12	1.63026e-09
ENSMUSG00000041380	2078.16	0.876865	0.124685	7.03129	2.0463e-12	1.89455e-09
ENSMUSG00000040219	873.392	1.64529	0.233215	7.03371	2.01111e-12	1.89455e-09
ENSMUSG00000102796	109.298	1.49988	0.21827	6.85315	7.22431e-12	6.4313e-09
ENSMUSG00000089679	39.4957	-1.44783	0.209419	-6.8338	8.26927e-12	7.08891e-09
ENSMUSG00000068859	145.587	1.17448	0.173544	6.75948	1.38486e-11	1.14478e-08
ENSMUSG00000044167	1580.22	1.02548	0.151813	6.75145	1.46377e-11	1.16829e-08
ENSMUSG00000090625	447.703	0.821225	0.12221	6.71851	1.83591e-11	1.41646e-08
ENSMUSG00000067629	1269.47	0.767854	0.115073	6.67195	2.5243e-11	1.88476e-08
ENSMUSG00000085996	472.916	1.14564	0.173433	6.60045	4.09924e-11	2.96503e-08
ENSMUSG00000031328	405.75	1.11738	0.169849	6.572	4.96444e-11	3.48203e-08
ENSMUSG00000028906	2161.48	0.774862	0.118103	6.56013	5.37612e-11	3.65987e-08
ENSMUSG00000048240	1742.23	0.889385	0.138344	6.42696	1.30181e-10	8.60908e-08
ENSMUSG00000047945	49.1204	-1.48116	0.233815	-6.36628	1.93667e-10	1.24517e-07
ENSMUSG00000018909	1329.19	0.658632	0.104373	6.30994	2.79138e-10	1.7462e-07
ENSMUSG00000086197	17.1539	-1.48724	0.247923	-6.25284	4.03045e-10	2.45497e-07
ENSMUSG00000041112	7106.01	0.677109	0.110898	6.10523	1.02652e-09	6.09229e-07
ENSMUSG00000029103	1068.84	-1.05207	0.172862	-6.09169	1.11727e-09	6.39195e-07
ENSMUSG00000096458	110.844	-1.29829	0.213853	-6.08956	1.13225e-09	6.39195e-07
ENSMUSG00000030067	10488.6	1.00414	0.165815	6.05162	1.434e-09	7.90271e-07
ENSMUSG00000038267	2183.94	0.847092	0.140473	6.02865	1.65333e-09	8.89953e-07
ENSMUSG00000027584	163.246	-1.00153	0.166182	-6.0236	1.70576e-09	8.97309e-07
ENSMUSG00000029406	2014.02	0.900202	0.149681	6.01186	1.83411e-09	9.41846e-07
ENSMUSG00000114012	48.4171	-1.08151	0.235313	-6.00856	1.87181e-09	9.41846e-07
ENSMUSG00000086363	635.339	0.78803	0.131627	5.98533	2.15951e-09	1.06349e-06
ENSMUSG00000028381	350.087	-0.769546	0.128819	-5.9724	2.33786e-09	1.12734e-06
ENSMUSG00000083471	14.0197	-1.42452	0.244905	-5.96471	2.45066e-09	1.15761e-06
ENSMUSG00000044288	330.763	-0.952853	0.159958	-5.95661	2.57528e-09	1.19215e-06
ENSMUSG00000000632	1813.08	0.760791	0.127891	5.94763	2.7206e-09	1.23473e-06
ENSMUSG00000085211	7.15915	-1.09428	0.231019	-5.9368	2.90641e-09	1.27276e-06
ENSMUSG00000024008	1520.36	0.780103	0.131389	5.93635	2.91437e-09	1.27276e-06
ENSMUSG00000045083	6781.56	-1.18029	0.199955	-5.92264	3.16807e-09	1.35793e-06
ENSMUSG00000027849	1553.54	0.831933	0.140539	5.91794	3.25999e-09	1.37192e-06
ENSMUSG00000032846	3328.65	0.954948	0.161499	5.90945	3.43254e-09	1.41874e-06
ENSMUSG00000028525	9225.76	1.07787	0.183269	5.87442	4.24338e-09	1.69641e-06
ENSMUSG00000047747	3438.02	0.802082	0.136512	5.87412	4.25091e-09	1.69641e-06
ENSMUSG00000000085	1653.92	0.647657	0.110416	5.86513	4.48781e-09	1.76059e-06
ENSMUSG00000114069	100.641	-0.968902	0.229825	-5.84565	5.04587e-09	1.94653e-06
ENSMUSG00000037826	459.051	-0.668447	0.114709	-5.82576	5.68542e-09	2.15729e-06
ENSMUSG00000093651	7.48813	-1.0011	0.226324	-5.81746	5.9749e-09	2.23057e-06
ENSMUSG00000041837	134.05	-0.796097	0.136933	-5.80588	6.40289e-09	2.3524e-06
ENSMUSG00000102564	61.8661	1.43656	0.247544	5.79281	6.92191e-09	2.50335e-06
ENSMUSG00000039539	13125.4	0.927073	0.160085	5.78793	7.12576e-09	2.53743e-06
ENSMUSG00000066475	7.53759	-1.43824	0.244867	-5.74934	8.9592e-09	3.14196e-06
ENSMUSG00000036800	2366.9	0.720479	0.125652	5.73318	9.85643e-09	3.40503e-06
ENSMUSG00000021500	836.137	-0.481756	0.0843474	-5.71097	1.12337e-08	3.82375e-06
ENSMUSG00000102605	112.448	-1.35167	0.245116	-5.67092	1.42029e-08	4.76436e-06
ENSMUSG00000060371	9294.79	0.752109	0.13272	5.66578	1.46355e-08	4.83932e-06
ENSMUSG00000029095	3365.59	0.815938	0.144306	5.65242	1.58206e-08	5.1575e-06
ENSMUSG00000057914	7122.11	0.899667	0.159427	5.64011	1.69938e-08	5.46303e-06
ENSMUSG00000050473	165.198	-1.13697	0.24227	-5.60312	2.10526e-08	6.6694e-06
ENSMUSG00000062933	6.34919	-0.975631	0.225348	-5.60091	2.13227e-08	6.6694e-06
ENSMUSG00000097509	9.16446	-1.43938	0.245235	-5.59778	2.17109e-08	6.70029e-06
ENSMUSG00000018427	1293.56	0.668784	0.11983	5.58033	2.40062e-08	7.31114e-06
ENSMUSG00000110129	5.67362	-1.0167	0.227928	-5.55732	2.73956e-08	8.23505e-06
ENSMUSG00000028771	805.118	0.478011	0.0864963	5.52639	3.26884e-08	9.70006e-06
ENSMUSG00000087086	605.64	0.90535	0.164266	5.50767	3.63607e-08	1.06532e-05
ENSMUSG00000004110	10487.1	0.601747	0.109648	5.48763	4.0737e-08	1.17862e-05
ENSMUSG00000084876	194.611	1.03316	0.188112	5.48453	4.14581e-08	1.18468e-05
ENSMUSG00000084596	5.35463	-1.00021	0.22726	-5.46519	4.62414e-08	1.30525e-05
ENSMUSG00000110744	32.4427	1.30109	0.237226	5.46194	4.70952e-08	1.31333e-05
ENSMUSG00000022008	298.921	-0.619589	0.113515	-5.45615	4.86559e-08	1.3407e-05
ENSMUSG00000093798	50.0824	-1.15156	0.243614	-5.44842	5.08191e-08	1.38383e-05
ENSMUSG00000104034	78.2599	1.21671	0.222562	5.44614	5.14747e-08	1.38539e-05
ENSMUSG00000015217	199.814	-1.00881	0.185329	-5.44333	5.22923e-08	1.39122e-05
ENSMUSG00000041771	2369.23	0.938048	0.172448	5.43533	5.46944e-08	1.43859e-05
ENSMUSG00000003974	3927.97	0.67256	0.123876	5.42856	5.68112e-08	1.47748e-05
ENSMUSG00000062044	657.249	0.678019	0.125207	5.41444	6.14807e-08	1.58115e-05
ENSMUSG00000029166	910.039	0.536369	0.100031	5.36195	8.23264e-08	2.08653e-05
ENSMUSG00000032420	476.249	0.99519	0.185446	5.36062	8.29346e-08	2.08653e-05
ENSMUSG00000030653	3535.93	0.708109	0.132272	5.35241	8.679e-08	2.16004e-05
ENSMUSG00000074736	2449.97	0.53516	0.100184	5.34155	9.21545e-08	2.26916e-05
ENSMUSG00000048154	844.005	0.907521	0.16984	5.3396	9.31519e-08	2.26957e-05
ENSMUSG00000073486	19.2815	-1.0994	0.239334	-5.33436	9.58818e-08	2.31175e-05
ENSMUSG00000087514	140.309	-1.13983	0.215114	-5.31877	1.04474e-07	2.41088e-05
ENSMUSG00000110195	3472.18	0.713311	0.134117	5.3175	1.05201e-07	2.41088e-05
ENSMUSG00000085465	287.781	0.749879	0.140819	5.32404	1.01486e-07	2.41088e-05
ENSMUSG00000090135	279.929	1.08824	0.204121	5.31941	1.04103e-07	2.41088e-05
ENSMUSG00000024589	5512.2	0.679332	0.12767	5.32017	1.03668e-07	2.41088e-05
ENSMUSG00000088529	54.0104	1.20814	0.240115	5.30706	1.11408e-07	2.52809e-05
ENSMUSG00000057614	1257.36	-0.614154	0.115788	-5.30412	1.13219e-07	2.53137e-05
ENSMUSG00000112052	14.2169	-1.10388	0.238459	-5.30328	1.1374e-07	2.53137e-05
ENSMUSG00000026463	1830.87	-0.609157	0.114965	-5.29883	1.1655e-07	2.5692e-05
ENSMUSG00000026620	2039.05	0.63332	0.119588	5.29529	1.18831e-07	2.59477e-05
ENSMUSG00000088932	6.45571	-0.985232	0.227945	-5.29296	1.20353e-07	2.5981e-05
ENSMUSG00000024002	1129.47	0.655289	0.123823	5.29163	1.21228e-07	2.5981e-05
ENSMUSG00000024109	9075.44	-0.525361	0.0994998	-5.2802	1.29042e-07	2.74019e-05
ENSMUSG00000030231	3950.57	0.762943	0.145066	5.25766	1.45901e-07	3.07003e-05
ENSMUSG00000000861	1806.26	0.677052	0.128864	5.25316	1.49513e-07	3.11768e-05
ENSMUSG00000019990	6018.44	0.730432	0.139456	5.23648	1.63672e-07	3.38247e-05
ENSMUSG00000032307	688.487	-0.533553	0.101954	-5.23271	1.67041e-07	3.42153e-05
ENSMUSG00000025794	275.505	-1.02607	0.196729	-5.22313	1.7592e-07	3.57179e-05
ENSMUSG00000030204	217.997	-0.720471	0.138219	-5.20986	1.88987e-07	3.77614e-05
ENSMUSG00000112546	11.1138	-1.1934	0.242994	-5.2096	1.89248e-07	3.77614e-05
ENSMUSG00000070576	695.561	0.657021	0.126348	5.19968	1.99631e-07	3.91582e-05
ENSMUSG00000073367	39.5627	-1.17323	0.24706	-5.2011	1.98114e-07	3.91582e-05
ENSMUSG00000030310	1219.09	0.709864	0.136562	5.1969	2.0264e-07	3.94144e-05
ENSMUSG00000043411	1434.28	0.489796	0.094281	5.19492	2.04804e-07	3.95032e-05
ENSMUSG00000034730	1893.61	0.700369	0.13489	5.19117	2.08981e-07	3.99758e-05
ENSMUSG00000037996	4154.68	0.639186	0.123283	5.18409	2.17069e-07	4.11826e-05
ENSMUSG00000111362	12.1162	-1.12239	0.238553	-5.18222	2.1926e-07	4.12601e-05
ENSMUSG00000109587	5.75987	-0.820712	0.215832	-5.17654	2.26045e-07	4.21938e-05
ENSMUSG00000070225	197.085	1.2167	0.244321	5.1494	2.61321e-07	4.83883e-05
ENSMUSG00000094830	28.2573	1.19274	0.242366	5.1139	3.15572e-07	5.797e-05
ENSMUSG00000105680	5.96468	-0.925934	0.225365	-5.10403	3.32492e-07	6.05974e-05
ENSMUSG00000033007	466.353	-1.04386	0.205224	-5.10107	3.37738e-07	6.10725e-05
ENSMUSG00000020893	411.609	0.660369	0.129474	5.09944	3.40669e-07	6.11249e-05
ENSMUSG00000070866	2322.73	0.807542	0.158394	5.09585	3.47178e-07	6.18137e-05
ENSMUSG00000038417	1348.51	0.938497	0.184419	5.08367	3.70221e-07	6.54132e-05
ENSMUSG00000103562	5.08112	-0.833932	0.217086	-5.08011	3.77207e-07	6.61427e-05
ENSMUSG00000046027	432.479	0.9396	0.185902	5.04849	4.45313e-07	7.74978e-05
ENSMUSG00000014164	1844.02	0.616217	0.122108	5.04606	4.51024e-07	7.79059e-05
ENSMUSG00000087059	471.161	1.01305	0.200586	5.04135	4.62269e-07	7.92569e-05
ENSMUSG00000026077	3013.39	0.831168	0.164916	5.03705	4.72762e-07	8.04097e-05
ENSMUSG00000039474	1191.75	-0.724486	0.14389	-5.03577	4.75941e-07	8.04097e-05
ENSMUSG00000098657	16.4411	-1.10129	0.241908	-5.03419	4.7987e-07	8.04861e-05
ENSMUSG00000050511	355.557	1.09257	0.217735	5.00607	5.55522e-07	9.25044e-05
ENSMUSG00000087701	84.15	-1.1862	0.240471	-4.99432	5.90424e-07	9.7614e-05
ENSMUSG00000041216	2610.3	0.536156	0.107394	4.9921	5.97258e-07	9.80435e-05
ENSMUSG00000084199	5.16157	-0.785349	0.213504	-4.98057	6.33969e-07	0.000103337
ENSMUSG00000109188	4.56359	-0.835724	0.217532	-4.97565	6.50283e-07	0.000105255
ENSMUSG00000036882	342.775	0.761766	0.153367	4.96511	6.86616e-07	0.000110364
ENSMUSG00000109810	8.27494	-1.18453	0.241639	-4.96041	7.03431e-07	0.000111518
ENSMUSG00000062456	4.7787	-0.805868	0.215194	-4.9615	6.99491e-07	0.000111518
ENSMUSG00000037754	1659.25	0.703386	0.141822	4.95854	7.10267e-07	0.000111836
ENSMUSG00000109438	67.5316	0.996387	0.20053	4.95666	7.17163e-07	0.000112158
ENSMUSG00000088030	5.65144	-0.878092	0.222318	-4.94897	7.46075e-07	0.000115897
ENSMUSG00000032177	744.541	0.656342	0.132673	4.94658	7.55286e-07	0.000116546
ENSMUSG00000097736	2138.28	0.765492	0.154903	4.93976	7.82173e-07	0.000119106
ENSMUSG00000022565	1551.06	0.535187	0.108324	4.94034	7.79846e-07	0.000119106
ENSMUSG00000113313	505.637	0.497625	0.100803	4.93641	7.9573e-07	0.000120379
ENSMUSG00000102797	5.53153	-0.877303	0.222671	-4.93169	8.15196e-07	0.000122523
ENSMUSG00000057378	9928.53	0.681375	0.138766	4.90916	9.14684e-07	0.000136589
ENSMUSG00000037112	1398.59	0.560173	0.114211	4.90443	9.36987e-07	0.000139022
ENSMUSG00000111466	5.30051	-0.735272	0.20939	-4.90166	9.50282e-07	0.000140097
ENSMUSG00000112086	6.08791	-0.991164	0.231494	-4.89346	9.9077e-07	0.000145142
ENSMUSG00000098953	4.717	-0.774138	0.212741	-4.88898	1.01361e-06	0.000147458
ENSMUSG00000032855	1013.87	0.839422	0.171612	4.88787	1.01932e-06	0.000147458
ENSMUSG00000024955	204.857	0.807503	0.165375	4.88051	1.05812e-06	0.00015212
ENSMUSG00000107856	5.2604	-0.72899	0.208897	-4.87561	1.08473e-06	0.000154983
ENSMUSG00000042258	217.703	-1.12721	0.233995	-4.87147	1.10771e-06	0.000157295
ENSMUSG00000034731	2309.35	0.488691	0.100436	4.86552	1.14156e-06	0.000161113
ENSMUSG00000016386	2275.3	0.775836	0.159541	4.86075	1.16941e-06	0.000164044
ENSMUSG00000048078	11296	0.749958	0.154285	4.85901	1.17973e-06	0.000164495
ENSMUSG00000027419	4935.64	0.578223	0.11924	4.84874	1.24246e-06	0.000171179
ENSMUSG00000030096	1416.65	0.644423	0.132857	4.84973	1.2363e-06	0.000171179
ENSMUSG00000061104	6.10166	-0.784057	0.21558	-4.84502	1.266e-06	0.000172369
ENSMUSG00000037119	544.91	-0.55115	0.113727	-4.8456	1.26232e-06	0.000172369
ENSMUSG00000066809	4.6564	-0.760961	0.211758	-4.8403	1.29644e-06	0.000175482
ENSMUSG00000002718	392.161	-0.505035	0.104405	-4.83648	1.3216e-06	0.000176938
ENSMUSG00000047446	661.396	-0.816474	0.168912	-4.83634	1.32249e-06	0.000176938
ENSMUSG00000098736	3.97116	-0.826339	0.217199	-4.83496	1.3317e-06	0.000177147
ENSMUSG00000021198	4845.85	0.580629	0.120137	4.83255	1.34798e-06	0.000178288
ENSMUSG00000106766	6.64081	-0.734346	0.211339	-4.81419	1.478e-06	0.000194374
ENSMUSG00000042712	587.655	-1.04056	0.217386	-4.8098	1.51078e-06	0.000196453
ENSMUSG00000038170	3965.96	0.417912	0.0868825	4.81	1.50934e-06	0.000196453
ENSMUSG00000081932	5.70988	-0.800017	0.217431	-4.80455	1.55102e-06	0.000200558
ENSMUSG00000001985	2915.91	1.06599	0.221664	4.79499	1.62684e-06	0.000209194
ENSMUSG00000092956	4.32759	-0.77599	0.213221	-4.79009	1.66704e-06	0.000213179
ENSMUSG00000034135	3049.3	0.649509	0.135818	4.78133	1.74139e-06	0.000221462
ENSMUSG00000031748	3308.82	0.642913	0.134746	4.77043	1.83832e-06	0.000232512
ENSMUSG00000046330	74.4934	-1.10089	0.232263	-4.76823	1.85853e-06	0.000233791
ENSMUSG00000021039	617.786	-0.762374	0.160221	-4.75976	1.93823e-06	0.000242499
ENSMUSG00000087249	70.3652	-1.07909	0.227449	-4.7585	1.95041e-06	0.00024271
ENSMUSG00000095288	3.54909	-0.841309	0.218743	-4.7528	2.00621e-06	0.00024832
ENSMUSG00000001300	1281.87	0.60051	0.127071	4.72505	2.30061e-06	0.000283245
ENSMUSG00000079444	121.204	-0.655811	0.138715	-4.72203	2.33507e-06	0.000285966
ENSMUSG00000105163	5.0818	-0.677074	0.204377	-4.71717	2.39143e-06	0.000289802
ENSMUSG00000059456	3288.45	0.47905	0.101544	4.71744	2.38831e-06	0.000289802
ENSMUSG00000108280	3.91883	-0.781356	0.213961	-4.70409	2.54999e-06	0.000305814
ENSMUSG00000110086	9.75896	-0.954512	0.230659	-4.70439	2.54623e-06	0.000305814
ENSMUSG00000083621	7.30156	-1.06645	0.235977	-4.69952	2.60774e-06	0.000311127
ENSMUSG00000112518	4.24634	-0.743458	0.210639	-4.69662	2.64497e-06	0.000313951
ENSMUSG00000022241	283.856	-0.73632	0.156908	-4.69263	2.6971e-06	0.000318505
ENSMUSG00000098067	13.1228	1.17232	0.248276	4.6908	2.72141e-06	0.000319745
ENSMUSG00000032589	1579.31	0.679405	0.1449	4.68763	2.76388e-06	0.000322214
ENSMUSG00000082792	4.09031	-0.752572	0.211464	-4.68716	2.77027e-06	0.000322214
ENSMUSG00000028758	1365.91	0.507643	0.108341	4.68529	2.79559e-06	0.000323534
ENSMUSG00000053963	819.891	0.491015	0.104958	4.67812	2.89511e-06	0.000332262
ENSMUSG00000024059	1358.66	0.549368	0.11743	4.6778	2.89972e-06	0.000332262
ENSMUSG00000027523	887.112	0.617094	0.132016	4.67397	2.95432e-06	0.00033685
ENSMUSG00000091478	3.77162	-0.777176	0.213655	-4.67215	2.98065e-06	0.000338187
ENSMUSG00000100025	24.1121	-1.00421	0.242186	-4.6661	3.0697e-06	0.000344807
ENSMUSG00000041966	403.722	0.406508	0.08712	4.66611	3.06958e-06	0.000344807
ENSMUSG00000109812	34.0349	1.04018	0.222123	4.66517	3.08369e-06	0.000344807
ENSMUSG00000053702	4259.27	0.571933	0.122677	4.66162	3.13725e-06	0.00034911
ENSMUSG00000033585	205.668	-0.886113	0.190466	-4.65468	3.24479e-06	0.000357638
ENSMUSG00000100084	13.8884	-1.12975	0.248555	-4.65511	3.23805e-06	0.000357638
ENSMUSG00000110824	1369.19	0.717954	0.154316	4.65064	3.30901e-06	0.000362987
ENSMUSG00000021071	2010.89	0.562581	0.121041	4.6474	3.36152e-06	0.000367008
ENSMUSG00000092051	182.766	1.05649	0.226599	4.64517	3.39789e-06	0.000369238
ENSMUSG00000021087	4109.66	0.54878	0.118187	4.6429	3.43546e-06	0.000371575
ENSMUSG00000020627	4125.38	0.765214	0.164934	4.63709	3.53345e-06	0.000380397
ENSMUSG00000105942	70.8727	1.09149	0.234416	4.63017	3.65365e-06	0.000387924
ENSMUSG00000048830	5.25562	-0.760779	0.214264	-4.63027	3.65192e-06	0.000387924
ENSMUSG00000052105	2299.06	0.737477	0.159158	4.63159	3.62863e-06	0.000387924
ENSMUSG00000104842	4.14582	-0.7218	0.20887	-4.62124	3.81453e-06	0.000403155
ENSMUSG00000076746	5.60775	-0.60467	0.19712	-4.61677	3.89752e-06	0.000410055
ENSMUSG00000021068	1965.5	0.516943	0.11209	4.61154	3.99697e-06	0.000418615
ENSMUSG00000049536	140.895	-0.933252	0.20265	-4.60949	4.03656e-06	0.000420857
ENSMUSG00000026090	3043.41	0.606287	0.131649	4.60461	4.1324e-06	0.000427543
ENSMUSG00000076036	12.267	-0.973558	0.236115	-4.60435	4.13764e-06	0.000427543
ENSMUSG00000109217	74.7161	1.06356	0.230016	4.60291	4.16628e-06	0.000428589
ENSMUSG00000000884	4853.69	1.0359	0.23702	4.59923	4.24051e-06	0.000434296
ENSMUSG00000038665	6882.37	0.696766	0.151537	4.59648	4.29682e-06	0.000438124
ENSMUSG00000064798	152.796	1.1357	0.246422	4.59056	4.42062e-06	0.000444868
ENSMUSG00000106221	152.796	1.1357	0.246422	4.59056	4.42062e-06	0.000444868
ENSMUSG00000082286	397.634	0.663247	0.144429	4.59143	4.40226e-06	0.000444868
ENSMUSG00000022139	4167.04	0.50305	0.109693	4.58571	4.52456e-06	0.000451403
ENSMUSG00000020561	115.45	-1.03591	0.227263	-4.58604	4.51735e-06	0.000451403
ENSMUSG00000027624	2903.88	0.49791	0.108699	4.5804	4.64079e-06	0.000460996
ENSMUSG00000082169	4.90345	-0.636427	0.200546	-4.57952	4.66055e-06	0.000460996
ENSMUSG00000038876	399.503	-0.756476	0.165506	-4.57192	4.83272e-06	0.000475992
ENSMUSG00000030068	5010.76	0.852211	0.186311	4.56937	4.89201e-06	0.00047979
ENSMUSG00000045967	6178.94	0.52773	0.115586	4.56532	4.98745e-06	0.000487086
ENSMUSG00000110236	124.239	0.739315	0.161892	4.56425	5.01284e-06	0.000487509
ENSMUSG00000041773	1018.15	-0.83006	0.182238	-4.55969	5.12303e-06	0.000496141
ENSMUSG00000032946	476.94	0.781757	0.171355	4.55859	5.14973e-06	0.000496649
ENSMUSG00000059921	2697.53	0.591582	0.129964	4.55131	5.33122e-06	0.000510695
ENSMUSG00000055093	4.68465	-0.644442	0.201446	-4.54991	5.36684e-06	0.000510695
ENSMUSG00000003923	195.57	-0.745657	0.163865	-4.54925	5.38364e-06	0.000510695
ENSMUSG00000031617	271.958	-0.831089	0.182764	-4.54991	5.367e-06	0.000510695
ENSMUSG00000030302	7189.2	0.515124	0.113334	4.54489	5.49637e-06	0.000519261
ENSMUSG00000030747	519.639	0.582541	0.128237	4.54203	5.57143e-06	0.000519533
ENSMUSG00000022120	1744.39	1.0295	0.225914	4.54236	5.56266e-06	0.000519533
ENSMUSG00000086612	362.743	0.829678	0.182545	4.54137	5.58903e-06	0.000519533
ENSMUSG00000086237	6.10587	-1.12031	0.243054	-4.54297	5.54677e-06	0.000519533
ENSMUSG00000100483	11.2854	-0.880433	0.229065	-4.53792	5.68125e-06	0.000524507
ENSMUSG00000113422	5.51738	-0.844522	0.223517	-4.53767	5.68786e-06	0.000524507
ENSMUSG00000035545	550.396	0.814964	0.180345	4.51476	6.33893e-06	0.000581236
ENSMUSG00000030521	172.493	-0.756947	0.167622	-4.51428	6.35326e-06	0.000581236
ENSMUSG00000042429	605.78	0.53805	0.119291	4.51017	6.47752e-06	0.00059027
ENSMUSG00000055026	9392.92	0.826177	0.18353	4.49731	6.88194e-06	0.000624664
ENSMUSG00000064725	3.38244	-0.741949	0.21112	-4.48801	7.18901e-06	0.000649987
ENSMUSG00000104132	131.427	0.932759	0.20739	4.48632	7.24645e-06	0.000650319
ENSMUSG00000044471	3970.32	0.847427	0.18881	4.4832	7.35313e-06	0.000650319
ENSMUSG00000091845	4.06372	-0.671319	0.204329	-4.4834	7.34618e-06	0.000650319
ENSMUSG00000109501	234.169	0.783035	0.174483	4.48579	7.26439e-06	0.000650319
ENSMUSG00000042978	358.085	0.682391	0.152253	4.48107	7.42692e-06	0.000650319
ENSMUSG00000025591	141.924	-0.755329	0.168505	-4.48118	7.42298e-06	0.000650319
ENSMUSG00000062762	247.882	-0.649997	0.145029	-4.48037	7.45154e-06	0.000650319
ENSMUSG00000080712	3.8247	-0.827824	0.221051	-4.47973	7.47364e-06	0.000650319
ENSMUSG00000018648	378.209	0.530299	0.118343	4.48094	7.4314e-06	0.000650319
ENSMUSG00000024268	5624.26	0.629992	0.140445	4.48476	7.29976e-06	0.000650319
ENSMUSG00000111877	55.6162	-1.03268	0.23216	-4.47477	7.64945e-06	0.000663124
ENSMUSG00000094955	4.34964	-0.638843	0.201002	-4.47285	7.71825e-06	0.000664372
ENSMUSG00000048251	2456.16	0.482495	0.107868	4.47277	7.72125e-06	0.000664372
ENSMUSG00000090674	3.95345	-0.671316	0.204345	-4.46699	7.93288e-06	0.000680053
ENSMUSG00000004285	298.351	-0.835048	0.187164	-4.46527	7.99673e-06	0.000682998
ENSMUSG00000027342	56.3549	-0.992659	0.222424	-4.46153	8.13754e-06	0.000692468
ENSMUSG00000037784	525.49	0.521636	0.117129	4.45367	8.44157e-06	0.000713097
ENSMUSG00000021270	1693.59	-0.961222	0.216818	-4.4539	8.43257e-06	0.000713097
ENSMUSG00000062184	1968.48	0.582016	0.130844	4.4475	8.68749e-06	0.000728994
ENSMUSG00000036006	2339.9	0.360265	0.081006	4.44737	8.69275e-06	0.000728994
ENSMUSG00000088990	24.2839	0.995796	0.234567	4.44462	8.80454e-06	0.000735703
ENSMUSG00000001419	960.53	0.603058	0.135743	4.44176	8.92263e-06	0.000742889
ENSMUSG00000103972	5.5163	-0.65309	0.204876	-4.44046	8.97653e-06	0.000744698
ENSMUSG00000095202	6.18014	-0.61085	0.199564	-4.43414	9.24416e-06	0.000764162
ENSMUSG00000028137	571.053	0.725878	0.164057	4.42209	9.7749e-06	0.000802304
ENSMUSG00000112013	3.9074	-0.664098	0.203765	-4.42234	9.7636e-06	0.000802304
ENSMUSG00000011751	2393.03	0.602604	0.136296	4.42053	9.84608e-06	0.000805291
ENSMUSG00000034560	535.77	-0.468164	0.106025	-4.41521	1.00913e-05	0.000822437
ENSMUSG00000042388	1105.38	0.680589	0.15447	4.40457	1.05996e-05	0.000860834
ENSMUSG00000020776	593.222	0.600905	0.136528	4.4007	1.079e-05	0.000873234
ENSMUSG00000074194	506.528	0.965376	0.233067	4.39432	1.1112e-05	0.000896161
ENSMUSG00000044700	349.495	0.686222	0.156205	4.39211	1.12255e-05	0.000899051
ENSMUSG00000084126	4.6231	-0.712211	0.210432	-4.39235	1.1213e-05	0.000899051
ENSMUSG00000032586	438.312	0.743721	0.169413	4.38747	1.14674e-05	0.000915258
ENSMUSG00000054728	31094.8	0.947804	0.215671	4.38405	1.16494e-05	0.000926584
ENSMUSG00000087644	1196.5	-0.905448	0.207461	-4.37743	1.20088e-05	0.000951902
ENSMUSG00000075067	6.21582	-0.707506	0.212165	-4.37658	1.20557e-05	0.000952361
ENSMUSG00000047495	11713.1	0.753513	0.172093	4.3757	1.21044e-05	0.000952957
ENSMUSG00000058740	998.296	0.684733	0.156505	4.37359	1.22222e-05	0.00095625
ENSMUSG00000030854	2490.18	0.636483	0.145493	4.37347	1.22289e-05	0.00095625
ENSMUSG00000100007	5.38444	-0.634159	0.203229	-4.37244	1.22866e-05	0.000957524
ENSMUSG00000096014	168.538	-0.972685	0.223343	-4.37169	1.2329e-05	0.000957611
ENSMUSG00000066189	1550.77	0.529847	0.121215	4.3708	1.23792e-05	0.000958291
ENSMUSG00000087115	852.053	0.474186	0.108576	4.36703	1.25947e-05	0.000971727
ENSMUSG00000047844	87.3053	-0.961665	0.221041	-4.36088	1.2954e-05	0.000996122
ENSMUSG00000064220	26.8842	-0.941194	0.241239	-4.35769	1.31442e-05	0.000997492
ENSMUSG00000107859	13.96	-0.508627	0.228909	-4.35898	1.30671e-05	0.000997492
ENSMUSG00000097337	57.3086	-0.932736	0.214237	-4.35811	1.31193e-05	0.000997492
ENSMUSG00000105580	4.75432	-0.567791	0.193343	-4.35852	1.30946e-05	0.000997492
ENSMUSG00000028669	235.933	-0.622339	0.143093	-4.34726	1.37851e-05	0.00103259
ENSMUSG00000040860	1113.54	0.682447	0.156886	4.34834	1.37175e-05	0.00103259
ENSMUSG00000001794	202.808	-0.624761	0.143622	-4.34745	1.37733e-05	0.00103259
ENSMUSG00000111796	5.87443	-0.720697	0.213727	-4.34753	1.37677e-05	0.00103259
ENSMUSG00000108581	5.17134	-0.779822	0.219314	-4.33961	1.42735e-05	0.00106573
ENSMUSG00000107658	4.40744	-0.587242	0.195644	-4.33553	1.45407e-05	0.00108218
ENSMUSG00000052374	1226.58	0.525953	0.121341	4.33408	1.46368e-05	0.00108585
ENSMUSG00000082486	5.20144	-0.636178	0.202739	-4.33029	1.48912e-05	0.00110119
ENSMUSG00000026970	1908.91	0.653417	0.151049	4.32467	1.52758e-05	0.00112603
ENSMUSG00000024969	1114.23	0.54822	0.126826	4.3222	1.5448e-05	0.00113511
ENSMUSG00000104865	11.0815	1.03323	0.241865	4.31717	1.58042e-05	0.00115151
ENSMUSG00000025737	74.031	-0.800252	0.185061	-4.31758	1.57748e-05	0.00115151
ENSMUSG00000039601	3828.37	0.546424	0.126562	4.31694	1.58204e-05	0.00115151
ENSMUSG00000062691	85.0535	-0.875897	0.202955	-4.31544	1.59283e-05	0.00115573
ENSMUSG00000025006	3138.22	0.659583	0.152925	4.31175	1.61967e-05	0.00117153
ENSMUSG00000114533	4.6703	-0.558145	0.192284	-4.31017	1.63132e-05	0.00117628
ENSMUSG00000006586	2914.62	0.474173	0.110039	4.30885	1.64108e-05	0.00117964
ENSMUSG00000094334	4.00911	-0.605832	0.197797	-4.30259	1.6881e-05	0.00120968
ENSMUSG00000041453	119.949	-0.85264	0.198453	-4.29732	1.72879e-05	0.00123502
ENSMUSG00000102903	3.62078	-0.639233	0.201474	-4.29378	1.75654e-05	0.00124714
ENSMUSG00000097769	284.06	1.04637	0.242512	4.29404	1.75447e-05	0.00124714
ENSMUSG00000045318	159.956	-0.869784	0.202934	-4.292	1.77069e-05	0.00125334
ENSMUSG00000113149	240.18	-0.809741	0.188914	-4.28815	1.80169e-05	0.0012714
ENSMUSG00000036046	500.144	0.603842	0.140838	4.28712	1.81001e-05	0.00127339
ENSMUSG00000027963	447.573	-0.546537	0.127533	-4.28476	1.82938e-05	0.00127538
ENSMUSG00000112539	4.63399	-0.552487	0.191645	-4.28537	1.82432e-05	0.00127538
ENSMUSG00000022555	132.748	0.836921	0.195067	4.28497	1.82762e-05	0.00127538
ENSMUSG00000032192	2006.35	0.618342	0.144375	4.28178	1.85402e-05	0.00128869
ENSMUSG00000062115	1304.34	0.69318	0.161982	4.27758	1.88937e-05	0.00130933
ENSMUSG00000024194	30.5816	-1.00716	0.235784	-4.27604	1.90247e-05	0.00131447
ENSMUSG00000021991	17336	0.726627	0.170005	4.27163	1.94052e-05	0.00133319
ENSMUSG00000022054	1728.65	-0.756409	0.177229	-4.27156	1.9411e-05	0.00133319
ENSMUSG00000005580	2079.65	0.490805	0.115014	4.26714	1.97998e-05	0.00135588
ENSMUSG00000096403	5.23293	-0.506655	0.185923	-4.26392	2.00869e-05	0.00136012
ENSMUSG00000102406	3.68979	-0.625481	0.200087	-4.26478	2.001e-05	0.00136012
ENSMUSG00000046876	6113.29	0.694836	0.162887	4.26381	2.00969e-05	0.00136012
ENSMUSG00000022428	204.81	-0.75426	0.176859	-4.26429	2.00542e-05	0.00136012
ENSMUSG00000019478	442.431	0.662801	0.155559	4.25993	2.04488e-05	0.00137991
ENSMUSG00000047935	692.143	-0.823306	0.19368	-4.25715	2.07048e-05	0.00138976
ENSMUSG00000031683	178.371	-0.679239	0.159548	-4.25704	2.07149e-05	0.00138976
ENSMUSG00000061751	11201.2	0.564892	0.132814	4.25261	2.11297e-05	0.00141349
ENSMUSG00000040370	134.533	-0.731635	0.172033	-4.25179	2.12073e-05	0.00141459
ENSMUSG00000100162	373.65	0.683939	0.160866	4.25005	2.13726e-05	0.00142152
ENSMUSG00000027550	414.725	-0.517245	0.121741	-4.24828	2.15419e-05	0.00142868
ENSMUSG00000029050	1190.02	0.549754	0.129427	4.24713	2.16528e-05	0.00143193
ENSMUSG00000038388	1508.72	0.457158	0.107717	4.2438	2.19768e-05	0.00144922
ENSMUSG00000020661	1834.24	0.635056	0.149686	4.24145	2.22077e-05	0.00146029
ENSMUSG00000081926	2.7604	-0.718034	0.209794	-4.24064	2.22883e-05	0.00146143
ENSMUSG00000027210	6995.46	0.639071	0.150844	4.23534	2.28208e-05	0.00148963
ENSMUSG00000079546	165.739	-0.80637	0.190497	-4.23508	2.28471e-05	0.00148963
ENSMUSG00000069670	15655.3	0.674919	0.159487	4.23007	2.33615e-05	0.00151889
ENSMUSG00000037736	3860.06	0.412774	0.0976768	4.22583	2.38059e-05	0.00154345
ENSMUSG00000073647	11.0633	-0.877253	0.233449	-4.22387	2.40138e-05	0.00155258
ENSMUSG00000029712	348.232	0.40707	0.0964432	4.22103	2.43187e-05	0.00156791
ENSMUSG00000022840	7067.75	0.69248	0.164057	4.21893	2.45464e-05	0.0015782
ENSMUSG00000021149	390.821	-0.550545	0.130543	-4.21667	2.47941e-05	0.0015897
ENSMUSG00000069227	284.39	-0.569474	0.135053	-4.2157	2.49e-05	0.00159208
ENSMUSG00000023845	863.432	-0.391129	0.0927905	-4.21497	2.49811e-05	0.00159287
ENSMUSG00000082348	5.4901	-0.233773	0.23097	-4.21391	2.50988e-05	0.00159533
ENSMUSG00000103665	3.49614	-0.623369	0.199975	-4.21338	2.51575e-05	0.00159533
ENSMUSG00000035067	3510.85	0.707816	0.167933	4.21259	2.52456e-05	0.00159654
ENSMUSG00000081572	29.5674	-1.02119	0.24865	-4.21153	2.53645e-05	0.00159867
ENSMUSG00000008976	376.032	-0.55964	0.132872	-4.21106	2.54174e-05	0.00159867
ENSMUSG00000023868	16363.8	0.812306	0.192715	4.20998	2.55394e-05	0.00160199
ENSMUSG00000100027	3.22558	-0.650175	0.202918	-4.20676	2.59056e-05	0.00162057
ENSMUSG00000000378	586.51	0.517326	0.123097	4.20223	2.64295e-05	0.00164446
ENSMUSG00000022494	6676.9	0.774102	0.184027	4.2026	2.63868e-05	0.00164446
ENSMUSG00000102437	3793.06	0.625992	0.14904	4.19897	2.68132e-05	0.00166386
ENSMUSG00000055430	632.003	-0.836861	0.199877	-4.19494	2.72949e-05	0.00168472
ENSMUSG00000000711	232.41	-0.550042	0.131085	-4.19542	2.72362e-05	0.00168472
ENSMUSG00000029360	65.1274	0.865514	0.206369	4.18714	2.82497e-05	0.00173901
ENSMUSG00000047888	2376.69	0.41212	0.0984824	4.18465	2.8561e-05	0.00175351
ENSMUSG00000035726	1029.32	-0.516901	0.123585	-4.18256	2.8824e-05	0.00176497
ENSMUSG00000107839	4.44439	-0.631835	0.203851	-4.1812	2.89973e-05	0.0017709
ENSMUSG00000089129	4.45949	-0.765962	0.219333	-4.18034	2.91079e-05	0.00177297
ENSMUSG00000114057	42.7373	0.978526	0.23326	4.17621	2.96401e-05	0.00180065
ENSMUSG00000017491	7589.5	0.693068	0.165943	4.17442	2.98749e-05	0.00181017
ENSMUSG00000082126	3.67738	-0.58879	0.196157	-4.17024	3.0428e-05	0.00183887
ENSMUSG00000090610	30.8658	-1.01267	0.246096	-4.16947	3.0531e-05	0.00184029
ENSMUSG00000104221	57.3377	0.911184	0.217742	4.16759	3.07832e-05	0.00185067
ENSMUSG00000071234	400.287	0.477766	0.114656	4.16691	3.08761e-05	0.00185145
ENSMUSG00000027827	5882.98	0.589504	0.141568	4.16321	3.13807e-05	0.00187684
ENSMUSG00000009549	461.783	-0.861524	0.207457	-4.16242	3.14893e-05	0.00187848
ENSMUSG00000055003	339.74	0.544259	0.1308	4.16076	3.17197e-05	0.00188252
ENSMUSG00000099851	7.2413	-0.5311	0.233852	-4.1612	3.16578e-05	0.00188252
ENSMUSG00000076476	4.83512	-0.59701	0.198994	-4.15953	3.189e-05	0.00188298
ENSMUSG00000112140	8.39462	-0.755594	0.219566	-4.15981	3.18518e-05	0.00188298
ENSMUSG00000028184	1858.35	0.406496	0.09775	4.15847	3.20391e-05	0.00188697
ENSMUSG00000113882	158.65	-0.850462	0.236539	-4.15774	3.21417e-05	0.0018882
ENSMUSG00000088982	4.18667	-0.217138	0.209295	-4.1565	3.23159e-05	0.00189363
ENSMUSG00000098202	157.122	0.860173	0.206614	4.15564	3.24374e-05	0.00189595
ENSMUSG00000033444	1328.12	0.428409	0.103187	4.15171	3.30001e-05	0.00191592
ENSMUSG00000034570	149.221	0.700696	0.168716	4.15089	3.31191e-05	0.00191592
ENSMUSG00000038518	20597.1	0.816964	0.218913	4.15063	3.31555e-05	0.00191592
ENSMUSG00000036095	12696.9	0.564649	0.13597	4.15204	3.29519e-05	0.00191592
ENSMUSG00000097703	3.99853	-0.552607	0.191882	-4.15038	3.3193e-05	0.00191592
ENSMUSG00000029708	307.324	-0.654499	0.157755	-4.14848	3.34689e-05	0.00192704
ENSMUSG00000097023	510.34	0.666597	0.160707	4.14663	3.37406e-05	0.00193787
ENSMUSG00000082413	2.86772	-0.660657	0.204216	-4.13967	3.47811e-05	0.00196111
ENSMUSG00000031392	109.179	0.74727	0.180334	4.14139	3.45209e-05	0.00196111
ENSMUSG00000097786	29.7631	-1.00413	0.24833	-4.14012	3.4713e-05	0.00196111
ENSMUSG00000037022	517.922	0.444257	0.10732	4.13939	3.48232e-05	0.00196111
ENSMUSG00000114304	1439.2	0.792477	0.215725	4.14332	3.42318e-05	0.00196111
ENSMUSG00000037742	1016.39	-0.886386	0.214901	-4.14048	3.46586e-05	0.00196111
ENSMUSG00000114448	45.792	1.02035	0.244993	4.14013	3.47105e-05	0.00196111
ENSMUSG00000064361	40.6184	-0.707877	0.219494	-4.14015	3.47085e-05	0.00196111
ENSMUSG00000033618	608.706	0.449441	0.108684	4.13522	3.54619e-05	0.00199224
ENSMUSG00000052926	166.985	-0.513571	0.124171	-4.13395	3.56579e-05	0.00199839
ENSMUSG00000098145	373.982	0.655505	0.158567	4.13264	3.58628e-05	0.00199873
ENSMUSG00000029998	333.38	-0.671993	0.162611	-4.13225	3.59229e-05	0.00199873
ENSMUSG00000060487	478.106	-0.756654	0.183232	-4.13334	3.57528e-05	0.00199873
ENSMUSG00000034312	3854.19	0.595013	0.144129	4.12745	3.66806e-05	0.00203599
ENSMUSG00000101033	2.97324	-0.645835	0.20269	-4.1261	3.68969e-05	0.0020431
ENSMUSG00000032777	1941.21	0.450924	0.109334	4.12402	3.72312e-05	0.00205179
ENSMUSG00000041716	286.388	-0.683858	0.165827	-4.12428	3.71889e-05	0.00205179
ENSMUSG00000029373	5.07411	-0.683376	0.211353	-4.12335	3.73408e-05	0.00205295
ENSMUSG00000027236	285.87	-0.551077	0.133782	-4.11756	3.82909e-05	0.00210019
ENSMUSG00000060961	5369.56	0.496318	0.120596	4.11517	3.86894e-05	0.00211703
ENSMUSG00000033569	12989.3	0.585922	0.142377	4.11439	3.88203e-05	0.00211918
ENSMUSG00000099189	3.15353	-0.616718	0.199467	-4.11376	3.89267e-05	0.00211999
ENSMUSG00000045482	2339.67	0.529486	0.128908	4.10693	4.00956e-05	0.00217853
ENSMUSG00000033565	4033.46	0.412578	0.100498	4.10522	4.03926e-05	0.00218953
ENSMUSG00000050530	1859.72	0.296917	0.0723663	4.10299	4.07851e-05	0.00220563
ENSMUSG00000077474	5.84272	-0.76136	0.218327	-4.1012	4.11004e-05	0.00221751
ENSMUSG00000013275	241.794	0.592108	0.144388	4.1004	4.12438e-05	0.00222007
ENSMUSG00000112601	69.0432	0.98296	0.238542	4.09769	4.173e-05	0.00223143
ENSMUSG00000015013	92.1175	-0.373516	0.18904	-4.09707	4.18405e-05	0.00223143
ENSMUSG00000114042	7.595	-0.757797	0.218341	-4.09708	4.18397e-05	0.00223143
ENSMUSG00000065433	8.04013	-0.882166	0.235149	-4.09853	4.15779e-05	0.00223143
ENSMUSG00000018965	1020.62	-0.799932	0.19567	-4.09487	4.22411e-05	0.00223733
ENSMUSG00000030621	2436.18	0.450891	0.110103	4.09496	4.2225e-05	0.00223733
ENSMUSG00000001383	701.367	-0.872367	0.213772	-4.09491	4.22336e-05	0.00223733
ENSMUSG00000002107	31502.8	0.748571	0.182901	4.08922	4.32827e-05	0.00228726
ENSMUSG00000085197	111.723	0.914157	0.223151	4.0885	4.34166e-05	0.00228911
ENSMUSG00000089807	2.746	-0.6563	0.203968	-4.08436	4.4199e-05	0.00232507
ENSMUSG00000090120	553.037	0.651665	0.159532	4.08323	4.44138e-05	0.00232579
ENSMUSG00000000416	3596.34	0.557887	0.136599	4.08339	4.43827e-05	0.00232579
ENSMUSG00000054604	134.144	-0.823613	0.201859	-4.08166	4.47149e-05	0.00233628
ENSMUSG00000042066	550.785	0.563945	0.138343	4.0761	4.57966e-05	0.00238741
ENSMUSG00000103412	563.679	0.887224	0.217378	4.0711	4.67918e-05	0.0024338
ENSMUSG00000024220	375.274	0.586071	0.14398	4.07005	4.70029e-05	0.0024393
ENSMUSG00000102488	3.25146	-0.592644	0.196847	-4.06862	4.72919e-05	0.00244881
ENSMUSG00000037905	408.717	-0.608586	0.149797	-4.06247	4.85556e-05	0.00250305
ENSMUSG00000029804	1718.27	-0.421168	0.103672	-4.06249	4.85518e-05	0.00250305
ENSMUSG00000036357	231.817	-0.969006	0.242249	-4.06175	4.87053e-05	0.00250518
ENSMUSG00000109080	4.80453	-0.428402	0.230648	-4.05695	4.9717e-05	0.00255155
ENSMUSG00000114482	3.71965	-0.545089	0.191144	-4.05563	4.99987e-05	0.00256033
ENSMUSG00000087487	70.8864	0.99326	0.243643	4.05489	5.01576e-05	0.0025628
ENSMUSG00000038676	3.69184	-0.54543	0.191181	-4.05413	5.03208e-05	0.00256547
ENSMUSG00000021559	2522.1	0.539312	0.133029	4.05353	5.04506e-05	0.00256644
ENSMUSG00000110414	4.16629	-0.602384	0.201216	-4.05301	5.05635e-05	0.00256654
ENSMUSG00000110197	29.1554	-0.983568	0.247493	-4.05159	5.0871e-05	0.0025765
ENSMUSG00000025241	804.283	0.507205	0.125287	4.04808	5.16385e-05	0.00260966
ENSMUSG00000086573	3.73374	-0.539924	0.190517	-4.04485	5.23574e-05	0.00262877
ENSMUSG00000062556	15.1092	0.939293	0.237932	4.04578	5.2149e-05	0.00262877
ENSMUSG00000103081	1820.83	0.395359	0.0977381	4.04495	5.23354e-05	0.00262877
ENSMUSG00000030986	810.089	0.340565	0.0842176	4.04393	5.25626e-05	0.00263336
ENSMUSG00000037679	1140.25	0.758743	0.187505	4.04231	5.29276e-05	0.00264592
ENSMUSG00000059540	91.8835	-0.804716	0.19917	-4.04024	5.33969e-05	0.0026579
ENSMUSG00000083000	6.26516	-0.784538	0.221261	-4.04034	5.33746e-05	0.0026579
ENSMUSG00000040721	678.594	0.609234	0.150776	4.0397	5.35202e-05	0.00265832
ENSMUSG00000031533	170.984	-0.610505	0.151135	-4.03789	5.39346e-05	0.00267317
ENSMUSG00000052428	328.317	-0.606565	0.150256	-4.03637	5.42848e-05	0.00268385
ENSMUSG00000061315	647.457	-0.732133	0.18156	-4.03545	5.44979e-05	0.00268385
ENSMUSG00000056553	10623.2	0.539727	0.133711	4.03592	5.43888e-05	0.00268385
ENSMUSG00000083064	57.784	-0.806356	0.199698	-4.032	5.5304e-05	0.002712
ENSMUSG00000028069	179.793	-0.57787	0.143259	-4.03213	5.52739e-05	0.002712
ENSMUSG00000114226	4.41396	-0.574389	0.197731	-4.02968	5.58526e-05	0.00273312
ENSMUSG00000074461	98.0313	-0.888148	0.221322	-4.02588	5.67626e-05	0.00277178
ENSMUSG00000038780	1097.54	0.684042	0.169853	4.02523	5.69191e-05	0.00277358
ENSMUSG00000055254	5737.67	0.480826	0.11953	4.02234	5.76239e-05	0.00279615
ENSMUSG00000038910	3571.52	0.337884	0.0839917	4.02277	5.75181e-05	0.00279615
ENSMUSG00000029014	626.966	-0.678121	0.168717	-4.02106	5.79374e-05	0.00280236
ENSMUSG00000058966	777.996	-0.47537	0.118233	-4.02037	5.81059e-05	0.00280236
ENSMUSG00000067929	3.01681	-0.597336	0.197506	-4.02034	5.81151e-05	0.00280236
ENSMUSG00000049421	230.345	-0.744743	0.185443	-4.01839	5.85984e-05	0.00281979
ENSMUSG00000106431	25.2951	-0.448648	0.233931	-4.01587	5.92261e-05	0.00284408
ENSMUSG00000065371	12.9341	0.817207	0.218989	4.01127	6.03934e-05	0.00289413
ENSMUSG00000044515	3.14428	-0.581134	0.195641	-4.00774	6.13019e-05	0.0029316
ENSMUSG00000024883	339.443	0.606451	0.151299	4.00668	6.15793e-05	0.00293879
ENSMUSG00000105610	5.44394	-1.21271	0.238215	-4.00286	6.25825e-05	0.00298052
ENSMUSG00000113677	3.5745	-0.539262	0.190521	-4.0014	6.29694e-05	0.00299279
ENSMUSG00000104103	3.72386	-0.522028	0.188303	-3.99772	6.3956e-05	0.00303345
ENSMUSG00000032301	411.374	-0.726828	0.181995	-3.99589	6.44503e-05	0.00305065
ENSMUSG00000036298	4698.69	0.391656	0.0980726	3.99343	6.51244e-05	0.00307626
ENSMUSG00000056427	7226.09	0.75685	0.189416	3.99159	6.56319e-05	0.00309392
ENSMUSG00000026999	461.98	-0.442226	0.110793	-3.99103	6.57864e-05	0.0030949
ENSMUSG00000109786	4.19041	-0.0618415	0.220785	-3.98744	6.67902e-05	0.00313575
ENSMUSG00000070697	205.142	-0.712106	0.17896	-3.97942	6.90825e-05	0.00323681
ENSMUSG00000057230	2892.62	0.360044	0.0904896	3.97875	6.92772e-05	0.00323937
ENSMUSG00000027500	421.649	-0.872376	0.220432	-3.97575	7.01571e-05	0.0032739
ENSMUSG00000082226	3.32053	-0.549747	0.191878	-3.9735	7.08228e-05	0.00329832
ENSMUSG00000027001	177.654	-0.511474	0.128714	-3.97158	7.13977e-05	0.00331842
ENSMUSG00000054459	1014.65	-0.589868	0.148577	-3.97106	7.15539e-05	0.00331901
ENSMUSG00000089832	141.187	0.793427	0.199699	3.97007	7.18521e-05	0.00332618
ENSMUSG00000104194	4.48019	-0.187642	0.215467	-3.96533	7.32941e-05	0.00337524
ENSMUSG00000102413	12.7188	-0.338046	0.238545	-3.96602	7.30831e-05	0.00337524
ENSMUSG00000054226	213.339	-0.615392	0.155191	-3.96515	7.33494e-05	0.00337524
ENSMUSG00000085735	11.3399	-0.809294	0.231742	-3.96414	7.36602e-05	0.00337612
ENSMUSG00000001289	279.371	-0.798238	0.201641	-3.96423	7.36319e-05	0.00337612
ENSMUSG00000100018	3.14817	-0.676159	0.209281	-3.96223	7.42527e-05	0.00339655
ENSMUSG00000036437	160.29	-0.729772	0.184376	-3.95946	7.51206e-05	0.00342947
ENSMUSG00000089710	569.006	0.950176	0.239019	3.95789	7.56146e-05	0.00344523
ENSMUSG00000106147	140.548	0.865367	0.230167	3.9531	7.71461e-05	0.00349437
ENSMUSG00000065870	140.548	0.865367	0.230167	3.9531	7.71461e-05	0.00349437
ENSMUSG00000071658	152.152	-0.736313	0.186252	-3.95331	7.70761e-05	0.00349437
ENSMUSG00000089865	959.123	-0.353881	0.0895457	-3.95175	7.7581e-05	0.00350721
ENSMUSG00000027457	906.305	0.608229	0.153931	3.95011	7.81165e-05	0.0035185
ENSMUSG00000009681	2993.49	0.526945	0.133383	3.95005	7.81349e-05	0.0035185
ENSMUSG00000030279	1651.82	0.455147	0.115244	3.94913	7.84344e-05	0.00352513
ENSMUSG00000076063	31.9082	0.986527	0.248656	3.94811	7.87705e-05	0.00353338
ENSMUSG00000073979	4.40648	-0.54546	0.194426	-3.94679	7.9206e-05	0.00354604
ENSMUSG00000005087	37014.2	0.580161	0.188289	3.94494	7.9821e-05	0.00356544
ENSMUSG00000039257	339.581	0.643907	0.163204	3.94456	7.99475e-05	0.00356544
ENSMUSG00000084751	2.6657	-0.609909	0.199229	-3.94021	8.14094e-05	0.00362366
ENSMUSG00000077236	3.46363	-0.52631	0.188988	-3.93653	8.26669e-05	0.00367257
ENSMUSG00000032637	321.639	0.592888	0.150614	3.93532	8.30858e-05	0.00368411
ENSMUSG00000113622	21.234	-0.917899	0.24622	-3.9342	8.34757e-05	0.00369432
ENSMUSG00000023473	503.336	0.508434	0.129307	3.93175	8.43291e-05	0.00372496
ENSMUSG00000033813	469.337	-0.565961	0.144078	-3.92809	8.56222e-05	0.00377488
ENSMUSG00000069305	4.99194	-0.741245	0.218798	-3.92341	8.73035e-05	0.00384168
ENSMUSG00000075220	4.43326	-0.450031	0.178498	-3.92171	8.7922e-05	0.00386156
ENSMUSG00000108382	6.4342	-0.332353	0.221431	-3.91856	8.90777e-05	0.00390491
ENSMUSG00000026851	283.304	-0.633819	0.161767	-3.91782	8.93524e-05	0.00390955
ENSMUSG00000104106	568.974	0.905029	0.230396	3.91466	9.05316e-05	0.00393939
ENSMUSG00000029120	2514.88	0.448099	0.114459	3.91467	9.05268e-05	0.00393939
ENSMUSG00000104599	107.215	0.960229	0.246353	3.91462	9.05451e-05	0.00393939
ENSMUSG00000036698	1248.71	0.446514	0.114109	3.91292	9.11877e-05	0.00395991
ENSMUSG00000026113	2273.02	0.411617	0.105266	3.9101	9.22591e-05	0.00399057
ENSMUSG00000082313	7.15571	-0.756986	0.223235	-3.91055	9.20868e-05	0.00399057
ENSMUSG00000093571	3.25088	-0.636851	0.206259	-3.9097	9.2411e-05	0.00399057
ENSMUSG00000028729	283.208	-0.614908	0.157368	-3.907	9.34492e-05	0.00402146
ENSMUSG00000035367	463.792	-0.835597	0.214588	-3.90668	9.35736e-05	0.00402146
ENSMUSG00000106017	33.8951	0.962565	0.245007	3.90649	9.36477e-05	0.00402146
ENSMUSG00000070900	8.43718	-0.614697	0.223068	-3.90491	9.426e-05	0.00404026
ENSMUSG00000081148	47.3437	0.888848	0.226936	3.90375	9.47134e-05	0.00405219
ENSMUSG00000080849	2.96394	-0.668776	0.210133	-3.90293	9.50347e-05	0.00405844
ENSMUSG00000037653	2288.65	0.702594	0.180055	3.89912	9.65435e-05	0.00411528
ENSMUSG00000104919	35.4534	0.968453	0.24684	3.89686	9.74467e-05	0.00413504
ENSMUSG00000047215	113.897	-0.840589	0.216035	-3.89734	9.72568e-05	0.00413504
ENSMUSG00000096290	3.27926	-0.527538	0.189216	-3.89662	9.7543e-05	0.00413504
ENSMUSG00000059173	3582.4	-0.642289	0.165085	-3.89272	9.91254e-05	0.0041738
ENSMUSG00000087344	3.05861	-0.552371	0.192436	-3.89171	9.95394e-05	0.0041738
ENSMUSG00000068262	4.41332	-0.525158	0.191944	-3.89216	9.93575e-05	0.0041738
ENSMUSG00000051331	8139.26	0.704694	0.180922	3.89201	9.94188e-05	0.0041738
ENSMUSG00000073867	2307.96	0.548719	0.183954	3.8927	9.9133e-05	0.0041738
ENSMUSG00000040888	51.6772	-0.931988	0.248917	-3.89228	9.93083e-05	0.0041738
ENSMUSG00000020331	268.527	0.490656	0.126162	3.88958	0.000100418	0.00418788
ENSMUSG00000050490	3.07557	-0.545447	0.191533	-3.88982	0.000100319	0.00418788
ENSMUSG00000081914	3.46601	-0.510033	0.186935	-3.8896	0.000100411	0.00418788
ENSMUSG00000045004	1108.47	0.83683	0.214777	3.88781	0.000101153	0.00421095
ENSMUSG00000064451	106.266	0.944477	0.244864	3.8861	0.000101866	0.00423301
ENSMUSG00000024683	107.522	-0.693207	0.178252	-3.88521	0.000102243	0.00424107
ENSMUSG00000075391	50.6849	-0.928867	0.240941	-3.88401	0.000102749	0.00425444
ENSMUSG00000046341	2.70003	-0.717933	0.206832	-3.88135	0.000103877	0.00426541
ENSMUSG00000028885	275.125	0.593106	0.152796	3.88122	0.000103936	0.00426541
ENSMUSG00000060314	396.5	-0.700353	0.180521	-3.88214	0.000103539	0.00426541
ENSMUSG00000000346	71.3849	-0.817693	0.210834	-3.88232	0.000103465	0.00426541
ENSMUSG00000035629	805.502	0.359747	0.0926901	3.88127	0.000103913	0.00426541
ENSMUSG00000017412	4769.32	0.503414	0.129764	3.87898	0.000104895	0.00427642
ENSMUSG00000040495	102.445	-0.697852	0.222449	-3.87891	0.000104927	0.00427642
ENSMUSG00000084752	77.8877	0.706624	0.207849	3.87964	0.000104611	0.00427642
ENSMUSG00000035164	758.187	0.410699	0.105876	3.87887	0.000104943	0.00427642
ENSMUSG00000083866	2.64816	-0.592519	0.197413	-3.87744	0.000105562	0.00429408
ENSMUSG00000108498	6.77191	-0.271544	0.224352	-3.87364	0.000107223	0.00435402
ENSMUSG00000071454	2966.18	0.441195	0.113914	3.87284	0.000107573	0.00436055
ENSMUSG00000026259	2746.45	0.454589	0.117451	3.87018	0.000108753	0.00438716
ENSMUSG00000026344	1178.2	-0.45049	0.116402	-3.87	0.000108833	0.00438716
ENSMUSG00000022055	1143.27	-0.801333	0.207549	-3.87067	0.000108537	0.00438716
ENSMUSG00000114845	7.03204	-0.715767	0.219354	-3.86966	0.000108987	0.00438716
ENSMUSG00000089811	7.74664	0.384797	0.155315	3.86722	0.000110082	0.00442354
ENSMUSG00000096201	195.782	-0.786786	0.203951	-3.86485	0.000111158	0.00445902
ENSMUSG00000113546	4.7424	-0.73989	0.219479	-3.86125	0.000112808	0.00451738
ENSMUSG00000082861	3.09256	-0.533012	0.190004	-3.8602	0.000113295	0.00452906
ENSMUSG00000098754	968.29	-0.460532	0.119381	-3.85755	0.000114528	0.00457045
ENSMUSG00000065176	40.9476	0.878014	0.234578	3.85608	0.00011522	0.00459016
ENSMUSG00000015501	4797.93	0.526545	0.136625	3.8533	0.000116539	0.00461885
ENSMUSG00000112100	3.88612	-0.555335	0.195787	-3.854	0.000116202	0.00461885
ENSMUSG00000022905	60490.8	0.631556	0.197278	3.85361	0.000116389	0.00461885
ENSMUSG00000031985	456.688	0.546729	0.141958	3.85076	0.000117752	0.00465895
ENSMUSG00000031144	1978.22	-0.733895	0.190975	-3.84806	0.000119056	0.00469448
ENSMUSG00000107577	32.2897	-0.359857	0.221562	-3.8484	0.00011889	0.00469448
ENSMUSG00000113973	3.40728	-0.499303	0.185559	-3.84669	0.000119722	0.0047119
ENSMUSG00000003929	318.002	-0.527023	0.137015	-3.84632	0.000119904	0.0047119
ENSMUSG00000092405	87.1175	0.918207	0.237602	3.84525	0.00012043	0.00471829
ENSMUSG00000001036	1020.23	0.420598	0.109381	3.84516	0.000120475	0.00471829
ENSMUSG00000041609	983.868	0.597744	0.15567	3.8388	0.000123636	0.00483391
ENSMUSG00000027923	3.9678	-6.55855e-05	0.217019	-3.83411	0.000126018	0.00491872
ENSMUSG00000041115	957.061	0.605571	0.157946	3.83262	0.000126786	0.00494038
ENSMUSG00000106006	3.14503	-0.521155	0.188538	-3.83136	0.000127437	0.00494891
ENSMUSG00000107706	99.3645	0.75397	0.196674	3.83096	0.000127646	0.00494891
ENSMUSG00000022108	1181.36	-0.622388	0.162488	-3.83172	0.000127251	0.00494891
ENSMUSG00000113694	562.479	0.537844	0.140693	3.82213	0.000132301	0.00512082
ENSMUSG00000040276	1150.11	0.486804	0.127413	3.82028	0.000133298	0.00515076
ENSMUSG00000107319	8.17866	-0.742991	0.223518	-3.81979	0.000133565	0.00515248
ENSMUSG00000045441	2324.51	0.650756	0.170307	3.81896	0.000134016	0.00516129
ENSMUSG00000071054	971.787	0.534108	0.139911	3.81678	0.000135206	0.00519848
ENSMUSG00000105223	3.74927	-0.551951	0.195535	-3.81591	0.000135682	0.00520811
ENSMUSG00000046822	213.383	0.440616	0.115554	3.81303	0.000137271	0.00522578
ENSMUSG00000023110	173.324	-0.652536	0.171055	-3.81384	0.000136824	0.00522578
ENSMUSG00000022095	355.37	0.523014	0.137121	3.81393	0.000136772	0.00522578
ENSMUSG00000106366	5.8201	-0.357796	0.163719	-3.81384	0.000136823	0.00522578
ENSMUSG00000089630	3.79356	0.0186742	0.219143	-3.8134	0.00013707	0.00522578
ENSMUSG00000031879	35.2545	-0.924183	0.245574	-3.81083	0.0001385	0.00526392
ENSMUSG00000104920	2.79607	-0.549401	0.192263	-3.80839	0.000139873	0.00530736
ENSMUSG00000109426	4.93146	-0.0327505	0.221253	-3.80743	0.000140416	0.00531926
ENSMUSG00000075036	4.344	-0.758249	0.221226	-3.80405	0.00014235	0.00538373
ENSMUSG00000114056	3.30352	-0.494876	0.185038	-3.80317	0.000142855	0.005394
ENSMUSG00000081975	6.83315	-0.697253	0.217891	-3.80107	0.000144071	0.00540846
ENSMUSG00000108288	2.61304	-0.565774	0.194336	-3.8013	0.000143938	0.00540846
ENSMUSG00000089989	752.803	-0.76555	0.201799	-3.8009	0.000144173	0.00540846
ENSMUSG00000024491	695.471	-0.475496	0.125087	-3.80135	0.000143908	0.00540846
ENSMUSG00000087307	70.645	0.828755	0.217945	3.79832	0.000145682	0.00544741
ENSMUSG00000110523	458.878	0.73892	0.194347	3.79858	0.000145526	0.00544741
ENSMUSG00000002028	1821.83	0.474029	0.124866	3.79597	0.000147066	0.00546388
ENSMUSG00000025372	3092.26	0.596644	0.157079	3.79701	0.000146452	0.00546388
ENSMUSG00000102428	1749.11	0.381402	0.100453	3.79666	0.000146658	0.00546388
ENSMUSG00000098000	2.66061	-0.558524	0.193439	-3.79607	0.000147007	0.00546388
ENSMUSG00000066392	35216.5	0.633794	0.166908	3.79545	0.000147373	0.00546651
ENSMUSG00000039686	509.726	0.405292	0.106835	3.79361	0.000148475	0.00548977
ENSMUSG00000015522	802.365	0.350977	0.0925192	3.79361	0.000148471	0.00548977
ENSMUSG00000106014	9.61976	-0.780771	0.231638	-3.79234	0.000149234	0.00550906
ENSMUSG00000112675	3.51686	-0.00812674	0.221821	-3.79098	0.000150055	0.00553053
ENSMUSG00000016346	2391.83	0.541013	0.142733	3.78961	0.000150882	0.00553622
ENSMUSG00000029148	282.08	-0.521774	0.137674	-3.78954	0.000150927	0.00553622
ENSMUSG00000032549	2431.92	0.489965	0.129272	3.78972	0.000150819	0.00553622
ENSMUSG00000111301	4.45621	-0.0766284	0.225618	-3.78906	0.000151221	0.00553821
ENSMUSG00000044068	403.026	-0.644939	0.170297	-3.78807	0.000151821	0.00554265
ENSMUSG00000113428	5.05526	-0.852794	0.232868	-3.78811	0.0001518	0.00554265
ENSMUSG00000078671	2013.46	0.291875	0.0770631	3.78745	0.000152201	0.00554777
ENSMUSG00000104093	2899.15	0.614194	0.16219	3.7853	0.000153522	0.00558136
ENSMUSG00000028822	284.384	-0.41407	0.109367	-3.78517	0.000153604	0.00558136
ENSMUSG00000060275	2163.38	0.727156	0.192043	3.78244	0.000155301	0.00563415
ENSMUSG00000048949	6.22545	-0.19675	0.213456	-3.78184	0.000155676	0.00563894
ENSMUSG00000028798	216.682	-0.670532	0.177356	-3.78125	0.000156045	0.00564346
ENSMUSG00000090939	2.69263	-0.550149	0.192437	-3.7789	0.000157521	0.00567081
ENSMUSG00000049751	73.732	-0.889864	0.236884	-3.77888	0.000157536	0.00567081
ENSMUSG00000017831	399.66	-0.541658	0.143321	-3.77921	0.000157326	0.00567081
ENSMUSG00000041791	6.9716	-0.675339	0.215389	-3.77612	0.000159288	0.00572499
ENSMUSG00000002210	298.269	0.594396	0.157546	3.77248	0.000161632	0.00580021
ENSMUSG00000006373	1217.8	-0.765645	0.203483	-3.77058	0.000162867	0.00583548
ENSMUSG00000041936	742.356	0.49579	0.131522	3.76935	0.000163674	0.00585534
ENSMUSG00000060924	21951	0.582275	0.154465	3.76846	0.000164256	0.00585806
ENSMUSG00000058600	123.276	-0.804235	0.213762	-3.76847	0.00016425	0.00585806
ENSMUSG00000038503	249.631	-0.484278	0.128504	-3.76757	0.000164844	0.00586095
ENSMUSG00000036275	256.865	-0.53402	0.141686	-3.76783	0.000164673	0.00586095
ENSMUSG00000111333	11.8397	-0.763779	0.230353	-3.76654	0.000165524	0.00587609
ENSMUSG00000057886	3.70624	-0.453161	0.179167	-3.76595	0.000165916	0.00588101
ENSMUSG00000031921	352.709	0.498982	0.132535	3.765	0.00016655	0.00589445
ENSMUSG00000026235	2441.02	0.373072	0.0991215	3.76364	0.000167455	0.00590662
ENSMUSG00000042744	2321.26	0.436296	0.115916	3.76369	0.000167423	0.00590662
ENSMUSG00000108122	3.96266	-0.156177	0.212854	-3.76296	0.000167915	0.00590662
ENSMUSG00000038453	987.972	0.601806	0.159873	3.76311	0.000167814	0.00590662
ENSMUSG00000104201	3.98175	-0.511665	0.190789	-3.75873	0.00017078	0.00599828
ENSMUSG00000045794	4.8834	0.00760133	0.201409	-3.75606	0.000172611	0.00604498
ENSMUSG00000041236	1768.76	-0.328269	0.0873972	-3.75603	0.000172632	0.00604498
ENSMUSG00000102501	18.6409	-0.470393	0.245531	-3.75276	0.000174898	0.00610936
ENSMUSG00000103018	2.71541	0.0452849	0.217082	-3.75244	0.000175118	0.00610936
ENSMUSG00000008333	95.2982	-0.814986	0.217648	-3.75224	0.000175262	0.00610936
ENSMUSG00000113801	3.26457	-0.482366	0.183397	-3.75098	0.000176148	0.00612978
ENSMUSG00000102645	2.76778	-0.532594	0.19024	-3.75065	0.000176377	0.00612978
ENSMUSG00000091429	32.9746	-0.780723	0.235346	-3.74909	0.00017748	0.00615884
ENSMUSG00000109760	14.6571	-0.879769	0.24591	-3.74854	0.00017787	0.00616316
ENSMUSG00000036202	533.843	-0.599341	0.159958	-3.74756	0.000178562	0.00616775
ENSMUSG00000027479	353.837	-0.458076	0.122207	-3.74781	0.000178387	0.00616775
ENSMUSG00000056602	5042.21	0.442495	0.118079	3.74722	0.000178802	0.00616775
ENSMUSG00000018428	553.974	0.408174	0.108952	3.74649	0.000179328	0.00617669
ENSMUSG00000038437	452.581	0.646327	0.172471	3.7454	0.000180107	0.0061943
ENSMUSG00000109555	50.9047	0.888313	0.236301	3.74502	0.00018038	0.00619447
ENSMUSG00000102742	1972.66	0.374556	0.100114	3.74114	0.000183188	0.00628159
ENSMUSG00000026817	312.823	-0.630827	0.168644	-3.74065	0.000183544	0.0062845
ENSMUSG00000101084	3.86276	-0.433776	0.176287	-3.73933	0.000184515	0.00630839
ENSMUSG00000105530	46.1615	0.911367	0.242528	3.73625	0.000186788	0.00637004
ENSMUSG00000088901	2.48509	-0.559958	0.19382	-3.73614	0.000186869	0.00637004
ENSMUSG00000070394	18.7716	-0.88311	0.247111	-3.73559	0.000187275	0.00637453
ENSMUSG00000104621	35.8178	-0.906434	0.248683	-3.73389	0.000188548	0.00640841
ENSMUSG00000031618	3307.01	0.480345	0.128703	3.73182	0.000190101	0.00644228
ENSMUSG00000047259	16.6237	-0.446595	0.230747	-3.73193	0.000190016	0.00644228
ENSMUSG00000040536	1642.03	0.485375	0.130092	3.73063	0.000191005	0.00644461
ENSMUSG00000014786	263.705	0.615412	0.164876	3.73131	0.000190488	0.00644461
ENSMUSG00000062328	162.401	-0.803399	0.215944	-3.7307	0.000190952	0.00644461
ENSMUSG00000087935	115.669	0.921641	0.24727	3.73011	0.000191394	0.00644835
ENSMUSG00000053550	774.069	0.665818	0.178531	3.72678	0.000193941	0.00651217
ENSMUSG00000031833	683.995	0.520931	0.139753	3.7267	0.000194003	0.00651217
ENSMUSG00000020469	9.01455	-0.340886	0.229599	-3.72653	0.000194133	0.00651217
ENSMUSG00000082583	3.22218	-0.476823	0.18265	-3.72575	0.000194735	0.00651349
ENSMUSG00000021665	11124.2	0.676381	0.206456	3.72577	0.000194716	0.00651349
ENSMUSG00000102497	2.79051	-0.522048	0.188916	-3.7246	0.000195624	0.00653379
ENSMUSG00000112241	882.107	-0.548123	0.147242	-3.72315	0.000196754	0.00656205
ENSMUSG00000037224	1558.38	0.591123	0.158943	3.7178	0.000200964	0.00669284
ENSMUSG00000061911	10742.4	0.507801	0.13662	3.7163	0.000202158	0.00672293
ENSMUSG00000078129	3.0894	-0.0591137	0.207142	-3.71257	0.000205166	0.00681317
ENSMUSG00000029066	133.323	-0.735967	0.198315	-3.71182	0.000205772	0.00681374
ENSMUSG00000086324	59583.2	0.556772	0.187308	3.71194	0.000205679	0.00681374
ENSMUSG00000034912	9040.41	0.547914	0.147667	3.7096	0.000207588	0.00686403
ENSMUSG00000105045	2.91489	-0.589335	0.201966	-3.70831	0.00020865	0.00688933
ENSMUSG00000019986	3771.87	-0.474741	0.128048	-3.70786	0.00020902	0.0068917
ENSMUSG00000065649	247.972	0.91129	0.246466	3.70746	0.000209351	0.00689278
ENSMUSG00000037958	371.942	-0.489214	0.132045	-3.70474	0.000211612	0.00694747
ENSMUSG00000024142	81.4216	-0.753665	0.203384	-3.70479	0.000211566	0.00694747
ENSMUSG00000109568	50.0288	0.885865	0.238206	3.70406	0.000212173	0.00695602
ENSMUSG00000053877	1150.01	0.508426	0.137296	3.70254	0.000213452	0.00698733
ENSMUSG00000045871	53.9212	0.917263	0.246625	3.70221	0.000213732	0.00698733
ENSMUSG00000020684	461.961	0.516218	0.139433	3.70156	0.000214277	0.00699528
ENSMUSG00000104042	13.5037	-0.778626	0.233214	-3.69933	0.000216171	0.00703727
ENSMUSG00000109606	39.6653	0.859861	0.2315	3.69946	0.000216059	0.00703727
ENSMUSG00000028524	3785.94	0.46123	0.1247	3.69836	0.000216993	0.00704227
ENSMUSG00000031028	1327.45	-0.459231	0.124188	-3.69808	0.000217238	0.00704227
ENSMUSG00000085899	1298.75	0.656103	0.177272	3.6987	0.000216708	0.00704227
ENSMUSG00000035109	1165.92	-0.484886	0.131202	-3.696	0.00021902	0.00709014
ENSMUSG00000081145	2.98989	-0.486578	0.184089	-3.6926	0.000221973	0.00715991
ENSMUSG00000112543	3.1894	-0.0412349	0.223343	-3.69217	0.000222353	0.00715991
ENSMUSG00000110505	255.344	0.595938	0.161344	3.69196	0.000222532	0.00715991
ENSMUSG00000082870	47.4695	-0.894655	0.245968	-3.69174	0.000222723	0.00715991
ENSMUSG00000021716	589.74	-0.537518	0.145562	-3.69313	0.000221508	0.00715991
ENSMUSG00000113383	13.8946	-0.290595	0.232671	-3.69091	0.000223455	0.00717348
ENSMUSG00000112159	3.82783	-0.0727241	0.211596	-3.68867	0.000225429	0.00722684
ENSMUSG00000062204	4.04521	-0.406379	0.172043	-3.68515	0.000228564	0.0073172
ENSMUSG00000027016	5414.94	0.651928	0.176812	3.68475	0.00022893	0.00731879
ENSMUSG00000035202	40466.2	0.630007	0.199754	3.68257	0.000230893	0.00736121
ENSMUSG00000113818	7.96422	-0.762953	0.229409	-3.68266	0.000230814	0.00736121
ENSMUSG00000024764	265.883	0.640646	0.173896	3.68196	0.00023145	0.00736884
ENSMUSG00000028282	441.65	-0.485901	0.132054	-3.67966	0.000233541	0.00742518
ENSMUSG00000114153	95.0851	0.774322	0.210043	3.67813	0.000234947	0.00745965
ENSMUSG00000110669	2.97745	-0.484683	0.183862	-3.67762	0.000235419	0.00746439
ENSMUSG00000092014	3.6061	-0.518187	0.191108	-3.6772	0.000235812	0.00746664
ENSMUSG00000086602	54.9901	0.858919	0.232968	3.67414	0.00023865	0.00754617
ENSMUSG00000065258	2.85401	-0.495596	0.185412	-3.67165	0.000240993	0.00760169
ENSMUSG00000113606	2.78906	-0.597999	0.201712	-3.67157	0.000241063	0.00760169
ENSMUSG00000058672	319.53	-0.703091	0.191688	-3.67059	0.00024199	0.00762055
ENSMUSG00000013236	1517.72	0.408333	0.111256	3.67003	0.000242526	0.00762705
ENSMUSG00000022180	571.449	0.56051	0.152753	3.66889	0.000243608	0.00764033
ENSMUSG00000035148	51.2324	-0.870895	0.238841	-3.66905	0.000243453	0.00764033
ENSMUSG00000044197	182.688	0.623661	0.170054	3.66679	0.000245619	0.00769296
ENSMUSG00000028132	1751.22	0.887814	0.244256	3.66116	0.000251072	0.00785313
ENSMUSG00000094619	2.83324	-0.492526	0.185008	-3.65831	0.000253882	0.00793031
ENSMUSG00000113264	3.85494	-0.409379	0.172559	-3.65511	0.000257075	0.00801921
ENSMUSG00000064612	2.93205	-0.573006	0.200393	-3.65357	0.000258614	0.00805637
ENSMUSG00000020882	680.718	0.500836	0.137179	3.65026	0.000261973	0.00815003
ENSMUSG00000095720	997.537	0.649362	0.177795	3.64991	0.000262336	0.00815037
ENSMUSG00000075525	92.7523	0.823838	0.224885	3.6491	0.00026316	0.00816502
ENSMUSG00000111059	4924.47	-0.785986	0.21622	-3.64845	0.000263832	0.00817491
ENSMUSG00000077705	3.03046	-0.468073	0.181536	-3.64496	0.000267432	0.00826432
ENSMUSG00000032388	293.428	-0.529279	0.145201	-3.64505	0.000267343	0.00826432
ENSMUSG00000066798	224.59	-0.574196	0.15754	-3.64364	0.000268809	0.0082782
ENSMUSG00000031370	331.447	-0.507724	0.139307	-3.64418	0.000268249	0.0082782
ENSMUSG00000112827	3.03051	-0.468136	0.18155	-3.6435	0.000268954	0.0082782
ENSMUSG00000098244	3.86184	-0.486731	0.18673	-3.64188	0.000270653	0.00831945
ENSMUSG00000038143	4188.64	0.644673	0.177061	3.63863	0.000274088	0.00841384
ENSMUSG00000111371	2.57042	-0.509393	0.187383	-3.6334	0.000279712	0.00857512
ENSMUSG00000082406	2.64144	-0.503209	0.186553	-3.63141	0.000281881	0.0086074
ENSMUSG00000034858	1205.19	0.401652	0.110586	3.63188	0.000281359	0.0086074
ENSMUSG00000034265	3366.64	0.685341	0.188541	3.63163	0.000281632	0.0086074
ENSMUSG00000090812	119.661	-0.70434	0.194087	-3.6306	0.000282767	0.00862308
ENSMUSG00000042700	6234.02	0.455164	0.125425	3.62862	0.000284943	0.00867801
ENSMUSG00000022237	1204.68	0.551308	0.151971	3.62684	0.000286911	0.00871739
ENSMUSG00000071671	2.50401	-0.516588	0.188397	-3.62677	0.000286989	0.00871739
ENSMUSG00000044528	120.428	-0.729744	0.201536	-3.62323	0.000290947	0.00881448
ENSMUSG00000066357	292.11	-0.636214	0.17564	-3.62332	0.000290848	0.00881448
ENSMUSG00000103472	2794.58	0.345866	0.0954682	3.62275	0.000291492	0.00881944
ENSMUSG00000062190	326.001	-0.439059	0.121245	-3.62081	0.000293682	0.0088395
ENSMUSG00000108819	140.747	0.768237	0.21165	3.62151	0.000292894	0.0088395
ENSMUSG00000034818	843.261	0.540197	0.149155	3.62083	0.000293661	0.0088395
ENSMUSG00000104063	2073.53	0.357598	0.0987466	3.62124	0.000293192	0.0088395
ENSMUSG00000112008	5.53615	-0.288294	0.240514	-3.61979	0.000294847	0.00886302
ENSMUSG00000102531	6.08323	-0.731637	0.224581	-3.61937	0.000295324	0.00886583
ENSMUSG00000077767	43.6518	0.751791	0.221022	3.6181	0.000296773	0.00888851
ENSMUSG00000114760	355.404	0.75809	0.209156	3.61804	0.000296847	0.00888851
ENSMUSG00000087961	3.46089	-0.201847	0.21331	-3.61655	0.000298551	0.00889351
ENSMUSG00000097299	2.6331	-0.503298	0.186631	-3.61711	0.000297905	0.00889351
ENSMUSG00000014074	386.945	-0.539091	0.149041	-3.61679	0.00029828	0.00889351
ENSMUSG00000015476	137.903	0.712488	0.196659	3.61718	0.000297833	0.00889351
ENSMUSG00000103391	3.92722	-0.0457171	0.206637	-3.61561	0.000299642	0.00891453
ENSMUSG00000103567	3093.71	0.345856	0.0957	3.61387	0.000301666	0.00895175
ENSMUSG00000102440	2430.03	0.339008	0.0938001	3.61407	0.000301433	0.00895175
ENSMUSG00000020164	31.8582	-0.72886	0.200888	-3.61258	0.000303162	0.00898462
ENSMUSG00000016559	269.048	-0.645287	0.178753	-3.61144	0.000304498	0.00901266
ENSMUSG00000022762	4215.65	-0.381636	0.105693	-3.61086	0.000305183	0.00902141
ENSMUSG00000112493	146.581	0.691248	0.19141	3.60968	0.000306575	0.00903947
ENSMUSG00000103749	2531.64	0.340217	0.0942427	3.60991	0.0003063	0.00903947
ENSMUSG00000097970	3.60635	-0.41316	0.173223	-3.60892	0.000307477	0.00905453
ENSMUSG00000101001	3.27555	-0.0814182	0.218053	-3.60767	0.000308962	0.0090867
ENSMUSG00000111977	27.2538	-0.815957	0.225718	-3.60706	0.000309684	0.00909638
ENSMUSG00000039646	102.062	0.760736	0.21069	3.60513	0.000311993	0.00915259
ENSMUSG00000104631	2.57417	0.0527521	0.213402	-3.6036	0.000313837	0.00919503
ENSMUSG00000102673	50.2303	0.857911	0.237257	3.60255	0.000315109	0.00922062
ENSMUSG00000033545	1306.72	0.577909	0.160452	3.60047	0.00031764	0.00928293
ENSMUSG00000098712	48.5952	0.897275	0.247799	3.5994	0.000318957	0.00930969
ENSMUSG00000092702	177.556	0.558396	0.247096	3.59782	0.000320901	0.00935462
ENSMUSG00000029837	684.813	0.597162	0.165982	3.59628	0.000322804	0.00936295
ENSMUSG00000085572	49.8571	-0.727865	0.202288	-3.5966	0.000322406	0.00936295
ENSMUSG00000044502	172.855	-0.612428	0.170267	-3.5965	0.000322531	0.00936295
ENSMUSG00000078097	3.4499	-0.421807	0.174619	-3.59668	0.000322311	0.00936295
ENSMUSG00000035632	257.818	0.510793	0.142066	3.59484	0.000324593	0.00937956
ENSMUSG00000074305	5716.89	0.856899	0.241256	3.59541	0.000323879	0.00937956
ENSMUSG00000022197	5139.55	0.55567	0.154526	3.59493	0.00032448	0.00937956
ENSMUSG00000090994	8.05283	-0.697959	0.22409	-3.59329	0.000326526	0.00942365
ENSMUSG00000112768	5.91805	-0.24188	0.220826	-3.59175	0.000328468	0.0094679
ENSMUSG00000075700	608.759	-0.720167	0.200915	-3.59024	0.000330372	0.00947557
ENSMUSG00000075232	214.032	-0.439519	0.122382	-3.5905	0.000330048	0.00947557
ENSMUSG00000021692	170.491	-0.661037	0.184151	-3.59067	0.000329831	0.00947557
ENSMUSG00000042524	335.603	0.546866	0.152273	3.5904	0.00033017	0.00947557
ENSMUSG00000005802	250.829	-0.611099	0.170306	-3.58874	0.000332275	0.00951836
ENSMUSG00000037098	1164.41	0.512356	0.142886	3.58526	0.000336745	0.00963449
ENSMUSG00000103585	2680.84	0.345467	0.0963657	3.58485	0.000337269	0.00963756
ENSMUSG00000092686	375.373	-0.8227	0.231083	-3.58396	0.000338418	0.00965848
ENSMUSG00000030729	1005.56	-0.632458	0.176605	-3.5834	0.000339145	0.00966729
ENSMUSG00000062661	799.785	0.383492	0.107052	3.5823	0.000340581	0.0096963
ENSMUSG00000017734	415.384	-0.62914	0.175751	-3.58114	0.000342104	0.00972769
ENSMUSG00000084502	2.85839	-0.463963	0.181056	-3.58071	0.000342659	0.00973151
ENSMUSG00000065509	3.58106	-0.482135	0.186894	-3.578	0.000346235	0.00982104
ENSMUSG00000086766	3.13756	-0.441656	0.177739	-3.57678	0.000347849	0.0098412
ENSMUSG00000076661	2.49434	-0.505245	0.187009	-3.5765	0.000348222	0.0098412
ENSMUSG00000103793	2915.63	0.342462	0.0957465	3.57666	0.000348014	0.0098412
ENSMUSG00000103088	2320.37	0.336652	0.0941579	3.5753	0.00034982	0.00987431
ENSMUSG00000025422	1902.51	0.562673	0.15737	3.57424	0.000351243	0.00990239
ENSMUSG00000097312	4836.44	-0.697247	0.195432	-3.5733	0.000352506	0.0099259
ENSMUSG00000107114	2.84782	0.060923	0.205692	-3.57028	0.000356603	0.010011
ENSMUSG00000031353	658.078	-0.643975	0.180467	-3.57065	0.000356099	0.010011
ENSMUSG00000093772	869.741	-0.484079	0.1356	-3.57011	0.000356826	0.010011
ENSMUSG00000092271	3.78962	-0.389583	0.169403	-3.5676	0.000360269	0.0100832
ENSMUSG00000085255	9.39135	-0.324497	0.231571	-3.56773	0.000360084	0.0100832
ENSMUSG00000040640	13409.8	0.456324	0.127927	3.56669	0.000361523	0.0100939
ENSMUSG00000065428	3.09727	-0.635573	0.211685	-3.56673	0.000361466	0.0100939
ENSMUSG00000030306	3276.63	0.457585	0.128315	3.56577	0.000362794	0.0101077
ENSMUSG00000035569	2580.05	0.413836	0.116054	3.5657	0.000362892	0.0101077
ENSMUSG00000002007	33.2674	0.873426	0.244078	3.56433	0.000364783	0.0101482
ENSMUSG00000086040	1460.19	0.528287	0.148196	3.56397	0.000365286	0.01015
ENSMUSG00000036822	296.715	-0.58707	0.164805	-3.56211	0.00036788	0.0101976
ENSMUSG00000085819	332.214	0.445665	0.125111	3.56229	0.000367641	0.0101976
ENSMUSG00000018451	595.66	-0.791766	0.223329	-3.56107	0.000369344	0.0102259
ENSMUSG00000078591	5062.7	0.633445	0.177841	3.55957	0.000371468	0.0102601
ENSMUSG00000098940	2.20406	-0.530722	0.190511	-3.55961	0.000371408	0.0102601
ENSMUSG00000102222	2188.17	0.343198	0.0966095	3.55232	0.000381854	0.0105344
ENSMUSG00000059920	183.537	-0.598886	0.168599	-3.55163	0.000382858	0.0105496
ENSMUSG00000097586	3.30124	-0.418984	0.174237	-3.54912	0.000386525	0.0106253
ENSMUSG00000024851	306.012	0.509363	0.143487	3.54917	0.000386449	0.0106253
ENSMUSG00000034932	44.1697	-0.813499	0.229349	-3.54872	0.000387106	0.0106287
ENSMUSG00000031837	855.251	0.481925	0.135894	3.54577	0.000391471	0.0107358
ENSMUSG00000047787	264.726	0.628614	0.177269	3.54426	0.000393718	0.0107846
ENSMUSG00000040532	23.7076	-0.779489	0.239622	-3.54391	0.000394241	0.0107862
ENSMUSG00000014769	480.787	-0.603216	0.170291	-3.54357	0.000394752	0.0107874
ENSMUSG00000112269	5.39668	-0.638076	0.212923	-3.54262	0.000396172	0.0108013
ENSMUSG00000014905	125.546	-0.741378	0.209595	-3.54261	0.000396194	0.0108013
ENSMUSG00000107672	5.97633	-0.596138	0.207272	-3.54149	0.000397873	0.0108216
ENSMUSG00000114704	336.244	0.729163	0.205572	3.54152	0.000397827	0.0108216
ENSMUSG00000075538	132.579	0.819026	0.230759	3.53611	0.000406064	0.0110314
ENSMUSG00000102748	3168.62	0.335861	0.0950037	3.53516	0.000407533	0.0110583
ENSMUSG00000056076	435.921	-0.442059	0.125086	-3.53361	0.000409927	0.0111103
ENSMUSG00000032625	3402.79	0.469779	0.132967	3.53262	0.000411469	0.0111298
ENSMUSG00000071662	156.483	-0.642364	0.181862	-3.53253	0.000411609	0.0111298
ENSMUSG00000025854	608.767	0.528761	0.149709	3.53142	0.000413333	0.0111626
ENSMUSG00000109648	46.6604	0.84529	0.238809	3.53082	0.000414268	0.0111626
ENSMUSG00000041729	1404.23	0.557087	0.157727	3.53097	0.000414034	0.0111626
ENSMUSG00000078126	5.0866	-0.633463	0.210464	-3.52905	0.000417053	0.0112115
ENSMUSG00000083899	1782.69	-0.735755	0.208998	-3.52917	0.00041687	0.0112115
ENSMUSG00000075142	3.63856	-0.387342	0.169071	-3.52523	0.000423123	0.0113413
ENSMUSG00000090516	2.82434	-0.450014	0.179078	-3.52508	0.000423351	0.0113413
ENSMUSG00000059751	25.9073	-0.761668	0.237705	-3.52531	0.000422983	0.0113413
ENSMUSG00000037601	328.375	-0.581791	0.165171	-3.52291	0.00042683	0.0114213
ENSMUSG00000025221	871.503	0.578547	0.164179	3.52226	0.000427891	0.0114365
ENSMUSG00000106760	2.63158	-0.564581	0.198824	-3.52098	0.000429959	0.0114785
ENSMUSG00000059251	3.32066	-0.19724	0.211124	-3.52001	0.000431538	0.0115073
ENSMUSG00000106833	13.4007	0.718762	0.216869	3.51857	0.000433882	0.01153
ENSMUSG00000098530	362.409	-0.573189	0.162951	-3.51871	0.000433656	0.01153
ENSMUSG00000022517	872.042	0.415198	0.117999	3.51866	0.000433739	0.01153
ENSMUSG00000081400	6.45543	-0.605449	0.210065	-3.51803	0.000434762	0.011539
ENSMUSG00000102881	3.29801	-0.166883	0.210905	-3.51749	0.000435646	0.011539
ENSMUSG00000038037	6.89008	-0.216128	0.227441	-3.51745	0.000435715	0.011539
ENSMUSG00000034472	1051.07	0.704569	0.20006	3.51698	0.000436486	0.0115462
ENSMUSG00000085816	611.705	0.76837	0.218053	3.51628	0.000437643	0.0115636
ENSMUSG00000112678	2.87618	-0.444625	0.178293	-3.51315	0.000442832	0.0116873
ENSMUSG00000101930	1779.02	0.399201	0.113649	3.51246	0.000443985	0.0117044
ENSMUSG00000028557	467.788	-0.581284	0.165578	-3.51126	0.000445989	0.0117293
ENSMUSG00000007892	167.608	-0.848505	0.245711	-3.51099	0.000446447	0.0117293
ENSMUSG00000113102	4.9159	-0.74214	0.227219	-3.51127	0.00044597	0.0117293
ENSMUSG00000069270	25.3724	-0.771405	0.240218	-3.50983	0.000448398	0.0117671
ENSMUSG00000028033	14124.3	0.607541	0.173068	3.50848	0.000450683	0.0118018
ENSMUSG00000026095	98.9502	-0.797268	0.228117	-3.5077	0.000452005	0.0118018
ENSMUSG00000027438	1792.38	-0.577872	0.164806	-3.50776	0.000451904	0.0118018
ENSMUSG00000003269	247.546	-0.555324	0.158263	-3.50821	0.000451136	0.0118018
ENSMUSG00000032458	659.164	-0.606037	0.17286	-3.50754	0.000452267	0.0118018
ENSMUSG00000093843	57.1125	0.809631	0.235356	3.50682	0.000453489	0.0118203
ENSMUSG00000002455	812.221	-0.348976	0.0995349	-3.50592	0.000455025	0.011847
ENSMUSG00000062081	3.14637	-0.502999	0.189999	-3.50421	0.000457966	0.0119102
ENSMUSG00000074129	717.177	-0.753812	0.215825	-3.50379	0.000458682	0.0119154
ENSMUSG00000030811	481.33	0.390714	0.11153	3.50337	0.000459411	0.011921
ENSMUSG00000021537	373.259	-0.568172	0.162215	-3.50262	0.000460709	0.0119413
ENSMUSG00000064943	149.687	0.746883	0.224055	3.50181	0.000462105	0.0119603
ENSMUSG00000046182	2290.1	0.578215	0.165071	3.5015	0.000462652	0.0119603
ENSMUSG00000098739	128.713	-0.646461	0.184644	-3.5013	0.000462992	0.0119603
ENSMUSG00000035274	95.6885	-0.719437	0.205535	-3.50095	0.000463598	0.0119626
ENSMUSG00000099918	2.75511	-0.540339	0.196311	-3.49951	0.000466113	0.0119983
ENSMUSG00000052572	31037.3	0.54228	0.154924	3.49927	0.000466537	0.0119983
ENSMUSG00000022623	1088.61	0.567643	0.162155	3.49941	0.000466283	0.0119983
ENSMUSG00000005732	188.762	-0.606324	0.173333	-3.4976	0.00046947	0.0120603
ENSMUSG00000046411	5.1883	-0.526257	0.19833	-3.49727	0.000470052	0.0120619
ENSMUSG00000030753	369.324	-0.610064	0.17452	-3.49696	0.000470597	0.0120625
ENSMUSG00000028782	1154.41	0.456651	0.130584	3.49663	0.000471174	0.0120639
ENSMUSG00000045691	857.537	0.49856	0.14259	3.49595	0.000472374	0.0120813
ENSMUSG00000030291	86.7893	-0.66968	0.191512	-3.49504	0.000473999	0.0121095
ENSMUSG00000069601	13138.4	0.510259	0.145983	3.4946	0.00047477	0.0121158
ENSMUSG00000071064	1958.65	0.460765	0.132035	3.48939	0.000484124	0.0123409
ENSMUSG00000103136	137.332	0.646282	0.185178	3.48685	0.00048875	0.0124451
ENSMUSG00000029999	927.671	0.509339	0.146071	3.48642	0.000489533	0.0124514
ENSMUSG00000024617	2531.59	0.520532	0.149281	3.48608	0.000490161	0.0124536
ENSMUSG00000023988	146.758	-0.50384	0.14454	-3.48478	0.000492539	0.0125003
ENSMUSG00000090220	66.1648	0.778221	0.223073	3.48382	0.000494308	0.012528
ENSMUSG00000107023	1110.73	0.50849	0.145935	3.4836	0.000494712	0.012528
ENSMUSG00000114863	10.6574	-0.751443	0.235208	-3.48288	0.000496055	0.0125483
ENSMUSG00000083512	4.76798	-0.0365442	0.228082	-3.47983	0.000501723	0.01264
ENSMUSG00000043162	102.272	-0.707687	0.203415	-3.47976	0.000501865	0.01264
ENSMUSG00000099311	2.72169	-0.446715	0.178665	-3.48039	0.000500675	0.01264
ENSMUSG00000077700	3.67924	-0.374221	0.166875	-3.4798	0.000501783	0.01264
ENSMUSG00000089584	2.50735	-0.555327	0.199514	-3.47697	0.000507109	0.0127013
ENSMUSG00000102844	34.3307	0.842098	0.240849	3.47739	0.000506326	0.0127013
ENSMUSG00000093553	50.9818	-0.840192	0.244937	-3.47672	0.000507589	0.0127013
ENSMUSG00000003039	231.908	-0.698877	0.201202	-3.47716	0.000506754	0.0127013
ENSMUSG00000091228	414.263	-0.550117	0.158245	-3.47706	0.000506951	0.0127013
ENSMUSG00000113136	13914.4	0.574075	0.193865	3.4772	0.000506672	0.0127013
ENSMUSG00000085676	4.99904	-0.0668982	0.225964	-3.47551	0.000509891	0.0127451
ENSMUSG00000028152	1872.92	0.483016	0.139032	3.47369	0.000513361	0.0127492
ENSMUSG00000110753	3.82528	-0.363688	0.165025	-3.47479	0.00051125	0.0127492
ENSMUSG00000054079	321.9	-0.49031	0.141144	-3.47372	0.000513297	0.0127492
ENSMUSG00000056258	6564.31	0.553277	0.159167	3.4749	0.000511038	0.0127492
ENSMUSG00000103897	2603.31	0.332591	0.09574	3.4738	0.000513148	0.0127492
ENSMUSG00000064364	19.53	-0.533216	0.202502	-3.474	0.00051277	0.0127492
ENSMUSG00000085792	504.113	0.731245	0.210203	3.47269	0.000515274	0.012783
ENSMUSG00000031697	109.855	-0.610539	0.175824	-3.47167	0.000517226	0.0128177
ENSMUSG00000058248	4089.2	0.522619	0.150569	3.47015	0.000520166	0.012863
ENSMUSG00000084349	273.186	-0.796337	0.230854	-3.47034	0.000519802	0.012863
ENSMUSG00000087260	79.7672	-0.690478	0.198998	-3.4697	0.000521036	0.0128708
ENSMUSG00000064901	23.2108	0.808441	0.236555	3.46881	0.000522767	0.0128998
ENSMUSG00000040412	1138.65	0.410387	0.118348	3.46749	0.000525336	0.0129218
ENSMUSG00000020265	673.83	-0.644147	0.185923	-3.4675	0.000525323	0.0129218
ENSMUSG00000070080	2.8796	-0.431258	0.176315	-3.4678	0.000524736	0.0129218
ENSMUSG00000091003	6.54293	-0.672976	0.220558	-3.46642	0.00052744	0.0129598
ENSMUSG00000048216	252.065	-0.669153	0.193316	-3.46435	0.000531523	0.0130463
ENSMUSG00000026020	524.64	-0.583681	0.168609	-3.46292	0.00053435	0.0130465
ENSMUSG00000092758	6.02612	-0.650831	0.21795	-3.46331	0.000533567	0.0130465
ENSMUSG00000000942	7.88832	-0.587044	0.207902	-3.46302	0.000534146	0.0130465
ENSMUSG00000109925	2.91149	-0.503563	0.192127	-3.46347	0.000533247	0.0130465
ENSMUSG00000088219	2.04455	-0.519989	0.189364	-3.46349	0.000533221	0.0130465
ENSMUSG00000007880	1201.8	0.47647	0.137658	3.46084	0.000538499	0.0131201
ENSMUSG00000060904	374.559	-0.62278	0.180013	-3.46092	0.000538326	0.0131201
ENSMUSG00000063446	3511.11	0.457014	0.132078	3.45977	0.000540639	0.0131584
ENSMUSG00000103780	57.7034	0.817255	0.235442	3.45753	0.000545154	0.0132543
ENSMUSG00000027466	404.585	0.448185	0.129669	3.45588	0.000548503	0.0133218
ENSMUSG00000112453	7.3489	-0.650758	0.21976	-3.4553	0.000549681	0.0133302
ENSMUSG00000113467	11.1005	0.746082	0.224426	3.45514	0.000550002	0.0133302
ENSMUSG00000089299	2.13151	-0.509141	0.187919	-3.454	0.000552343	0.0133598
ENSMUSG00000082475	6.35707	-0.69858	0.224107	-3.45398	0.000552379	0.0133598
ENSMUSG00000081435	3.08529	0.00662459	0.194321	-3.45339	0.00055358	0.013368
ENSMUSG00000109600	37.9919	0.864648	0.248923	3.45325	0.000553871	0.013368
ENSMUSG00000106995	3.18298	0.0577316	0.193619	-3.45241	0.000555593	0.0133956
ENSMUSG00000109450	223.561	0.707493	0.204754	3.45158	0.000557307	0.013409
ENSMUSG00000025362	50.7391	-0.838958	0.247762	-3.45172	0.000557028	0.013409
ENSMUSG00000031409	204.101	-0.688114	0.199657	-3.44928	0.000562091	0.0134768
ENSMUSG00000083735	3.73628	-0.3618	0.164712	-3.44882	0.000563036	0.0134768
ENSMUSG00000082249	2.64731	-0.0587965	0.20265	-3.44896	0.00056274	0.0134768
ENSMUSG00000082217	2.39478	-0.476122	0.183182	-3.44901	0.000562641	0.0134768
ENSMUSG00000103037	3303.87	0.32564	0.0944108	3.4491	0.000562464	0.0134768
ENSMUSG00000096210	69.4718	-0.793684	0.230883	-3.44848	0.000563756	0.0134801
ENSMUSG00000104540	2.46708	-0.463074	0.181218	-3.44612	0.000568697	0.0135842
ENSMUSG00000040856	201.991	-0.748689	0.21797	-3.44479	0.000571498	0.013637
ENSMUSG00000067194	398.666	-0.666024	0.193554	-3.44413	0.000572907	0.0136565
ENSMUSG00000039637	575.965	0.61306	0.177944	3.4435	0.00057424	0.0136742
ENSMUSG00000020435	1720.31	0.648907	0.188431	3.4408	0.00058	0.0137972
ENSMUSG00000081383	2.21657	-0.492946	0.185641	-3.44041	0.000580833	0.0138028
ENSMUSG00000058589	15516.4	0.529984	0.154043	3.43953	0.000582728	0.0138053
ENSMUSG00000050751	1184.8	0.544398	0.158227	3.43959	0.000582593	0.0138053
ENSMUSG00000020608	742.913	-0.429598	0.124886	-3.43978	0.000582187	0.0138053
ENSMUSG00000040037	12700.5	0.451785	0.131443	3.43671	0.00058882	0.0139212
ENSMUSG00000105915	2.60143	-0.446229	0.178685	-3.43675	0.000588748	0.0139212
ENSMUSG00000029223	977.58	-0.606408	0.176656	-3.43472	0.000593165	0.0140096
ENSMUSG00000105286	4.83367	-0.669898	0.218108	-3.43324	0.000596417	0.0140693
ENSMUSG00000051510	252.925	0.519813	0.151378	3.43302	0.000596909	0.0140693
ENSMUSG00000051375	647.86	0.340565	0.0992179	3.4324	0.000598275	0.0140872
ENSMUSG00000069718	2.17373	-0.0749025	0.212966	-3.43165	0.00059992	0.0141115
ENSMUSG00000098471	2.98269	-0.410663	0.173075	-3.43087	0.000601656	0.0141331
ENSMUSG00000103873	3.44155	-0.376327	0.167296	-3.43069	0.000602058	0.0141331
ENSMUSG00000028341	518.667	0.482194	0.140604	3.42904	0.000605719	0.0141759
ENSMUSG00000097471	157.712	0.681457	0.198594	3.42911	0.000605562	0.0141759
ENSMUSG00000051346	17.3731	-0.827062	0.248441	-3.4294	0.000604909	0.0141759
ENSMUSG00000003575	676.643	0.591881	0.172607	3.42764	0.000608844	0.0142323
ENSMUSG00000114511	90.7878	0.789967	0.229935	3.42741	0.000609359	0.0142323
ENSMUSG00000105691	28.852	-0.820002	0.247852	-3.42706	0.000610153	0.0142365
ENSMUSG00000073141	4.03777	-0.315108	0.228296	-3.42582	0.000612941	0.0142871
ENSMUSG00000109465	2.1743	-0.494597	0.185937	-3.42527	0.00061419	0.0143019
ENSMUSG00000024608	128.544	-0.779382	0.228715	-3.42497	0.000614873	0.0143034
ENSMUSG00000044018	127.98	-0.715563	0.209168	-3.42321	0.00061887	0.0143819
ENSMUSG00000001156	327.25	0.38084	0.111275	3.42243	0.000620643	0.0144086
ENSMUSG00000085030	60.3949	0.731423	0.213311	3.42095	0.000624017	0.0144724
ENSMUSG00000053436	880.218	0.34149	0.0998423	3.42027	0.00062559	0.0144944
ENSMUSG00000071207	3.07964	0.0282891	0.211277	-3.41447	0.00063906	0.0147917
ENSMUSG00000019970	1577.93	0.424959	0.124484	3.41351	0.000641313	0.0147994
ENSMUSG00000021546	1070.81	-0.686314	0.201385	-3.41376	0.000640729	0.0147994
ENSMUSG00000084463	2.57771	-0.441368	0.177979	-3.414	0.00064016	0.0147994
ENSMUSG00000000794	1883.28	0.505729	0.14815	3.41297	0.000642589	0.0148141
ENSMUSG00000031812	160.586	-0.584931	0.171406	-3.41242	0.000643886	0.0148292
ENSMUSG00000067274	135.769	-0.694134	0.203631	-3.41165	0.000645717	0.0148566
ENSMUSG00000025404	1481.2	0.393546	0.115374	3.41095	0.000647363	0.0148649
ENSMUSG00000064351	4281.93	-0.755617	0.222487	-3.4111	0.000647012	0.0148649
ENSMUSG00000052534	4081.69	0.540273	0.158455	3.40857	0.000653051	0.0149793
ENSMUSG00000053565	191.006	-0.597656	0.175346	-3.40832	0.000653638	0.0149793
ENSMUSG00000101413	2.66703	-0.428814	0.176012	-3.40759	0.000655397	0.0149904
ENSMUSG00000111684	78.2489	0.827041	0.241256	3.40758	0.000655418	0.0149904
ENSMUSG00000103677	3237.05	0.32762	0.0961796	3.40625	0.000658611	0.0150486
ENSMUSG00000082301	3.35605	-0.534596	0.199264	-3.4039	0.000664316	0.015164
ENSMUSG00000028436	272.135	0.43885	0.128947	3.40355	0.000665169	0.0151685
ENSMUSG00000047002	4.65752	-0.532945	0.197689	-3.40318	0.000666058	0.0151738
ENSMUSG00000070823	1162.95	0.58525	0.171977	3.40146	0.000670275	0.0152549
ENSMUSG00000110666	4.01908	-0.393758	0.173734	-3.40112	0.000671112	0.0152589
ENSMUSG00000081481	2.57088	-0.437162	0.177346	-3.40022	0.00067332	0.0152941
ENSMUSG00000026578	329.906	-0.50385	0.148198	-3.39933	0.000675509	0.0153071
ENSMUSG00000103513	2.33675	0.0636249	0.209896	-3.39918	0.000675876	0.0153071
ENSMUSG00000076138	4.69436	-0.304708	0.153858	-3.39953	0.000675014	0.0153071
ENSMUSG00000053093	603.159	0.5478	0.161224	3.3967	0.000682048	0.0154318
ENSMUSG00000039262	2260.81	0.384133	0.113117	3.39571	0.000684508	0.0154723
ENSMUSG00000064350	62.2878	-0.791912	0.246315	-3.39444	0.000687685	0.0155289
ENSMUSG00000014498	435.525	0.370688	0.10923	3.39373	0.000689476	0.015539
ENSMUSG00000101481	453.846	0.716068	0.210599	3.39398	0.000688852	0.015539
ENSMUSG00000054863	1525.5	0.532202	0.156911	3.39089	0.000696662	0.0156857
ENSMUSG00000108043	792.039	-0.466877	0.1377	-3.39054	0.000697546	0.0156904
ENSMUSG00000056755	15021.5	0.538698	0.158951	3.38796	0.000704145	0.0158234
ENSMUSG00000068742	767.383	0.398866	0.117733	3.38767	0.000704878	0.0158246
ENSMUSG00000107083	27.3188	0.772241	0.227065	3.38681	0.000707096	0.0158412
ENSMUSG00000029729	648.095	-0.528981	0.156221	-3.38647	0.00070798	0.0158412
ENSMUSG00000012405	177.381	-0.681731	0.201474	-3.38688	0.000706929	0.0158412
ENSMUSG00000022602	280.885	0.702227	0.206996	3.38632	0.000708356	0.0158412
ENSMUSG00000078429	321.803	0.547293	0.161685	3.38425	0.000713726	0.0159305
ENSMUSG00000038152	5.94272	-0.323581	0.228491	-3.38446	0.000713185	0.0159305
ENSMUSG00000096147	3.3421	0.435135	0.167256	3.3837	0.000715173	0.0159474
ENSMUSG00000030930	1571.28	0.435375	0.128672	3.38327	0.000716292	0.0159502
ENSMUSG00000037253	314.492	-0.46493	0.137417	-3.38312	0.000716677	0.0159502
ENSMUSG00000110371	2.48468	-0.443201	0.178343	-3.38224	0.000718984	0.0159667
ENSMUSG00000061410	988.098	0.394151	0.116526	3.38248	0.000718343	0.0159667
ENSMUSG00000076145	16.127	0.848731	0.248939	3.38204	0.00071949	0.0159667
ENSMUSG00000107562	3.23974	-0.374937	0.167103	-3.38131	0.000721416	0.0159788
ENSMUSG00000050963	211.015	-0.594293	0.175733	-3.38148	0.000720977	0.0159788
ENSMUSG00000057880	2779.91	0.34258	0.101329	3.38075	0.000722889	0.0159962
ENSMUSG00000089905	2.25539	-0.464464	0.181581	-3.37809	0.000729905	0.0161257
ENSMUSG00000077022	2.68223	-0.420466	0.174745	-3.37801	0.000730136	0.0161257
ENSMUSG00000086192	5.29312	-0.629821	0.212947	-3.37591	0.00073573	0.0162018
ENSMUSG00000038400	617.352	0.616984	0.182644	3.37597	0.000735557	0.0162018
ENSMUSG00000029348	276.364	0.538465	0.159435	3.37592	0.000735705	0.0162018
ENSMUSG00000091028	1422.02	-0.624788	0.185266	-3.37566	0.00073638	0.0162018
ENSMUSG00000068882	1090.05	-0.665966	0.197599	-3.37516	0.000737715	0.0162057
ENSMUSG00000020074	710.229	-0.356636	0.105662	-3.37507	0.000737959	0.0162057
ENSMUSG00000065947	258.85	-0.786172	0.246456	-3.37315	0.000743137	0.0163039
ENSMUSG00000113238	7.11046	-0.605696	0.211512	-3.3724	0.000745154	0.0163327
ENSMUSG00000071644	388.571	-0.568969	0.168769	-3.37206	0.000746085	0.0163376
ENSMUSG00000098219	3.08542	-0.456152	0.184718	-3.37168	0.000747111	0.0163446
ENSMUSG00000018548	1986.06	-0.444375	0.131857	-3.37031	0.00075083	0.0164105
ENSMUSG00000026991	2200.78	0.344488	0.10224	3.36938	0.000753372	0.0164205
ENSMUSG00000032238	9008.39	0.687331	0.203697	3.36955	0.000752915	0.0164205
ENSMUSG00000062270	520.026	-0.552633	0.16405	-3.36936	0.000753417	0.0164205
ENSMUSG00000001157	594.449	0.435834	0.129362	3.36887	0.000754772	0.0164346
ENSMUSG00000089564	3.05561	-0.455121	0.184504	-3.36856	0.000755626	0.0164377
ENSMUSG00000083716	2.89634	-0.47938	0.186994	-3.36693	0.000760089	0.0165193
ENSMUSG00000086216	148.534	0.632969	0.187967	3.36448	0.000766869	0.016651
ENSMUSG00000047675	169.843	-0.738263	0.220154	-3.36363	0.00076926	0.0166716
ENSMUSG00000039615	387.227	-0.669244	0.199198	-3.36365	0.000769184	0.0166716
ENSMUSG00000033594	237.73	0.592674	0.176119	3.3628	0.000771568	0.0166748
ENSMUSG00000018412	1444.31	0.320981	0.0954435	3.36304	0.000770889	0.0166748
ENSMUSG00000022240	8588.79	0.459051	0.136479	3.36308	0.000770794	0.0166748
ENSMUSG00000052157	4.04719	-0.208203	0.219479	-3.36171	0.000774624	0.0167188
ENSMUSG00000057897	4257.32	0.47694	0.141855	3.36155	0.00077505	0.0167188
ENSMUSG00000033883	266.695	-0.533271	0.158669	-3.36092	0.000776836	0.0167418
ENSMUSG00000086047	173.119	-0.619225	0.184359	-3.36028	0.000778623	0.0167646
ENSMUSG00000101496	2.07207	-0.482677	0.184359	-3.35939	0.000781161	0.0168037
ENSMUSG00000081280	2.29373	-0.456408	0.180431	-3.35854	0.000783566	0.0168397
ENSMUSG00000104130	14.0596	-0.270912	0.229401	-3.35788	0.000785432	0.0168513
ENSMUSG00000024208	329.05	-0.608712	0.181377	-3.35783	0.000785561	0.0168513
ENSMUSG00000068243	4.53924	-0.615901	0.212029	-3.35655	0.000789222	0.0168986
ENSMUSG00000097625	11188.8	0.807608	0.242207	3.35667	0.000788874	0.0168986
ENSMUSG00000037210	1446.16	0.398319	0.118675	3.35625	0.000790061	0.0169009
ENSMUSG00000110289	2.92172	-0.091343	0.211935	-3.35589	0.000791108	0.0169077
ENSMUSG00000032883	868.905	-0.376405	0.112193	-3.35501	0.00079362	0.016928
ENSMUSG00000105173	9.05825	-0.573295	0.210031	-3.35443	0.000795281	0.016928
ENSMUSG00000104342	6.18089	-0.317502	0.216027	-3.35504	0.000793524	0.016928
ENSMUSG00000029471	994.637	0.390757	0.116492	3.35428	0.000795719	0.016928
ENSMUSG00000025730	441.256	0.517209	0.154158	3.35467	0.000794611	0.016928
ENSMUSG00000080694	11.1867	-0.615044	0.218368	-3.35315	0.000798977	0.0169818
ENSMUSG00000112755	2.57386	-0.498487	0.192254	-3.35277	0.000800073	0.0169859
ENSMUSG00000096030	2.55905	-0.42635	0.175745	-3.35257	0.000800639	0.0169859
ENSMUSG00000086859	149.517	0.757049	0.225205	3.35118	0.000804691	0.0170562
ENSMUSG00000025967	437.862	-0.743771	0.22291	-3.34998	0.000808168	0.0170762
ENSMUSG00000102443	2.58928	-0.422573	0.175143	-3.35034	0.000807132	0.0170762
ENSMUSG00000047187	1654.69	-0.463508	0.13835	-3.35054	0.000806533	0.0170762
ENSMUSG00000097300	1193.8	0.615293	0.183536	3.34984	0.000808585	0.0170762
ENSMUSG00000034156	1702.06	0.556444	0.166063	3.34937	0.000809943	0.0170893
ENSMUSG00000093456	693.008	0.307667	0.0918743	3.34882	0.000811554	0.0171003
ENSMUSG00000020267	322.092	-0.682978	0.204277	-3.34869	0.000811945	0.0171003
ENSMUSG00000079037	884.29	-0.494546	0.147717	-3.34824	0.000813266	0.017103
ENSMUSG00000063800	218.431	-0.574001	0.17146	-3.34803	0.000813879	0.017103
ENSMUSG00000030815	202.77	0.472993	0.141266	3.34789	0.000814286	0.017103
ENSMUSG00000100228	2.65373	-0.0775537	0.216213	-3.34428	0.000824966	0.0173116
ENSMUSG00000081226	4.43226	-0.615551	0.211754	-3.34271	0.000829631	0.0173937
ENSMUSG00000029767	413.107	-0.525631	0.157292	-3.34195	0.000831932	0.0174262
ENSMUSG00000051246	233.238	0.397448	0.118935	3.34144	0.000833437	0.0174419
ENSMUSG00000031937	350.727	0.458821	0.137324	3.34079	0.000835394	0.0174671
ENSMUSG00000096349	747.885	0.758193	0.232535	3.3389	0.000841117	0.0175708
ENSMUSG00000091393	72.807	0.711891	0.212877	3.33809	0.000843557	0.0175942
ENSMUSG00000079056	1032.83	0.583098	0.174594	3.33803	0.000843756	0.0175942
ENSMUSG00000032096	463.509	-0.535189	0.160402	-3.33735	0.000845829	0.0176175
ENSMUSG00000098801	3.04704	-0.378218	0.167736	-3.33691	0.000847154	0.0176175
ENSMUSG00000033475	68.4619	-0.776775	0.233571	-3.33709	0.000846604	0.0176175
ENSMUSG00000075014	74193.9	-0.710085	0.213521	-3.33539	0.000851784	0.0176864
ENSMUSG00000046709	5093.96	0.343439	0.102967	3.33532	0.000851999	0.0176864
ENSMUSG00000106264	4.53086	-0.168864	0.218284	-3.3331	0.000858845	0.0178126
ENSMUSG00000043733	1313.47	0.311378	0.0934276	3.33282	0.000859712	0.0178146
ENSMUSG00000099318	2.52432	-0.418628	0.174513	-3.33117	0.000864821	0.0179044
ENSMUSG00000081908	3.67845	-0.335195	0.159912	-3.32959	0.000869748	0.0179903
ENSMUSG00000061576	12750.5	0.533157	0.160131	3.32839	0.000873501	0.0180518
ENSMUSG00000030643	1268.37	0.334402	0.100479	3.32802	0.000874658	0.0180596
ENSMUSG00000020599	5446.8	0.631091	0.189486	3.32754	0.000876158	0.0180745
ENSMUSG00000113617	4.95894	-0.32828	0.216853	-3.32686	0.00087829	0.0181023
ENSMUSG00000029056	283.428	0.510343	0.153489	3.32485	0.00088467	0.0182176
ENSMUSG00000081494	4.19141	-0.397843	0.221076	-3.32263	0.000891724	0.0183098
ENSMUSG00000104931	2.55149	-0.417486	0.174369	-3.32277	0.00089127	0.0183098
ENSMUSG00000064145	507.226	0.343764	0.103457	3.32288	0.000890944	0.0183098
ENSMUSG00000114254	2.46832	-0.422963	0.175238	-3.32245	0.000892313	0.0183098
ENSMUSG00000009569	4272.11	0.426766	0.128517	3.32035	0.000899039	0.0184315
ENSMUSG00000108088	34.3789	0.793425	0.237713	3.32005	0.000900023	0.0184353
ENSMUSG00000015749	296.441	-0.496935	0.149687	-3.31974	0.000901015	0.0184393
ENSMUSG00000085481	2.10247	-0.467914	0.18229	-3.3191	0.000903091	0.0184492
ENSMUSG00000074763	81.4193	0.737348	0.221709	3.31916	0.000902878	0.0184492
ENSMUSG00000104999	2.85474	-0.387461	0.169362	-3.3158	0.000913828	0.0186429
ENSMUSG00000057982	185.458	-0.522276	0.157458	-3.31569	0.000914182	0.0186429
ENSMUSG00000084106	9.93456	-0.623058	0.218978	-3.31491	0.000916732	0.0186784
ENSMUSG00000025971	118.187	-0.6968	0.21048	-3.31441	0.000918352	0.018695
ENSMUSG00000002625	971.19	0.553254	0.16687	3.31414	0.000919251	0.0186968
ENSMUSG00000105827	156.457	-0.804346	0.247936	-3.3127	0.000923998	0.0187749
ENSMUSG00000030662	686.909	-0.4268	0.128839	-3.31249	0.00092471	0.0187749
ENSMUSG00000046201	981.661	0.334933	0.101247	3.30804	0.000939518	0.0190588
ENSMUSG00000022463	817.357	0.40938	0.123851	3.30529	0.000948793	0.0192301
ENSMUSG00000080754	17.854	-0.786919	0.247274	-3.30465	0.000950953	0.019252
ENSMUSG00000033790	472.979	-0.378106	0.114409	-3.30448	0.000951538	0.019252
ENSMUSG00000103332	3486.06	0.306636	0.0928217	3.30342	0.000955122	0.0193076
ENSMUSG00000035851	852.552	-0.489055	0.148098	-3.30254	0.000958134	0.0193482
ENSMUSG00000087439	152.918	-0.619795	0.187771	-3.30235	0.0009588	0.0193482
ENSMUSG00000007944	81.3518	0.592485	0.179306	3.30152	0.000961633	0.0193885
ENSMUSG00000005609	550.679	-0.515689	0.15624	-3.30127	0.000962471	0.0193885
ENSMUSG00000097275	326.389	-0.564371	0.171127	-3.29826	0.000972852	0.0194958
ENSMUSG00000109456	32.7458	0.798838	0.241073	3.29834	0.000972589	0.0194958
ENSMUSG00000061589	454.756	0.620127	0.187873	3.29865	0.000971495	0.0194958
ENSMUSG00000098120	224.333	0.532034	0.161208	3.29927	0.000969375	0.0194958
ENSMUSG00000095891	1587.89	-0.673696	0.204632	-3.29893	0.000970539	0.0194958
ENSMUSG00000104346	3427.82	0.309935	0.0939428	3.29911	0.000969903	0.0194958
ENSMUSG00000008683	221.251	-0.527441	0.15995	-3.2978	0.000974449	0.0195003
ENSMUSG00000031906	1811.74	0.418007	0.126745	3.29771	0.000974761	0.0195003
ENSMUSG00000042846	3830.24	0.501498	0.152102	3.29626	0.000979809	0.0195674
ENSMUSG00000021373	2640.92	0.304554	0.0923875	3.29643	0.000979224	0.0195674
ENSMUSG00000112914	18.8372	0.764944	0.235136	3.29516	0.000983661	0.0196105
ENSMUSG00000084168	33.2309	-0.672125	0.230015	-3.2952	0.000983524	0.0196105
ENSMUSG00000082705	2.74885	-0.38828	0.169528	-3.29265	0.000992493	0.0197696
ENSMUSG00000105663	72.8937	0.796177	0.24073	3.29216	0.000994217	0.0197725
ENSMUSG00000050974	4.02153	-0.110172	0.223517	-3.29212	0.000994349	0.0197725
ENSMUSG00000103130	15.6722	0.806352	0.244211	3.29162	0.000996106	0.0197904
ENSMUSG00000020423	45.4741	-0.766834	0.233407	-3.29078	0.000999103	0.019833
ENSMUSG00000105523	2.55695	-0.484295	0.189369	-3.28939	0.00100405	0.0199141
ENSMUSG00000082926	4.76387	-0.151699	0.218786	-3.28865	0.00100668	0.0199492
ENSMUSG00000111980	4.05773	-0.166737	0.205442	-3.28752	0.00101075	0.0200127
ENSMUSG00000027823	745.297	-0.528748	0.160919	-3.28653	0.0010143	0.0200658
ENSMUSG00000104773	7.23674	-0.595968	0.213308	-3.28546	0.00101817	0.020108
ENSMUSG00000002379	123.58	-0.669847	0.204112	-3.28563	0.00101754	0.020108
ENSMUSG00000074415	3094.2	0.47163	0.14361	3.2836	0.00102489	0.0202234
ENSMUSG00000029227	1170.92	-0.381807	0.11629	-3.28319	0.0010264	0.0202359
ENSMUSG00000102186	2.17121	-0.445603	0.178933	-3.28247	0.00102901	0.0202701
ENSMUSG00000103419	15.2931	0.823563	0.248933	3.28124	0.00103352	0.0203416
ENSMUSG00000028960	1422.92	0.361425	0.110178	3.28032	0.0010369	0.0203736
ENSMUSG00000001833	1576.4	-0.63609	0.194144	-3.28043	0.00103649	0.0203736
ENSMUSG00000086911	17.0556	0.694902	0.221709	3.27932	0.00104056	0.0204281
ENSMUSG00000106491	57.6348	0.755676	0.229574	3.27797	0.00104555	0.0205035
ENSMUSG00000092286	143.08	0.624811	0.190484	3.27781	0.00104617	0.0205035
ENSMUSG00000085839	23.6033	0.808477	0.246063	3.27718	0.00104849	0.0205093
ENSMUSG00000038112	161.139	-0.71359	0.218468	-3.27714	0.00104863	0.0205093
ENSMUSG00000020740	278.686	0.445617	0.135972	3.27693	0.00104942	0.0205093
ENSMUSG00000053536	475.177	-0.622687	0.190198	-3.27677	0.00105001	0.0205093
ENSMUSG00000074671	48.3924	-0.73249	0.223871	-3.27653	0.00105091	0.0205096
ENSMUSG00000029439	940.602	0.382125	0.116687	3.27471	0.0010577	0.0206159
ENSMUSG00000022023	314.009	-0.482945	0.147457	-3.27459	0.00105814	0.0206159
ENSMUSG00000106381	5.40554	-0.577547	0.209885	-3.27358	0.00106195	0.0206728
ENSMUSG00000000823	280.146	0.552015	0.168618	3.27246	0.00106617	0.0207134
ENSMUSG00000109361	2.02507	-0.462888	0.181662	-3.27231	0.00106672	0.0207134
ENSMUSG00000110558	63.7829	0.648644	0.198085	3.2725	0.00106602	0.0207134
ENSMUSG00000031600	575.384	-0.381343	0.116578	-3.27088	0.00107212	0.0207991
ENSMUSG00000008658	17628.9	0.630335	0.192536	3.27067	0.00107293	0.0207991
ENSMUSG00000080050	2.50356	-0.0151493	0.218258	-3.27024	0.00107458	0.0208135
ENSMUSG00000065735	2.39157	-0.413308	0.173761	-3.26822	0.00108227	0.0208254
ENSMUSG00000105780	2.39157	-0.413308	0.173761	-3.26822	0.00108227	0.0208254
ENSMUSG00000036435	440.529	-0.27353	0.0836703	-3.26886	0.00107981	0.0208254
ENSMUSG00000004393	146.996	0.516552	0.157991	3.2693	0.00107812	0.0208254
ENSMUSG00000020524	12797.9	0.505883	0.154685	3.26951	0.00107734	0.0208254
ENSMUSG00000114029	2.38545	0.100993	0.200596	-3.26795	0.00108329	0.0208254
ENSMUSG00000022837	431.955	-0.505189	0.154583	-3.26807	0.00108282	0.0208254
ENSMUSG00000025736	219.037	-0.651835	0.199656	-3.26811	0.0010827	0.0208254
ENSMUSG00000102778	4.24846	-0.102903	0.228451	-3.26799	0.00108312	0.0208254
ENSMUSG00000013698	579.947	-0.581315	0.178047	-3.26673	0.00108798	0.0208849
ENSMUSG00000022677	198.473	-0.460771	0.141025	-3.26667	0.00108819	0.0208849
ENSMUSG00000082233	5.71099	-0.599652	0.214579	-3.26601	0.00109073	0.0209164
ENSMUSG00000107359	11.4061	-0.648721	0.223862	-3.26458	0.00109625	0.0209874
ENSMUSG00000040123	302.711	-0.391957	0.120051	-3.26469	0.00109585	0.0209874
ENSMUSG00000021124	989.073	-0.637874	0.195721	-3.26329	0.00110128	0.0210662
ENSMUSG00000036699	691.885	-0.642039	0.197076	-3.26201	0.00110627	0.0211058
ENSMUSG00000114686	3.24081	-0.145365	0.198981	-3.26146	0.00110838	0.0211058
ENSMUSG00000098176	25.5226	-0.764565	0.234766	-3.26135	0.00110881	0.0211058
ENSMUSG00000024393	555.795	0.486795	0.149185	3.26227	0.00110525	0.0211058
ENSMUSG00000015599	689.192	0.498303	0.15276	3.26157	0.00110798	0.0211058
ENSMUSG00000019578	211.603	-0.43827	0.134316	-3.26178	0.00110715	0.0211058
ENSMUSG00000098582	2.79893	-0.373715	0.167038	-3.25873	0.00111911	0.0212843
ENSMUSG00000029420	2206.99	0.563423	0.172833	3.2584	0.00112042	0.0212917
ENSMUSG00000114306	110.576	0.754372	0.2309	3.25772	0.00112311	0.0213253
ENSMUSG00000046909	40.6092	-0.790538	0.248798	-3.25688	0.00112645	0.0213711
ENSMUSG00000083964	16.3291	0.784214	0.241633	3.2549	0.00113434	0.0214955
ENSMUSG00000105469	18.0878	-0.69484	0.234468	-3.2543	0.00113672	0.0214955
ENSMUSG00000104548	124.005	-0.783181	0.243688	-3.25444	0.00113615	0.0214955
ENSMUSG00000041775	545.002	0.584826	0.179574	3.25446	0.00113607	0.0214955
ENSMUSG00000082128	2.68997	-0.169435	0.209601	-3.25406	0.0011377	0.0214965
ENSMUSG00000107102	26.2869	0.808331	0.247231	3.25259	0.00114358	0.0215901
ENSMUSG00000024528	249.723	-0.452775	0.139237	-3.25141	0.00114833	0.0216619
ENSMUSG00000098387	44.7926	-0.65639	0.201998	-3.24621	0.00116953	0.022008
ENSMUSG00000033174	1091.87	0.615426	0.189432	3.24625	0.00116938	0.022008
ENSMUSG00000096967	9.13591	-0.173231	0.242888	-3.24655	0.00116815	0.022008
ENSMUSG00000038351	452.686	0.551946	0.170059	3.24454	0.00117642	0.0221197
ENSMUSG00000031839	316.274	-0.669082	0.206586	-3.24365	0.00118007	0.0221704
ENSMUSG00000058050	3.84465	-0.306755	0.154377	-3.24335	0.00118132	0.0221758
ENSMUSG00000066626	2.33616	-0.417349	0.174514	-3.24307	0.0011825	0.0221759
ENSMUSG00000038014	1282.77	0.343459	0.105917	3.24266	0.0011842	0.0221759
ENSMUSG00000023034	360.574	0.679482	0.209204	3.24267	0.00118417	0.0221759
ENSMUSG00000088735	2.20992	-0.428662	0.17635	-3.23976	0.00119631	0.0223498
ENSMUSG00000021990	1580.83	0.446693	0.137873	3.23954	0.00119724	0.0223498
ENSMUSG00000040111	2770.93	0.421613	0.130127	3.23975	0.00119635	0.0223498
ENSMUSG00000045903	144.45	0.605214	0.186671	3.23951	0.00119734	0.0223498
ENSMUSG00000078953	2.28136	-0.420239	0.174983	-3.23875	0.00120056	0.0223795
ENSMUSG00000047454	4870.85	0.641188	0.197759	3.23867	0.00120087	0.0223795
ENSMUSG00000028954	752.125	-0.408237	0.126102	-3.23721	0.00120705	0.022459
ENSMUSG00000033904	244.239	-0.560931	0.173307	-3.23715	0.00120731	0.022459
ENSMUSG00000081745	4.11221	-0.615235	0.214783	-3.23697	0.00120805	0.022459
ENSMUSG00000029673	13039.8	0.54488	0.16837	3.23482	0.00121719	0.0226109
ENSMUSG00000025571	1825.73	0.419687	0.129762	3.23396	0.00122088	0.0226612
ENSMUSG00000020089	393.493	-0.482883	0.14935	-3.23355	0.00122263	0.0226755
ENSMUSG00000101459	22.4465	0.75301	0.236519	3.23321	0.00122408	0.0226842
ENSMUSG00000066324	799.147	-0.545499	0.168833	-3.23204	0.0012291	0.0227409
ENSMUSG00000087958	2.37842	-0.0466645	0.178912	-3.23225	0.00122817	0.0227409
ENSMUSG00000061477	306.099	-0.751388	0.234054	-3.23172	0.00123049	0.022747
ENSMUSG00000021040	244.578	-0.540535	0.167276	-3.23151	0.0012314	0.022747
ENSMUSG00000029500	155.947	-0.632352	0.195877	-3.23104	0.00123341	0.0227659
ENSMUSG00000099625	13.1126	-0.539378	0.207613	-3.23056	0.00123547	0.0227857
ENSMUSG00000074564	93.9437	-0.734483	0.228364	-3.23014	0.00123731	0.0228016
ENSMUSG00000038722	230.929	-0.547322	0.169463	-3.22932	0.00124085	0.0228486
ENSMUSG00000019796	593.02	-0.315961	0.0979083	-3.22683	0.0012517	0.02303
ENSMUSG00000029213	263.971	-0.703739	0.218818	-3.22536	0.00125815	0.023112
ENSMUSG00000064925	13.1674	0.738383	0.231475	3.22555	0.0012573	0.023112
ENSMUSG00000102299	3.39566	-0.461059	0.190162	-3.2246	0.00126147	0.0231546
ENSMUSG00000084667	5.06882	-0.0198483	0.197992	-3.22416	0.00126345	0.0231725
ENSMUSG00000057113	383.182	-0.731474	0.228181	-3.22209	0.00127258	0.0233215
ENSMUSG00000080969	3.20431	-0.396362	0.175319	-3.22095	0.00127768	0.0233966
ENSMUSG00000010914	488.85	-0.393405	0.122142	-3.22047	0.00127979	0.0234167
ENSMUSG00000027534	324.544	-0.431604	0.134106	-3.21793	0.0012912	0.0236067
ENSMUSG00000026843	518.283	0.417846	0.129878	3.21699	0.00129541	0.023651
ENSMUSG00000082917	2.18231	-0.425923	0.175966	-3.21694	0.00129567	0.023651
ENSMUSG00000091723	3.26514	0.105974	0.198036	-3.21654	0.00129746	0.0236652
ENSMUSG00000109923	2.27399	-0.494397	0.190907	-3.21578	0.00130092	0.0237095
ENSMUSG00000111035	2.69523	-0.44114	0.183348	-3.21544	0.00130244	0.0237186
ENSMUSG00000027599	480.74	-0.38549	0.119915	-3.21452	0.00130665	0.0237765
ENSMUSG00000003378	1095.22	0.515052	0.160199	3.21424	0.0013079	0.0237806
ENSMUSG00000102616	2.86715	-0.357705	0.164228	-3.21365	0.00131059	0.0238108
ENSMUSG00000114374	2.98843	-0.00500427	0.202972	-3.21292	0.00131394	0.0238529
ENSMUSG00000039488	8363.6	0.530487	0.165072	3.21245	0.0013161	0.0238733
ENSMUSG00000037216	26.1922	-0.0949549	0.2423	-3.21024	0.00132624	0.0239855
ENSMUSG00000082647	2.12037	-0.428335	0.176352	-3.2102	0.00132643	0.0239855
ENSMUSG00000030209	12712.5	0.440983	0.137345	3.21031	0.00132591	0.0239855
ENSMUSG00000004056	589.115	0.492504	0.153374	3.2106	0.0013246	0.0239855
ENSMUSG00000102688	3.19831	-0.482476	0.192158	-3.20739	0.00133944	0.0242019
ENSMUSG00000076123	4.39613	0.134135	0.178786	-3.2065	0.00134363	0.0242586
ENSMUSG00000036504	45.8711	-0.723589	0.226023	-3.20588	0.0013465	0.0242916
ENSMUSG00000005338	1078.74	0.370021	0.115526	3.20273	0.00136129	0.0245202
ENSMUSG00000112981	2.66714	-0.372034	0.166832	-3.20277	0.00136112	0.0245202
ENSMUSG00000110863	61.0826	0.713623	0.222767	3.19997	0.00137442	0.0247182
ENSMUSG00000114796	73.753	0.692744	0.216062	3.20011	0.00137374	0.0247182
ENSMUSG00000039716	4882.2	0.33373	0.104297	3.19971	0.00137567	0.0247215
ENSMUSG00000101949	4.06663	-0.366566	0.219619	-3.19931	0.00137758	0.0247365
ENSMUSG00000097367	155.545	-0.627	0.196368	-3.19572	0.00139481	0.0249682
ENSMUSG00000094090	148.624	-0.626909	0.196278	-3.19595	0.00139369	0.0249682
ENSMUSG00000107512	108.085	0.61271	0.191531	3.19616	0.0013927	0.0249682
ENSMUSG00000081852	3.63054	0.110547	0.222192	-3.1955	0.00139587	0.0249682
ENSMUSG00000058392	340.391	0.41989	0.131406	3.19565	0.00139515	0.0249682
ENSMUSG00000064377	2.15158	-0.420687	0.175145	-3.19504	0.00139812	0.0249891
ENSMUSG00000104911	17.957	-0.765225	0.248094	-3.19283	0.00140888	0.0251619
ENSMUSG00000027998	276.561	-0.62957	0.197475	-3.1918	0.00141389	0.0252126
ENSMUSG00000022822	1641.43	0.335694	0.105166	3.19193	0.00141324	0.0252126
ENSMUSG00000073627	153.535	0.589908	0.184834	3.19092	0.00141818	0.0252696
ENSMUSG00000063885	299.055	0.684408	0.214169	3.19045	0.00142051	0.0252916
ENSMUSG00000039318	1337.96	0.244923	0.0767762	3.19011	0.00142217	0.0253018
ENSMUSG00000106207	2.17285	0.0403217	0.201868	-3.18582	0.00144343	0.0256603
ENSMUSG00000083123	2.30107	-0.402901	0.172218	-3.18519	0.00144659	0.0256966
ENSMUSG00000003970	399.464	-0.665483	0.209359	-3.18462	0.00144942	0.0257272
ENSMUSG00000077058	2.47889	-0.460356	0.185482	-3.18393	0.00145292	0.0257696
ENSMUSG00000034732	51.7083	-0.7406	0.233155	-3.18347	0.00145522	0.0257906
ENSMUSG00000021194	491.679	-0.541292	0.170205	-3.1812	0.00146667	0.0259736
ENSMUSG00000098760	1579.64	0.637886	0.200311	3.18081	0.00146861	0.0259882
ENSMUSG00000042800	23.0597	0.771646	0.241684	3.18028	0.00147135	0.0260138
ENSMUSG00000022663	379.041	-0.422858	0.132946	-3.18009	0.00147231	0.0260138
ENSMUSG00000061689	1906.41	0.58519	0.183926	3.1795	0.00147532	0.026047
ENSMUSG00000092599	345.849	-0.644169	0.202868	-3.17926	0.00147653	0.0260486
ENSMUSG00000093392	4.51585	-0.265407	0.145515	-3.17731	0.00148648	0.0262042
ENSMUSG00000028351	3386.63	0.473942	0.149154	3.17681	0.00148903	0.0262121
ENSMUSG00000032024	957.277	0.510763	0.160743	3.17678	0.00148919	0.0262121
ENSMUSG00000011179	174.195	-0.548511	0.172659	-3.17656	0.00149035	0.0262125
ENSMUSG00000078519	2.30321	-0.39798	0.171389	-3.17572	0.00149464	0.026268
ENSMUSG00000042292	1937.96	0.495628	0.156047	3.17539	0.00149637	0.0262784
ENSMUSG00000080861	2.65438	-0.364377	0.165493	-3.17487	0.00149905	0.0263056
ENSMUSG00000105701	14.7485	-0.675937	0.233897	-3.17352	0.00150602	0.0264078
ENSMUSG00000039954	1347.07	0.333135	0.105005	3.17248	0.00151145	0.0264829
ENSMUSG00000098479	2.56631	0.171937	0.192326	-3.17202	0.00151383	0.0265046
ENSMUSG00000040035	369.51	-0.565226	0.178324	-3.17143	0.0015169	0.0265382
ENSMUSG00000036840	263.291	0.395213	0.124671	3.17034	0.0015226	0.026618
ENSMUSG00000018040	255.85	-0.536105	0.169186	-3.16867	0.00153136	0.0267509
ENSMUSG00000109874	23.2327	0.74338	0.237553	3.16611	0.00154494	0.0269676
ENSMUSG00000022820	171.175	-0.645246	0.204049	-3.16574	0.00154687	0.0269811
ENSMUSG00000074892	1070.16	0.40261	0.127322	3.16189	0.00156747	0.0273197
ENSMUSG00000022708	8940.27	0.381266	0.120605	3.16105	0.001572	0.0273781
ENSMUSG00000104233	4.4148	-0.118599	0.22131	-3.16	0.00157767	0.0274562
ENSMUSG00000094344	87.1408	-0.762231	0.243931	-3.1591	0.00158259	0.0275212
ENSMUSG00000098395	2.86148	-0.343979	0.161751	-3.15718	0.00159301	0.0276607
ENSMUSG00000023033	2936.47	0.345976	0.109575	3.15733	0.00159219	0.0276607
ENSMUSG00000068373	3351.88	0.423084	0.134041	3.15603	0.0015993	0.0276728
ENSMUSG00000030134	1967.14	0.374878	0.118762	3.15633	0.0015977	0.0276728
ENSMUSG00000087408	367.458	0.440435	0.139541	3.15596	0.00159968	0.0276728
ENSMUSG00000113144	2.45184	-0.381179	0.168539	-3.15631	0.0015978	0.0276728
ENSMUSG00000022521	1861.25	0.384815	0.121904	3.15649	0.00159682	0.0276728
ENSMUSG00000098915	2.57346	-0.438243	0.181862	-3.15317	0.00161505	0.0279178
ENSMUSG00000058905	2.50747	-0.372327	0.166962	-3.15195	0.00162182	0.0280137
ENSMUSG00000080365	19.0879	0.745671	0.23741	3.15174	0.00162302	0.0280137
ENSMUSG00000109206	44.8316	0.764541	0.241751	3.15129	0.00162551	0.0280358
ENSMUSG00000103144	3557.2	0.291623	0.0925658	3.15038	0.00163056	0.028102
ENSMUSG00000027706	1044.36	-0.515686	0.16375	-3.1501	0.00163217	0.0281087
ENSMUSG00000073139	149.24	-0.566834	0.179937	-3.14959	0.00163501	0.0281159
ENSMUSG00000097026	2530.98	0.314581	0.0998757	3.14969	0.00163446	0.0281159
ENSMUSG00000026959	2144.07	0.507836	0.161232	3.14861	0.0016405	0.0281894
ENSMUSG00000071072	391.88	-0.553368	0.175894	-3.14728	0.00164796	0.0282965
ENSMUSG00000079428	60.2592	-0.725563	0.244142	-3.14601	0.00165516	0.0283361
ENSMUSG00000084684	1.94581	-0.43234	0.177178	-3.14616	0.00165431	0.0283361
ENSMUSG00000110889	15.2912	0.731865	0.235707	3.14618	0.00165419	0.0283361
ENSMUSG00000084849	139.327	0.584474	0.18562	3.14623	0.00165387	0.0283361
ENSMUSG00000074841	3.05246	-0.391742	0.17358	-3.14546	0.00165828	0.0283685
ENSMUSG00000032076	5032.31	0.385937	0.122717	3.14471	0.00166251	0.0284198
ENSMUSG00000029363	202.844	0.544274	0.173072	3.14443	0.00166411	0.0284261
ENSMUSG00000033214	350.045	-0.540782	0.172006	-3.14416	0.00166565	0.0284315
ENSMUSG00000101400	2.1263	-0.40874	0.17328	-3.14357	0.00166903	0.0284681
ENSMUSG00000040249	2822.73	0.30954	0.0985065	3.14226	0.00167651	0.0285538
ENSMUSG00000110877	2.32018	-0.387235	0.169604	-3.14227	0.00167641	0.0285538
ENSMUSG00000027808	97.3732	-0.639517	0.203578	-3.14153	0.00168065	0.0285822
ENSMUSG00000033427	392.962	0.680329	0.216204	3.14159	0.00168031	0.0285822
ENSMUSG00000106081	2.17807	-0.403051	0.172334	-3.14046	0.00168685	0.0286268
ENSMUSG00000040606	1507.45	0.48868	0.155575	3.14043	0.00168699	0.0286268
ENSMUSG00000054676	144.367	-0.633779	0.201977	-3.14064	0.00168581	0.0286268
ENSMUSG00000027692	7427.75	0.334211	0.106454	3.13938	0.00169306	0.0287089
ENSMUSG00000055407	1090.85	0.371429	0.118341	3.13849	0.0016982	0.0287749
ENSMUSG00000087945	1.90503	-0.43338	0.177353	-3.13755	0.00170365	0.0288462
ENSMUSG00000098812	2.03404	-0.416386	0.174564	-3.13697	0.00170701	0.028882
ENSMUSG00000092483	2.2271	-0.46962	0.18833	-3.13557	0.00171522	0.0289785
ENSMUSG00000021684	3247.97	0.423562	0.135061	3.13574	0.00171419	0.0289785
ENSMUSG00000104546	80.7107	0.774664	0.245864	3.13531	0.0017167	0.0289823
ENSMUSG00000005881	367.331	0.377907	0.120593	3.13369	0.00172621	0.0290676
ENSMUSG00000105692	55.5514	-0.648176	0.206831	-3.1336	0.00172678	0.0290676
ENSMUSG00000083764	2.92856	0.0308821	0.180086	-3.13399	0.00172446	0.0290676
ENSMUSG00000114437	454.127	0.551732	0.175966	3.13412	0.00172369	0.0290676
ENSMUSG00000079297	148.856	-0.709633	0.227479	-3.13236	0.00173406	0.029169
ENSMUSG00000082125	2.99264	-0.329187	0.158948	-3.13141	0.00173969	0.0292425
ENSMUSG00000020440	168.747	-0.619068	0.197871	-3.12986	0.00174887	0.0293755
ENSMUSG00000084496	3.17204	-0.373576	0.171397	-3.12871	0.00175578	0.02947
ENSMUSG00000005886	2454.73	0.435293	0.13912	3.12848	0.00175711	0.029471
ENSMUSG00000041141	881.634	-0.57497	0.183957	-3.12772	0.00176166	0.029526
ENSMUSG00000036478	105.762	-0.69631	0.223359	-3.12715	0.0017651	0.0295623
ENSMUSG00000106750	3.70615	-0.0195704	0.183988	-3.12637	0.0017698	0.0296195
ENSMUSG00000021180	1745.53	-0.242432	0.0775605	-3.12565	0.00177412	0.0296703
ENSMUSG00000029518	240.04	-0.470525	0.150538	-3.12512	0.0017773	0.0297021
ENSMUSG00000036782	1076.12	-0.507029	0.162333	-3.12422	0.00178277	0.0297721
ENSMUSG00000103763	1.9968	-0.0376327	0.201718	-3.12331	0.00178831	0.0298316
ENSMUSG00000085830	947.775	0.550617	0.1762	3.12304	0.00178995	0.0298316
ENSMUSG00000091785	6.90083	0.375457	0.158743	3.123	0.00179021	0.0298316
ENSMUSG00000104125	22.681	-0.751259	0.247572	-3.12249	0.0017933	0.0298616
ENSMUSG00000095054	3.74278	-0.496564	0.198225	-3.12208	0.0017958	0.0298819
ENSMUSG00000038538	1331.74	0.338831	0.108546	3.1214	0.00179993	0.0299291
ENSMUSG00000037331	624.138	0.382077	0.122515	3.11843	0.00181817	0.0302106
ENSMUSG00000106888	112.924	0.60523	0.194009	3.1182	0.00181961	0.0302128
ENSMUSG00000105060	2.27787	-0.386456	0.169526	-3.11761	0.00182324	0.0302513
ENSMUSG00000103933	2.5493	-0.357391	0.164297	-3.1168	0.00182823	0.0303125
ENSMUSG00000050936	207.799	-0.728649	0.23543	-3.11489	0.00184016	0.0304472
ENSMUSG00000030350	1273.39	0.3387	0.108731	3.11501	0.00183942	0.0304472
ENSMUSG00000032215	136.702	-0.525401	0.168643	-3.11486	0.00184031	0.0304472
ENSMUSG00000110288	2.16622	-0.470382	0.189592	-3.11445	0.00184289	0.0304682
ENSMUSG00000109302	3.72771	0.0682669	0.214012	-3.11228	0.00185651	0.0306715
ENSMUSG00000028059	923.561	0.3918	0.125915	3.11138	0.00186216	0.0307429
ENSMUSG00000102833	2.07743	0.0125901	0.199543	-3.11075	0.00186614	0.0307647
ENSMUSG00000012422	487.699	-0.365339	0.117425	-3.11081	0.00186573	0.0307647
ENSMUSG00000101550	1.94178	-0.421109	0.175423	-3.11045	0.00186804	0.0307741
ENSMUSG00000108390	215.312	0.707073	0.226815	3.1101	0.00187024	0.0307884
ENSMUSG00000041351	2434.85	0.407627	0.13111	3.10869	0.00187916	0.0308694
ENSMUSG00000105298	3.86767	-0.480344	0.195549	-3.10906	0.0018768	0.0308694
ENSMUSG00000089082	2.63467	-0.349108	0.162776	-3.10873	0.00187892	0.0308694
ENSMUSG00000090265	2.91841	-0.469306	0.192347	-3.10844	0.00188077	0.030874
ENSMUSG00000100635	2.10922	-0.401132	0.172082	-3.10637	0.00189398	0.0309947
ENSMUSG00000026238	406.897	-0.571521	0.184079	-3.10624	0.00189482	0.0309947
ENSMUSG00000051537	211.337	-0.505984	0.162858	-3.10627	0.00189461	0.0309947
ENSMUSG00000097824	211.337	-0.505984	0.162858	-3.10627	0.00189461	0.0309947
ENSMUSG00000028902	316.955	-0.509214	0.1639	-3.107	0.00188997	0.0309947
ENSMUSG00000028176	9760.92	0.458288	0.147533	3.10571	0.00189823	0.0310285
ENSMUSG00000035401	789.105	0.23575	0.0759896	3.10245	0.00191927	0.0313282
ENSMUSG00000002768	150.712	-0.66981	0.21622	-3.10255	0.00191861	0.0313282
ENSMUSG00000086728	472.312	-0.372782	0.120267	-3.09926	0.00194005	0.031645
ENSMUSG00000020720	429.754	-0.352977	0.113884	-3.09897	0.00194197	0.031654
ENSMUSG00000103702	2.57601	-0.351314	0.163202	-3.0986	0.00194438	0.0316712
ENSMUSG00000047547	702.903	-0.501803	0.162024	-3.09782	0.00194949	0.031732
ENSMUSG00000058503	379.235	-0.437373	0.141215	-3.09671	0.00195682	0.0318289
ENSMUSG00000113431	2.00543	-0.410493	0.173696	-3.09634	0.00195924	0.0318459
ENSMUSG00000064043	2944.39	0.567752	0.183264	3.09595	0.0019618	0.0318652
ENSMUSG00000114850	5.29328	-0.519225	0.203469	-3.09493	0.00196862	0.0319535
ENSMUSG00000108388	14.9561	0.755593	0.243848	3.09341	0.00197873	0.032095
ENSMUSG00000100394	21.099	0.758875	0.245057	3.09242	0.00198532	0.0321309
ENSMUSG00000036362	43.8764	0.759162	0.244503	3.09183	0.00198926	0.0321309
ENSMUSG00000097385	49.9047	0.677078	0.218492	3.09183	0.00198927	0.0321309
ENSMUSG00000030095	160.97	-0.574602	0.185922	-3.09272	0.0019833	0.0321309
ENSMUSG00000092727	1.91315	-0.419165	0.175143	-3.09239	0.0019855	0.0321309
ENSMUSG00000114191	13.2099	-0.351137	0.225493	-3.09197	0.00198831	0.0321309
ENSMUSG00000105886	8.25766	0.692579	0.227697	3.089	0.0020083	0.0323705
ENSMUSG00000105450	8.25766	0.692579	0.227697	3.089	0.0020083	0.0323705
ENSMUSG00000083757	2.96383	-0.46421	0.189575	-3.0894	0.00200565	0.0323705
ENSMUSG00000049336	13580.8	0.456792	0.147869	3.08856	0.00201132	0.0323966
ENSMUSG00000092344	2.85075	-0.465637	0.192309	-3.0882	0.0020137	0.0324124
ENSMUSG00000112967	732.221	0.448155	0.145105	3.08792	0.00201563	0.032421
ENSMUSG00000020832	53.6295	-0.621321	0.201263	-3.08758	0.00201795	0.0324358
ENSMUSG00000114526	2.83283	0.0626052	0.198119	-3.08736	0.00201945	0.0324373
ENSMUSG00000022263	4233.45	0.402409	0.130339	3.08713	0.002021	0.0324397
ENSMUSG00000019471	474.315	-0.50493	0.163612	-3.08683	0.00202303	0.0324498
ENSMUSG00000049076	2303.66	0.302677	0.0981101	3.08501	0.00203548	0.0326269
ENSMUSG00000019302	2484.89	0.428535	0.138938	3.08386	0.00204331	0.0327298
ENSMUSG00000022639	105.169	-0.620208	0.201271	-3.08361	0.00204504	0.0327348
ENSMUSG00000059970	104.97	-0.600403	0.194761	-3.08296	0.0020495	0.0327835
ENSMUSG00000109388	2.00886	-0.402913	0.172418	-3.08226	0.00205434	0.0328382
ENSMUSG00000095280	59045.1	-0.624177	0.202891	-3.08184	0.00205725	0.0328621
ENSMUSG00000032897	777.151	0.377981	0.122683	3.08091	0.00206371	0.0329119
ENSMUSG00000083664	3.17515	0.138297	0.192624	-3.08085	0.00206409	0.0329119
ENSMUSG00000114094	21.5512	0.745519	0.240969	3.08077	0.00206464	0.0329119
ENSMUSG00000037257	544.594	0.353543	0.114793	3.07979	0.00207147	0.0329847
ENSMUSG00000083548	2.76227	-0.33184	0.159519	-3.07971	0.00207205	0.0329847
ENSMUSG00000026563	229.486	-0.417897	0.135688	-3.07949	0.00207358	0.0329863
ENSMUSG00000029033	345.707	0.453824	0.147356	3.07904	0.0020767	0.0330133
ENSMUSG00000036225	2789.33	0.262569	0.085285	3.07871	0.002079	0.0330271
ENSMUSG00000039037	3051.86	0.462791	0.150319	3.07809	0.00208329	0.0330726
ENSMUSG00000088045	2.08602	-0.395691	0.171214	-3.07713	0.00209001	0.0331428
ENSMUSG00000074913	8.00252	-0.152083	0.230681	-3.07705	0.00209057	0.0331428
ENSMUSG00000069136	4.0835	-0.250895	0.212968	-3.07681	0.00209231	0.0331476
ENSMUSG00000071646	208.77	-0.445307	0.1447	-3.07653	0.00209424	0.0331554
ENSMUSG00000081185	4.17126	-0.535657	0.204422	-3.07531	0.00210284	0.0332565
ENSMUSG00000106467	20.91	-0.610844	0.225015	-3.07522	0.0021035	0.0332565
ENSMUSG00000037563	64.1654	-0.746425	0.248934	-3.07501	0.00210495	0.0332567
ENSMUSG00000005686	495.605	0.533383	0.17342	3.07462	0.00210769	0.0332673
ENSMUSG00000064357	1518.37	-0.744077	0.248941	-3.07451	0.00210849	0.0332673
ENSMUSG00000005161	431.234	-0.563578	0.183449	-3.07346	0.00211593	0.0333619
ENSMUSG00000065353	25.9512	0.723838	0.237014	3.07255	0.00212235	0.0334152
ENSMUSG00000107729	35.8389	0.695552	0.225596	3.07265	0.00212169	0.0334152
ENSMUSG00000029461	1918.57	0.301214	0.0980379	3.07237	0.00212364	0.0334152
ENSMUSG00000092745	2.38222	-0.53101	0.201688	-3.07169	0.00212849	0.0334687
ENSMUSG00000087088	504.677	0.420334	0.136892	3.07054	0.0021367	0.033575
ENSMUSG00000026527	3655.92	0.44243	0.144089	3.07005	0.00214024	0.0335851
ENSMUSG00000028106	742.981	0.289831	0.0944052	3.07009	0.00213994	0.0335851
ENSMUSG00000100862	115.998	-0.72005	0.246355	-3.06897	0.00214797	0.0336088
ENSMUSG00000077565	2.21673	-0.377293	0.167988	-3.06917	0.00214653	0.0336088
ENSMUSG00000110531	3.01285	-0.373736	0.170559	-3.06883	0.00214901	0.0336088
ENSMUSG00000098838	2.22427	0.0500144	0.193513	-3.06906	0.00214735	0.0336088
ENSMUSG00000022577	373.584	-0.367304	0.119668	-3.06884	0.00214891	0.0336088
ENSMUSG00000064317	13.8608	-0.630958	0.22828	-3.0678	0.0021564	0.0337016
ENSMUSG00000081633	2.9383	0.058606	0.195472	-3.06727	0.00216021	0.0337383
ENSMUSG00000048118	1167.47	-0.334862	0.109205	-3.06631	0.00216719	0.0338245
ENSMUSG00000077167	88.2467	0.656092	0.221694	3.06611	0.00216866	0.0338246
ENSMUSG00000059263	1680.84	-0.418003	0.136408	-3.06461	0.00217956	0.0339718
ENSMUSG00000020925	175.892	-0.594411	0.194182	-3.06395	0.00218433	0.0340233
ENSMUSG00000060639	10.8444	-0.145111	0.244856	-3.06345	0.00218803	0.034058
ENSMUSG00000009647	1802.66	0.478992	0.156351	3.06284	0.00219245	0.0341039
ENSMUSG00000079677	84.8053	-0.538521	0.175802	-3.06131	0.0022037	0.0342558
ENSMUSG00000034118	662.936	0.440572	0.143944	3.06042	0.00221024	0.0343344
ENSMUSG00000100215	1.9106	-0.409578	0.173616	-3.05931	0.00221849	0.0344084
ENSMUSG00000068810	2.83609	-0.320771	0.157361	-3.05879	0.00222232	0.0344084
ENSMUSG00000039546	1368.76	0.526003	0.17191	3.05853	0.00222428	0.0344084
ENSMUSG00000112162	2.52526	-0.345544	0.162175	-3.05843	0.00222499	0.0344084
ENSMUSG00000111143	121.219	0.747917	0.243443	3.0589	0.00222148	0.0344084
ENSMUSG00000033066	4909.1	0.270995	0.0885878	3.05902	0.00222065	0.0344084
ENSMUSG00000085952	24.1977	-0.677393	0.238667	-3.05837	0.00222541	0.0344084
ENSMUSG00000109420	7.04419	-0.528239	0.207843	-3.05765	0.00223079	0.0344264
ENSMUSG00000030417	109.14	-0.588973	0.192621	-3.05779	0.00222975	0.0344264
ENSMUSG00000006276	868.719	0.464204	0.151792	3.05762	0.00223104	0.0344264
ENSMUSG00000021192	439.708	-0.403458	0.131997	-3.05664	0.0022383	0.0345155
ENSMUSG00000099644	2.18	-0.37687	0.167935	-3.0552	0.0022491	0.0346589
ENSMUSG00000060438	24.6409	-0.667735	0.236514	-3.05405	0.00225776	0.0347691
ENSMUSG00000042671	1288.51	0.383108	0.12544	3.05381	0.00225951	0.0347731
ENSMUSG00000068040	680	0.31081	0.1018	3.05319	0.00226425	0.034784
ENSMUSG00000055424	36.5176	-0.745638	0.248173	-3.05348	0.002262	0.034784
ENSMUSG00000030663	704.199	-0.479931	0.157234	-3.05312	0.00226473	0.034784
ENSMUSG00000025862	1067.59	-0.533265	0.174754	-3.05286	0.00226671	0.0347914
ENSMUSG00000038467	765.331	-0.323934	0.10613	-3.05206	0.00227274	0.0348608
ENSMUSG00000003992	3770.15	0.415379	0.136212	3.04913	0.00229508	0.0351801
ENSMUSG00000107363	31.8903	0.763514	0.248596	3.04808	0.00230309	0.0352588
ENSMUSG00000056966	87.917	-0.671461	0.220993	-3.04806	0.00230326	0.0352588
ENSMUSG00000004113	2669.02	0.445151	0.146054	3.04735	0.0023087	0.0352711
ENSMUSG00000037072	483.265	-0.505599	0.165925	-3.04758	0.00230691	0.0352711
ENSMUSG00000009741	703.846	0.391295	0.128392	3.04741	0.0023082	0.0352711
ENSMUSG00000002064	130.761	-0.617019	0.202629	-3.04716	0.00231016	0.0352711
ENSMUSG00000032298	73.8626	0.663041	0.21744	3.0467	0.00231367	0.0352782
ENSMUSG00000102313	3.00413	-0.307532	0.154697	-3.0468	0.00231295	0.0352782
ENSMUSG00000087815	2.53009	-0.499639	0.196498	-3.04566	0.00232172	0.0353775
ENSMUSG00000103466	34.0016	0.761018	0.248451	3.04362	0.00233746	0.0355906
ENSMUSG00000064341	1182.58	-0.736923	0.24894	-3.04346	0.00233877	0.0355906
ENSMUSG00000028952	111.032	0.644365	0.211576	3.04262	0.0023453	0.035643
ENSMUSG00000050567	369.528	0.517013	0.169876	3.0428	0.00234388	0.035643
ENSMUSG00000035297	509.99	-0.560281	0.18433	-3.04183	0.00235147	0.0357024
ENSMUSG00000110897	2.39101	-0.0729018	0.186213	-3.04172	0.00235229	0.0357024
ENSMUSG00000072235	173.973	-0.677389	0.223516	-3.04071	0.00236023	0.0357994
ENSMUSG00000021646	661.035	0.413646	0.136065	3.04003	0.00236553	0.0358563
ENSMUSG00000021076	434.289	-0.406369	0.133675	-3.03979	0.00236745	0.0358619
ENSMUSG00000029635	90307.7	0.700643	0.233797	3.03896	0.00237399	0.0358905
ENSMUSG00000091887	13.6292	0.635076	0.217667	3.03901	0.00237353	0.0358905
ENSMUSG00000036533	377.931	0.343805	0.113116	3.03935	0.00237091	0.0358905
ENSMUSG00000065765	1.94059	-0.401339	0.172276	-3.03817	0.00238019	0.0359608
ENSMUSG00000026019	286.347	-0.447492	0.147315	-3.03769	0.00238399	0.0359712
ENSMUSG00000025290	293.086	-0.658083	0.217218	-3.03777	0.00238339	0.0359712
ENSMUSG00000007411	1383.14	0.302142	0.0994837	3.03706	0.00238894	0.036001
ENSMUSG00000071533	482.153	-0.408019	0.134343	-3.03705	0.00238907	0.036001
ENSMUSG00000083306	17.8937	-0.743721	0.248938	-3.03514	0.00240422	0.0361935
ENSMUSG00000103034	3.24713	-0.3439	0.165363	-3.03505	0.00240498	0.0361935
ENSMUSG00000083914	5.07191	-0.460994	0.19263	-3.03379	0.00241505	0.0362137
ENSMUSG00000047013	511.425	0.368633	0.121519	3.03355	0.00241695	0.0362137
ENSMUSG00000104755	3.23518	-0.289915	0.151007	-3.03404	0.002413	0.0362137
ENSMUSG00000093245	3.23518	-0.289915	0.151007	-3.03404	0.002413	0.0362137
ENSMUSG00000098985	3.87138	-0.0679841	0.195835	-3.03439	0.00241025	0.0362137
ENSMUSG00000020326	120.622	-0.610182	0.201192	-3.03394	0.00241383	0.0362137
ENSMUSG00000033697	989.987	0.459591	0.151482	3.03351	0.00241727	0.0362137
ENSMUSG00000004263	263.381	0.525717	0.173327	3.03251	0.00242531	0.0363107
ENSMUSG00000100763	13.2309	-0.671107	0.238187	-3.03182	0.00243086	0.0363702
ENSMUSG00000104511	5.10486	-0.578788	0.213642	-3.03143	0.00243396	0.036393
ENSMUSG00000077148	2.21526	-0.366196	0.166057	-3.02904	0.0024533	0.0366585
ENSMUSG00000025630	416.966	-0.591502	0.195537	-3.02771	0.00246415	0.0367969
ENSMUSG00000083390	6.17847	-0.523728	0.207042	-3.02696	0.00247026	0.0368479
ENSMUSG00000087312	40.2518	0.757713	0.248938	3.0269	0.00247075	0.0368479
ENSMUSG00000042766	303.687	0.464301	0.153387	3.0262	0.00247652	0.0368864
ENSMUSG00000015757	642.68	-0.482494	0.159469	-3.02623	0.00247626	0.0368864
ENSMUSG00000104066	7.07566	0.587577	0.20576	3.02547	0.00248247	0.0369368
ENSMUSG00000087526	3622.13	0.404786	0.13378	3.02539	0.0024831	0.0369368
ENSMUSG00000063764	6.10541	-0.409682	0.183105	-3.02488	0.00248736	0.0369765
ENSMUSG00000087296	182.111	-0.675141	0.224097	-3.0245	0.00249047	0.0369989
ENSMUSG00000098762	1.93691	-0.393156	0.170856	-3.02364	0.00249757	0.0370807
ENSMUSG00000107048	8.23614	-0.379593	0.233802	-3.02322	0.00250102	0.0370843
ENSMUSG00000110598	22.5084	-0.741507	0.247688	-3.02332	0.00250019	0.0370843
ENSMUSG00000082440	2.37392	-0.349303	0.162938	-3.02232	0.00250847	0.037171
ENSMUSG00000103386	9.62237	-0.552712	0.213156	-3.02205	0.00251073	0.0371806
ENSMUSG00000040549	1353.47	-0.445124	0.147329	-3.02159	0.00251452	0.037213
ENSMUSG00000075015	20699.8	-0.619091	0.205331	-3.0208	0.00252112	0.0372867
ENSMUSG00000093452	80.8206	0.711935	0.235001	3.01976	0.00252976	0.0373907
ENSMUSG00000077611	36.4239	0.660539	0.224649	3.01889	0.00253701	0.037474
ENSMUSG00000114853	14.5253	0.729241	0.241463	3.01859	0.00253957	0.0374878
ENSMUSG00000037624	1957.92	0.434651	0.143998	3.01807	0.00254394	0.0375044
ENSMUSG00000070498	3786.24	0.413447	0.136966	3.01825	0.00254241	0.0375044
ENSMUSG00000001986	3643.91	0.492496	0.163184	3.01695	0.00255335	0.0376192
ENSMUSG00000045008	9.51168	-0.596732	0.224026	-3.01582	0.00256285	0.0377352
ENSMUSG00000072772	240.969	-0.676913	0.225312	-3.01522	0.00256789	0.0377854
ENSMUSG00000048264	5329.85	0.353758	0.117347	3.01445	0.00257444	0.0378577
ENSMUSG00000088842	1.9084	-0.396542	0.17149	-3.01373	0.00258053	0.0379232
ENSMUSG00000097584	24.0076	0.722127	0.240878	3.01251	0.00259097	0.0379321
ENSMUSG00000058013	1383.41	0.338266	0.112275	3.01271	0.00258928	0.0379321
ENSMUSG00000093548	4.34339	-0.545471	0.20864	-3.01343	0.00258312	0.0379321
ENSMUSG00000062014	554.936	-0.569127	0.189063	-3.0126	0.00259021	0.0379321
ENSMUSG00000020703	500.273	0.674812	0.223441	3.01304	0.00258642	0.0379321
ENSMUSG00000023932	422.865	-0.406964	0.135097	-3.01257	0.00259041	0.0379321
ENSMUSG00000084853	2.62201	-0.32514	0.158283	-3.01178	0.00259724	0.0379998
ENSMUSG00000084096	2.44526	-0.338756	0.160939	-3.0105	0.00260822	0.0381364
ENSMUSG00000082589	4.69221	0.316617	0.145708	3.00822	0.00262787	0.0383994
ENSMUSG00000083104	2.07763	0.0162998	0.194524	-3.00792	0.00263039	0.038412
ENSMUSG00000101693	268.085	0.578537	0.192271	3.00694	0.00263891	0.0384636
ENSMUSG00000022075	662.885	0.393401	0.130814	3.00699	0.00263849	0.0384636
ENSMUSG00000063556	22.6441	-0.666886	0.237869	-3.00708	0.00263772	0.0384636
ENSMUSG00000029419	182.787	0.562666	0.186999	3.0064	0.00264357	0.0384831
ENSMUSG00000077290	2.00002	-0.385277	0.169545	-3.00641	0.00264355	0.0384831
ENSMUSG00000054280	945.107	0.210181	0.0699178	3.00618	0.00264553	0.0384874
ENSMUSG00000000159	2473.82	-0.372509	0.123937	-3.00577	0.00264908	0.0385149
ENSMUSG00000106939	8.01925	0.441797	0.174927	3.00518	0.00265426	0.0385435
ENSMUSG00000092368	435.846	0.462389	0.153846	3.00516	0.00265438	0.0385435
ENSMUSG00000093947	2.43886	-0.406718	0.177017	-3.00459	0.00265942	0.0385925
ENSMUSG00000013921	415.101	0.301525	0.100399	3.00323	0.0026713	0.0387405
ENSMUSG00000057841	166.131	-0.645438	0.215482	-3.00104	0.00269056	0.0389955
ENSMUSG00000034723	1843.99	-0.492455	0.164169	-3.00067	0.00269389	0.0390193
ENSMUSG00000044067	81.1914	-0.722645	0.243314	-2.99892	0.00270941	0.0392195
ENSMUSG00000110918	3.28016	-0.588068	0.213544	-2.99863	0.00271196	0.0392319
ENSMUSG00000093473	2.66785	-0.454987	0.191832	-2.99838	0.00271421	0.0392398
ENSMUSG00000015377	251.066	0.505205	0.168455	2.99798	0.00271776	0.0392667
ENSMUSG00000111326	2.71473	-0.45644	0.190329	-2.99775	0.00271978	0.0392714
ENSMUSG00000064329	1857.71	0.294817	0.0983722	2.99694	0.00272709	0.0393278
ENSMUSG00000051401	5152.51	0.516449	0.172245	2.99694	0.00272701	0.0393278
ENSMUSG00000101996	4.56075	-0.448853	0.188419	-2.99585	0.00273684	0.0394439
ENSMUSG00000040699	77.0941	-0.643422	0.21493	-2.99414	0.00275221	0.0396407
ENSMUSG00000029623	417.052	-0.561742	0.187798	-2.993	0.0027625	0.0397641
ENSMUSG00000056429	426.3	-0.53566	0.179076	-2.99236	0.00276828	0.0398227
ENSMUSG00000026207	946.808	0.425088	0.142052	2.99214	0.00277034	0.0398275
ENSMUSG00000027193	349.616	-0.431245	0.14415	-2.99151	0.00277601	0.0398842
ENSMUSG00000043223	2.08079	0.0591363	0.193082	-2.98991	0.00279056	0.0400684
ENSMUSG00000109031	98.6237	0.627311	0.209452	2.9892	0.00279711	0.0401375
ENSMUSG00000093112	4.07543	-0.550915	0.209173	-2.98681	0.00281905	0.0404274
ENSMUSG00000062257	11626.1	0.446894	0.1498	2.98266	0.00285756	0.0409289
ENSMUSG00000074922	25.6192	-0.690422	0.243197	-2.98276	0.00285657	0.0409289
ENSMUSG00000027774	544.607	-0.283989	0.095264	-2.98082	0.0028748	0.0411171
ENSMUSG00000028821	316.99	-0.550765	0.18489	-2.98069	0.00287602	0.0411171
ENSMUSG00000114574	2.34575	-0.340722	0.161365	-2.98069	0.00287603	0.0411171
ENSMUSG00000097582	39.1939	-0.711836	0.239692	-2.98034	0.0028793	0.0411384
ENSMUSG00000036438	7937.12	-0.652024	0.21952	-2.97998	0.00288268	0.0411613
ENSMUSG00000031590	270.77	-0.365184	0.12261	-2.9781	0.00290038	0.041363
ENSMUSG00000098152	3.64009	0.00824269	0.160179	-2.97826	0.00289892	0.041363
ENSMUSG00000030942	368.564	-0.540156	0.181491	-2.97754	0.00290567	0.041413
ENSMUSG00000083689	3.43176	-0.376534	0.176388	-2.9759	0.00292126	0.0416095
ENSMUSG00000053801	68.2849	-0.697883	0.236176	-2.97433	0.00293628	0.0417978
ENSMUSG00000037217	624.23	0.479499	0.161174	2.97401	0.00293936	0.0418159
ENSMUSG00000024500	5534.21	0.404545	0.136045	2.97325	0.00294661	0.0418933
ENSMUSG00000021061	2615.34	0.285787	0.096127	2.97297	0.00294938	0.0419069
ENSMUSG00000104589	2.29306	-0.34296	0.161802	-2.97269	0.00295198	0.0419181
ENSMUSG00000107237	16.772	0.729617	0.246293	2.97221	0.00295664	0.0419415
ENSMUSG00000037907	300.653	0.433163	0.145722	2.97215	0.00295725	0.0419415
ENSMUSG00000026158	460.071	-0.390666	0.131467	-2.97144	0.00296403	0.0419862
ENSMUSG00000096841	2.10249	-0.427469	0.182275	-2.97148	0.00296368	0.0419862
ENSMUSG00000101932	3.04377	-0.512048	0.200275	-2.97076	0.00297066	0.0420543
ENSMUSG00000029505	1238.46	0.286836	0.0965631	2.97048	0.00297334	0.0420666
ENSMUSG00000027834	769.185	-0.451615	0.152161	-2.96847	0.00299286	0.0423169
ENSMUSG00000024479	391.843	-0.401404	0.135246	-2.96753	0.00300199	0.04242
ENSMUSG00000087869	2.2759	-0.345207	0.162255	-2.96653	0.00301181	0.0425328
ENSMUSG00000020952	712.503	-0.28072	0.0946416	-2.96608	0.00301626	0.0425437
ENSMUSG00000114563	54.0248	0.720568	0.242351	2.96617	0.00301532	0.0425437
ENSMUSG00000105358	59.016	0.703963	0.236692	2.96558	0.00302111	0.0425604
ENSMUSG00000105117	2.36651	-0.397369	0.177477	-2.96568	0.00302011	0.0425604
ENSMUSG00000004347	4103.01	0.480521	0.162019	2.96492	0.00302762	0.042626
ENSMUSG00000084223	2.55359	-0.459642	0.191305	-2.9642	0.00303467	0.0426994
ENSMUSG00000105465	2.559	-0.318835	0.157083	-2.96392	0.00303743	0.0427034
ENSMUSG00000082443	2.98752	-0.409926	0.182848	-2.9638	0.00303864	0.0427034
ENSMUSG00000082940	5.63755	0.245196	0.130107	2.96308	0.0030458	0.0427115
ENSMUSG00000045349	736.301	0.540024	0.182112	2.9632	0.00304456	0.0427115
ENSMUSG00000004535	1469.05	-0.516443	0.174383	-2.963	0.0030466	0.0427115
ENSMUSG00000030102	9517.58	0.40743	0.137479	2.96319	0.0030447	0.0427115
ENSMUSG00000104904	26.2158	-0.718187	0.24877	-2.96266	0.00304989	0.0427317
ENSMUSG00000112154	2.60918	-0.371351	0.171443	-2.96201	0.00305633	0.0427961
ENSMUSG00000104240	35.0485	0.721729	0.242374	2.96179	0.00305854	0.042801
ENSMUSG00000058975	643.369	0.463715	0.156591	2.96069	0.00306953	0.0428771
ENSMUSG00000017188	70.1362	-0.720071	0.248875	-2.96069	0.00306952	0.0428771
ENSMUSG00000043391	912.767	0.313516	0.105887	2.96073	0.00306913	0.0428771
ENSMUSG00000077714	201.142	0.698939	0.237636	2.95993	0.00307713	0.0429055
ENSMUSG00000036620	294.955	0.415062	0.140222	2.96006	0.00307583	0.0429055
ENSMUSG00000114314	3.29048	0.297819	0.139102	2.96014	0.00307496	0.0429055
ENSMUSG00000100551	2.89983	-0.351294	0.166709	-2.95954	0.00308096	0.0429258
ENSMUSG00000031197	234.118	-0.573956	0.194071	-2.95941	0.00308229	0.0429258
ENSMUSG00000110408	1996.44	0.566714	0.191354	2.95917	0.00308469	0.0429334
ENSMUSG00000008301	469.222	-0.479963	0.16225	-2.95882	0.00308822	0.0429567
ENSMUSG00000086729	21.3915	0.692061	0.236247	2.95787	0.00309775	0.0430634
ENSMUSG00000100420	2.78248	-0.356327	0.169386	-2.9576	0.0031004	0.0430743
ENSMUSG00000077185	2.10073	-0.355292	0.164149	-2.95672	0.00310935	0.0431728
ENSMUSG00000014554	344.424	0.50028	0.169204	2.95582	0.00311834	0.0432717
ENSMUSG00000032036	10282.8	0.587837	0.198695	2.95528	0.00312382	0.0433218
ENSMUSG00000107624	31.2047	0.734905	0.248082	2.95446	0.00313216	0.0433598
ENSMUSG00000107570	17.2109	0.718342	0.243389	2.95446	0.00313218	0.0433598
ENSMUSG00000024038	241.778	-0.424353	0.143586	-2.95465	0.00313026	0.0433598
ENSMUSG00000106834	9.81158	-0.397032	0.241344	-2.95389	0.00313798	0.043414
ENSMUSG00000106846	2.61258	-0.311219	0.15555	-2.95132	0.00316416	0.04375
ENSMUSG00000050565	346.839	0.453975	0.153865	2.95022	0.00317551	0.0438024
ENSMUSG00000042404	157.434	0.570008	0.193105	2.95031	0.00317456	0.0438024
ENSMUSG00000038602	4386.56	0.252889	0.0857094	2.95053	0.00317226	0.0438024
ENSMUSG00000110227	19.9266	0.665878	0.230169	2.95028	0.00317488	0.0438024
ENSMUSG00000092549	6.62641	-0.295629	0.207808	-2.94964	0.00318149	0.0438588
ENSMUSG00000105902	26.6196	0.735729	0.248046	2.948	0.00319837	0.0440651
ENSMUSG00000087083	580.919	0.589092	0.199709	2.94692	0.00320952	0.0441137
ENSMUSG00000095547	527.683	-0.658272	0.22424	-2.94739	0.00320474	0.0441137
ENSMUSG00000059974	9763.93	0.567768	0.192491	2.94698	0.00320897	0.0441137
ENSMUSG00000113701	2570.41	0.429826	0.145815	2.94723	0.00320632	0.0441137
ENSMUSG00000025915	1050.01	0.303848	0.103143	2.94596	0.00321957	0.0441935
ENSMUSG00000103339	2.49025	-0.319704	0.15728	-2.94586	0.00322055	0.0441935
ENSMUSG00000025318	1158.8	0.353058	0.119846	2.94582	0.00322105	0.0441935
ENSMUSG00000021731	177.712	-0.510746	0.17336	-2.94536	0.0032258	0.0442324
ENSMUSG00000101585	4259.35	0.736202	0.248765	2.94498	0.00322972	0.04426
ENSMUSG00000055553	490.447	-0.520416	0.176809	-2.94425	0.00323742	0.0443393
ENSMUSG00000031320	70.0806	-0.713844	0.246004	-2.94375	0.00324261	0.0443578
ENSMUSG00000093090	8.21024	0.364632	0.158695	2.9439	0.00324107	0.0443578
ENSMUSG00000070392	33.5475	-0.685227	0.244506	-2.94333	0.00324698	0.0443914
ENSMUSG00000078784	58.3644	-0.672553	0.229293	-2.94191	0.00326196	0.0445511
ENSMUSG00000014551	475.438	-0.532425	0.181064	-2.94186	0.00326251	0.0445511
ENSMUSG00000003382	239.104	0.292994	0.0996202	2.94118	0.0032696	0.0446215
ENSMUSG00000022790	1684.25	0.391999	0.1333	2.94045	0.00327732	0.0446779
ENSMUSG00000064358	1064.47	-0.672075	0.229693	-2.94043	0.00327759	0.0446779
ENSMUSG00000097675	458.735	-0.560798	0.190907	-2.93978	0.00328444	0.0447449
ENSMUSG00000026204	1321.39	0.491631	0.167187	2.93939	0.00328854	0.0447745
ENSMUSG00000045838	113.963	0.579134	0.197026	2.93898	0.00329296	0.0448083
ENSMUSG00000097872	168.036	0.565246	0.192173	2.93849	0.00329814	0.0448524
ENSMUSG00000097219	6002.99	-0.371735	0.126547	-2.93773	0.0033062	0.0449356
ENSMUSG00000060143	54.0147	-0.716815	0.248178	-2.9372	0.00331193	0.0449607
ENSMUSG00000099947	2.1574	-0.346627	0.162559	-2.93736	0.00331018	0.0449607
ENSMUSG00000047222	3.23644	-0.387448	0.176567	-2.93663	0.00331802	0.0449905
ENSMUSG00000039285	587.038	-0.436269	0.148555	-2.93677	0.0033165	0.0449905
ENSMUSG00000027575	405.082	0.348437	0.11867	2.93602	0.00332455	0.0450527
ENSMUSG00000105949	3.26014	0.040484	0.200224	-2.93486	0.00333697	0.0451946
ENSMUSG00000083026	2.30126	-0.333189	0.159973	-2.93454	0.00334046	0.0452097
ENSMUSG00000081749	3.18128	-0.385182	0.178132	-2.93439	0.00334199	0.0452097
ENSMUSG00000015733	1072.21	-0.548453	0.187075	-2.93402	0.00334603	0.0452378
ENSMUSG00000070891	7.06506	-0.568948	0.21876	-2.93291	0.00335797	0.0453728
ENSMUSG00000010376	194.882	-0.541683	0.184795	-2.93223	0.00336532	0.0454442
ENSMUSG00000101671	55.8805	-0.679775	0.232473	-2.93206	0.00336718	0.0454442
ENSMUSG00000114835	2.14091	-0.347316	0.162704	-2.93129	0.00337556	0.0455308
ENSMUSG00000099243	9.63936	-0.515932	0.209616	-2.93076	0.00338134	0.0455822
ENSMUSG00000112572	5.98622	-0.565454	0.218376	-2.92999	0.0033897	0.0456682
ENSMUSG00000022946	1272.91	0.446057	0.152233	2.92963	0.00339364	0.0456946
ENSMUSG00000101102	246.686	0.571702	0.195069	2.92877	0.00340309	0.0457168
ENSMUSG00000112861	7.35075	-0.228885	0.219621	-2.92876	0.00340318	0.0457168
ENSMUSG00000103925	2.3281	-0.328666	0.159087	-2.92877	0.00340303	0.0457168
ENSMUSG00000097698	541.77	0.625463	0.213148	2.9292	0.0033984	0.0457168
ENSMUSG00000050071	164.08	-0.686743	0.235784	-2.92845	0.00340655	0.0457355
ENSMUSG00000055826	7.08641	-0.476995	0.199141	-2.92807	0.00341071	0.0457648
ENSMUSG00000035295	130.977	-0.604043	0.206522	-2.92783	0.00341336	0.0457739
ENSMUSG00000108815	303.02	0.437881	0.149656	2.9257	0.00343681	0.0460617
ENSMUSG00000020886	1583.58	0.435161	0.148764	2.92454	0.00344967	0.0462072
ENSMUSG00000093966	3.80846	-0.4922	0.198148	-2.92415	0.00345401	0.0462386
ENSMUSG00000103801	2.67555	-0.351809	0.168921	-2.92353	0.00346084	0.0462498
ENSMUSG00000104802	52.0434	-0.703929	0.242578	-2.92387	0.00345706	0.0462498
ENSMUSG00000053049	141.114	0.558421	0.190897	2.92354	0.00346077	0.0462498
ENSMUSG00000031393	995.951	0.276516	0.0946018	2.92287	0.00346822	0.0463217
ENSMUSG00000104943	6.16696	-0.0938843	0.214883	-2.92206	0.00347723	0.0463891
ENSMUSG00000097430	180.608	0.496279	0.169827	2.92206	0.00347728	0.0463891
ENSMUSG00000033964	327.821	-0.538084	0.184246	-2.92157	0.00348276	0.0464355
ENSMUSG00000103162	9.08983	-0.515195	0.207434	-2.92111	0.00348787	0.0464769
ENSMUSG00000023050	394.365	0.346688	0.118688	2.9207	0.00349248	0.0465115
ENSMUSG00000099753	2.37243	-0.322499	0.157871	-2.9201	0.00349924	0.0465559
ENSMUSG00000006057	76.0582	-0.576959	0.197615	-2.92004	0.00349984	0.0465559
ENSMUSG00000048429	175.514	-0.518219	0.177616	-2.91772	0.00352598	0.0468767
ENSMUSG00000026447	876.583	0.528027	0.180938	2.91667	0.00353795	0.046928
ENSMUSG00000021466	882.367	0.335783	0.115111	2.91705	0.00353362	0.046928
ENSMUSG00000080452	2.26366	-0.330441	0.159449	-2.91679	0.00353655	0.046928
ENSMUSG00000039218	2592.83	0.426327	0.14613	2.91689	0.00353539	0.046928
ENSMUSG00000027099	547.619	0.30297	0.103886	2.91624	0.00354279	0.0469429
ENSMUSG00000080992	3.25963	-0.264273	0.145404	-2.91621	0.00354313	0.0469429
ENSMUSG00000108752	100.563	0.677272	0.231646	2.91517	0.00355498	0.047073
ENSMUSG00000111472	3.52247	-0.298425	0.155503	-2.91467	0.00356062	0.0471208
ENSMUSG00000113608	185.968	0.527365	0.180938	2.91345	0.00357464	0.0472793
ENSMUSG00000064345	1228.73	-0.658332	0.241363	-2.9132	0.00357742	0.0472889
ENSMUSG00000027439	276.251	-0.462694	0.158897	-2.91195	0.0035918	0.0474297
ENSMUSG00000090865	2.76726	0.293116	0.213526	-2.91192	0.00359217	0.0474297
ENSMUSG00000075514	8.65011	-0.566837	0.220131	-2.91074	0.00360572	0.0475731
ENSMUSG00000015312	25.9723	-0.603427	0.229105	-2.91062	0.00360714	0.0475731
ENSMUSG00000081460	3.81667	-0.0626866	0.208215	-2.91011	0.00361306	0.047577
ENSMUSG00000038623	354.351	-0.362684	0.124618	-2.91026	0.00361133	0.047577
ENSMUSG00000087202	462.001	0.644494	0.220991	2.91006	0.0036136	0.047577
ENSMUSG00000025512	571.817	0.335003	0.115134	2.90976	0.00361707	0.0475889
ENSMUSG00000020515	413.787	-0.50682	0.174232	-2.90963	0.00361861	0.0475889
ENSMUSG00000081170	2.83682	-0.412103	0.180417	-2.90856	0.00363097	0.0476939
ENSMUSG00000057497	134.342	-0.674937	0.233206	-2.9087	0.00362939	0.0476939
ENSMUSG00000047084	89.9404	-0.614687	0.211455	-2.9084	0.00363278	0.0476939
ENSMUSG00000032199	284.7	-0.480596	0.165336	-2.90676	0.00365198	0.0479188
ENSMUSG00000058690	1119.84	-0.286336	0.0985149	-2.9065	0.00365493	0.0479303
ENSMUSG00000098275	6.41563	-0.505733	0.206889	-2.90585	0.00366254	0.048003
ENSMUSG00000031673	2026.59	0.320046	0.110176	2.90475	0.00367551	0.0481457
ENSMUSG00000045776	365.995	0.626949	0.215467	2.90423	0.0036816	0.0481476
ENSMUSG00000032399	846.598	-0.6142	0.211924	-2.90431	0.00368069	0.0481476
ENSMUSG00000053181	7.23709	-0.610837	0.227014	-2.9042	0.0036819	0.0481476
ENSMUSG00000105632	7.64041	-0.132553	0.222101	-2.90325	0.00369309	0.0482122
ENSMUSG00000079223	3.85742	0.270663	0.209873	-2.90332	0.00369228	0.0482122
ENSMUSG00000035790	364.11	-0.559282	0.192762	-2.90335	0.00369192	0.0482122
ENSMUSG00000082158	3.89645	-0.40404	0.18339	-2.90155	0.0037132	0.0484201
ENSMUSG00000113143	3.78703	-0.41197	0.184259	-2.90164	0.00371217	0.0484201
ENSMUSG00000037014	33.3512	-0.668039	0.243149	-2.90045	0.00372627	0.0485632
ENSMUSG00000106228	8.14522	0.333003	0.151822	2.89978	0.00373425	0.0486398
ENSMUSG00000037843	409.546	0.409763	0.141364	2.89855	0.00374897	0.0488041
ENSMUSG00000004568	698.389	0.372496	0.128518	2.89834	0.00375138	0.0488081
ENSMUSG00000028649	7450.19	0.293982	0.101477	2.89695	0.00376804	0.0489697
ENSMUSG00000054450	9.60485	-0.601224	0.228343	-2.89703	0.00376716	0.0489697
ENSMUSG00000036371	2352.29	-0.508832	0.175749	-2.89675	0.00377046	0.0489737
ENSMUSG00000076068	2.30098	-0.323917	0.158198	-2.89451	0.0037975	0.0492972
ENSMUSG00000103885	65.7603	0.714635	0.245795	2.89348	0.00380993	0.0494309
ENSMUSG00000023175	907.702	-0.539801	0.186768	-2.89233	0.00382399	0.0495855
ENSMUSG00000104725	2.35882	-0.0526563	0.160703	-2.89211	0.00382662	0.0495918
ENSMUSG00000001131	28.8728	0.676758	0.233403	2.89151	0.00383399	0.0496595
ENSMUSG00000060166	170.613	0.562977	0.19478	2.88891	0.00386583	0.0500439
ENSMUSG00000112064	2.13084	-0.399727	0.177814	-2.88858	0.00386984	0.0500679
ENSMUSG00000092935	2.32846	-0.317227	0.156844	-2.88836	0.0038726	0.0500755
ENSMUSG00000096976	36.0606	-0.702765	0.248922	-2.88794	0.00387772	0.0501138
ENSMUSG00000088314	1.88345	-0.431477	0.185111	-2.8872	0.00388689	0.0502042
ENSMUSG00000028047	188.767	0.602438	0.208487	2.88614	0.00389998	0.0503452
ENSMUSG00000085276	52.727	0.704556	0.24348	2.88506	0.0039134	0.0504903
ENSMUSG00000030432	67.764	-0.625115	0.217068	-2.88479	0.00391673	0.050505
ENSMUSG00000109301	2.266	0.0298872	0.181158	-2.88435	0.00392221	0.0505476
ENSMUSG00000034799	1745.8	0.389873	0.135165	2.88408	0.00392563	0.0505635
ENSMUSG00000059571	1.91234	-0.356906	0.16459	-2.88356	0.00393211	0.0506188
ENSMUSG00000036281	243.673	0.482074	0.1672	2.8826	0.00394405	0.0507443
ENSMUSG00000113872	2.31119	-0.319057	0.157233	-2.88204	0.00395113	0.0508072
ENSMUSG00000043241	1162.76	-0.263218	0.0913419	-2.8816	0.00395662	0.0508238
ENSMUSG00000105121	2.25049	-0.324359	0.158301	-2.88158	0.00395682	0.0508238
ENSMUSG00000090602	34.9472	-0.701606	0.248856	-2.881	0.0039641	0.0508672
ENSMUSG00000081343	2.4635	-0.0777425	0.195328	-2.88097	0.00396459	0.0508672
ENSMUSG00000099287	1.73806	-0.378138	0.168525	-2.87974	0.00398006	0.0510374
ENSMUSG00000105406	2.22871	-0.387341	0.174582	-2.87935	0.00398498	0.0510721
ENSMUSG00000108171	501.2	0.402719	0.139882	2.87897	0.0039898	0.0511056
ENSMUSG00000102317	116.044	0.611046	0.211821	2.87877	0.00399227	0.051109
ENSMUSG00000094641	1.81363	-0.368813	0.166831	-2.87807	0.0040011	0.0511937
ENSMUSG00000106548	2.65651	-0.291016	0.151385	-2.87765	0.00400652	0.0512347
ENSMUSG00000024081	398.141	-0.373878	0.12992	-2.87746	0.00400896	0.0512377
ENSMUSG00000079915	1.83748	-0.363396	0.165814	-2.87668	0.00401882	0.0512658
ENSMUSG00000020700	780.746	0.316034	0.109857	2.87676	0.00401778	0.0512658
ENSMUSG00000087240	185.305	-0.559437	0.194575	-2.87659	0.00402002	0.0512658
ENSMUSG00000095913	81.6735	0.65029	0.225465	2.87706	0.00401404	0.0512658
ENSMUSG00000025986	982.857	-0.305656	0.106312	-2.87501	0.00404009	0.0512771
ENSMUSG00000000561	178.371	-0.499857	0.173861	-2.87541	0.00403497	0.0512771
ENSMUSG00000090467	2.57236	-0.347561	0.168095	-2.87514	0.00403848	0.0512771
ENSMUSG00000015709	2243.77	0.388618	0.135104	2.87619	0.00402502	0.0512771
ENSMUSG00000109239	329.075	0.640766	0.222264	2.8758	0.00403011	0.0512771
ENSMUSG00000030774	1152.66	-0.293633	0.102109	-2.87569	0.00403152	0.0512771
ENSMUSG00000022035	415.645	-0.36352	0.126429	-2.87496	0.00404085	0.0512771
ENSMUSG00000029878	1809.26	-0.589413	0.205331	-2.87541	0.00403508	0.0512771
ENSMUSG00000015126	83.8425	-0.551348	0.191711	-2.87507	0.00403933	0.0512771
ENSMUSG00000086482	2.68914	-0.337522	0.165902	-2.87384	0.00405521	0.0514311
ENSMUSG00000025551	14259.3	0.56231	0.195504	2.87345	0.00406012	0.0514652
ENSMUSG00000065463	2.91749	-0.322509	0.161104	-2.87102	0.00409147	0.0518343
ENSMUSG00000020883	795.099	0.36291	0.126435	2.87021	0.004102	0.0518825
ENSMUSG00000020986	609.958	-0.33213	0.115697	-2.87055	0.00409754	0.0518825
ENSMUSG00000024515	693.778	0.365277	0.127259	2.87023	0.0041018	0.0518825
ENSMUSG00000064440	5.9359	-0.483053	0.202589	-2.86929	0.0041139	0.0520021
ENSMUSG00000018395	1181.34	-0.439784	0.153304	-2.86914	0.00411595	0.0520021
ENSMUSG00000035623	1614.87	-0.270789	0.0944306	-2.86753	0.00413689	0.0522215
ENSMUSG00000032187	1612.06	0.270646	0.0943896	2.86729	0.00414004	0.0522215
ENSMUSG00000024130	763.325	0.361367	0.126028	2.86729	0.00414009	0.0522215
ENSMUSG00000112683	1.628	-0.390207	0.170739	-2.86696	0.00414442	0.0522476
ENSMUSG00000105669	4.13069	-0.465099	0.196201	-2.8663	0.004153	0.0522989
ENSMUSG00000037236	3818.02	-0.588902	0.20581	-2.86645	0.00415101	0.0522989
ENSMUSG00000021377	654.995	-0.555036	0.193935	-2.86471	0.00417389	0.0525334
ENSMUSG00000105237	22.7697	-0.671457	0.245011	-2.86395	0.00418392	0.052631
ENSMUSG00000029516	1975.94	0.42764	0.149323	2.86337	0.00419158	0.0526701
ENSMUSG00000114003	50.9919	-0.695179	0.245312	-2.86337	0.00419155	0.0526701
ENSMUSG00000037234	1272.16	-0.320972	0.112111	-2.86291	0.00419767	0.052718
ENSMUSG00000112625	3.53154	-0.337681	0.168789	-2.86231	0.00420572	0.0527904
ENSMUSG00000028675	107.702	-0.65856	0.230945	-2.862	0.00420972	0.052805
ENSMUSG00000094374	5.35734	-0.553673	0.216148	-2.86187	0.00421144	0.052805
ENSMUSG00000034271	460.469	0.447747	0.1566	2.85897	0.00425017	0.0532618
ENSMUSG00000083305	27.0819	0.664665	0.234089	2.85828	0.00425951	0.0533498
ENSMUSG00000085957	24.9211	-0.698889	0.248929	-2.85758	0.00426879	0.0534083
ENSMUSG00000114282	42.3172	0.653932	0.228075	2.8577	0.00426717	0.0534083
ENSMUSG00000029775	871.392	0.360359	0.126203	2.85518	0.0043012	0.0537847
ENSMUSG00000103393	662.332	-0.219847	0.0770268	-2.85408	0.00431618	0.0538267
ENSMUSG00000082716	3.63906	-0.532674	0.208215	-2.8542	0.0043145	0.0538267
ENSMUSG00000041781	399.326	-0.390708	0.136881	-2.85421	0.00431443	0.0538267
ENSMUSG00000113357	12.4005	0.618508	0.222231	2.85433	0.00431279	0.0538267
ENSMUSG00000058176	2.13642	0.12862	0.184789	-2.8546	0.00430915	0.0538267
ENSMUSG00000078485	233.729	0.35264	0.12358	2.85377	0.00432043	0.0538506
ENSMUSG00000092417	75.4884	-0.532111	0.186556	-2.85318	0.00432837	0.0539206
ENSMUSG00000028957	664.632	0.466588	0.163553	2.85208	0.00434346	0.0540504
ENSMUSG00000075706	194.354	-0.546983	0.19191	-2.85211	0.00434297	0.0540504
ENSMUSG00000112593	50.9048	0.68789	0.240527	2.85187	0.0043463	0.0540566
ENSMUSG00000087716	3.1474	-0.255613	0.143428	-2.85155	0.00435072	0.0540826
ENSMUSG00000034744	139.141	-0.497937	0.174695	-2.85072	0.00436201	0.0541647
ENSMUSG00000035199	419.643	-0.374643	0.131413	-2.85089	0.00435968	0.0541647
ENSMUSG00000101685	6.27523	-0.599559	0.226039	-2.8502	0.00436911	0.0541948
ENSMUSG00000022680	749.796	-0.302653	0.106181	-2.85021	0.00436903	0.0541948
ENSMUSG00000037364	607.665	0.390683	0.137117	2.84891	0.00438689	0.0543861
ENSMUSG00000026442	2125.99	0.455277	0.159791	2.84848	0.00439284	0.0543882
ENSMUSG00000026443	863.708	0.48529	0.170312	2.84839	0.00439411	0.0543882
ENSMUSG00000087833	3.28965	0.111407	0.175764	-2.8486	0.00439114	0.0543882
ENSMUSG00000085471	105.563	0.624996	0.219217	2.84792	0.00440061	0.0544165
ENSMUSG00000103220	47.6483	0.657206	0.230097	2.84788	0.00440109	0.0544165
ENSMUSG00000065738	1.55422	-0.396541	0.171939	-2.84749	0.00440658	0.0544185
ENSMUSG00000082780	2.26911	-0.3124	0.155912	-2.8474	0.00440778	0.0544185
ENSMUSG00000082177	9.15627	-0.505852	0.209748	-2.84736	0.00440831	0.0544185
ENSMUSG00000050556	1601.79	0.364072	0.127869	2.84702	0.00441301	0.0544287
ENSMUSG00000035901	1197.01	0.230958	0.0811249	2.84696	0.00441384	0.0544287
ENSMUSG00000041817	702.239	-0.354852	0.124683	-2.84606	0.00442643	0.054555
ENSMUSG00000006941	180.163	-0.570834	0.200736	-2.84548	0.00443448	0.0546048
ENSMUSG00000022205	937.633	-0.571425	0.201083	-2.84543	0.00443519	0.0546048
ENSMUSG00000104797	3.38358	0.0576635	0.191424	-2.84515	0.00443899	0.0546225
ENSMUSG00000087672	2.11552	-0.326074	0.15869	-2.84432	0.00445059	0.0547331
ENSMUSG00000110849	21.2952	-0.121104	0.248062	-2.84417	0.00445271	0.0547331
ENSMUSG00000068036	1758.48	0.226422	0.0796201	2.84378	0.00445818	0.0547713
ENSMUSG00000043432	43.1423	0.62712	0.220405	2.84292	0.00447029	0.0548909
ENSMUSG00000086067	100.873	0.602693	0.21188	2.84269	0.00447352	0.0549014
ENSMUSG00000081895	2.90626	-0.0261355	0.183414	-2.84247	0.00447651	0.054909
ENSMUSG00000111375	1391.11	-0.410097	0.144391	-2.84043	0.00450527	0.0552313
ENSMUSG00000042308	354.473	0.413937	0.145729	2.84019	0.00450862	0.0552313
ENSMUSG00000083601	5.97733	-0.396774	0.183509	-2.8401	0.00450999	0.0552313
ENSMUSG00000024614	482.839	-0.475056	0.167304	-2.83993	0.00451233	0.0552313
ENSMUSG00000085081	135.024	0.661846	0.232513	2.83972	0.00451533	0.0552388
ENSMUSG00000108377	10.9345	0.639713	0.22842	2.83944	0.00451925	0.0552556
ENSMUSG00000021987	882.578	-0.394853	0.139074	-2.83928	0.00452148	0.0552556
ENSMUSG00000098891	2.20763	-0.458177	0.192933	-2.83907	0.0045245	0.0552633
ENSMUSG00000050587	11952.2	0.390951	0.137707	2.83865	0.00453042	0.0552849
ENSMUSG00000065990	145.905	-0.660918	0.234032	-2.83858	0.00453154	0.0552849
ENSMUSG00000114758	7.95441	0.482974	0.18779	2.83844	0.00453343	0.0552849
ENSMUSG00000027525	2706	0.408328	0.143889	2.83741	0.00454805	0.055434
ENSMUSG00000022261	1060.79	-0.296084	0.104389	-2.83636	0.00456313	0.0555885
ENSMUSG00000110546	3.69754	0.150817	0.214838	-2.83444	0.00459062	0.0558647
ENSMUSG00000097504	69.9815	0.593395	0.209245	2.83455	0.00458904	0.0558647
ENSMUSG00000039671	1540.47	0.342796	0.120944	2.83426	0.00459315	0.055866
ENSMUSG00000022280	496.164	-0.378044	0.133464	-2.83276	0.00461484	0.0561003
ENSMUSG00000088463	1.88898	-0.349408	0.163298	-2.83154	0.00463242	0.0562354
ENSMUSG00000027894	1263.46	0.312702	0.110464	2.8307	0.00464464	0.0562354
ENSMUSG00000081916	6.13827	0.353338	0.15744	2.83087	0.00464211	0.0562354
ENSMUSG00000077339	6.4368	0.464171	0.184882	2.83087	0.0046422	0.0562354
ENSMUSG00000045896	379.316	-0.350162	0.123703	-2.83055	0.00464682	0.0562354
ENSMUSG00000107413	6.08233	-0.464105	0.199597	-2.83048	0.00464782	0.0562354
ENSMUSG00000000605	658.475	-0.387099	0.136707	-2.83154	0.00463251	0.0562354
ENSMUSG00000068314	1.84239	-0.350057	0.16339	-2.83076	0.00464372	0.0562354
ENSMUSG00000022390	649.226	0.366711	0.12952	2.83118	0.00463767	0.0562354
ENSMUSG00000002280	160.952	0.425295	0.150229	2.83023	0.00465151	0.0562507
ENSMUSG00000039354	655.335	-0.256501	0.0906701	-2.82891	0.00467066	0.0563939
ENSMUSG00000108753	2.84413	0.163893	0.205314	-2.82894	0.00467026	0.0563939
ENSMUSG00000082947	2.02207	0.0175889	0.185053	-2.82902	0.00466913	0.0563939
ENSMUSG00000088495	2.42467	-0.296792	0.152676	-2.82864	0.00467457	0.0564117
ENSMUSG00000051232	128.307	-0.463905	0.163951	-2.8284	0.00467813	0.0564252
ENSMUSG00000058558	537.242	-0.603551	0.21389	-2.82809	0.00468263	0.0564501
ENSMUSG00000071180	141.044	-0.623193	0.220846	-2.82736	0.00469336	0.05655
ENSMUSG00000109832	2.29889	-0.363783	0.17106	-2.82681	0.00470139	0.0566168
ENSMUSG00000032788	719.223	0.375002	0.132651	2.82665	0.0047038	0.0566168
ENSMUSG00000105805	2.27738	-0.308451	0.155133	-2.8262	0.00471032	0.0566658
ENSMUSG00000031577	266.81	-0.484565	0.171508	-2.82579	0.00471636	0.0567091
ENSMUSG00000026087	95.8771	-0.526692	0.186412	-2.82506	0.00472718	0.0568096
ENSMUSG00000020180	324.011	-0.433653	0.153545	-2.82459	0.00473407	0.0568629
ENSMUSG00000114238	2.09924	-0.383032	0.175044	-2.82431	0.0047383	0.0568841
ENSMUSG00000045039	808.375	0.377209	0.133562	2.82413	0.00474087	0.0568855
ENSMUSG00000108150	2.13934	-0.0544908	0.180728	-2.82362	0.00474844	0.0569468
ENSMUSG00000057406	1228.97	-0.31937	0.113298	-2.81882	0.00481998	0.0577749
ENSMUSG00000062997	98.5834	-0.680225	0.243519	-2.81859	0.00482345	0.0577865
ENSMUSG00000060988	5592.43	0.355599	0.126175	2.81808	0.00483122	0.0578497
ENSMUSG00000026223	2777.67	-0.508285	0.180525	-2.81739	0.00484151	0.0579429
ENSMUSG00000113557	39.9789	0.703279	0.248365	2.81718	0.00484479	0.0579522
ENSMUSG00000040760	1036.7	-0.39316	0.139592	-2.81669	0.00485213	0.05801
ENSMUSG00000029147	359.016	-0.326115	0.115788	-2.81614	0.00486038	0.0580487
ENSMUSG00000046523	121.258	-0.579601	0.205894	-2.81622	0.00485923	0.0580487
ENSMUSG00000039221	69.2531	-0.687166	0.247403	-2.81548	0.00487045	0.0581389
ENSMUSG00000100549	2.28814	-0.303087	0.154018	-2.81495	0.00487845	0.0582045
ENSMUSG00000109929	3.33761	0.236133	0.124461	2.81463	0.00488333	0.0582326
ENSMUSG00000084085	13.2503	-0.520017	0.214668	-2.81358	0.00489937	0.0583938
ENSMUSG00000103884	3.39405	-0.117174	0.21745	-2.81252	0.00491555	0.0585565
ENSMUSG00000102250	66.6654	0.677662	0.239807	2.81225	0.00491961	0.0585747
ENSMUSG00000030031	89.7511	-0.540369	0.192185	-2.81112	0.00493686	0.0587499
ENSMUSG00000026743	1590.88	0.287141	0.102159	2.81072	0.00494301	0.0587911
ENSMUSG00000037300	511.961	0.441091	0.156913	2.81057	0.0049454	0.0587911
ENSMUSG00000083430	2.19047	-0.311614	0.155809	-2.8095	0.00496181	0.0588997
ENSMUSG00000028668	211.076	-0.37379	0.133005	-2.80958	0.00496068	0.0588997
ENSMUSG00000024082	189.122	-0.53716	0.191262	-2.80948	0.00496217	0.0588997
ENSMUSG00000029559	265.551	-0.501771	0.178644	-2.80898	0.00496989	0.058961
ENSMUSG00000019054	322.592	0.31858	0.113424	2.8086	0.00497582	0.0590012
ENSMUSG00000022658	646.388	-0.442648	0.157654	-2.80815	0.00498277	0.0590534
ENSMUSG00000027162	624.018	-0.547753	0.195264	-2.80778	0.00498843	0.0590902
ENSMUSG00000105203	122.428	-0.640322	0.229015	-2.8074	0.00499425	0.0591289
ENSMUSG00000087258	44.776	0.656747	0.233569	2.80714	0.00499836	0.0591473
ENSMUSG00000029389	194.771	0.319792	0.113946	2.80664	0.00500613	0.059209
ENSMUSG00000018411	1583.24	0.262584	0.0935887	2.80574	0.00502016	0.0593446
ENSMUSG00000029088	20368.6	0.524219	0.186741	2.80521	0.00502833	0.0594107
ENSMUSG00000017781	710.375	-0.321574	0.114646	-2.80484	0.00503416	0.0594493
ENSMUSG00000027405	237.36	-0.502297	0.179144	-2.80441	0.00504086	0.0594981
ENSMUSG00000113072	2.14762	-0.311657	0.155816	-2.8027	0.00506774	0.0597849
ENSMUSG00000071866	621.146	-0.583169	0.20845	-2.80239	0.0050726	0.0598118
ENSMUSG00000110745	2.19115	-0.308437	0.155154	-2.80207	0.00507757	0.0598398
ENSMUSG00000006005	1906.31	-0.480801	0.171682	-2.80168	0.00508374	0.0598821
ENSMUSG00000015843	769.565	0.437214	0.156043	2.80115	0.00509201	0.0599185
ENSMUSG00000034563	792.911	-0.349602	0.124795	-2.80129	0.00508991	0.0599185
ENSMUSG00000064368	570.166	-0.66235	0.246615	-2.80048	0.00510269	0.0600136
ENSMUSG00000026434	1131.57	-0.489781	0.175008	-2.79979	0.00511358	0.0601112
ENSMUSG00000028419	546.84	-0.54666	0.195458	-2.79948	0.00511846	0.0601299
ENSMUSG00000110688	11.2399	-0.203644	0.239793	-2.79936	0.00512037	0.0601299
ENSMUSG00000007989	1375.55	-0.405887	0.145023	-2.79909	0.00512466	0.0601498
ENSMUSG00000021779	3765.97	0.422056	0.150763	2.79892	0.00512733	0.0601506
ENSMUSG00000110230	1694.9	0.324009	0.115767	2.79872	0.00513051	0.0601575
ENSMUSG00000109395	9.81883	-0.586859	0.228377	-2.79833	0.00513669	0.0601994
ENSMUSG00000060568	935.979	0.45014	0.160899	2.79702	0.00515766	0.0603317
ENSMUSG00000103848	2.38265	-0.292096	0.151702	-2.79692	0.00515921	0.0603317
ENSMUSG00000070980	4.38676	-0.00729306	0.204669	-2.79746	0.00515069	0.0603317
ENSMUSG00000093949	28.3148	0.673835	0.241691	2.79679	0.00516128	0.0603317
ENSMUSG00000111107	37.8972	0.674696	0.240551	2.79691	0.00515944	0.0603317
ENSMUSG00000073554	1.75009	0.0453846	0.193463	-2.79665	0.00516362	0.0603317
ENSMUSG00000103633	2.64713	-0.388786	0.180973	-2.79643	0.00516714	0.0603423
ENSMUSG00000022378	2084.52	0.350062	0.125182	2.79621	0.00517064	0.0603528
ENSMUSG00000064601	2.30975	-0.297323	0.152824	-2.79528	0.00518551	0.0604958
ENSMUSG00000024587	542.545	-0.447628	0.160196	-2.79451	0.00519781	0.0606088
ENSMUSG00000109960	2.26382	-0.300296	0.153455	-2.79428	0.00520158	0.0606222
ENSMUSG00000062006	144.211	-0.680947	0.247693	-2.79394	0.00520699	0.0606227
ENSMUSG00000110116	2.57097	0.0902143	0.168364	-2.79401	0.00520583	0.0606227
ENSMUSG00000101082	3.4926	-0.318826	0.16557	-2.79379	0.00520947	0.0606227
ENSMUSG00000102312	2124.98	0.279746	0.100176	2.79253	0.00522984	0.0608291
ENSMUSG00000114827	17.758	0.662768	0.238529	2.79197	0.00523885	0.0609033
ENSMUSG00000023800	2267.4	0.321382	0.115118	2.79168	0.00524344	0.060926
ENSMUSG00000089791	2.43662	0.0328557	0.154536	-2.78829	0.00529863	0.0614286
ENSMUSG00000026353	763.809	-0.375982	0.134848	-2.78821	0.00529996	0.0614286
ENSMUSG00000072964	4843.12	-0.476343	0.170914	-2.78829	0.00529871	0.0614286
ENSMUSG00000105787	2.69942	-0.0977619	0.218953	-2.78881	0.00529022	0.0614286
ENSMUSG00000053310	518.021	0.53556	0.191885	2.78847	0.0052958	0.0614286
ENSMUSG00000103317	18.0282	0.664175	0.237533	2.78653	0.00532765	0.0617051
ENSMUSG00000113061	18.5976	-0.54559	0.221406	-2.78643	0.00532915	0.0617051
[truncated: 24,226 more rows]

## Sheet: RiboTag_DESeq2_Male
gene_ens	baseMean	log2FoldChange	lfcSE	stat	pvalue	padj
ENSMUSG00000049001	269.094	2.90001	0.0821791	29.3754	1.13e-189	9.67e-186
ENSMUSG00000021474	196.795	-1.69909	0.0733986	-22.3274	2e-110	8.55e-107
ENSMUSG00000027400	580.434	-1.59994	0.0850005	-18.909	9.61e-80	2.73e-76
ENSMUSG00000032259	882.901	1.48719	0.0869865	17.4243	5.4e-68	1.15e-64
ENSMUSG00000061762	357.321	-1.10742	0.065356	-16.8416	1.21e-63	2.06e-60
ENSMUSG00000001985	1071.58	0.836617	0.0581245	14.3804	6.87e-47	9.77e-44
ENSMUSG00000068696	2924.86	0.690882	0.0548411	12.5955	2.24e-36	2.63e-33
ENSMUSG00000020178	823.477	1.06017	0.0873473	12.5785	2.77e-36	2.63e-33
ENSMUSG00000040856	348.91	-1.00111	0.0793649	-12.5865	2.5e-36	2.63e-33
ENSMUSG00000021478	554.211	-1.08173	0.0869712	-12.5441	4.28e-36	3.65e-33
ENSMUSG00000068859	300.216	1.00726	0.0813974	12.3339	5.95e-35	4.61e-32
ENSMUSG00000027765	215.501	1.05828	0.0877112	12.2259	2.26e-34	1.61e-31
ENSMUSG00000045573	14285.8	1.00379	0.0872836	11.9242	8.85e-33	5.81e-30
ENSMUSG00000040659	190.525	-0.951125	0.0796317	-11.859	1.93e-32	1.18e-29
ENSMUSG00000050473	150.627	-1.01725	0.0863907	-11.7029	1.23e-31	7.01e-29
ENSMUSG00000035277	92.189	-0.977521	0.0820022	-11.6907	1.42e-31	7.58e-29
ENSMUSG00000026826	117.873	-0.838063	0.0800192	-11.6274	2.99e-31	1.5e-28
ENSMUSG00000046922	259.316	0.939466	0.0875945	10.9095	1.04e-27	4.93e-25
ENSMUSG00000027834	411.812	-0.759369	0.0699414	-10.8334	2.39e-27	1.07e-24
ENSMUSG00000032257	57.044	0.942244	0.0870613	10.679	1.28e-26	5.44e-24
ENSMUSG00000050511	84.2626	0.932079	0.086856	10.5786	3.74e-26	1.52e-23
ENSMUSG00000032192	773.303	0.545427	0.0517142	10.5401	5.64e-26	2.19e-23
ENSMUSG00000052981	208.249	-0.78641	0.0773719	-10.1213	4.44e-24	1.65e-21
ENSMUSG00000028785	3904.04	0.508391	0.0513296	9.90356	4.02e-23	1.43e-20
ENSMUSG00000102796	62.7047	0.865593	0.0876387	9.71851	2.51e-22	8.58e-20
ENSMUSG00000005973	238.342	0.656982	0.0676759	9.67806	3.74e-22	1.23e-19
ENSMUSG00000042258	46.4607	-0.862396	0.0874236	-9.64314	5.26e-22	1.66e-19
ENSMUSG00000078816	1136.96	-0.613254	0.064481	-9.50778	1.95e-21	5.94e-19
ENSMUSG00000029103	793.768	-0.476811	0.0502283	-9.48788	2.36e-21	6.94e-19
ENSMUSG00000040495	96.126	-0.821392	0.0859083	-9.47655	2.63e-21	7.48e-19
ENSMUSG00000005089	1219.26	-0.656875	0.0696203	-9.43093	4.06e-21	1.12e-18
ENSMUSG00000010066	666.683	0.630472	0.0670032	9.40165	5.37e-21	1.43e-18
ENSMUSG00000026247	47.6286	0.821548	0.0873795	9.2387	2.5e-20	6.45e-18
ENSMUSG00000031824	897.598	-0.471694	0.0511319	-9.22119	2.94e-20	7.38e-18
ENSMUSG00000102564	52.0091	0.810604	0.0871116	9.21616	3.08e-20	7.51e-18
ENSMUSG00000073367	31.8313	-0.817168	0.0862144	-9.18702	4.04e-20	9.58e-18
ENSMUSG00000019997	86.2169	-0.382948	0.0589388	-9.07879	1.1e-19	2.53e-17
ENSMUSG00000033768	1237.1	0.489259	0.0544099	8.98922	2.49e-19	5.59e-17
ENSMUSG00000028005	1104.83	0.41248	0.0459394	8.97654	2.79e-19	6.12e-17
ENSMUSG00000110824	529.453	0.530944	0.0592678	8.95048	3.54e-19	7.55e-17
ENSMUSG00000030554	74.3354	-0.772926	0.085547	-8.91598	4.84e-19	1.01e-16
ENSMUSG00000052188	486.459	0.614267	0.0688627	8.90965	5.12e-19	1.04e-16
ENSMUSG00000048240	1575.23	0.335202	0.0382377	8.7653	1.86e-18	3.7e-16
ENSMUSG00000033007	201.432	-0.723401	0.084859	-8.52024	1.59e-17	3.09e-15
ENSMUSG00000038805	348.761	0.558879	0.0657308	8.48913	2.08e-17	3.95e-15
ENSMUSG00000079499	33.5479	-0.750407	0.0867035	-8.44115	3.14e-17	5.83e-15
ENSMUSG00000027210	2175.73	0.337099	0.0401875	8.38743	4.97e-17	9.02e-15
ENSMUSG00000031028	413.702	-0.466425	0.0569237	-8.187	2.68e-16	4.76e-14
ENSMUSG00000018965	1789.28	-0.438593	0.0537111	-8.16423	3.23e-16	5.63e-14
ENSMUSG00000030659	250.243	0.526782	0.0659486	7.97211	1.56e-15	2.66e-13
ENSMUSG00000038738	754.563	-0.548421	0.0690929	-7.93283	2.14e-15	3.58e-13
ENSMUSG00000085996	575.757	0.58839	0.0794357	7.91454	2.48e-15	4.07e-13
ENSMUSG00000037624	567.165	0.529103	0.0672287	7.86425	3.71e-15	5.98e-13
ENSMUSG00000047904	29.0837	-0.680486	0.0851654	-7.84838	4.21e-15	6.66e-13
ENSMUSG00000038417	303.464	0.613683	0.0781862	7.83964	4.52e-15	7.01e-13
ENSMUSG00000040479	553.343	-0.459337	0.0588784	-7.79494	6.44e-15	9.82e-13
ENSMUSG00000027500	253.709	-0.639827	0.0821825	-7.77459	7.57e-15	1.13e-12
ENSMUSG00000029219	14.7522	0.650049	0.077487	7.75683	8.71e-15	1.28e-12
ENSMUSG00000087185	90.2778	-0.634665	0.0818799	-7.69211	1.45e-14	2.09e-12
ENSMUSG00000047446	272.999	-0.472785	0.0625252	-7.55163	4.3e-14	6.11e-12
ENSMUSG00000004366	212.827	-0.626756	0.0831148	-7.52437	5.3e-14	7.41e-12
ENSMUSG00000057614	518.411	-0.361709	0.0482741	-7.4892	6.93e-14	9.54e-12
ENSMUSG00000033910	1212.39	0.61728	0.0825367	7.4846	7.18e-14	9.72e-12
ENSMUSG00000030774	567.533	-0.486246	0.0650976	-7.46559	8.29e-14	1.11e-11
ENSMUSG00000030067	2360.26	0.414029	0.0555178	7.45712	8.84e-14	1.16e-11
ENSMUSG00000027669	163.666	-0.59328	0.0794909	-7.4444	9.74e-14	1.26e-11
ENSMUSG00000028832	502.055	-0.646273	0.0872298	-7.43497	1.05e-13	1.33e-11
ENSMUSG00000039629	1133.55	-0.350838	0.047498	-7.38492	1.53e-13	1.91e-11
ENSMUSG00000045871	25.5647	0.612171	0.0823045	7.36663	1.75e-13	2.16e-11
ENSMUSG00000097596	112.163	-0.574636	0.0778488	-7.34135	2.11e-13	2.58e-11
ENSMUSG00000087202	1214.36	0.313359	0.0428381	7.31415	2.59e-13	3.11e-11
ENSMUSG00000007656	1135.55	0.441549	0.0610171	7.23533	4.64e-13	5.51e-11
ENSMUSG00000027220	141.754	-0.579351	0.0805634	-7.16235	7.93e-13	9.27e-11
ENSMUSG00000021194	775.41	-0.446908	0.0624695	-7.15196	8.55e-13	9.87e-11
ENSMUSG00000040606	687.852	0.386635	0.0543189	7.11604	1.11e-12	1.26e-10
ENSMUSG00000060371	3995.21	0.276607	0.0389349	7.10413	1.21e-12	1.36e-10
ENSMUSG00000086040	1289.73	0.399838	0.0570239	7.01075	2.37e-12	2.63e-10
ENSMUSG00000038077	121.323	-0.534833	0.0760656	-6.99999	2.56e-12	2.8e-10
ENSMUSG00000007207	211.791	-0.528063	0.0758059	-6.95118	3.62e-12	3.91e-10
ENSMUSG00000039714	44.949	-0.438036	0.0692193	-6.92481	4.37e-12	4.66e-10
ENSMUSG00000037905	363.538	-0.394453	0.0581548	-6.77825	1.22e-11	1.28e-09
ENSMUSG00000030854	1581.96	0.337715	0.0502242	6.72379	1.77e-11	1.84e-09
ENSMUSG00000102605	100.917	-0.587263	0.0874567	-6.71423	1.89e-11	1.94e-09
ENSMUSG00000046844	645.21	0.410369	0.0612679	6.69634	2.14e-11	2.17e-09
ENSMUSG00000024743	605.298	-0.38198	0.0576878	-6.61858	3.63e-11	3.64e-09
ENSMUSG00000038453	1157.4	-0.303445	0.0460959	-6.58195	4.64e-11	4.61e-09
ENSMUSG00000052727	10651.4	-0.283204	0.0431061	-6.56985	5.04e-11	4.94e-09
ENSMUSG00000053024	170.589	-0.490299	0.0746456	-6.54966	5.77e-11	5.59e-09
ENSMUSG00000046719	22.2712	-0.486085	0.0754533	-6.54403	5.99e-11	5.74e-09
ENSMUSG00000020917	581.483	0.361865	0.0556288	6.503	7.87e-11	7.47e-09
ENSMUSG00000027849	445.372	0.390469	0.0606955	6.42894	1.28e-10	1.21e-08
ENSMUSG00000074637	51.1165	0.562623	0.0876443	6.35967	2.02e-10	1.88e-08
ENSMUSG00000027438	1510.73	-0.328565	0.0518465	-6.33664	2.35e-10	2.16e-08
ENSMUSG00000013846	73.0255	-0.539524	0.084772	-6.3315	2.43e-10	2.2e-08
ENSMUSG00000053025	1039.2	-0.442521	0.0699194	-6.32804	2.48e-10	2.23e-08
ENSMUSG00000085438	712.155	-0.432447	0.0689928	-6.26632	3.7e-10	3.29e-08
ENSMUSG00000025582	375.573	-0.546648	0.0877032	-6.26369	3.76e-10	3.31e-08
ENSMUSG00000034472	1859.43	0.410008	0.0655096	6.25823	3.89e-10	3.39e-08
ENSMUSG00000030729	892.236	-0.427839	0.0685791	-6.23688	4.46e-10	3.85e-08
ENSMUSG00000113313	148.822	0.443603	0.0730901	6.05546	1.4e-09	1.2e-07
ENSMUSG00000068735	160.096	-0.44405	0.0737928	-6.00507	1.91e-09	1.62e-07
ENSMUSG00000039621	431.762	0.375048	0.0625347	5.99438	2.04e-09	1.71e-07
ENSMUSG00000085826	95.7659	-0.526196	0.0876528	-5.99074	2.09e-09	1.73e-07
ENSMUSG00000026825	3329.45	-0.225039	0.0378058	-5.95231	2.64e-09	2.17e-07
ENSMUSG00000038026	141.427	-0.444519	0.0745842	-5.94382	2.78e-09	2.24e-07
ENSMUSG00000028639	643.515	0.272124	0.0457694	5.94438	2.77e-09	2.24e-07
ENSMUSG00000037014	15.0176	-0.472534	0.0778035	-5.93352	2.97e-09	2.37e-07
ENSMUSG00000067578	25.0718	0.48319	0.0812689	5.92945	3.04e-09	2.4e-07
ENSMUSG00000043391	380.713	0.329536	0.055915	5.89056	3.85e-09	3.01e-07
ENSMUSG00000059173	809.932	-0.401199	0.0681567	-5.88533	3.97e-09	3.08e-07
ENSMUSG00000017631	1370.41	-0.223954	0.0384233	-5.82818	5.6e-09	4.31e-07
ENSMUSG00000024524	5189.83	0.216228	0.037334	5.79166	6.97e-09	5.31e-07
ENSMUSG00000045441	749.76	0.393555	0.0680487	5.7819	7.39e-09	5.58e-07
ENSMUSG00000070570	423.289	-0.283475	0.0582644	-5.77511	7.69e-09	5.76e-07
ENSMUSG00000046341	35.5755	-0.498541	0.0862831	-5.74007	9.46e-09	7.02e-07
ENSMUSG00000079671	199.099	-0.415003	0.0758454	-5.73559	9.72e-09	7.15e-07
ENSMUSG00000031748	3236.2	0.199418	0.0348612	5.72013	1.06e-08	7.76e-07
ENSMUSG00000067879	195.648	-0.408627	0.0752284	-5.70669	1.15e-08	8.27e-07
ENSMUSG00000062591	1143.09	-0.317442	0.055617	-5.70643	1.15e-08	8.27e-07
ENSMUSG00000036745	1474.59	-0.235202	0.0413171	-5.69227	1.25e-08	8.92e-07
ENSMUSG00000078307	720.214	0.304748	0.0536357	5.6815	1.34e-08	9.42e-07
ENSMUSG00000027087	459.508	-0.306671	0.0540872	-5.66825	1.44e-08	1.01e-06
ENSMUSG00000030844	121.897	0.468231	0.0828855	5.63913	1.71e-08	1.19e-06
ENSMUSG00000024642	571.611	0.294541	0.0522509	5.63592	1.74e-08	1.2e-06
ENSMUSG00000079056	542.635	-0.297455	0.0528148	-5.63042	1.8e-08	1.22e-06
ENSMUSG00000044352	783.157	0.2674	0.0474883	5.63009	1.8e-08	1.22e-06
ENSMUSG00000046699	226.359	0.394077	0.0701656	5.61073	2.01e-08	1.35e-06
ENSMUSG00000048251	2396.07	0.255495	0.0455379	5.61042	2.02e-08	1.35e-06
ENSMUSG00000072235	459.238	-0.335255	0.0599476	-5.59012	2.27e-08	1.5e-06
ENSMUSG00000029608	753.059	-0.410463	0.0734672	-5.58515	2.33e-08	1.53e-06
ENSMUSG00000053310	1165.85	0.469349	0.0841758	5.57988	2.41e-08	1.57e-06
ENSMUSG00000052135	97.6374	0.451941	0.0814886	5.52704	3.26e-08	2.11e-06
ENSMUSG00000054728	9482.52	0.296644	0.053683	5.52577	3.28e-08	2.11e-06
ENSMUSG00000073557	789.412	-0.250852	0.045821	-5.47392	4.4e-08	2.8e-06
ENSMUSG00000040035	532.075	-0.404068	0.0739991	-5.45791	4.82e-08	3.05e-06
ENSMUSG00000092812	32.2702	-0.465788	0.0852987	-5.44716	5.12e-08	3.21e-06
ENSMUSG00000022973	2167.55	-0.21574	0.0396724	-5.43796	5.39e-08	3.36e-06
ENSMUSG00000111348	134.459	0.413503	0.075951	5.43234	5.56e-08	3.44e-06
ENSMUSG00000033419	602.603	-0.263155	0.0484661	-5.42817	5.69e-08	3.5e-06
ENSMUSG00000030084	188.709	-0.441726	0.0813059	-5.42502	5.79e-08	3.53e-06
ENSMUSG00000022623	887.188	0.30786	0.0569205	5.40795	6.37e-08	3.86e-06
ENSMUSG00000022108	761.498	-0.281878	0.0521492	-5.40447	6.5e-08	3.91e-06
ENSMUSG00000090125	164.145	0.465465	0.0862411	5.40087	6.63e-08	3.96e-06
ENSMUSG00000025607	6213.43	0.329613	0.0610862	5.39585	6.82e-08	4.04e-06
ENSMUSG00000044667	2143.87	0.210354	0.0390533	5.38616	7.2e-08	4.21e-06
ENSMUSG00000100241	9.92654	0.355124	0.0659993	5.38674	7.17e-08	4.21e-06
ENSMUSG00000029999	326.746	0.344714	0.064021	5.38282	7.33e-08	4.26e-06
ENSMUSG00000034898	708.917	0.286159	0.0531628	5.38131	7.39e-08	4.26e-06
ENSMUSG00000035033	86.5379	-0.288431	0.0606531	-5.37434	7.69e-08	4.38e-06
ENSMUSG00000036667	1949.71	0.246323	0.0458348	5.37395	7.7e-08	4.38e-06
ENSMUSG00000040125	681.873	-0.453973	0.0847203	-5.36143	8.26e-08	4.67e-06
ENSMUSG00000022055	1341.71	-0.436442	0.0817859	-5.33766	9.42e-08	5.29e-06
ENSMUSG00000026797	1768.73	-0.242504	0.0455731	-5.3208	1.03e-07	5.75e-06
ENSMUSG00000003352	305.76	-0.362939	0.0681559	-5.32013	1.04e-07	5.75e-06
ENSMUSG00000024952	120.173	0.424857	0.0803692	5.26975	1.37e-07	7.52e-06
ENSMUSG00000042105	500.324	0.300221	0.0570614	5.2605	1.44e-07	7.86e-06
ENSMUSG00000042804	36.209	-0.464894	0.0876601	-5.24962	1.52e-07	8.29e-06
ENSMUSG00000078161	571.333	0.276416	0.0527798	5.23631	1.64e-07	8.85e-06
ENSMUSG00000020029	124.47	-0.427512	0.0814916	-5.23451	1.65e-07	8.88e-06
ENSMUSG00000076617	10.5842	-0.387284	0.0726143	-5.21184	1.87e-07	9.93e-06
ENSMUSG00000114291	20.8962	0.427106	0.0814198	5.21148	1.87e-07	9.93e-06
ENSMUSG00000003134	423.214	0.308342	0.0593021	5.19829	2.01e-07	1.06e-05
ENSMUSG00000027634	1182.16	-0.300491	0.0578421	-5.19442	2.05e-07	1.07e-05
ENSMUSG00000032532	63.7351	-0.327661	0.0675157	-5.19483	2.05e-07	1.07e-05
ENSMUSG00000020644	32.2918	-0.312445	0.0648656	-5.15808	2.5e-07	1.29e-05
ENSMUSG00000032589	2172.85	-0.331077	0.0650685	-5.08802	3.62e-07	1.85e-05
ENSMUSG00000023011	568.807	-0.266207	0.05231	-5.08748	3.63e-07	1.85e-05
ENSMUSG00000013698	531.106	-0.322537	0.0638451	-5.05023	4.41e-07	2.24e-05
ENSMUSG00000026833	595.185	-0.440753	0.0877133	-5.0421	4.6e-07	2.33e-05
ENSMUSG00000014602	4721.8	-0.152423	0.0303225	-5.02666	4.99e-07	2.51e-05
ENSMUSG00000035566	1275.95	0.248964	0.0496708	5.01189	5.39e-07	2.69e-05
ENSMUSG00000040407	2553.61	0.247297	0.0495132	4.99458	5.9e-07	2.93e-05
ENSMUSG00000029309	788.953	-0.424035	0.0851101	-4.98478	6.2e-07	3.06e-05
ENSMUSG00000023004	171.915	-0.378945	0.0759912	-4.98113	6.32e-07	3.1e-05
ENSMUSG00000047557	26.6681	-0.425801	0.0850106	-4.96189	6.98e-07	3.4e-05
ENSMUSG00000104507	58.3961	0.436063	0.0874808	4.95962	7.06e-07	3.43e-05
ENSMUSG00000091816	71.2633	0.429085	0.0862476	4.94937	7.45e-07	3.59e-05
ENSMUSG00000001270	3151.06	0.243807	0.0493034	4.94486	7.62e-07	3.65e-05
ENSMUSG00000026185	109.466	-0.391727	0.0806709	-4.93998	7.81e-07	3.73e-05
ENSMUSG00000034891	435.449	-0.330429	0.0670031	-4.92845	8.29e-07	3.93e-05
ENSMUSG00000087563	361.335	0.289609	0.0588939	4.9158	8.84e-07	4.15e-05
ENSMUSG00000086717	8.39831	-0.32434	0.0650478	-4.9166	8.81e-07	4.15e-05
ENSMUSG00000098712	66.6142	0.431558	0.08747	4.91186	9.02e-07	4.21e-05
ENSMUSG00000016382	353.784	-0.424874	0.0867026	-4.90362	9.41e-07	4.36e-05
ENSMUSG00000037217	1296.81	-0.249712	0.0509755	-4.8984	9.66e-07	4.43e-05
ENSMUSG00000025854	259.103	0.323097	0.0658844	4.89908	9.63e-07	4.43e-05
ENSMUSG00000038170	1887.97	0.220752	0.045287	4.87445	1.09e-06	4.98e-05
ENSMUSG00000025855	1051.42	-0.252438	0.0518843	-4.8647	1.15e-06	5.2e-05
ENSMUSG00000049100	1832.38	0.178039	0.03672	4.84827	1.25e-06	5.62e-05
ENSMUSG00000038552	47.5844	-0.426225	0.08771	-4.83268	1.35e-06	6.05e-05
ENSMUSG00000037852	1265.01	-0.208728	0.0432095	-4.83032	1.36e-06	6.09e-05
ENSMUSG00000032846	465.811	0.328876	0.0685394	4.79592	1.62e-06	7.2e-05
ENSMUSG00000036752	376.027	-0.363531	0.0759134	-4.78683	1.69e-06	7.44e-05
ENSMUSG00000056004	1200.65	0.228304	0.0476919	4.78659	1.7e-06	7.44e-05
ENSMUSG00000093460	52.4163	0.418952	0.0870925	4.78622	1.7e-06	7.44e-05
ENSMUSG00000101671	160.627	-0.406262	0.0856374	-4.77592	1.79e-06	7.79e-05
ENSMUSG00000021379	622.015	0.359985	0.0756004	4.76206	1.92e-06	8.3e-05
ENSMUSG00000037012	998.234	-0.230965	0.048531	-4.75865	1.95e-06	8.4e-05
ENSMUSG00000059213	2595.09	0.155973	0.03295	4.73363	2.21e-06	9.46e-05
ENSMUSG00000030428	635.333	0.233818	0.0495875	4.71414	2.43e-06	0.000104
ENSMUSG00000018102	56.345	0.41394	0.0876077	4.71152	2.46e-06	0.000104
ENSMUSG00000047747	754.459	0.252325	0.0536007	4.70674	2.52e-06	0.000106
ENSMUSG00000049313	1826.02	0.242481	0.05157	4.70175	2.58e-06	0.000108
ENSMUSG00000033763	160.961	-0.376218	0.0800654	-4.69428	2.68e-06	0.000112
ENSMUSG00000026235	1130.88	0.207728	0.0443093	4.68803	2.76e-06	0.000115
ENSMUSG00000021477	99.6842	-0.372291	0.0795118	-4.67089	3e-06	0.000124
ENSMUSG00000041773	1288.59	-0.2975	0.0636843	-4.67136	2.99e-06	0.000124
ENSMUSG00000052459	792.222	-0.258525	0.0555338	-4.65517	3.24e-06	0.000133
ENSMUSG00000042532	92.4828	-0.391913	0.0841382	-4.64842	3.34e-06	0.000137
ENSMUSG00000041298	282.146	-0.283547	0.0611279	-4.63644	3.54e-06	0.000144
ENSMUSG00000020882	762.559	0.21975	0.0475263	4.62339	3.78e-06	0.000153
ENSMUSG00000043439	36.7011	-0.400267	0.0868562	-4.5918	4.39e-06	0.000177
ENSMUSG00000097816	108.012	-0.391802	0.0854406	-4.57704	4.72e-06	0.000189
ENSMUSG00000071033	67.0005	-0.388528	0.0849162	-4.56169	5.07e-06	0.000202
ENSMUSG00000020823	799.073	-0.302645	0.0664292	-4.55591	5.22e-06	0.000207
ENSMUSG00000025092	739.543	-0.222523	0.0488402	-4.55528	5.23e-06	0.000207
ENSMUSG00000031153	629.617	0.217942	0.0479494	4.54468	5.5e-06	0.000215
ENSMUSG00000085886	579.073	0.237921	0.0523337	4.54506	5.49e-06	0.000215
ENSMUSG00000061911	3327.65	0.21469	0.0472911	4.5396	5.64e-06	0.00022
ENSMUSG00000032437	324.313	-0.260047	0.0573561	-4.5321	5.84e-06	0.000227
ENSMUSG00000002808	166.771	-0.336632	0.0742645	-4.52614	6.01e-06	0.000232
ENSMUSG00000038128	3334.5	0.26681	0.059024	4.5202	6.18e-06	0.000238
ENSMUSG00000028149	555.178	-0.233779	0.0518016	-4.51226	6.41e-06	0.000245
ENSMUSG00000042688	200.227	0.317953	0.0705844	4.50101	6.76e-06	0.000258
ENSMUSG00000025422	4066.28	0.186001	0.0413356	4.49972	6.8e-06	0.000258
ENSMUSG00000051379	251.226	0.294078	0.0656212	4.47883	7.51e-06	0.000283
ENSMUSG00000053693	96.2417	-0.386329	0.0861962	-4.47246	7.73e-06	0.000291
ENSMUSG00000027894	1123	-0.200365	0.0448246	-4.46955	7.84e-06	0.000293
ENSMUSG00000042671	695.018	0.275599	0.0616993	4.46592	7.97e-06	0.000297
ENSMUSG00000001552	115.012	-0.378403	0.0848198	-4.46063	8.17e-06	0.000303
ENSMUSG00000029544	227.77	-0.368995	0.0827067	-4.45728	8.3e-06	0.000307
ENSMUSG00000054459	843.413	-0.367305	0.0825588	-4.4495	8.61e-06	0.000317
ENSMUSG00000033849	111.358	-0.381339	0.0859222	-4.4368	9.13e-06	0.000334
ENSMUSG00000104868	13.5775	-0.336662	0.0754815	-4.43213	9.33e-06	0.000339
ENSMUSG00000043940	1442.25	-0.190809	0.0430413	-4.433	9.29e-06	0.000339
ENSMUSG00000039470	353.229	0.2416	0.0545466	4.42771	9.52e-06	0.000344
ENSMUSG00000004207	1902.99	-0.163326	0.0368943	-4.42679	9.56e-06	0.000344
ENSMUSG00000039477	970.89	0.205544	0.046504	4.41957	9.89e-06	0.000355
ENSMUSG00000029869	96.4703	-0.381707	0.0862672	-4.41697	1e-05	0.000357
ENSMUSG00000026103	580.534	-0.253599	0.057479	-4.4105	1.03e-05	0.000367
ENSMUSG00000075525	36.1127	0.388561	0.0876425	4.40324	1.07e-05	0.000378
ENSMUSG00000039252	322.381	-0.353214	0.080294	-4.397	1.1e-05	0.000386
ENSMUSG00000038065	89.93	-0.361101	0.0818876	-4.39652	1.1e-05	0.000386
ENSMUSG00000039474	1422.12	-0.281678	0.0641877	-4.38808	1.14e-05	0.0004
ENSMUSG00000031971	510.387	0.231135	0.0526816	4.3864	1.15e-05	0.0004
ENSMUSG00000060036	434.77	-0.253075	0.0576977	-4.38611	1.15e-05	0.0004
ENSMUSG00000040612	547.394	0.3042	0.0694332	4.37929	1.19e-05	0.000411
ENSMUSG00000020486	76.1047	-0.377709	0.086071	-4.37741	1.2e-05	0.000413
ENSMUSG00000058297	4313.03	-0.164284	0.0375576	-4.37413	1.22e-05	0.000418
ENSMUSG00000061601	3113.74	-0.260606	0.0596403	-4.36972	1.24e-05	0.000423
ENSMUSG00000021476	666.309	-0.250213	0.0572412	-4.37043	1.24e-05	0.000423
ENSMUSG00000022415	579.578	-0.245823	0.0562501	-4.36868	1.25e-05	0.000423
ENSMUSG00000036095	3082.77	0.241536	0.0554397	4.35672	1.32e-05	0.000445
ENSMUSG00000058672	544.887	-0.260884	0.0599689	-4.3492	1.37e-05	0.000459
ENSMUSG00000070576	576.028	0.239468	0.0551613	4.34066	1.42e-05	0.000474
ENSMUSG00000020601	122.647	0.364474	0.0838037	4.34072	1.42e-05	0.000474
ENSMUSG00000044864	380.239	0.268378	0.0620688	4.32262	1.54e-05	0.000512
ENSMUSG00000005873	664.359	-0.226798	0.0526781	-4.3046	1.67e-05	0.000553
ENSMUSG00000025175	75.7909	-0.356769	0.0828027	-4.29716	1.73e-05	0.00057
ENSMUSG00000031906	1404.56	0.235309	0.0549295	4.28365	1.84e-05	0.000604
ENSMUSG00000027963	242.086	0.274763	0.0642191	4.27653	1.9e-05	0.000621
ENSMUSG00000028786	51.0929	0.375398	0.0875872	4.2725	1.93e-05	0.00063
ENSMUSG00000041000	124.714	0.333501	0.078099	4.26185	2.03e-05	0.000658
ENSMUSG00000030653	1702.7	0.161867	0.0381879	4.23858	2.25e-05	0.000727
ENSMUSG00000070544	955.147	0.21599	0.0510036	4.23459	2.29e-05	0.000737
ENSMUSG00000110195	1700.92	0.161649	0.0381989	4.23167	2.32e-05	0.000744
ENSMUSG00000015843	367.582	0.314971	0.0744822	4.22806	2.36e-05	0.000751
ENSMUSG00000022052	1237.73	0.252612	0.05974	4.22853	2.35e-05	0.000751
ENSMUSG00000029860	45.8346	-0.371559	0.0876663	-4.21625	2.48e-05	0.000788
ENSMUSG00000011751	841.032	0.208278	0.0494277	4.21371	2.51e-05	0.000794
ENSMUSG00000048388	1093.96	-0.200104	0.0477085	-4.19398	2.74e-05	0.000863
ENSMUSG00000051617	141.992	-0.322899	0.0770815	-4.18867	2.81e-05	0.00088
ENSMUSG00000033981	4291.51	0.139098	0.0332169	4.18759	2.82e-05	0.000881
ENSMUSG00000097520	829.209	0.192863	0.0460919	4.18406	2.86e-05	0.000892
ENSMUSG00000022421	841.455	-0.362021	0.0866138	-4.18321	2.87e-05	0.000892
ENSMUSG00000027660	722.331	0.195674	0.0468512	4.17602	2.97e-05	0.000917
ENSMUSG00000075334	31.156	-0.358456	0.085635	-4.1741	2.99e-05	0.000922
ENSMUSG00000006586	552.338	0.241398	0.0579105	4.16758	3.08e-05	0.000945
ENSMUSG00000097837	34.6572	-0.345849	0.083113	-4.15373	3.27e-05	0.00100066
ENSMUSG00000096054	4193.91	0.189354	0.0458643	4.12849	3.65e-05	0.00111307
ENSMUSG00000027273	7099.03	-0.192449	0.0469349	-4.1003	4.13e-05	0.00125327
ENSMUSG00000072589	55.411	-0.35941	0.0873907	-4.09569	4.21e-05	0.00127393
ENSMUSG00000070462	225.319	0.277478	0.0677959	4.09029	4.31e-05	0.00129477
ENSMUSG00000036902	430.117	0.273778	0.0669211	4.09078	4.3e-05	0.00129477
ENSMUSG00000023328	112.854	0.316242	0.0772893	4.08409	4.42e-05	0.00132515
ENSMUSG00000097026	1472.36	0.218547	0.0536772	4.07134	4.67e-05	0.00139008
ENSMUSG00000098557	467.205	0.250274	0.0614681	4.07197	4.66e-05	0.00139008
ENSMUSG00000045994	264.54	0.2682	0.0662485	4.04624	5.2e-05	0.00153931
ENSMUSG00000040276	1327.15	-0.198511	0.049059	-4.0459	5.21e-05	0.00153931
ENSMUSG00000039661	117.351	0.309455	0.0764812	4.04152	5.31e-05	0.00156293
ENSMUSG00000046093	2727.33	-0.245695	0.0608071	-4.04064	5.33e-05	0.00156345
ENSMUSG00000037428	890.861	0.227981	0.0565389	4.03189	5.53e-05	0.00161725
ENSMUSG00000020900	3358.02	0.198417	0.0492599	4.02787	5.63e-05	0.00163954
ENSMUSG00000034135	1260.78	0.165933	0.0412343	4.02413	5.72e-05	0.00166017
ENSMUSG00000026456	26.7639	-0.347303	0.0858218	-4.01739	5.88e-05	0.00169156
ENSMUSG00000068747	1501.49	-0.199252	0.0496029	-4.01676	5.9e-05	0.00169156
ENSMUSG00000000632	2477.37	0.176406	0.0439196	4.01653	5.91e-05	0.00169156
ENSMUSG00000021196	902.181	-0.223917	0.0557132	-4.01863	5.85e-05	0.00169156
ENSMUSG00000027350	2467.86	-0.177787	0.044418	-4.00239	6.27e-05	0.00178992
ENSMUSG00000003934	203.249	0.297761	0.0745037	3.99389	6.5e-05	0.00184301
ENSMUSG00000051111	2143.59	0.171165	0.0428493	3.9944	6.49e-05	0.00184301
ENSMUSG00000051627	103.644	-0.328778	0.0822198	-3.99194	6.55e-05	0.00185214
ENSMUSG00000006304	605.743	0.210445	0.0530274	3.96794	7.25e-05	0.00204213
ENSMUSG00000000078	40.9545	-0.34854	0.0876349	-3.95857	7.54e-05	0.00211693
ENSMUSG00000022661	160.481	-0.305464	0.0772979	-3.9485	7.86e-05	0.00220074
ENSMUSG00000105902	75.7285	0.334675	0.0847165	3.94468	7.99e-05	0.00222151
ENSMUSG00000042743	440.931	-0.212162	0.0537735	-3.94489	7.98e-05	0.00222151
ENSMUSG00000026452	507.012	-0.220929	0.0560254	-3.94245	8.07e-05	0.00223499
ENSMUSG00000037771	705.386	0.21803	0.055396	3.93573	8.29e-05	0.00228364
ENSMUSG00000058799	1385.02	0.234239	0.0595104	3.93596	8.29e-05	0.00228364
ENSMUSG00000027347	2595.18	-0.145124	0.0368959	-3.93325	8.38e-05	0.00229988
ENSMUSG00000037935	281.81	0.243474	0.0619038	3.93128	8.45e-05	0.0023114
ENSMUSG00000034209	13.9797	-0.303487	0.0771075	-3.92669	8.61e-05	0.00234847
ENSMUSG00000019194	197.09	-0.284401	0.0725516	-3.9184	8.91e-05	0.00241625
ENSMUSG00000020827	2664.87	0.201407	0.051401	3.9183	8.92e-05	0.00241625
ENSMUSG00000020326	66.5646	-0.332775	0.0848827	-3.90748	9.33e-05	0.00251899
ENSMUSG00000059208	604.774	0.188031	0.0481637	3.90348	9.48e-05	0.00255294
ENSMUSG00000049792	370.754	0.211905	0.0543554	3.89762	9.71e-05	0.00260723
ENSMUSG00000047935	361.122	-0.338928	0.0871636	-3.89116	9.98e-05	0.00266925
ENSMUSG00000019124	2064.14	0.166301	0.0428012	3.88533	0.000102	0.00271713
ENSMUSG00000096014	164.118	-0.332945	0.085646	-3.88566	0.000102	0.00271713
ENSMUSG00000034926	180.979	-0.280888	0.0722804	-3.88331	0.000103	0.0027313
ENSMUSG00000063524	1244.15	-0.199228	0.0514002	-3.87572	0.000106	0.00280911
ENSMUSG00000034282	104.111	0.31813	0.0819379	3.87464	0.000107	0.00281297
ENSMUSG00000039953	3896.25	-0.136934	0.0353628	-3.87218	0.000108	0.00283269
ENSMUSG00000051855	266.768	0.273458	0.0707715	3.86169	0.000113	0.00294814
ENSMUSG00000104026	10.4776	0.274473	0.0707281	3.85718	0.000115	0.00299388
ENSMUSG00000027247	149.058	-0.274358	0.0712406	-3.84819	0.000119	0.0030964
ENSMUSG00000036578	21.771	-0.324097	0.0840143	-3.84664	0.00012	0.00310657
ENSMUSG00000020366	490.532	-0.205493	0.053481	-3.84167	0.000122	0.00316055
ENSMUSG00000085397	213.292	-0.260922	0.0679242	-3.83931	0.000123	0.00318143
ENSMUSG00000028838	86.5649	-0.318303	0.082926	-3.83433	0.000126	0.00323683
ENSMUSG00000067873	704.262	0.175934	0.0458953	3.833	0.000127	0.00324454
ENSMUSG00000021448	488.974	0.244893	0.0639505	3.82883	0.000129	0.00328037
ENSMUSG00000040560	1025.24	-0.161688	0.0422228	-3.82928	0.000129	0.00328037
ENSMUSG00000098233	449.055	-0.283701	0.0741619	-3.82616	0.00013	0.00330627
ENSMUSG00000045534	163.095	0.294805	0.0770295	3.82356	0.000132	0.00332583
ENSMUSG00000036427	1104.6	-0.162737	0.0425637	-3.82324	0.000132	0.00332583
ENSMUSG00000069171	31.386	-0.33396	0.0870937	-3.81574	0.000136	0.00341848
ENSMUSG00000021843	777.773	0.175122	0.0459211	3.81342	0.000137	0.00344054
ENSMUSG00000021870	1594.91	0.1601	0.0420913	3.80353	0.000143	0.00357034
ENSMUSG00000001525	797.776	-0.20457	0.0539171	-3.79383	0.000148	0.00370201
ENSMUSG00000033004	2003.88	-0.128347	0.0338902	-3.78712	0.000152	0.00379237
ENSMUSG00000034825	181.848	-0.290369	0.0766158	-3.78595	0.000153	0.00379906
ENSMUSG00000097142	403.963	0.237396	0.0627688	3.78225	0.000155	0.00384481
ENSMUSG00000007594	38.7263	-0.306596	0.0813644	-3.77883	0.000158	0.00388679
ENSMUSG00000033021	26.8263	-0.325059	0.0856125	-3.77528	0.00016	0.00393123
ENSMUSG00000085944	2821.53	0.190213	0.0504728	3.76854	0.000164	0.00402734
ENSMUSG00000062526	787.957	0.187589	0.0498718	3.7612	0.000169	0.00413546
ENSMUSG00000010803	559.889	-0.243388	0.0647173	-3.75989	0.00017	0.00414528
ENSMUSG00000029754	161.278	0.28764	0.0765895	3.75582	0.000173	0.0042013
ENSMUSG00000025905	105.721	-0.307057	0.0816555	-3.75251	0.000175	0.00424509
ENSMUSG00000089715	890.741	0.194402	0.0518251	3.75117	0.000176	0.00425571
ENSMUSG00000104283	243.312	-0.274096	0.0731887	-3.74269	0.000182	0.00438958
ENSMUSG00000043091	182.878	-0.287686	0.0768354	-3.74183	0.000183	0.00439217
ENSMUSG00000052698	1455.81	0.162405	0.043414	3.74087	0.000183	0.00439656
ENSMUSG00000034187	2899.9	-0.108146	0.0289983	-3.72934	0.000192	0.00458979
ENSMUSG00000026664	67.5624	-0.325136	0.0872065	-3.72243	0.000197	0.00469266
ENSMUSG00000070476	125.8	-0.290746	0.0780668	-3.72234	0.000197	0.00469266
ENSMUSG00000058975	455.665	-0.21925	0.0590104	-3.71448	0.000204	0.00482756
ENSMUSG00000029580	4336.98	0.127784	0.0344646	3.7077	0.000209	0.00490405
ENSMUSG00000003363	958.432	-0.169856	0.0457967	-3.70869	0.000208	0.00490405
ENSMUSG00000054162	1525.25	0.231695	0.0624811	3.70808	0.000209	0.00490405
ENSMUSG00000055254	2116.28	0.152626	0.0411581	3.70822	0.000209	0.00490405
ENSMUSG00000031144	3166.85	-0.192752	0.0520883	-3.7003	0.000215	0.00502184
ENSMUSG00000040536	739.023	0.322309	0.087185	3.70081	0.000215	0.00502184
ENSMUSG00000027351	736.651	0.235471	0.0639225	3.68376	0.00023	0.00534474
ENSMUSG00000054034	274.071	0.256469	0.0697336	3.67641	0.000237	0.00548597
ENSMUSG00000085837	49.4905	-0.321081	0.0875685	-3.66283	0.000249	0.00576957
ENSMUSG00000029713	519.651	0.199823	0.0545834	3.66007	0.000252	0.00581648
ENSMUSG00000021820	366.772	-0.227535	0.0623461	-3.64824	0.000264	0.00607444
ENSMUSG00000031239	27.6199	-0.309323	0.0848672	-3.64165	0.000271	0.00618213
ENSMUSG00000032549	2116.84	-0.131175	0.0360141	-3.64222	0.00027	0.00618213
ENSMUSG00000023032	268.372	-0.257574	0.0706936	-3.64236	0.00027	0.00618213
ENSMUSG00000037996	1992.5	-0.228294	0.0627173	-3.63982	0.000273	0.0062078
ENSMUSG00000003948	427.26	0.195977	0.0538448	3.63921	0.000273	0.0062078
ENSMUSG00000058230	833.042	-0.161982	0.0445552	-3.63519	0.000278	0.00628852
ENSMUSG00000030096	490.171	0.224474	0.0619391	3.62337	0.000291	0.0065658
ENSMUSG00000029777	353.252	-0.201651	0.0557922	-3.61357	0.000302	0.0068013
ENSMUSG00000026915	1290.97	-0.183308	0.0507994	-3.60817	0.000308	0.00692612
ENSMUSG00000038400	288.218	0.254237	0.0704842	3.60526	0.000312	0.00698581
ENSMUSG00000039349	26.2718	-0.287806	0.0800395	-3.60377	0.000314	0.00700757
ENSMUSG00000057230	1312.35	-0.159754	0.0445565	-3.58538	0.000337	0.0075007
ENSMUSG00000059456	2362.42	0.160411	0.0447538	3.58422	0.000338	0.00751439
ENSMUSG00000005142	58.4717	-0.308637	0.0861668	-3.57151	0.000355	0.00786827
ENSMUSG00000062444	463.272	-0.187868	0.0526086	-3.57072	0.000356	0.00787174
ENSMUSG00000113184	20.3844	-0.292424	0.081855	-3.56075	0.00037	0.0081555
ENSMUSG00000021057	3973.93	0.168061	0.0472406	3.55758	0.000374	0.00823327
ENSMUSG00000039114	42.6799	-0.177199	0.054051	-3.54727	0.000389	0.00854023
ENSMUSG00000017493	110.984	-0.298894	0.0851114	-3.52961	0.000416	0.0091078
ENSMUSG00000036564	5248.69	-0.169231	0.0480336	-3.52311	0.000427	0.00931009
ENSMUSG00000049796	14.7858	-0.255128	0.0727099	-3.51162	0.000445	0.00969734
ENSMUSG00000023046	41.6659	-0.299542	0.085325	-3.51087	0.000447	0.00970005
ENSMUSG00000039989	371.086	0.219766	0.0627007	3.50387	0.000459	0.00993331
ENSMUSG00000097051	2804.43	0.12011	0.0343023	3.50147	0.000463	0.0099977
ENSMUSG00000022139	1348.22	0.162765	0.0465039	3.50006	0.000465	0.0100253
ENSMUSG00000032120	1200.65	0.147998	0.04231	3.49788	0.000469	0.0100824
ENSMUSG00000075012	29.8447	-0.303631	0.0867742	-3.48769	0.000487	0.0104481
ENSMUSG00000027584	69.448	-0.291191	0.0836626	-3.47331	0.000514	0.0109966
ENSMUSG00000055296	278.213	-0.229413	0.0661548	-3.46691	0.000526	0.0112175
ENSMUSG00000039960	26.4784	-0.298747	0.0856779	-3.46663	0.000527	0.0112175
ENSMUSG00000097614	237.387	0.231435	0.0668001	3.46226	0.000536	0.0113727
ENSMUSG00000029328	717.007	0.169164	0.0491758	3.43952	0.000583	0.0123416
ENSMUSG00000021288	2084.5	-0.139833	0.0406628	-3.43865	0.000585	0.0123511
ENSMUSG00000007880	1470.29	0.15681	0.0457708	3.42598	0.000613	0.0129097
ENSMUSG00000049354	741.864	0.169922	0.0497095	3.41801	0.000631	0.013261
ENSMUSG00000022456	819.476	-0.165403	0.0484205	-3.4157	0.000636	0.0133413
ENSMUSG00000026643	229.181	-0.237426	0.0695884	-3.40975	0.00065	0.0135853
ENSMUSG00000038255	38.7993	-0.217697	0.0657201	-3.40942	0.000651	0.0135853
ENSMUSG00000016349	3113.94	-0.120251	0.0352868	-3.40777	0.000655	0.0136341
ENSMUSG00000029211	624.586	0.206304	0.0605486	3.40705	0.000657	0.0136373
ENSMUSG00000028756	486.693	-0.178378	0.0524042	-3.40355	0.000665	0.013746
ENSMUSG00000062785	205.833	-0.258523	0.0758917	-3.40418	0.000664	0.013746
ENSMUSG00000086259	114.003	0.258585	0.0759427	3.40149	0.00067	0.0138165
ENSMUSG00000042744	1982.18	-0.123759	0.0364541	-3.39495	0.000686	0.0141168
ENSMUSG00000063077	3709.16	-0.136945	0.0403525	-3.39369	0.00069	0.0141481
ENSMUSG00000021986	496.954	0.183027	0.0539583	3.39157	0.000695	0.0141982
ENSMUSG00000050627	217.372	-0.219805	0.0647972	-3.3914	0.000695	0.0141982
ENSMUSG00000062190	152.894	-0.25559	0.0754077	-3.38867	0.000702	0.0143062
ENSMUSG00000032826	2285.67	-0.181618	0.0536619	-3.38426	0.000714	0.0145035
ENSMUSG00000018470	46.3229	-0.282054	0.0833979	-3.37671	0.000734	0.014872
ENSMUSG00000036790	125.807	0.268008	0.079459	3.37115	0.000749	0.0151398
ENSMUSG00000091479	6.94596	-0.208569	0.0617861	-3.36869	0.000755	0.015239
ENSMUSG00000050936	68.8668	-0.285923	0.0847603	-3.36736	0.000759	0.015241
ENSMUSG00000105827	68.8668	-0.285923	0.0847603	-3.36736	0.000759	0.015241
ENSMUSG00000041889	24.49	-0.287896	0.0850919	-3.36528	0.000765	0.0152841
ENSMUSG00000041986	1300.09	0.195379	0.0580469	3.36584	0.000763	0.0152841
ENSMUSG00000011752	551.757	-0.163859	0.0486966	-3.36456	0.000767	0.0152882
ENSMUSG00000003863	593.544	-0.157689	0.0469608	-3.35748	0.000787	0.015649
ENSMUSG00000097976	534.907	-0.229017	0.0682389	-3.35639	0.00079	0.0156738
ENSMUSG00000030654	141.328	-0.260361	0.0775387	-3.35401	0.000796	0.0157728
ENSMUSG00000027254	10568.4	-0.124803	0.0372185	-3.35325	0.000799	0.0157799
ENSMUSG00000037747	509.096	-0.187197	0.0559099	-3.34748	0.000815	0.0160743
ENSMUSG00000029861	218.212	-0.232207	0.0693437	-3.34655	0.000818	0.0160913
ENSMUSG00000003812	72.6022	-0.293489	0.0875587	-3.34564	0.000821	0.0161069
ENSMUSG00000086527	4.05885	-0.162222	0.0485934	-3.3421	0.000831	0.0162765
ENSMUSG00000036882	732.775	0.177595	0.0533018	3.33143	0.000864	0.0168749
ENSMUSG00000021182	371.852	-0.289615	0.0870842	-3.32914	0.000871	0.0169754
ENSMUSG00000087114	19.5787	-0.272898	0.0817734	-3.32522	0.000884	0.017177
ENSMUSG00000030123	324.555	-0.26966	0.0812183	-3.31968	0.000901	0.0174815
ENSMUSG00000035864	5878.81	-0.135428	0.0408345	-3.31647	0.000912	0.0176436
ENSMUSG00000037049	174.578	-0.248916	0.0753054	-3.30164	0.000961	0.018561
ENSMUSG00000017485	865.931	0.201747	0.0611403	3.29939	0.000969	0.0186682
ENSMUSG00000024479	177.923	-0.241073	0.0730897	-3.29558	0.000982	0.0188806
ENSMUSG00000032368	29.3707	0.209765	0.0652887	3.29161	0.000996	0.0191062
ENSMUSG00000025237	216.411	-0.2158	0.0656423	-3.28701	0.00101256	0.0193771
ENSMUSG00000034220	225.658	-0.211016	0.0642337	-3.28405	0.00102325	0.0195379
ENSMUSG00000055567	1895.39	-0.14955	0.0455679	-3.28185	0.00103129	0.0196475
ENSMUSG00000053332	34.621	-0.287532	0.0874423	-3.28081	0.00103508	0.0196757
ENSMUSG00000044067	52.8894	-0.288173	0.0877024	-3.27903	0.00104164	0.0197564
ENSMUSG00000042202	155.843	-0.236853	0.0723687	-3.2707	0.00107282	0.0202677
ENSMUSG00000036712	1515.72	0.151091	0.0461983	3.27041	0.0010739	0.0202677
ENSMUSG00000014786	98.8678	0.267874	0.0818386	3.26994	0.00107572	0.0202677
ENSMUSG00000030306	851.362	0.202033	0.0618661	3.26549	0.00109274	0.020543
ENSMUSG00000035226	179.502	-0.223157	0.0683783	-3.26207	0.00110603	0.0206081
ENSMUSG00000097877	59.4214	-0.287057	0.0877119	-3.26346	0.00110062	0.0206081
ENSMUSG00000030272	57.3486	-0.286452	0.0876419	-3.26149	0.00110827	0.0206081
ENSMUSG00000007944	107.237	-0.268158	0.0820994	-3.26228	0.0011052	0.0206081
ENSMUSG00000023868	6554.73	0.215156	0.0659391	3.26296	0.00110257	0.0206081
ENSMUSG00000050967	473.997	-0.194192	0.0596036	-3.25715	0.00112535	0.0208802
ENSMUSG00000015217	227.876	0.220003	0.0676863	3.24973	0.00115515	0.0213866
ENSMUSG00000054793	255.867	-0.215583	0.0663825	-3.24652	0.00116824	0.021582
ENSMUSG00000033460	181.56	-0.222058	0.0683991	-3.24508	0.00117417	0.0216448
ENSMUSG00000033526	404.726	-0.188422	0.0581076	-3.24205	0.00118674	0.0217825
ENSMUSG00000018398	780.013	-0.175543	0.0541295	-3.24263	0.00118433	0.0217825
ENSMUSG00000026090	2147.19	0.159739	0.0493113	3.23931	0.0011982	0.0219456
ENSMUSG00000032482	354.304	-0.182923	0.0564848	-3.23781	0.00120451	0.0220138
ENSMUSG00000058620	9.31882	-0.226361	0.0695942	-3.23474	0.00121754	0.0220565
ENSMUSG00000060780	152.648	0.249625	0.0771201	3.23525	0.00121538	0.0220565
ENSMUSG00000002812	95.9566	-0.269626	0.0832572	-3.23426	0.00121957	0.0220565
ENSMUSG00000040712	528.239	-0.164017	0.0506767	-3.2363	0.00121088	0.0220565
ENSMUSG00000048118	587.026	0.152761	0.0472292	3.23422	0.00121976	0.0220565
ENSMUSG00000089767	223.744	0.208941	0.0646136	3.23246	0.00122727	0.0221454
ENSMUSG00000022537	124.121	-0.270032	0.0835521	-3.23033	0.00123646	0.0222641
ENSMUSG00000027520	587.702	0.222207	0.0688333	3.22866	0.00124371	0.0223475
ENSMUSG00000022840	4945.79	0.173286	0.0537057	3.22658	0.00125279	0.0224633
ENSMUSG00000021963	288.101	0.20835	0.0646491	3.22168	0.00127442	0.0227857
ENSMUSG00000010608	974.682	0.169585	0.0526378	3.2213	0.00127611	0.0227857
ENSMUSG00000054027	208.877	-0.252718	0.07841	-3.21988	0.00128242	0.0228507
ENSMUSG00000090063	271.236	0.22751	0.0707446	3.21635	0.00129833	0.0230859
ENSMUSG00000106375	492.85	0.189398	0.0589013	3.21493	0.00130476	0.023152
ENSMUSG00000006299	495.621	0.174939	0.0544836	3.21026	0.00132617	0.0234464
ENSMUSG00000020923	625.705	0.153916	0.0479456	3.21011	0.00132684	0.0234464
ENSMUSG00000034586	136.993	-0.235241	0.0733324	-3.20552	0.00134817	0.0237251
ENSMUSG00000114934	159.635	-0.253158	0.0789365	-3.20564	0.00134761	0.0237251
ENSMUSG00000107969	10.2353	-0.223575	0.0695787	-3.20405	0.00135509	0.0237977
ENSMUSG00000051067	298.602	0.197384	0.0616605	3.20035	0.00137262	0.0240123
ENSMUSG00000061981	221.14	-0.230265	0.0719224	-3.20028	0.00137294	0.0240123
ENSMUSG00000059970	103.132	-0.25949	0.0811505	-3.19352	0.00140551	0.0245318
ENSMUSG00000066129	167.83	-0.22835	0.0715717	-3.1897	0.00142418	0.0247565
ENSMUSG00000034902	794.084	-0.166974	0.0523332	-3.19011	0.0014222	0.0247565
ENSMUSG00000022416	463.208	0.166289	0.0523833	3.17401	0.00150348	0.0260817
ENSMUSG00000022454	1060.23	-0.171775	0.0541752	-3.17057	0.0015214	0.026339
ENSMUSG00000087644	2383.58	-0.166708	0.0526304	-3.16733	0.00153846	0.0265804
ENSMUSG00000061410	634.671	0.157283	0.0496664	3.16632	0.00154383	0.0266194
ENSMUSG00000044167	466.858	0.197693	0.062453	3.1656	0.00154763	0.0266311
ENSMUSG00000030623	7.26441	-0.165789	0.0542918	-3.16155	0.00156931	0.0269468
ENSMUSG00000092686	476.555	0.183824	0.0581522	3.161	0.00157229	0.0269468
ENSMUSG00000110040	162.905	-0.243384	0.0770715	-3.15468	0.00160675	0.027318
ENSMUSG00000038976	3323.32	0.113552	0.0359816	3.15585	0.00160029	0.027318
ENSMUSG00000041341	324.889	-0.197546	0.0626228	-3.1547	0.00160662	0.027318
ENSMUSG00000072825	691.371	-0.178733	0.0566282	-3.15572	0.00160105	0.027318
ENSMUSG00000114230	45.5953	-0.276963	0.0876593	-3.15294	0.00161637	0.0274268
ENSMUSG00000025738	5374.29	0.148091	0.0470123	3.15004	0.00163249	0.0276276
ENSMUSG00000024858	300.87	-0.18549	0.0588822	-3.14965	0.00163468	0.0276276
ENSMUSG00000056493	279.177	-0.210309	0.0668452	-3.14481	0.00166197	0.0280335
ENSMUSG00000045009	131.873	-0.249842	0.0794509	-3.14226	0.00167649	0.0282225
ENSMUSG00000061313	178.314	-0.220874	0.0702849	-3.14134	0.00168175	0.0282554
ENSMUSG00000022000	387.914	0.208606	0.0664613	3.13774	0.00170258	0.0285492
ENSMUSG00000039542	2359.66	0.113292	0.0361389	3.13483	0.00171952	0.0287766
ENSMUSG00000004031	387.447	-0.211148	0.0674491	-3.12945	0.00175137	0.0292523
ENSMUSG00000019467	130.321	-0.248698	0.079413	-3.12695	0.00176629	0.029444
ENSMUSG00000039735	518.46	0.166191	0.0532061	3.12343	0.00178756	0.0297404
ENSMUSG00000086682	150.88	-0.229937	0.0736317	-3.12071	0.00180415	0.0298204
ENSMUSG00000095567	411.367	0.183574	0.058793	3.12197	0.00179648	0.0298204
ENSMUSG00000035274	78.3323	-0.264464	0.0845684	-3.12045	0.00180578	0.0298204
ENSMUSG00000114860	343.524	0.271716	0.0871531	3.12035	0.00180635	0.0298204
ENSMUSG00000026977	126.503	-0.235677	0.0755546	-3.11705	0.00182671	0.0300983
ENSMUSG00000038967	139.351	-0.235739	0.0756364	-3.11528	0.00183771	0.0302212
ENSMUSG00000016262	256.389	0.203341	0.0652797	3.11432	0.00184367	0.0302479
ENSMUSG00000109501	106.588	0.253546	0.0813985	3.11388	0.00184642	0.0302479
ENSMUSG00000030600	56.9398	-0.272959	0.0877042	-3.10749	0.00188685	0.0307334
ENSMUSG00000030707	88.4546	-0.260687	0.0838156	-3.1085	0.00188037	0.0307334
ENSMUSG00000053199	765.47	0.138973	0.0447165	3.10777	0.00188505	0.0307334
ENSMUSG00000013465	42.0577	-0.271881	0.087424	-3.10652	0.00189304	0.0307352
ENSMUSG00000033900	924.08	0.134598	0.0433293	3.10634	0.00189417	0.0307352
ENSMUSG00000029420	644.503	0.15604	0.0502948	3.10233	0.00192002	0.0310956
ENSMUSG00000049612	164.391	-0.218043	0.0702798	-3.10177	0.00192369	0.031096
ENSMUSG00000029819	84.7951	-0.27188	0.0874854	-3.10119	0.00192745	0.0310978
ENSMUSG00000086900	21.3971	-0.238421	0.076631	-3.1	0.00193518	0.0311637
ENSMUSG00000028328	236.725	-0.229252	0.0740294	-3.09543	0.00196529	0.031589
ENSMUSG00000028483	1428.67	0.122406	0.0395797	3.09262	0.00198396	0.0318291
ENSMUSG00000073725	363.676	-0.165424	0.0535052	-3.09126	0.00199312	0.0319161
ENSMUSG00000055692	190.91	-0.208289	0.0673737	-3.09044	0.00199863	0.0319444
ENSMUSG00000018865	397.86	-0.175407	0.0567655	-3.08949	0.00200504	0.0319869
ENSMUSG00000025757	879.834	-0.142983	0.046372	-3.08341	0.00204645	0.0325867
ENSMUSG00000059714	129.568	-0.237093	0.0768713	-3.08086	0.00206404	0.0328056
ENSMUSG00000031954	530.791	0.170123	0.0552368	3.07977	0.00207163	0.032865
ENSMUSG00000042604	613.219	0.162178	0.0526911	3.07768	0.00208622	0.0330351
ENSMUSG00000046387	86.2474	0.254125	0.0826523	3.07318	0.00211793	0.0334751
ENSMUSG00000041096	593.806	0.169108	0.0552162	3.06258	0.00219438	0.0346193
ENSMUSG00000093656	75.3424	-0.257167	0.0839835	-3.05824	0.00222643	0.0349955
ENSMUSG00000028530	631.272	-0.171091	0.0559309	-3.05869	0.00222308	0.0349955
ENSMUSG00000002032	14.4337	-0.240404	0.0781112	-3.05377	0.00225982	0.035455
ENSMUSG00000046229	106.328	0.238415	0.0782482	3.04272	0.00234447	0.0367156
ENSMUSG00000064125	51.5836	-0.265023	0.0871389	-3.03533	0.00240271	0.0375589
ENSMUSG00000007891	189.808	-0.22494	0.0740962	-3.03332	0.00241877	0.0377408
ENSMUSG00000006273	1065.99	-0.182285	0.0601625	-3.02993	0.00244614	0.0380982
ENSMUSG00000078765	61.1133	0.260785	0.085919	3.02825	0.00245972	0.03824
ENSMUSG00000013089	220.983	0.232726	0.0769872	3.02427	0.00249237	0.0386771
ENSMUSG00000020598	1084.4	-0.160133	0.0530052	-3.0208	0.00252111	0.0390521
ENSMUSG00000111521	7.98686	0.195003	0.0644468	3.01816	0.00254317	0.0393223
ENSMUSG00000061718	3876.07	0.163322	0.054128	3.01729	0.00255046	0.0393638
ENSMUSG00000026434	795.515	0.135921	0.0450625	3.01635	0.00255841	0.0394152
ENSMUSG00000041777	119.605	0.229272	0.0759995	3.01518	0.00256827	0.0394958
ENSMUSG00000086330	298.271	0.186627	0.0619244	3.01318	0.00258524	0.0396854
ENSMUSG00000096188	199.604	-0.222139	0.0737138	-3.01252	0.00259085	0.0397001
ENSMUSG00000041720	1066.37	-0.136557	0.0453716	-3.00963	0.00261566	0.0400083
ENSMUSG00000033955	132.94	-0.237438	0.0788486	-3.00801	0.00262966	0.0400682
ENSMUSG00000038301	224.802	-0.197751	0.0657502	-3.00755	0.00263366	0.0400682
ENSMUSG00000024393	1981.83	0.123815	0.0411613	3.00795	0.00263019	0.0400682
ENSMUSG00000094910	1077.53	0.15369	0.0511085	3.00683	0.00263984	0.0400908
ENSMUSG00000109876	216.081	0.219512	0.0729716	3.00622	0.00264518	0.0401005
ENSMUSG00000089713	53.0533	-0.261298	0.086909	-3.00381	0.00266626	0.0403484
ENSMUSG00000033623	214.441	0.200095	0.0667043	2.99845	0.0027136	0.0409922
ENSMUSG00000111375	810.035	-0.151133	0.0504577	-2.99527	0.00274202	0.0413483
ENSMUSG00000043857	260.881	0.212731	0.0710377	2.99375	0.00275574	0.041482
ENSMUSG00000109378	61.3818	0.257399	0.0858892	2.99026	0.00278742	0.041885
ENSMUSG00000017404	637.846	0.144385	0.0483113	2.98848	0.00280369	0.0420554
ENSMUSG00000027109	184.369	0.223945	0.0749941	2.98498	0.00283596	0.0423163
ENSMUSG00000019775	574.03	0.157874	0.0528812	2.98533	0.00283275	0.0423163
ENSMUSG00000024862	518.459	-0.152305	0.0510024	-2.98566	0.00282963	0.0423163
ENSMUSG00000052707	349.084	0.185346	0.0621327	2.98247	0.0028593	0.0425901
ENSMUSG00000007850	791.545	0.141369	0.0474513	2.97918	0.00289024	0.042976
ENSMUSG00000032517	144.885	0.258621	0.0867551	2.97769	0.00290434	0.0431105
ENSMUSG00000041263	192.918	-0.199451	0.0670076	-2.97586	0.00292166	0.0432924
ENSMUSG00000019818	47.5556	-0.260622	0.0875196	-2.9746	0.0029337	0.0433954
ENSMUSG00000086289	19.0123	-0.237089	0.0798271	-2.97157	0.00296278	0.0436792
ENSMUSG00000035960	67.3079	0.252381	0.0848608	2.97154	0.00296313	0.0436792
ENSMUSG00000006442	78.3914	0.250178	0.0841473	2.96985	0.0029795	0.0438448
ENSMUSG00000047787	343.749	0.177309	0.0597637	2.96637	0.00301339	0.0442673
ENSMUSG00000029993	64.1153	-0.252108	0.0849251	-2.96295	0.00304709	0.0446854
ENSMUSG00000037362	56.2036	-0.172521	0.0604631	-2.96136	0.00306287	0.0448397
ENSMUSG00000061603	2764.58	-0.121787	0.0411456	-2.95986	0.00307777	0.0449807
ENSMUSG00000032224	307.597	-0.228317	0.0771753	-2.95877	0.00308872	0.0450031
ENSMUSG00000024176	225.034	0.219127	0.0740511	2.95866	0.00308984	0.0450031
ENSMUSG00000109715	15.7512	-0.238884	0.0806163	-2.9555	0.00312166	0.0453891
ENSMUSG00000043671	284.692	0.202126	0.068525	2.94933	0.00318465	0.0462261
ENSMUSG00000031278	253.038	-0.194187	0.0658446	-2.94783	0.00320009	0.0463714
ENSMUSG00000020747	344.717	0.163734	0.055566	2.94651	0.00321384	0.0464917
ENSMUSG00000044835	156.071	-0.217565	0.0737979	-2.94574	0.00322182	0.0465283
ENSMUSG00000018411	1046.18	-0.119259	0.0405066	-2.94401	0.00323985	0.0467097
ENSMUSG00000031505	65.0089	0.255898	0.0868799	2.94143	0.00326699	0.0470215
ENSMUSG00000106631	450.545	-0.174883	0.0594835	-2.9399	0.00328317	0.0471749
ENSMUSG00000029223	961.007	-0.14935	0.0508264	-2.93831	0.00330011	0.047301
ENSMUSG00000013787	494.311	0.150112	0.0510837	2.93803	0.00330303	0.047301
ENSMUSG00000037754	1020.22	0.15067	0.0513152	2.93619	0.00332272	0.0475032
ENSMUSG00000035285	285.56	0.195863	0.0667239	2.93472	0.00333849	0.0476489
ENSMUSG00000063689	17.3827	-0.227009	0.0778433	-2.93201	0.00336773	0.047986
ENSMUSG00000027397	101.776	-0.23751	0.0809828	-2.92945	0.00339558	0.0483021
ENSMUSG00000031311	625.369	0.154373	0.05275	2.92665	0.00342638	0.048445
ENSMUSG00000030979	70.2074	0.248196	0.0846878	2.92655	0.00342744	0.048445
ENSMUSG00000074354	626.992	0.141988	0.0485172	2.92647	0.00342832	0.048445
ENSMUSG00000024758	1234.06	-0.126383	0.0431825	-2.92667	0.00342607	0.048445
ENSMUSG00000099250	761.852	-0.244266	0.0835242	-2.92497	0.00344487	0.0485983
ENSMUSG00000048874	674.002	0.137754	0.047139	2.92208	0.003477	0.0489706
ENSMUSG00000105398	757.164	-0.244306	0.0837008	-2.91928	0.00350839	0.0493313
ENSMUSG00000064329	456.671	-0.223297	0.0765393	-2.91659	0.00353884	0.0496776
ENSMUSG00000046432	753.601	0.164048	0.0562816	2.91454	0.00356218	0.0499232
ENSMUSG00000024589	1663.15	0.145524	0.049993	2.91079	0.00360516	0.0504148
ENSMUSG00000064360	56.4067	-0.252525	0.0866706	-2.91045	0.00360907	0.0504148
ENSMUSG00000100945	101.811	0.237478	0.0816339	2.90628	0.00365754	0.0509389
ENSMUSG00000019897	99.9146	0.236937	0.081403	2.90569	0.0036645	0.0509389
ENSMUSG00000096847	166.383	-0.233131	0.0801842	-2.90602	0.00366058	0.0509389
ENSMUSG00000020849	3256.91	0.0993265	0.0341992	2.90433	0.0036804	0.0510768
ENSMUSG00000043885	175.717	-0.202598	0.0698014	-2.90209	0.00370677	0.0513592
ENSMUSG00000097518	6125.33	0.127142	0.0438372	2.9003	0.003728	0.0515697
ENSMUSG00000091264	404.758	-0.195502	0.0674297	-2.89895	0.00374416	0.0517094
ENSMUSG00000006920	183.951	-0.193192	0.066654	-2.89756	0.00376079	0.0518551
ENSMUSG00000000253	358.327	0.181272	0.0625742	2.89635	0.00377533	0.0519717
ENSMUSG00000085795	28.3069	-0.252807	0.0869315	-2.89547	0.0037859	0.0520332
ENSMUSG00000019990	1109.58	0.189215	0.0653763	2.89425	0.00380067	0.0521523
ENSMUSG00000091165	606.631	0.153415	0.0530827	2.89029	0.00384885	0.0527286
ENSMUSG00000097272	40.7014	-0.253501	0.0876621	-2.88881	0.00386699	0.0528923
ENSMUSG00000021114	1162.87	0.140183	0.0485384	2.88802	0.00387677	0.0529412
ENSMUSG00000026259	1777.39	0.154077	0.0533671	2.88707	0.00388848	0.0530163
ENSMUSG00000086418	27.7194	-0.248592	0.0859727	-2.88422	0.00392384	0.053328
ENSMUSG00000084899	571.145	0.167908	0.0582097	2.88441	0.00392144	0.053328
ENSMUSG00000052248	5.22833	-0.163281	0.0565364	-2.88308	0.00393806	0.0534362
ENSMUSG00000037843	309.844	0.193219	0.0670939	2.87862	0.00399421	0.0540966
ENSMUSG00000030393	61.4065	0.246192	0.0854273	2.87821	0.00399941	0.0540966
ENSMUSG00000028020	338.131	-0.163768	0.0570128	-2.87203	0.00407841	0.0550779
ENSMUSG00000054766	885.555	0.125637	0.0437627	2.8709	0.00409304	0.0551882
ENSMUSG00000000531	300.722	0.189982	0.0661712	2.87005	0.00410409	0.0552499
ENSMUSG00000009394	1132.76	-0.123417	0.0430312	-2.86792	0.00413176	0.0555348
ENSMUSG00000073532	5.83902	-0.15305	0.0535984	-2.8671	0.0041425	0.0555916
ENSMUSG00000049160	24.3898	-0.246778	0.0857038	-2.86404	0.0041828	0.0559005
ENSMUSG00000028333	363.32	0.172233	0.0601249	2.86386	0.00418517	0.0559005
ENSMUSG00000024617	8447.3	-0.0955613	0.0333617	-2.8644	0.00417794	0.0559005
ENSMUSG00000086324	7604.43	-0.126856	0.0443163	-2.86253	0.00420275	0.0560476
ENSMUSG00000031601	262.22	0.172962	0.0604626	2.8599	0.00423772	0.0563379
ENSMUSG00000051650	120.793	0.231212	0.0808331	2.86027	0.00423276	0.0563379
ENSMUSG00000026620	520.981	0.135913	0.047529	2.85938	0.00424473	0.0563434
ENSMUSG00000029711	719.822	0.135872	0.0475259	2.85862	0.00425494	0.0563912
ENSMUSG00000037984	30.6882	-0.109234	0.0425343	-2.85463	0.00430871	0.0570153
ENSMUSG00000021068	448.523	0.178173	0.0624896	2.85092	0.00435925	0.0575947
ENSMUSG00000036278	560.92	0.157632	0.0553217	2.84908	0.00438455	0.0578394
ENSMUSG00000045318	98.687	-0.239044	0.0839301	-2.84823	0.00439638	0.057906
ENSMUSG00000009216	142.45	-0.231884	0.0816473	-2.83884	0.00452776	0.0593617
ENSMUSG00000090873	73.4256	0.239833	0.0843125	2.83963	0.00451655	0.0593617
ENSMUSG00000093930	369.473	-0.209011	0.0736135	-2.83892	0.00452671	0.0593617
ENSMUSG00000050963	139.84	-0.205368	0.0723448	-2.8371	0.00455253	0.0595949
ENSMUSG00000022462	99.0917	-0.232476	0.0818329	-2.83536	0.00457734	0.0598279
ENSMUSG00000042734	141.194	-0.210942	0.0744608	-2.83026	0.00465106	0.0606985
ENSMUSG00000032503	2874.9	0.137589	0.0486419	2.82861	0.00467511	0.0609192
ENSMUSG00000071337	114.448	0.220824	0.0780462	2.82656	0.00470504	0.06113
ENSMUSG00000086993	649.765	0.145179	0.0513611	2.82652	0.00470562	0.06113
ENSMUSG00000097294	59.9167	0.240669	0.0850545	2.82492	0.00472919	0.0613429
ENSMUSG00000029095	704.722	0.191882	0.0679697	2.8228	0.00476059	0.0616565
ENSMUSG00000084863	76.0357	-0.241104	0.085569	-2.8176	0.0048384	0.0624909
ENSMUSG00000020078	93.7345	-0.224872	0.0797321	-2.81752	0.00483966	0.0624909
ENSMUSG00000044285	929.276	0.154007	0.0546658	2.81702	0.00484715	0.0624932
ENSMUSG00000083679	143.499	0.217318	0.077252	2.812	0.00492349	0.0632861
ENSMUSG00000034994	2048.41	-0.102515	0.0364531	-2.81219	0.00492051	0.0632861
ENSMUSG00000022905	8238.6	-0.115692	0.0411495	-2.8115	0.00493115	0.0632893
ENSMUSG00000039079	10.4127	-0.186727	0.0666096	-2.81074	0.00494274	0.0633427
ENSMUSG00000058690	401.914	-0.154898	0.0551168	-2.80984	0.00495659	0.0634251
ENSMUSG00000049553	229.945	-0.18844	0.0670712	-2.80892	0.00497078	0.0635114
ENSMUSG00000020841	349.225	-0.155388	0.0553688	-2.80599	0.00501622	0.0639961
ENSMUSG00000074113	352.239	0.198873	0.0709185	2.80418	0.00504444	0.0642601
ENSMUSG00000001248	180.453	0.197249	0.0703941	2.80067	0.00509971	0.0648673
ENSMUSG00000026202	518.062	-0.169063	0.0604314	-2.7976	0.00514838	0.0652919
ENSMUSG00000085133	48.6158	-0.244933	0.0873406	-2.79793	0.00514307	0.0652919
ENSMUSG00000028484	1872.5	0.106874	0.0382139	2.79674	0.00516204	0.065368
ENSMUSG00000091890	34.4868	0.241064	0.086311	2.79237	0.00523229	0.0661594
ENSMUSG00000022048	2109.04	-0.0885774	0.031743	-2.79042	0.00526391	0.0664608
ENSMUSG00000042826	152.636	0.20267	0.0726558	2.78886	0.00528933	0.0666831
ENSMUSG00000049583	2625.53	0.147372	0.052857	2.78803	0.00530291	0.0667556
ENSMUSG00000064202	412.278	0.157854	0.0566697	2.7851	0.00535113	0.0672634
ENSMUSG00000088185	10.2133	-0.188259	0.068046	-2.78316	0.00538317	0.0675667
ENSMUSG00000097160	108.826	-0.240884	0.0866614	-2.78107	0.00541806	0.0679048
ENSMUSG00000020723	533.622	0.211057	0.0759271	2.78	0.00543594	0.0680289
ENSMUSG00000113373	139.311	0.206599	0.0743238	2.77923	0.0054488	0.06809
ENSMUSG00000003814	1704.94	0.1282	0.0461555	2.77752	0.00547753	0.068349
ENSMUSG00000059040	60.7715	-0.242977	0.0874482	-2.77578	0.00550693	0.0686155
ENSMUSG00000061451	238.181	-0.197808	0.0712435	-2.77491	0.00552163	0.0686984
ENSMUSG00000102976	408.418	0.153516	0.0553315	2.77429	0.00553226	0.0687305
ENSMUSG00000007610	55.815	-0.240607	0.0865911	-2.77266	0.00555999	0.0689746
ENSMUSG00000059195	1704.86	0.107081	0.0386424	2.77104	0.00558778	0.0691184
ENSMUSG00000015143	696.004	0.153917	0.05554	2.77104	0.00558771	0.0691184
ENSMUSG00000094410	408.337	0.153086	0.0552649	2.76984	0.00560844	0.0691735
ENSMUSG00000024883	328.946	0.162608	0.0586925	2.76994	0.00560667	0.0691735
ENSMUSG00000097862	65.9902	-0.241933	0.0872301	-2.76742	0.00565019	0.0695879
ENSMUSG00000032253	503.186	0.163772	0.059183	2.76662	0.00566403	0.0696577
ENSMUSG00000050192	95.3489	-0.228695	0.0826476	-2.76358	0.00571715	0.0700602
ENSMUSG00000110741	526.959	-0.155813	0.0563761	-2.76334	0.00572138	0.0700602
ENSMUSG00000020886	2378.3	0.125613	0.0454512	2.76368	0.00571528	0.0700602
ENSMUSG00000047126	2706.63	-0.128682	0.046599	-2.76154	0.00575288	0.0703451
ENSMUSG00000073433	31.6811	-0.242451	0.0874638	-2.76089	0.00576435	0.0703844
ENSMUSG00000100269	14.9486	-0.216766	0.0781746	-2.76023	0.00577613	0.0704276
ENSMUSG00000097431	20.227	-0.229778	0.0830389	-2.75962	0.00578683	0.0704573
ENSMUSG00000107335	5.64274	-0.16024	0.0583641	-2.75868	0.00580346	0.0705592
ENSMUSG00000021218	642.496	-0.14246	0.0516489	-2.75808	0.00581412	0.0705882
ENSMUSG00000101168	149.744	-0.199651	0.0724565	-2.75495	0.00587018	0.070966
ENSMUSG00000071866	725.614	-0.14934	0.0542097	-2.75496	0.00586986	0.070966
ENSMUSG00000021540	119.853	0.215853	0.0782983	2.75544	0.00586126	0.070966
ENSMUSG00000100862	154.722	-0.209196	0.0759177	-2.75387	0.0058895	0.0709984
ENSMUSG00000098381	19.5166	0.218389	0.0793504	2.75391	0.00588884	0.0709984
ENSMUSG00000070498	1143.21	0.136422	0.0495737	2.75194	0.00592426	0.0713167
ENSMUSG00000058594	184.018	0.192126	0.0699517	2.74623	0.00602842	0.0723903
ENSMUSG00000032308	29.8741	-0.239303	0.0868611	-2.74612	0.0060304	0.0723903
ENSMUSG00000008200	156.034	0.200073	0.0728991	2.74245	0.00609826	0.0727953
ENSMUSG00000032966	1120.54	0.10955	0.0399377	2.74288	0.00609029	0.0727953
ENSMUSG00000020048	2198.77	0.133023	0.048497	2.74294	0.00608919	0.0727953
ENSMUSG00000020164	30.782	-0.237616	0.086574	-2.74337	0.00608126	0.0727953
ENSMUSG00000068036	612.526	0.130074	0.0474553	2.7407	0.00613093	0.0730831
ENSMUSG00000068740	1472.85	-0.132008	0.0481806	-2.73975	0.00614851	0.0731424
ENSMUSG00000038020	195.632	-0.197186	0.0719414	-2.73951	0.00615305	0.0731424
ENSMUSG00000026781	185.684	0.196265	0.0716465	2.73877	0.006167	0.0732064
ENSMUSG00000026933	903.063	0.121061	0.0442104	2.73828	0.00617613	0.0732129
ENSMUSG00000024853	1749.97	0.108972	0.0398446	2.73493	0.00623934	0.0738595
ENSMUSG00000039059	216.317	0.195218	0.0714667	2.73218	0.00629174	0.0743768
ENSMUSG00000023150	491.46	0.172988	0.0633191	2.73153	0.00630412	0.07442
ENSMUSG00000086360	252.141	0.191725	0.0701954	2.73102	0.00631384	0.0744318
ENSMUSG00000000881	1094.14	0.118476	0.0433955	2.7301	0.00633157	0.0745379
ENSMUSG00000006435	402.461	0.152815	0.0559815	2.72954	0.0063423	0.0745613
ENSMUSG00000101872	2.60037	0.107401	0.0400134	2.72817	0.00636867	0.0746657
ENSMUSG00000017390	38.4836	0.233509	0.0855094	2.72854	0.00636159	0.0746657
ENSMUSG00000029838	527.565	-0.149108	0.0546681	-2.72726	0.00638618	0.0747682
ENSMUSG00000034731	569.622	0.146754	0.0538198	2.72641	0.0064028	0.0748601
ENSMUSG00000100781	80.7377	-0.223607	0.0819492	-2.7254	0.00642234	0.0749859
ENSMUSG00000113288	8.72404	0.191369	0.0697386	2.72342	0.006461	0.0753342
ENSMUSG00000049907	34.18	-0.238294	0.0873098	-2.72005	0.00652721	0.0760023
ENSMUSG00000040433	540.161	-0.133824	0.0492466	-2.71725	0.00658271	0.0765441
ENSMUSG00000045314	15.5443	-0.189005	0.0698405	-2.71676	0.00659248	0.0765535
ENSMUSG00000045348	161.334	-0.19901	0.073297	-2.7132	0.00666361	0.0772743
ENSMUSG00000049470	1806.16	0.101897	0.0375877	2.71093	0.00670957	0.0777018
ENSMUSG00000097496	25.331	0.228299	0.0845352	2.70593	0.00681144	0.0787746
ENSMUSG00000063239	317.863	0.181203	0.066993	2.70371	0.00685702	0.0791944
ENSMUSG00000025656	2528.68	0.0993103	0.0367594	2.70163	0.00690013	0.0794771
ENSMUSG00000029227	581.997	0.160226	0.0592985	2.70177	0.00689714	0.0794771
ENSMUSG00000075376	723.986	0.136992	0.0507466	2.69979	0.00693841	0.0794891
ENSMUSG00000032046	410.029	-0.160306	0.0593522	-2.70023	0.00692924	0.0794891
ENSMUSG00000090589	129.327	0.212397	0.0786724	2.70081	0.00691699	0.0794891
ENSMUSG00000042487	245.008	0.182374	0.0675327	2.69993	0.00693548	0.0794891
ENSMUSG00000030861	144.905	-0.205114	0.0759463	-2.69906	0.00695347	0.0795548
ENSMUSG00000039536	217.693	-0.169861	0.0630141	-2.69519	0.00703475	0.0803769
ENSMUSG00000049225	355.472	0.196026	0.0728546	2.69057	0.00713303	0.081391
ENSMUSG00000048895	1260.41	0.126009	0.0468657	2.68849	0.0071776	0.0817901
ENSMUSG00000070720	20.7419	0.227985	0.0845258	2.68525	0.00724761	0.0824778
ENSMUSG00000038523	5.19147	-0.137665	0.0516002	-2.68405	0.00727355	0.0826628
ENSMUSG00000031342	855.33	0.179636	0.067044	2.67935	0.00737658	0.0837032
ENSMUSG00000099021	1916.58	-0.14799	0.0552423	-2.67898	0.00738471	0.0837032
ENSMUSG00000030310	548.877	0.158534	0.059218	2.67701	0.00742822	0.0840846
ENSMUSG00000106831	17.3119	-0.215638	0.0805997	-2.67555	0.00746071	0.0842534
ENSMUSG00000034647	823.896	-0.124754	0.0466314	-2.67545	0.00746287	0.0842534
ENSMUSG00000028656	1279.51	0.159441	0.0596538	2.67287	0.00752064	0.0847935
ENSMUSG00000001143	106.438	-0.209288	0.0782865	-2.67117	0.00755875	0.0851107
ENSMUSG00000015745	23.6801	-0.216521	0.0809503	-2.66684	0.0076568	0.0861012
ENSMUSG00000035620	573.137	0.152703	0.0572908	2.66535	0.00769083	0.0863073
ENSMUSG00000022054	2699.96	-0.233307	0.0876474	-2.66515	0.00769536	0.0863073
ENSMUSG00000060450	633.294	-0.156713	0.0588052	-2.66457	0.0077086	0.0863424
ENSMUSG00000026614	48.3774	-0.231525	0.0872587	-2.6592	0.00783262	0.0871062
ENSMUSG00000044647	734.542	0.125385	0.0471207	2.66077	0.00779627	0.0871062
ENSMUSG00000053353	4.71006	0.147849	0.0552865	2.65829	0.00785372	0.0871062
ENSMUSG00000039278	781.398	-0.154978	0.0582488	-2.66051	0.0078022	0.0871062
ENSMUSG00000027799	2667.99	0.110948	0.0417464	2.65765	0.00786864	0.0871062
ENSMUSG00000029467	3258.92	0.118257	0.0444773	2.6588	0.00784198	0.0871062
ENSMUSG00000046546	42.363	-0.233738	0.0877082	-2.65777	0.00786592	0.0871062
ENSMUSG00000005371	907.429	0.11935	0.0448654	2.66014	0.00781072	0.0871062
ENSMUSG00000037253	168.547	0.186402	0.070059	2.65888	0.00784006	0.0871062
ENSMUSG00000017400	62.2515	-0.230147	0.0864889	-2.65617	0.00790329	0.0873764
ENSMUSG00000025666	263.723	0.185701	0.0699625	2.65387	0.00795742	0.087861
ENSMUSG00000028086	579.872	-0.139151	0.052449	-2.65301	0.00797784	0.0879152
ENSMUSG00000019943	6125.47	0.160731	0.0605996	2.65236	0.00799323	0.0879152
ENSMUSG00000036437	36.2807	-0.220949	0.0832369	-2.65262	0.00798701	0.0879152
ENSMUSG00000087552	2.86355	-0.111905	0.0423742	-2.65157	0.00801189	0.088007
ENSMUSG00000028820	745.256	0.123678	0.0466553	2.65097	0.00802602	0.088049
ENSMUSG00000020894	1635.79	-0.105355	0.0397468	-2.65051	0.00803709	0.0880572
ENSMUSG00000020430	147.834	0.192611	0.0726977	2.64878	0.00807837	0.088396
ENSMUSG00000031425	401.803	0.227857	0.0863272	2.64491	0.00817115	0.0892968
ENSMUSG00000030329	238.25	0.177031	0.0669648	2.64385	0.00819694	0.089464
ENSMUSG00000035007	181.068	0.205705	0.0779669	2.63895	0.00831632	0.0906511
ENSMUSG00000029050	937.716	0.123946	0.0470254	2.63566	0.00839738	0.0914179
ENSMUSG00000026782	1095.59	0.129104	0.0490015	2.63466	0.00842212	0.0914389
ENSMUSG00000108815	268.627	0.182415	0.0692026	2.63429	0.00843145	0.0914389
ENSMUSG00000022892	8886.61	-0.0777232	0.0294971	-2.63494	0.00841515	0.0914389
ENSMUSG00000106279	1897.47	-0.14551	0.0552564	-2.63342	0.00845299	0.0915562
ENSMUSG00000052087	250.065	0.174097	0.0661791	2.63049	0.00852626	0.0921818
ENSMUSG00000022965	77.3111	-0.219662	0.0834506	-2.63024	0.00853235	0.0921818
ENSMUSG00000027357	62.0831	-0.224653	0.0855637	-2.62492	0.00866688	0.093281
ENSMUSG00000056854	176.473	0.187685	0.0714581	2.62516	0.00866088	0.093281
ENSMUSG00000021939	676.273	-0.155866	0.0593502	-2.6257	0.00864717	0.093281
ENSMUSG00000028793	146.905	0.197989	0.0753768	2.62381	0.00869517	0.0934676
ENSMUSG00000049232	59.081	0.224948	0.0856237	2.62292	0.00871808	0.0934785
ENSMUSG00000032571	224.382	-0.167279	0.0637491	-2.62328	0.00870878	0.0934785
ENSMUSG00000050141	27.5586	-0.228215	0.0868329	-2.62156	0.00875278	0.0935062
ENSMUSG00000021244	1365.89	0.109128	0.0416276	2.62153	0.00875354	0.0935062
ENSMUSG00000085925	46.445	-0.22983	0.0876159	-2.62166	0.00875034	0.0935062
ENSMUSG00000034675	748.191	0.123727	0.0472283	2.61956	0.00880443	0.0939322
ENSMUSG00000055675	527.834	0.145402	0.0555825	2.61588	0.00889985	0.0948317
ENSMUSG00000016256	39.502	0.229222	0.0877135	2.61145	0.0090158	0.0956797
ENSMUSG00000029310	124.322	-0.207838	0.079611	-2.61078	0.00903363	0.0956797
ENSMUSG00000029769	122.347	-0.217574	0.0831929	-2.61168	0.00900996	0.0956797
ENSMUSG00000021275	336.943	-0.15398	0.0589334	-2.61226	0.0089945	0.0956797
ENSMUSG00000007021	177.072	-0.187453	0.0717676	-2.61071	0.00903549	0.0956797
ENSMUSG00000040532	20.0967	-0.21832	0.0832756	-2.60985	0.0090581	0.0956818
ENSMUSG00000050628	29.0105	0.227921	0.0871055	2.61025	0.00904774	0.0956818
ENSMUSG00000070880	1751.42	0.137272	0.0526447	2.60747	0.0091213	0.0961232
ENSMUSG00000027006	262.669	-0.162543	0.0623264	-2.60743	0.00912241	0.0961232
ENSMUSG00000034708	85.6146	-0.219804	0.0842899	-2.60693	0.00913568	0.0961443
ENSMUSG00000097094	27.6249	0.223099	0.0856689	2.60516	0.00918312	0.0964058
ENSMUSG00000024269	117.816	-0.205164	0.0786795	-2.60526	0.00918044	0.0964058
ENSMUSG00000079470	82.0791	0.216271	0.0829943	2.60424	0.0092077	0.0965451
ENSMUSG00000021701	1282.5	0.138386	0.0532139	2.60064	0.00930489	0.0974445
ENSMUSG00000036298	1171.44	0.133937	0.0515426	2.59843	0.00936517	0.0979556
ENSMUSG00000104796	21.1681	-0.216843	0.0830734	-2.59693	0.00940619	0.0982642
ENSMUSG00000008658	2219.32	0.168174	0.0647908	2.59548	0.00944585	0.0985578
ENSMUSG00000030257	1198.59	-0.101046	0.0389817	-2.59201	0.0095417	0.0993152
ENSMUSG00000071054	702.371	0.122577	0.0472838	2.59221	0.00953603	0.0993152
ENSMUSG00000030209	7217.35	0.104096	0.0401923	2.58994	0.00959925	0.0996445
ENSMUSG00000023048	17.4677	-0.21203	0.0816221	-2.59033	0.00958828	0.0996445
ENSMUSG00000015476	374.476	0.181921	0.0702378	2.58961	0.00960837	0.0996445
ENSMUSG00000078427	220.058	0.178907	0.0691061	2.5882	0.0096479	0.0998119
ENSMUSG00000052026	66.1238	-0.225291	0.0867878	-2.58862	0.00963626	0.0998119
ENSMUSG00000020803	13.3582	-0.195615	0.075708	-2.58647	0.00969652	0.100193
ENSMUSG00000105204	272.13	-0.157857	0.0610592	-2.58502	0.00973724	0.100371
ENSMUSG00000035764	187.892	-0.169755	0.0656579	-2.58512	0.00973446	0.100371
ENSMUSG00000039270	458.948	-0.134432	0.0520346	-2.58314	0.00979052	0.100799
ENSMUSG00000016427	42.3853	0.226753	0.087701	2.58226	0.00981561	0.100935
ENSMUSG00000038936	54.7348	-0.224577	0.0868967	-2.5814	0.00984016	0.101066
ENSMUSG00000026083	636.115	0.129838	0.0503366	2.57928	0.00990066	0.101527
ENSMUSG00000030747	263.655	0.164438	0.0637559	2.579	0.00990881	0.101527
ENSMUSG00000029821	246.332	0.176814	0.0685974	2.57785	0.00994163	0.101741
ENSMUSG00000063888	96.3649	0.203052	0.0787511	2.57619	0.00998953	0.102109
ENSMUSG00000091393	59.8192	0.223546	0.0867042	2.57335	0.010072	0.102828
ENSMUSG00000031099	408.322	0.154718	0.0601559	2.5723	0.0101026	0.102895
ENSMUSG00000021814	160.316	-0.194746	0.0757032	-2.57232	0.0101019	0.102895
ENSMUSG00000044629	75.6112	-0.222161	0.0863528	-2.56956	0.0101828	0.103588
ENSMUSG00000037579	321.219	-0.157897	0.0615415	-2.56491	0.0103202	0.10486
ENSMUSG00000031065	192.932	-0.203025	0.0791804	-2.56294	0.010379	0.105208
ENSMUSG00000010045	42.8742	0.224488	0.08759	2.56321	0.010371	0.105208
ENSMUSG00000001472	1144.31	-0.118319	0.0462479	-2.55814	0.0105235	0.106546
ENSMUSG00000097839	8.62685	-0.171568	0.0667724	-2.55757	0.0105406	0.106593
ENSMUSG00000035623	726.635	0.129427	0.0506654	2.55449	0.0106343	0.107413
ENSMUSG00000004110	3272.14	0.0887716	0.0347838	2.55212	0.0107069	0.108018
ENSMUSG00000034744	52.5907	-0.22198	0.0867866	-2.55123	0.0107344	0.10804
ENSMUSG00000007836	261.93	0.158977	0.0622897	2.55136	0.0107303	0.10804
ENSMUSG00000026956	14.9939	-0.199853	0.0782281	-2.54647	0.0108818	0.109266
ENSMUSG00000005204	140.123	0.1936	0.0759896	2.54655	0.0108792	0.109266
ENSMUSG00000069227	379.102	-0.168037	0.0660014	-2.54557	0.0109101	0.109421
ENSMUSG00000086098	3.43223	0.115433	0.0454211	2.5437	0.0109685	0.109837
ENSMUSG00000079333	66.22	-0.222613	0.0873501	-2.54342	0.0109773	0.109837
ENSMUSG00000035495	146.928	-0.192745	0.0757952	-2.54222	0.011015	0.110085
ENSMUSG00000020205	158.526	0.213495	0.083995	2.5403	0.0110757	0.110563
ENSMUSG00000100113	147.378	0.214222	0.0843127	2.53949	0.0111013	0.110689
ENSMUSG00000037703	1394.41	0.141164	0.0556129	2.53838	0.0111367	0.110912
ENSMUSG00000038708	943.66	0.120806	0.0476266	2.53639	0.0112001	0.111414
ENSMUSG00000004285	215.03	0.164123	0.0648444	2.53085	0.0113787	0.112927
ENSMUSG00000024101	71.7901	-0.211072	0.0833052	-2.53118	0.0113681	0.112927
ENSMUSG00000060279	690.412	-0.114261	0.0451719	-2.52937	0.0114266	0.113139
ENSMUSG00000058441	108.719	-0.19776	0.0781414	-2.52942	0.0114252	0.113139
ENSMUSG00000063632	183.41	0.203778	0.0805175	2.52841	0.0114582	0.11332
ENSMUSG00000028528	705.003	-0.116328	0.0460154	-2.52785	0.0114764	0.11337
ENSMUSG00000028710	160.115	-0.185299	0.0732899	-2.52655	0.0115189	0.113657
ENSMUSG00000019505	3518.22	0.0843411	0.0333885	2.52602	0.0115364	0.113699
ENSMUSG00000018199	165.515	-0.180753	0.0715392	-2.52534	0.0115586	0.113786
ENSMUSG00000020785	204.597	-0.199162	0.0788405	-2.52488	0.0115737	0.113803
ENSMUSG00000000884	228.951	-0.214541	0.0854071	-2.5202	0.0117287	0.115195
ENSMUSG00000027628	96.4168	-0.209424	0.0830386	-2.51894	0.0117708	0.115476
ENSMUSG00000052301	41.1523	-0.218358	0.0865407	-2.51835	0.0117906	0.115537
ENSMUSG00000040631	101.591	0.201844	0.0802079	2.51637	0.011857	0.116054
ENSMUSG00000035093	717.665	0.113957	0.0453201	2.51449	0.0119205	0.116543
ENSMUSG00000096934	402.318	-0.14474	0.0575803	-2.51384	0.0119425	0.116624
ENSMUSG00000027329	155.981	0.181869	0.0724461	2.51	0.0120731	0.117362
ENSMUSG00000079593	163.671	0.186352	0.0742407	2.51018	0.0120671	0.117362
ENSMUSG00000108452	26.8738	0.216377	0.0857952	2.5105	0.0120561	0.117362
ENSMUSG00000040385	522.854	0.131326	0.052307	2.5106	0.0120526	0.117362
ENSMUSG00000032504	283.593	-0.158402	0.0631282	-2.50851	0.0121242	0.117725
ENSMUSG00000104435	25.7233	-0.211389	0.0843192	-2.50675	0.0121847	0.118178
ENSMUSG00000112967	299.521	0.182018	0.0726317	2.50632	0.0121995	0.118187
ENSMUSG00000030122	1504.97	0.0988122	0.0394922	2.50202	0.0123487	0.119496
ENSMUSG00000064367	1171.24	-0.181864	0.072777	-2.49862	0.0124678	0.120513
ENSMUSG00000087528	73.8461	-0.214095	0.0858066	-2.49229	0.0126923	0.122544
ENSMUSG00000031778	2251.61	0.117618	0.0472165	2.49103	0.0127372	0.122838
ENSMUSG00000071855	158.006	0.184649	0.0741534	2.48994	0.0127765	0.123078
ENSMUSG00000104512	101.255	-0.206627	0.0830769	-2.48665	0.0128953	0.124083
ENSMUSG00000019082	290.956	-0.177908	0.0716396	-2.48329	0.0130176	0.125119
ENSMUSG00000037251	83.888	0.209784	0.0845681	2.48035	0.0131253	0.126011
ENSMUSG00000017466	661.263	-0.119459	0.0481781	-2.4796	0.0131531	0.126137
ENSMUSG00000057738	3011.39	-0.098696	0.0398201	-2.47854	0.0131923	0.126371
ENSMUSG00000073656	837.363	0.122804	0.049562	2.47776	0.013221	0.126423
ENSMUSG00000048142	359.268	-0.142437	0.0574922	-2.47719	0.0132421	0.126423
ENSMUSG00000046480	2208.47	0.172098	0.0694721	2.47719	0.0132422	0.126423
ENSMUSG00000027067	417.267	0.136688	0.0552471	2.47404	0.0133595	0.127258
ENSMUSG00000091086	4.9044	-0.134158	0.0545105	-2.47433	0.0133488	0.127258
ENSMUSG00000074682	21.171	-0.208005	0.0837814	-2.46949	0.0135307	0.128499
ENSMUSG00000001098	90.27	-0.19827	0.0802556	-2.4699	0.013515	0.128499
ENSMUSG00000019936	188.501	-0.188369	0.0762577	-2.46937	0.013535	0.128499
ENSMUSG00000022507	393.962	-0.14327	0.058103	-2.46572	0.0136737	0.129672
ENSMUSG00000070717	29.525	0.209112	0.0849246	2.46408	0.0137367	0.130125
ENSMUSG00000059005	989.673	0.126562	0.0514218	2.46128	0.013844	0.130851
ENSMUSG00000033676	1917.38	0.0817531	0.0332136	2.46139	0.0138399	0.130851
ENSMUSG00000031292	1144.25	0.126361	0.0513888	2.45893	0.0139351	0.131566
ENSMUSG00000021494	72.3381	0.210791	0.0858718	2.45594	0.0140516	0.13252
ENSMUSG00000028416	312.053	-0.149245	0.0608547	-2.45195	0.0142084	0.13385
ENSMUSG00000040356	122.698	-0.183866	0.0749783	-2.45019	0.0142779	0.134357
ENSMUSG00000106047	3.29988	0.114597	0.0467266	2.44874	0.0143357	0.134753
ENSMUSG00000035370	32.5655	-0.21425	0.0873789	-2.44614	0.0144396	0.13558
ENSMUSG00000043831	834.694	-0.117542	0.0480904	-2.44425	0.0145155	0.136142
ENSMUSG00000097038	132.858	0.184222	0.0754144	2.44164	0.0146206	0.136827
ENSMUSG00000005417	1481.21	0.125563	0.0514216	2.44172	0.0146174	0.136827
ENSMUSG00000015599	652.433	-0.130546	0.0534884	-2.44045	0.014669	0.13713
ENSMUSG00000021957	190.239	-0.172342	0.0706193	-2.43987	0.0146925	0.1372
ENSMUSG00000040618	19.9507	-0.190634	0.0787196	-2.43693	0.0148124	0.138168
ENSMUSG00000021967	40.8521	-0.214056	0.0877116	-2.43423	0.0149237	0.139054
ENSMUSG00000021514	201.286	-0.170112	0.0699049	-2.43361	0.0149492	0.13914
ENSMUSG00000040681	179.274	0.174497	0.0717136	2.43286	0.0149799	0.139274
ENSMUSG00000051146	28.9923	-0.200882	0.0824778	-2.43179	0.0150246	0.139538
ENSMUSG00000046722	74.8644	-0.203697	0.0837624	-2.42867	0.0151545	0.140332
ENSMUSG00000041608	84.559	-0.200737	0.082532	-2.42855	0.0151595	0.140332
ENSMUSG00000020297	3232.2	0.0817023	0.03364	2.42877	0.0151503	0.140332
ENSMUSG00000021832	198.993	0.176518	0.0726951	2.42804	0.0151808	0.140377
ENSMUSG00000004897	415.529	0.135192	0.0556995	2.42685	0.0152306	0.140528
ENSMUSG00000028911	347.418	0.156968	0.0646795	2.42647	0.0152465	0.140528
ENSMUSG00000059273	377.934	0.136556	0.0562608	2.42699	0.0152246	0.140528
ENSMUSG00000019831	1085.32	0.125282	0.0517517	2.42084	0.0154847	0.14257
ENSMUSG00000074918	103.446	-0.189507	0.078263	-2.41961	0.0155371	0.142898
ENSMUSG00000038910	796.183	0.12931	0.0534546	2.41904	0.0155616	0.142969
ENSMUSG00000057572	50.1031	0.211421	0.0874888	2.4152	0.0157268	0.144331
ENSMUSG00000049511	310.984	0.18625	0.0772387	2.41183	0.0158728	0.145515
ENSMUSG00000020926	140.61	-0.183187	0.0760146	-2.40948	0.0159755	0.146299
ENSMUSG00000021824	71.104	0.207903	0.0861407	2.40809	0.0160362	0.146476
ENSMUSG00000032181	302.228	-0.169496	0.0703659	-2.40807	0.016037	0.146476
ENSMUSG00000022946	405.918	-0.131448	0.0545929	-2.40786	0.0160462	0.146476
ENSMUSG00000009090	473.376	-0.122375	0.0508677	-2.40561	0.0161455	0.147225
ENSMUSG00000027602	88.5897	-0.197474	0.0821162	-2.40375	0.0162278	0.147817
ENSMUSG00000109398	40.7655	0.211155	0.0877135	2.40331	0.0162473	0.147837
ENSMUSG00000023089	242.366	0.159186	0.0663063	2.40067	0.0163649	0.148748
ENSMUSG00000087266	145.025	0.193465	0.0805463	2.39978	0.0164051	0.148954
ENSMUSG00000002455	379.245	0.130154	0.0542778	2.39774	0.0164965	0.149626
ENSMUSG00000032890	175.898	-0.180048	0.075265	-2.39192	0.0167603	0.151728
ENSMUSG00000024270	87.4713	-0.207906	0.0868184	-2.39185	0.0167639	0.151728
ENSMUSG00000100954	53.5745	0.209762	0.0876967	2.39093	0.0168056	0.151945
ENSMUSG00000097823	28.6797	0.207647	0.0867349	2.38975	0.0168599	0.152275
ENSMUSG00000037197	166.938	0.173053	0.0724192	2.38856	0.0169146	0.152285
ENSMUSG00000060708	16.5181	0.184934	0.0773143	2.38881	0.0169033	0.152285
ENSMUSG00000037679	1474.71	0.142068	0.0594655	2.38903	0.0168931	0.152285
ENSMUSG00000060743	188.628	0.18236	0.0763412	2.38781	0.0169491	0.152434
ENSMUSG00000067594	33.868	-0.208606	0.0873406	-2.38586	0.017039	0.153082
ENSMUSG00000022619	737.731	-0.118277	0.0495812	-2.38527	0.0170666	0.153169
ENSMUSG00000106194	143.995	0.182036	0.0763408	2.38387	0.0171319	0.153569
ENSMUSG00000023118	330.924	0.138749	0.0582018	2.38354	0.0171472	0.153569
ENSMUSG00000030704	1024.53	-0.114328	0.0479843	-2.38263	0.0171893	0.153785
ENSMUSG00000092354	126.588	-0.186778	0.0784644	-2.37986	0.0173192	0.154784
ENSMUSG00000030207	472.418	-0.142392	0.0598871	-2.37754	0.0174286	0.1556
ENSMUSG00000097535	735.254	0.120885	0.0509348	2.37321	0.0176344	0.157273
ENSMUSG00000109881	58.327	-0.20683	0.0870512	-2.37262	0.0176623	0.157357
ENSMUSG00000105910	5.61325	-0.134333	0.0563411	-2.37221	0.017682	0.157368
ENSMUSG00000020069	155.798	0.191247	0.0807003	2.36935	0.0178194	0.158425
ENSMUSG00000027364	360.786	0.142369	0.0601255	2.36734	0.0179163	0.158728
ENSMUSG00000027533	178.748	0.194763	0.0822455	2.36661	0.017952	0.158728
ENSMUSG00000052912	28.6264	0.205517	0.0867338	2.36634	0.0179649	0.158728
ENSMUSG00000086401	29.4095	-0.202217	0.0849831	-2.36653	0.0179559	0.158728
ENSMUSG00000019852	1083.15	-0.0944524	0.0398955	-2.36746	0.0179108	0.158728
ENSMUSG00000037868	14.9636	0.179067	0.075386	2.36777	0.0178954	0.158728
ENSMUSG00000086544	1167.33	-0.109323	0.0462453	-2.36403	0.0180773	0.159062
ENSMUSG00000021990	415.496	0.139743	0.0591113	2.36408	0.018075	0.159062
ENSMUSG00000037419	136.677	-0.183626	0.0775784	-2.36469	0.0180451	0.159062
ENSMUSG00000036438	6884.53	0.0754971	0.0319268	2.36469	0.0180452	0.159062
ENSMUSG00000003949	400.941	0.147411	0.0623559	2.36341	0.0181077	0.159165
ENSMUSG00000015094	114.65	-0.184291	0.0780118	-2.36124	0.0182139	0.159646
ENSMUSG00000054814	243.267	-0.166537	0.0705031	-2.36136	0.018208	0.159646
ENSMUSG00000024462	3043.71	0.0716211	0.0303331	2.36115	0.0182185	0.159646
ENSMUSG00000035847	522.372	-0.131211	0.0556254	-2.35905	0.018322	0.160388
ENSMUSG00000034936	30.805	0.198022	0.0839195	2.35822	0.0183627	0.160579
ENSMUSG00000092417	64.7748	0.200849	0.0851112	2.35749	0.0183988	0.160731
ENSMUSG00000097347	144.479	0.185092	0.0785886	2.35421	0.0185621	0.161344
ENSMUSG00000026640	1034.44	-0.135762	0.0576601	-2.35445	0.0185501	0.161344
ENSMUSG00000027363	360.058	0.142104	0.0603436	2.35437	0.018554	0.161344
ENSMUSG00000036980	76.1013	-0.200393	0.0850149	-2.35418	0.0185636	0.161344
ENSMUSG00000052105	842.053	0.150845	0.064073	2.3542	0.0185628	0.161344
ENSMUSG00000029147	297.298	0.146868	0.0626683	2.3434	0.0191091	0.165917
ENSMUSG00000068551	93.3581	0.186574	0.0795632	2.34278	0.0191407	0.166022
ENSMUSG00000003437	297.118	0.147865	0.0631873	2.33977	0.0192955	0.167195
ENSMUSG00000092004	340.122	-0.141563	0.0605144	-2.33896	0.0193374	0.167388
ENSMUSG00000071533	337.518	-0.157153	0.0672064	-2.33835	0.0193691	0.167492
ENSMUSG00000043313	100.751	0.195268	0.0834966	2.33764	0.0194062	0.167643
ENSMUSG00000027620	595.765	0.115579	0.0494764	2.33618	0.0194821	0.167981
ENSMUSG00000092252	72.8008	0.194835	0.0833873	2.33575	0.0195043	0.167981
ENSMUSG00000102377	629.565	0.119286	0.0510653	2.33586	0.0194985	0.167981
ENSMUSG00000032009	1379.6	-0.0969173	0.0415166	-2.33441	0.0195743	0.168414
ENSMUSG00000050373	32.5164	-0.203054	0.0867678	-2.33344	0.0196252	0.168682
ENSMUSG00000086502	35.5418	0.204291	0.0874056	2.33198	0.019702	0.169129
ENSMUSG00000018401	392.513	-0.126895	0.0544155	-2.33169	0.0197169	0.169129
ENSMUSG00000080816	2.82848	-0.0983429	0.0425852	-2.32994	0.0198095	0.169753
ENSMUSG00000072623	58.5353	-0.203681	0.087289	-2.32915	0.019851	0.169938
ENSMUSG00000030411	661.803	0.111915	0.0480679	2.32813	0.0199051	0.17023
ENSMUSG00000100799	429.864	0.14921	0.0641461	2.32554	0.0200429	0.171066
ENSMUSG00000024378	61.4293	-0.202009	0.0867181	-2.32563	0.0200383	0.171066
ENSMUSG00000040687	813.07	-0.113385	0.0487958	-2.3237	0.0201417	0.171737
ENSMUSG00000020368	2152.72	0.0927511	0.0399386	2.32233	0.0202152	0.171849
ENSMUSG00000044117	446.992	-0.122732	0.052838	-2.32251	0.0202056	0.171849
ENSMUSG00000083282	57.8871	-0.201745	0.0868297	-2.32249	0.0202065	0.171849
ENSMUSG00000041556	29.4392	-0.194466	0.0833293	-2.32131	0.0202703	0.172146
ENSMUSG00000050505	33.2974	-0.185295	0.0798083	-2.31995	0.0203434	0.172595
ENSMUSG00000058254	1106.25	-0.0978918	0.0422109	-2.31914	0.0203876	0.172798
ENSMUSG00000044288	198.583	-0.201322	0.0869984	-2.31731	0.0204867	0.173466
ENSMUSG00000097412	1000.27	0.121236	0.0523288	2.31684	0.0205122	0.17351
ENSMUSG00000028907	73.5147	0.194837	0.0842035	2.31365	0.0206868	0.174623
ENSMUSG00000025132	478.354	0.122013	0.0527414	2.31325	0.0207087	0.174623
ENSMUSG00000071234	376.544	0.164729	0.0712358	2.3129	0.0207282	0.174623
ENSMUSG00000048154	1359.35	0.0999152	0.0432073	2.31257	0.0207461	0.174623
ENSMUSG00000024935	329.736	0.143724	0.0620974	2.31398	0.0206686	0.174623
ENSMUSG00000107877	19.3179	0.188829	0.0816192	2.31076	0.0208464	0.175295
ENSMUSG00000108677	52.601	0.200089	0.0865144	2.30929	0.0209277	0.175805
ENSMUSG00000026426	295.321	-0.141685	0.0613789	-2.3083	0.0209826	0.175961
ENSMUSG00000027752	20.8025	-0.19434	0.084201	-2.30673	0.0210699	0.175961
ENSMUSG00000048304	228.915	-0.145851	0.0632147	-2.30706	0.0210516	0.175961
ENSMUSG00000029190	945.053	0.126885	0.0549833	2.30767	0.0210176	0.175961
ENSMUSG00000036499	376.588	-0.127359	0.0551987	-2.30703	0.0210532	0.175961
ENSMUSG00000089718	3.92016	-0.12077	0.0521443	-2.30779	0.0210107	0.175961
ENSMUSG00000073437	113.255	-0.184498	0.0799734	-2.30562	0.0211319	0.176305
ENSMUSG00000026623	949.284	-0.112289	0.0487252	-2.30454	0.0211925	0.176467
ENSMUSG00000035863	824.404	0.106459	0.0461944	2.30455	0.021192	0.176467
ENSMUSG00000107169	461.618	-0.13761	0.0597321	-2.30381	0.0212332	0.176633
ENSMUSG00000073411	18.4071	-0.185334	0.0803346	-2.30336	0.0212589	0.176674
ENSMUSG00000042810	110.9	0.183726	0.07972	2.30295	0.0212817	0.176692
ENSMUSG00000037211	11.1773	0.17083	0.073623	2.30253	0.0213052	0.176715
ENSMUSG00000040907	7952.38	-0.101963	0.0443279	-2.30019	0.0214374	0.17761
ENSMUSG00000057113	542.76	0.139135	0.0605051	2.29952	0.0214755	0.17761
ENSMUSG00000025792	17.5788	-0.18252	0.0793776	-2.29976	0.0214617	0.17761
ENSMUSG00000087041	26.7662	0.195553	0.0851542	2.29863	0.0215258	0.177854
ENSMUSG00000062115	495.08	0.147337	0.0641017	2.29821	0.0215498	0.17788
ENSMUSG00000005683	404.114	-0.126011	0.0548489	-2.29714	0.0216107	0.17821
ENSMUSG00000030678	130.17	0.172111	0.0749026	2.29653	0.0216458	0.178327
ENSMUSG00000022427	43.8993	-0.200993	0.0873895	-2.2944	0.0217674	0.179156
ENSMUSG00000046191	92.0525	0.184502	0.0803764	2.29395	0.0217934	0.179197
ENSMUSG00000085669	180.921	0.160437	0.0699911	2.29172	0.0219216	0.180078
ENSMUSG00000000568	920.247	0.106077	0.0463051	2.2908	0.0219752	0.180171
ENSMUSG00000037206	339.825	-0.169329	0.0738781	-2.29084	0.0219727	0.180171
ENSMUSG00000107283	46.8702	-0.19998	0.0872995	-2.2881	0.0221314	0.181104
ENSMUSG00000000804	516.202	-0.13055	0.0570536	-2.28822	0.0221244	0.181104
ENSMUSG00000097864	5.39189	-0.129931	0.0568451	-2.28494	0.0223164	0.182443
ENSMUSG00000032850	274.105	0.153123	0.0670291	2.28403	0.0223697	0.182704
ENSMUSG00000036572	204.728	0.157772	0.069099	2.28342	0.0224059	0.182824
ENSMUSG00000026155	250.301	-0.165619	0.0725076	-2.28299	0.0224311	0.182856
ENSMUSG00000092626	46.1489	0.199803	0.0875518	2.2816	0.0225127	0.183345
ENSMUSG00000028124	118.194	-0.180499	0.079145	-2.28074	0.0225641	0.183588
ENSMUSG00000104589	5.29385	0.131453	0.057365	2.27642	0.0228207	0.185499
ENSMUSG00000085208	443.776	0.132099	0.0580444	2.27591	0.0228511	0.18557
ENSMUSG00000089819	127.977	0.177759	0.0781241	2.27535	0.0228848	0.185667
ENSMUSG00000025409	34.0079	0.199986	0.0876671	2.27442	0.0229405	0.185942
ENSMUSG00000042873	476.506	0.130069	0.0572548	2.27151	0.0231164	0.18719
ENSMUSG00000063646	1163.77	0.107423	0.0473262	2.26977	0.0232217	0.187687
ENSMUSG00000022964	118.913	-0.172197	0.0758284	-2.26979	0.0232202	0.187687
ENSMUSG00000068855	56.0491	-0.198997	0.0875667	-2.26903	0.0232664	0.18787
ENSMUSG00000055204	1374.19	0.0971408	0.04285	2.26705	0.0233872	0.188667
ENSMUSG00000086156	14.0989	0.177649	0.0780426	2.26662	0.0234132	0.188698
ENSMUSG00000017478	241.591	0.144015	0.0635494	2.26568	0.0234709	0.188985
ENSMUSG00000029126	944.602	0.110416	0.0488017	2.26241	0.0236718	0.190423
ENSMUSG00000056812	1468.79	0.0959058	0.0424033	2.26172	0.0237146	0.190588
ENSMUSG00000086013	2.97922	0.0997608	0.0444108	2.26031	0.0238021	0.191111
ENSMUSG00000027546	918.809	0.10047	0.0445096	2.25733	0.0239872	0.191522
ENSMUSG00000073139	64.4124	-0.192328	0.0850325	-2.25846	0.0239168	0.191522
ENSMUSG00000039713	213.715	-0.162113	0.0717565	-2.25876	0.0238984	0.191522
ENSMUSG00000025318	1142.16	0.103908	0.0460305	2.25732	0.0239879	0.191522
ENSMUSG00000020396	282.095	-0.18718	0.0828568	-2.25769	0.0239649	0.191522
ENSMUSG00000024220	128.703	0.169374	0.0750148	2.25751	0.023976	0.191522
ENSMUSG00000039716	1760.09	-0.102383	0.045406	-2.25483	0.0241441	0.192588
ENSMUSG00000000787	1020.09	-0.130326	0.0578479	-2.25286	0.024268	0.193396
ENSMUSG00000020262	709.012	-0.146508	0.0650726	-2.25102	0.024384	0.19414
ENSMUSG00000050711	2092.74	-0.128031	0.0568949	-2.25035	0.0244268	0.194299
ENSMUSG00000105868	31.1948	-0.195256	0.0869891	-2.24828	0.0245586	0.195166
ENSMUSG00000023921	118.2	0.173526	0.0772278	2.24716	0.0246296	0.195547
ENSMUSG00000029878	963.448	0.127275	0.0566725	2.24606	0.0247004	0.195928
ENSMUSG00000085213	13.2219	-0.175259	0.0777414	-2.24526	0.0247514	0.196149
ENSMUSG00000024661	357.492	-0.127017	0.0566654	-2.24157	0.0249895	0.197852
ENSMUSG00000109727	30.7454	0.193345	0.0864956	2.23935	0.0251332	0.198756
ENSMUSG00000020684	399.568	0.127483	0.0569264	2.23909	0.0251501	0.198756
ENSMUSG00000005610	1012.43	-0.0998941	0.0446368	-2.238	0.0252209	0.198958
ENSMUSG00000097582	87.7551	-0.179531	0.080166	-2.23798	0.0252223	0.198958
ENSMUSG00000026618	190.3	-0.155706	0.0696045	-2.2368	0.0252991	0.19938
ENSMUSG00000026641	98.7273	0.178222	0.0797397	2.23505	0.0254138	0.19973
ENSMUSG00000030232	287.383	0.141321	0.0632142	2.23533	0.0253954	0.19973
ENSMUSG00000061032	1289.65	0.0923674	0.0413248	2.23512	0.0254093	0.19973
ENSMUSG00000052684	94.0152	-0.187719	0.0839273	-2.23391	0.0254893	0.199955
ENSMUSG00000021024	142.033	0.170467	0.076284	2.23418	0.0254713	0.199955
ENSMUSG00000003410	1212.07	0.0909916	0.040743	2.2333	0.0255289	0.200064
ENSMUSG00000086128	1486.91	0.0944614	0.0423022	2.23298	0.0255501	0.200064
ENSMUSG00000002006	513.886	0.117227	0.0525436	2.23086	0.0256904	0.200979
ENSMUSG00000089671	157.595	-0.173857	0.0779386	-2.23031	0.0257266	0.201077
ENSMUSG00000071723	153.466	0.167862	0.0752911	2.22903	0.0258122	0.201562
ENSMUSG00000068267	145.582	0.165376	0.0742414	2.2277	0.0259005	0.202067
ENSMUSG00000030083	30.9601	-0.193275	0.086677	-2.22666	0.0259701	0.202424
ENSMUSG00000057706	41.2254	0.195037	0.0876056	2.22373	0.0261664	0.203583
ENSMUSG00000031511	365.412	-0.119797	0.0538687	-2.22374	0.0261662	0.203583
ENSMUSG00000017707	351.877	-0.145453	0.0654491	-2.22265	0.0262393	0.203964
ENSMUSG00000098530	143.348	-0.172047	0.0774074	-2.22156	0.0263129	0.20435
ENSMUSG00000046861	113.239	-0.182701	0.0823134	-2.2195	0.0264528	0.205249
ENSMUSG00000105604	4.30476	-0.11399	0.0519733	-2.2184	0.0265275	0.205643
ENSMUSG00000023019	162.844	-0.172756	0.0779069	-2.21705	0.0266197	0.20617
ENSMUSG00000041132	94.4791	0.180161	0.0812549	2.21598	0.0266931	0.206551
ENSMUSG00000032356	1514.17	-0.114281	0.0516189	-2.21388	0.0268373	0.207479
ENSMUSG00000036057	126.76	-0.170959	0.0774274	-2.20814	0.0272344	0.210358
ENSMUSG00000039318	395.619	-0.1206	0.0546815	-2.20546	0.027422	0.211615
ENSMUSG00000032131	83.0927	-0.189535	0.0858187	-2.20494	0.0274582	0.211703
ENSMUSG00000036241	214.47	0.145554	0.0661172	2.20063	0.0277626	0.213148
ENSMUSG00000066037	518.221	0.117016	0.0531805	2.20033	0.0277833	0.213148
ENSMUSG00000051243	335.088	-0.164239	0.0745715	-2.20131	0.0277138	0.213148
ENSMUSG00000018287	149.453	0.162307	0.0737096	2.2018	0.0276794	0.213148
ENSMUSG00000022559	14.7487	0.173108	0.0783987	2.20024	0.0277901	0.213148
ENSMUSG00000034868	346.479	0.129786	0.0589788	2.20016	0.0277955	0.213148
ENSMUSG00000052926	74.6626	0.186923	0.0849559	2.19874	0.0278964	0.213731
ENSMUSG00000102882	83.6462	0.185646	0.084455	2.19792	0.027955	0.213796
ENSMUSG00000022635	138.179	0.161191	0.0733175	2.19811	0.0279411	0.213796
ENSMUSG00000071649	78.4275	-0.184135	0.0837482	-2.19756	0.0279806	0.2138
ENSMUSG00000040855	1410.66	-0.0880966	0.0401292	-2.19532	0.0281404	0.214586
ENSMUSG00000004771	167.534	-0.165274	0.0753089	-2.19506	0.0281589	0.214586
ENSMUSG00000046329	405.083	-0.146617	0.0667884	-2.19522	0.0281478	0.214586
ENSMUSG00000042216	482.929	0.129858	0.0591796	2.19448	0.0282009	0.214643
ENSMUSG00000034413	204.873	-0.147724	0.0673116	-2.19426	0.0282166	0.214643
ENSMUSG00000032598	111.29	-0.178622	0.0814168	-2.19364	0.0282612	0.21479
ENSMUSG00000027581	723.287	-0.105692	0.0482117	-2.19211	0.0283716	0.215203
ENSMUSG00000031302	1002.07	0.106073	0.0484014	2.19149	0.0284164	0.215203
ENSMUSG00000033735	37.7857	-0.192246	0.0875921	-2.1924	0.028351	0.215203
ENSMUSG00000006740	1036.52	0.103075	0.0470338	2.19157	0.0284106	0.215203
ENSMUSG00000106431	54.1149	-0.192295	0.0876467	-2.19079	0.0284669	0.215395
ENSMUSG00000029029	207.999	-0.145914	0.0665938	-2.19028	0.0285043	0.215486
ENSMUSG00000104496	19.894	0.183338	0.0835516	2.18985	0.028535	0.215527
ENSMUSG00000086234	60.3744	-0.188741	0.0861017	-2.18902	0.028595	0.21579
ENSMUSG00000028857	68.4747	0.185169	0.0845141	2.1883	0.0286476	0.215996
ENSMUSG00000042308	303.33	0.148853	0.0680042	2.1878	0.0286841	0.216003
ENSMUSG00000047454	205799	-0.0953635	0.0435929	-2.18759	0.0286992	0.216003
ENSMUSG00000036822	166.572	0.159398	0.0728513	2.18641	0.0287853	0.21627
ENSMUSG00000072683	151.587	-0.169104	0.0773172	-2.18669	0.0287651	0.21627
ENSMUSG00000067786	240.478	0.169867	0.0777351	2.18487	0.028898	0.216926
ENSMUSG00000042406	110.565	-0.179365	0.0820418	-2.18447	0.028928	0.21696
ENSMUSG00000030816	289.451	0.13587	0.062253	2.18205	0.029106	0.218103
ENSMUSG00000036357	160.997	-0.178715	0.081892	-2.18166	0.0291349	0.218128
ENSMUSG00000075318	2769.85	-0.084416	0.0387012	-2.18124	0.0291655	0.218166
ENSMUSG00000087526	2998.39	0.0958682	0.0439822	2.17974	0.0292768	0.218807
ENSMUSG00000044791	745.122	0.091967	0.0422332	2.17756	0.0294389	0.219826
ENSMUSG00000037826	251.298	-0.134292	0.0616936	-2.1766	0.0295105	0.220168
ENSMUSG00000074203	12.1358	-0.158745	0.0726021	-2.17498	0.0296317	0.220879
ENSMUSG00000087571	2.53356	0.083159	0.0387957	2.17377	0.0297225	0.221363
ENSMUSG00000085667	304.082	0.145285	0.0668814	2.17213	0.0298455	0.22191
ENSMUSG00000037525	12.0923	0.163378	0.0751099	2.1721	0.029848	0.22191
ENSMUSG00000006711	200.244	-0.159649	0.0735581	-2.17096	0.0299343	0.222165
ENSMUSG00000024018	184.606	-0.154815	0.07127	-2.17116	0.029919	0.222165
ENSMUSG00000000355	52.146	-0.188834	0.0869553	-2.16953	0.0300421	0.222578
ENSMUSG00000084834	111.955	-0.168774	0.0777721	-2.16976	0.0300253	0.222578
ENSMUSG00000051851	118.817	0.172338	0.0794761	2.16843	0.030126	0.223006
ENSMUSG00000035152	1166.84	0.0921455	0.0425168	2.1673	0.0302123	0.223257
ENSMUSG00000040105	118.944	0.168982	0.0779458	2.1676	0.0301889	0.223257
ENSMUSG00000032366	1055.72	0.143334	0.0662195	2.16464	0.0304152	0.224562
ENSMUSG00000045969	60.0217	-0.185687	0.0857639	-2.16306	0.0305365	0.225068
ENSMUSG00000034297	598.298	0.120964	0.0559234	2.16306	0.0305365	0.225068
ENSMUSG00000023018	493.807	0.120542	0.0557571	2.16173	0.0306387	0.225626
ENSMUSG00000023274	148.969	0.175067	0.0810188	2.16065	0.0307222	0.225852
ENSMUSG00000033214	267.982	-0.141634	0.0655382	-2.16088	0.030705	0.225852
ENSMUSG00000086796	283.401	0.147734	0.0684273	2.15897	0.0308529	0.226422
ENSMUSG00000022342	158.921	-0.170398	0.0789022	-2.15899	0.0308513	0.226422
ENSMUSG00000027823	454.144	-0.116349	0.0539444	-2.15687	0.031016	0.227424
ENSMUSG00000031202	132.453	0.164029	0.0760426	2.15555	0.0311191	0.227984
ENSMUSG00000038482	140.201	0.164093	0.0761507	2.15495	0.0311659	0.228131
ENSMUSG00000022673	53.2556	0.18584	0.0862305	2.15447	0.0312032	0.228208
ENSMUSG00000022915	22.0363	0.18196	0.0845129	2.15318	0.0313043	0.228752
ENSMUSG00000092241	64.275	0.184045	0.0854283	2.15281	0.0313333	0.228768
ENSMUSG00000105100	3.35228	0.100724	0.0471941	2.15151	0.0314362	0.229323
ENSMUSG00000000282	95.6029	-0.180582	0.0839228	-2.15065	0.0315039	0.22962
ENSMUSG00000027950	471.233	-0.112316	0.05224	-2.14991	0.0315627	0.229853
ENSMUSG00000040860	226.916	0.145973	0.0679335	2.1491	0.0316268	0.229927
ENSMUSG00000048978	150.808	-0.177571	0.0826422	-2.14941	0.0316021	0.229927
ENSMUSG00000041258	326.322	0.125253	0.0583007	2.14805	0.0317101	0.230337
ENSMUSG00000024491	412.484	0.117906	0.0549055	2.14741	0.0317607	0.230508
ENSMUSG00000034336	558.345	-0.119822	0.0558391	-2.14541	0.0319197	0.231465
ENSMUSG00000042388	1091.92	0.145237	0.0677203	2.14463	0.0319828	0.231726
ENSMUSG00000026361	392.064	-0.133574	0.0623116	-2.14341	0.0320806	0.232237
ENSMUSG00000105362	2.36701	-0.0873189	0.0408011	-2.14263	0.0321428	0.232491
ENSMUSG00000109006	369.804	0.127894	0.0597409	2.14088	0.0322839	0.232919
ENSMUSG00000025571	466.843	0.123337	0.0575919	2.14102	0.0322722	0.232919
ENSMUSG00000040446	438.048	0.112886	0.0527099	2.14144	0.0322385	0.232919
ENSMUSG00000028059	555.629	0.108778	0.0508641	2.13852	0.0324745	0.233826
ENSMUSG00000057522	319.471	-0.136672	0.0639087	-2.13831	0.0324919	0.233826
ENSMUSG00000085262	15.549	-0.169011	0.0791751	-2.13837	0.032487	0.233826
ENSMUSG00000029638	279.277	-0.136005	0.0636392	-2.13699	0.032599	0.2344
ENSMUSG00000092666	186.665	0.166312	0.0777987	2.13633	0.0326523	0.234585
ENSMUSG00000005892	5.14829	0.116624	0.0547683	2.13451	0.032801	0.235455
ENSMUSG00000004187	408.617	-0.129124	0.0605617	-2.13197	0.0330091	0.236748
ENSMUSG00000051375	858.635	-0.116198	0.0545118	-2.13164	0.0330366	0.236748
ENSMUSG00000003068	159.683	-0.167283	0.0784666	-2.13119	0.0330734	0.236813
ENSMUSG00000059003	1445.84	0.136279	0.0639612	2.13041	0.033138	0.237077
ENSMUSG00000020599	1426.6	0.146719	0.0689132	2.1289	0.0332628	0.23777
ENSMUSG00000014776	57.9086	-0.186546	0.0876422	-2.12546	0.0335482	0.23961
ENSMUSG00000060950	38.1013	0.186473	0.0876257	2.12509	0.033579	0.23963
ENSMUSG00000091931	18.4834	-0.172007	0.0807347	-2.1238	0.0336866	0.240179
ENSMUSG00000022489	4487.06	0.115866	0.0545638	2.1235	0.0337123	0.240179
ENSMUSG00000052374	270.524	0.167657	0.0789702	2.12235	0.033808	0.24066
ENSMUSG00000098388	4.74297	0.106516	0.0508073	2.12034	0.0339776	0.241666
ENSMUSG00000025372	1971.71	0.119569	0.056427	2.11911	0.0340815	0.242203
ENSMUSG00000042462	8.49384	-0.13531	0.0633211	-2.11725	0.0342385	0.242712
ENSMUSG00000037972	335.736	-0.129052	0.0609381	-2.11734	0.034231	0.242712
ENSMUSG00000056185	84.5006	-0.174474	0.0823109	-2.11746	0.0342212	0.242712
ENSMUSG00000105271	61.9621	0.182805	0.086302	2.11415	0.0345023	0.243975
ENSMUSG00000034667	323.953	-0.127458	0.0602684	-2.11473	0.0344527	0.243975
ENSMUSG00000009569	3070.24	0.0936491	0.0442969	2.11415	0.0345021	0.243975
ENSMUSG00000044365	202.358	0.17153	0.0811518	2.1138	0.0345327	0.243987
ENSMUSG00000019907	1160.45	0.0884789	0.0418647	2.11339	0.0345672	0.244029
ENSMUSG00000020810	110.61	-0.171603	0.0811694	-2.11233	0.0346578	0.244467
ENSMUSG00000079434	323.486	0.138217	0.0654571	2.1114	0.0347377	0.244828
ENSMUSG00000028041	104.39	-0.165245	0.0782508	-2.11094	0.0347775	0.244906
ENSMUSG00000090546	795.863	-0.18404	0.0872827	-2.10912	0.0349341	0.245806
ENSMUSG00000086839	51.3158	-0.184779	0.0874288	-2.10795	0.0350354	0.246316
ENSMUSG00000020441	90.2961	0.174064	0.0826384	2.10717	0.0351031	0.246463
ENSMUSG00000000159	981.92	-0.134881	0.0640091	-2.10704	0.0351141	0.246463
ENSMUSG00000051726	252.743	-0.138473	0.0657719	-2.10484	0.0353055	0.247603
ENSMUSG00000055805	183.773	0.164038	0.0779927	2.10426	0.0353558	0.247752
ENSMUSG00000096056	645.683	0.112969	0.0537183	2.1029	0.0354745	0.24838
ENSMUSG00000032802	192.718	-0.156251	0.0742906	-2.10255	0.0355048	0.248388
ENSMUSG00000102413	8.48305	-0.137449	0.0649239	-2.10156	0.0355916	0.248792
ENSMUSG00000034854	47.8018	-0.18289	0.0869699	-2.10103	0.0356383	0.248821
ENSMUSG00000090223	982.637	-0.134695	0.0641089	-2.10085	0.0356541	0.248821
ENSMUSG00000051391	2471.44	-0.0937947	0.0446648	-2.09993	0.0357348	0.249034
ENSMUSG00000108219	536.816	0.140403	0.0668761	2.09951	0.0357722	0.249034
ENSMUSG00000098992	282.313	0.128621	0.0612457	2.09961	0.0357632	0.249034
ENSMUSG00000067736	68.8896	-0.18407	0.0875823	-2.09883	0.0358315	0.249243
ENSMUSG00000014470	67.0686	0.179657	0.0856114	2.09774	0.0359283	0.249553
ENSMUSG00000060373	644.684	0.104173	0.0496613	2.09767	0.0359345	0.249553
ENSMUSG00000048490	302.781	0.136812	0.0652398	2.09704	0.03599	0.249736
ENSMUSG00000028137	275.717	0.139206	0.0663869	2.09665	0.0360242	0.24976
ENSMUSG00000031878	81.7667	-0.174036	0.0829543	-2.09613	0.0360705	0.24976
ENSMUSG00000086645	21.6881	-0.176744	0.0839993	-2.09572	0.0361071	0.24976
ENSMUSG00000013236	1262.47	-0.087451	0.0417263	-2.09568	0.0361105	0.24976
ENSMUSG00000077705	10.5925	-0.153483	0.0729394	-2.0938	0.0362774	0.250703
ENSMUSG00000028773	122.813	-0.161466	0.0770578	-2.09349	0.0363057	0.250703
ENSMUSG00000039530	518.565	0.122653	0.058597	2.09296	0.0363526	0.250824
ENSMUSG00000027827	1056.01	0.131968	0.0631012	2.09131	0.0365006	0.251033
ENSMUSG00000005045	1047.11	-0.126065	0.0602553	-2.09226	0.0364153	0.251033
ENSMUSG00000034163	193.938	0.158052	0.0755487	2.09196	0.0364418	0.251033
ENSMUSG00000053716	94.2187	-0.178777	0.0854546	-2.09138	0.0364942	0.251033
ENSMUSG00000062380	574.335	-0.114175	0.0546119	-2.09041	0.0365809	0.251148
ENSMUSG00000041268	1329.85	-0.097696	0.0467361	-2.09045	0.036577	0.251148
ENSMUSG00000105709	387.01	0.115734	0.0553652	2.09014	0.0366056	0.251148
ENSMUSG00000033009	348.945	-0.124289	0.0594775	-2.08931	0.0366795	0.251453
ENSMUSG00000026576	4838.18	-0.0926331	0.0443857	-2.08697	0.0368909	0.2527
ENSMUSG00000102234	39.8412	-0.183205	0.0877101	-2.08548	0.037026	0.252817
ENSMUSG00000028161	7358.85	0.122958	0.0589579	2.08553	0.0370211	0.252817
ENSMUSG00000084808	81.1902	0.173316	0.0830436	2.08547	0.0370265	0.252817
ENSMUSG00000022957	767.987	-0.101237	0.0485322	-2.08591	0.0369868	0.252817
ENSMUSG00000092679	11.1498	-0.133981	0.0647257	-2.08476	0.0370911	0.253055
ENSMUSG00000029104	754.098	-0.0923676	0.0443544	-2.08251	0.0372958	0.254249
ENSMUSG00000016409	76.6339	0.17567	0.0843629	2.08058	0.0374727	0.254567
ENSMUSG00000057530	322.461	0.136406	0.0655625	2.0805	0.0374796	0.254567
ENSMUSG00000029577	275.157	-0.13513	0.0649201	-2.08105	0.0374297	0.254567
ENSMUSG00000009681	2130.21	0.105379	0.0506626	2.08004	0.0375214	0.254567
ENSMUSG00000001833	1105.09	-0.0948454	0.0455789	-2.0809	0.037443	0.254567
ENSMUSG00000020572	150.469	-0.14814	0.0711972	-2.08025	0.0375025	0.254567
ENSMUSG00000085403	10.7485	0.15414	0.0740614	2.07877	0.0376383	0.255157
ENSMUSG00000032174	862.529	0.0984119	0.047392	2.07651	0.037847	0.256368
ENSMUSG00000028445	7.66389	-0.132902	0.0637942	-2.07507	0.0379799	0.256988
ENSMUSG00000045598	61.8375	0.177513	0.0854966	2.07487	0.0379987	0.256988
ENSMUSG00000001964	39.8196	0.181914	0.08766	2.07425	0.0380557	0.25717
ENSMUSG00000106451	31.39	-0.179244	0.0864947	-2.07333	0.038142	0.257514
ENSMUSG00000038916	530.673	0.115053	0.0554949	2.07306	0.038167	0.257514
ENSMUSG00000020329	71.1608	-0.175087	0.084432	-2.07233	0.0382343	0.257598
ENSMUSG00000040481	1100.86	0.0870131	0.0419901	2.07228	0.0382398	0.257598
ENSMUSG00000090841	431.49	0.113454	0.0548102	2.0697	0.0384802	0.259013
ENSMUSG00000033478	116.984	-0.156826	0.0757686	-2.06905	0.0385413	0.25922
ENSMUSG00000024059	478.777	0.111789	0.0540683	2.06743	0.0386934	0.260038
ENSMUSG00000005677	50.4489	-0.179459	0.0867399	-2.06664	0.0387678	0.260333
[truncated: 8,388 more rows]

## Sheet: RiboTag_DESeq2_Female
gene_ens	baseMean	log2FoldChange	lfcSE	stat	pvalue	padj
[truncated: 8,849 more rows]
