# Supplementary material for: Biology and Bias in Cell Type-Specific RNAseq of Nucleus Accumbens Medium Spiny Neurons
Source: Sci Rep. 2019 Jun 6;9:8350. doi: 10.1038/s41598-019-44798-9 (PMC6554355; doi:10.1038/s41598-019-44798-9)
Supplement: Supplementary file 4 — Supplementary Dataset 3 [file 41598_2019_44798_MOESM4_ESM.xlsx]

## Sheet: RPKM from all
gene	D1_D2_whole_cell.D1CTRL1_L001.sam	D1_D2_whole_cell.D1CTRL2_L001.sam	D1_D2_whole_cell.D1CTRL3_L001.sam	D1_D2_whole_cell.D1CTRL4_L001.sam	D1_D2_whole_cell.D1CTRL5_L001.sam	D1_D2_whole_cell.D1CTRL6_L002.sam	D1_D2_whole_cell.D1CTRL7_L002.sam	D1_D2_whole_cell.D1CTRL8_L002.sam	D1_D2_whole_cell.D2CTRL1_L005.sam	D1_D2_whole_cell.D2CTRL2_L005.sam	D1_D2_whole_cell.D2CTRL3_L005.sam	D1_D2_whole_cell.D2CTRL3_L008.sam	D1_D2_whole_cell.D2CTRL4_L005.sam	D1_D2_whole_cell.D2CTRL5_L006.sam	D1_D2_whole_cell.D2CTRL6_L006.sam	D1_D2_whole_cell_repeat.D1_CTRL1.sam	D1_D2_nuclear.D1.1_L004.sam	D1_D2_nuclear.D1.2_L005.sam	D1_D2_nuclear.D1.3_L005.sam	D1_D2_nuclear.D1.4_L004.sam	D1_D2_nuclear.D1.5_L005.sam	D1_D2_nuclear.D1.6_L004.sam	D1_D2_nuclear.D2.1_L004.sam	D1_D2_nuclear.D2.2_L005.sam	D1_D2_nuclear.D2.3_L005.sam	D1_D2_nuclear.D2.5_L004.sam	D1_D2_nuclear.D2.7_L005.sam	D1_D2_ribo.D1M1.sam	D1_D2_ribo.D1M2.sam	D1_D2_ribo.D1M3.sam	D1_D2_ribo.D1M4.sam	D1_D2_ribo.D1M5.sam	D1_D2_ribo.D1M6.sam	D1_D2_ribo.D2M1.sam	D1_D2_ribo.D2M2.sam	D1_D2_ribo.D2M3.sam	D1_D2_ribo.D2M4.sam	D1_D2_ribo.D2M5.sam	D1_D2_ribo.D2M6.sam
ENSMUSG00000051951	1.01911	1.46876	0.844658	0.91285	1.20316	1.35379	1.60299	1.48678	0.976711	1.36525	1.79747	1.79966	1.95457	1.88262	1.88205	1.1289	2.29947	4.18789	4.3577	4.62848	2.24823	2.05126	3.42172	3.49631	2.99085	2.58502	2.71772	0.289703	0.194776	0.237303	0.210844	0.224081	0.183993	0.224462	0.187389	0.233471	0.255032	0.236208	0.21901
ENSMUSG00000103377	1.52672	2.78835	1.56652	2.01345	2.25871	2.58647	1.84965	1.99915	0.492631	3.26513	3.0706	3.06433	2.50918	2.54478	3.0224	2.0315	5.45947	11.8098	8.99548	10.6966	3.59465	6.7411	5.80057	7.06211	5.75488	4.09533	0.89774	0.323301	0.269581	0.128295	0.200138	0.460325	0.0940836	0.350573	0.225912	0.0639486	0.0652047	0.551702	0.397501
ENSMUSG00000104017	1.30097	1.53047	0.952186	1.30436	1.78216	3.2042	2.46477	1.89284	3.44443	0	1.42815	0.910233	4.58476	4.14378	9.62185	1.12202	7.01205	9.2539	11.232	12.8502	7.71458	3.01973	6.67103	8.47102	6.85232	5.31992	5.66666	0.612215	0.113442	0.161963	0.421099	0	0.237547	0	0.142599	0.726574	0.0823162	0.39799	0.200726
ENSMUSG00000103201	0.627683	1.66142	0.159024	0.399374	1.0963	1.29196	2.11236	1.71233	0	0.447468	3.69129	4.69354	0	3.48747	1.17057	0.348007	0.61807	6.13902	3.4693	5.20159	0	0.596018	3.57928	2.80397	2.12105	1.83014	0	0	0	0.0879103	0.0914257	0.630848	0.128936	0	0	0.350552	0	0.108011	0
ENSMUSG00000103147	2.32387	4.05972	2.82603	3.3067	1.00277	3.31147	2.65901	1.52149	2.53796	0	0	0	3.21626	1.23503	6.20069	3.47875	5.70866	14.257	9.42753	8.40343	8.75449	3.97195	7.6736	7.43424	4.91075	6.05298	4.55495	0.492108	0	0	0.203091	0.280271	0.572833	0	0	0.194677	0	0	0
ENSMUSG00000103161	0.857334	1.30484	0.950277	1.0166	1.27719	1.94564	1.87539	0.935526	0.070933	2.13914	1.21004	1.47616	2.3484	1.03553	3.87413	1.01008	6.0205	12.7682	8.85614	5.81293	5.38291	5.29154	5.571	5.74478	5.44733	3.49962	5.88151	0.453877	0	0.120074	0.0624378	0.258497	0	0.246082	0.317154	0.179553	0.427186	0.368822	0.223218
ENSMUSG00000102948	5.1463	3.8274	2.91928	2.54403	3.09501	1.74888	2.5007	3.94466	1.69485	1.80395	3.11798	3.58637	2.43208	2.08613	4.84011	4.80184	0.0780613	0.66962	5.52857	4.19853	1.18214	2.71747	5.13349	2.9085	3.398	6.07035	8.85697	0	0	0	0	0	0	0	0	0	0	0	0
ENSMUSG00000102269	0.561416	1.91696	0.618723	0.331232	0.96902	0.195557	1.13361	2.26669	0	0	5.46743	5.20334	0.582754	0	1.40136	0.420209	0	0	0.632656	0	0	0	1.40713	0.841374	1.39479	1.44049	2.42091	0	0	0	0	0.0677096	0	0	0	0	0	0	0
ENSMUSG00000103922	11.9774	10.3901	19.8899	16.9766	17.6207	10.3903	8.26483	4.39321	15.5891	4.82177	11.7908	9.38795	12.0147	9.72564	7.62367	4.35269	0.0625951	0	0.324064	1.81983	0	1.14688	1.52163	1.68246	1.14969	1.56516	0	2.34454	2.60662	2.02991	0.527772	1.45668	0.992411	0.924478	2.38296	2.52953	2.06337	0.207837	1.04823
ENSMUSG00000033813	1.52688	1.55552	2.13542	1.73595	2.48458	1.56693	1.71583	1.7042	1.12431	1.51968	1.09835	1.08988	1.36022	1.37945	1.19181	1.72732	1.35677	0.959146	1.65194	1.79518	1.28891	1.00904	2.00278	1.48644	1.65673	1.86944	1.43065	1.60247	1.93323	1.64614	1.56656	1.8512	1.43538	1.60825	1.69948	1.70398	1.96208	1.74546	1.83331
ENSMUSG00000085623	0.938122	0.859544	0.438783	0.638637	0.645021	1.57674	1.40855	1.1418	0.0179117	0.586465	2.11341	2.98203	1.81023	1.81297	1.67705	0.900213	0.976112	2.11737	2.55578	5.62677	1.18936	0.822273	2.5982	3.01568	3.1323	2.27239	2.8289	0.0764072	0	0.181923	0.189198	0	0.133411	0.0828527	0.106782	0.0906797	0.0616405	0.0745064	0.0375773
ENSMUSG00000104352	3.58069	5.13187	2.85427	1.27301	0.753704	0.387174	3.99714	5.90854	0	0	5.17704	2.88715	7.25226	4.81016	0	1.16209	0	0	7.87328	9.47432	0	0.497569	6.87949	4.0272	5.73607	10.8646	4.10833	0	0	0	0	0	0	0	0	0	0	0	0
ENSMUSG00000025905	2.67374	3.07591	4.25417	3.05225	4.40771	2.91225	2.68096	2.25964	2.81787	2.09452	2.67341	2.524	1.88607	4.16669	3.17683	2.69467	1.01511	3.99648	2.47474	1.54169	1.37665	1.97788	2.35037	1.81149	1.9549	1.92735	1.5758	1.94751	1.26185	1.76061	1.67134	1.32219	1.42625	1.27267	1.06345	1.24494	1.19656	1.09416	1.02757
ENSMUSG00000025907	2.08312	2.24111	3.26407	2.81551	3.3308	2.59796	2.40944	2.16645	2.67624	2.39086	2.25466	2.21064	2.00007	2.32868	2.22416	2.20236	2.2016	2.8027	2.57266	3.55518	1.85545	1.60099	2.34164	2.56608	2.36638	1.88447	1.7362	1.64614	1.61082	1.65554	1.58561	1.6835	1.4343	1.49744	1.77173	1.65553	1.54194	1.8354	1.68913
ENSMUSG00000051285	3.77369	3.00769	4.73915	4.55456	4.93908	4.31578	3.60089	2.41999	4.73663	4.45937	4.39217	4.59495	3.38403	4.92656	3.60562	3.50492	2.78371	4.66875	3.43443	4.16252	2.45231	2.48939	2.98749	2.48123	2.65799	2.05715	2.42988	2.00924	1.60287	1.72487	1.7339	1.67896	1.80344	1.49041	1.51112	1.88552	1.72292	1.92516	1.84138
ENSMUSG00000103509	4.30061	3.09683	4.85228	4.65378	4.08362	6.03946	3.77556	2.27355	3.92506	8.77481	5.69286	5.61373	5.73027	6.01398	3.44874	4.30967	3.32245	7.55261	4.91943	9.29713	1.00629	2.1306	3.95326	3.064	3.29527	2.32613	2.30371	0.565656	0.314444	0.224468	0	0.128863	0.329223	0.306687	0.158105	0.134264	0.136901	0.165475	0.333829
ENSMUSG00000048538	3.97581	6.31417	2.26637	5.80676	3.98262	3.19993	3.90248	1.62691	0.0822364	0.283431	0.23381	0.48897	3.72569	5.60254	0.142587	2.61762	0.360584	0	0	0	0	0	0.395434	0.334205	0.520368	0.386409	0	1.05241	2.92513	1.25287	1.88207	3.99586	3.06261	2.47257	4.16719	2.63676	2.83005	2.90764	2.07031
ENSMUSG00000101571	2.30361	3.92616	1.75086	1.63796	1.3854	1.28101	1.5883	5.64051	0	0	4.83731	4.51088	0.194403	0	0.677046	2.80359	0	0	3.69037	2.79365	0	2.24075	4.15763	2.81757	3.43354	6.11596	3.08357	0	0	0	0	0	0	0	0	0	0	0	0
ENSMUSG00000061024	4.51817	5.08961	4.59203	5.65228	4.85786	3.46037	3.46535	5.15955	4.22502	2.33706	3.48506	4.96228	3.54468	2.43673	3.88891	5.41781	3.07126	0	2.13132	1.8998	4.45312	5.68706	3.72042	2.54375	2.73048	3.10448	5.76664	7.3427	7.79245	5.2095	8.81544	6.33621	6.34564	5.79063	9.01782	6.77777	7.35966	8.57035	9.08262
ENSMUSG00000067879	0.924794	1.70581	0.740715	0.918245	1.00211	0.583067	1.16116	2.07258	0.444676	1.09268	0.749203	0.935192	1.44207	0.14426	0.542562	0.951891	5.39027	2.80971	3.90153	4.29269	7.69422	1.77203	2.93676	4.89315	3.61196	3.76935	5.98258	1.66856	2.25539	2.56489	3.08787	2.33073	3.95609	0.418999	0.515465	0.764302	0.800569	1.47291	0.647844
ENSMUSG00000045210	2.01735	2.06125	2.65715	2.49939	2.92395	2.31943	2.28735	2.17766	1.95983	1.97938	1.61244	1.71166	1.68247	2.18687	1.97288	2.24898	1.70203	1.04149	1.60402	1.55247	1.83865	1.75079	1.72886	1.4233	1.61468	1.34927	1.89912	2.9322	2.96207	3.19604	3.17219	2.84289	3.02107	2.91389	3.49868	2.56829	2.90285	2.88911	3.03473
ENSMUSG00000025917	1.95873	2.06544	2.77858	1.78341	2.56153	1.99888	2.15634	2.18064	3.25955	1.70955	1.66768	1.79766	1.24844	1.98463	2.90772	1.64875	1.83955	2.11527	1.98643	2.2941	1.26965	2.39455	2.20843	1.95181	1.83428	1.73876	3.79261	1.81363	1.811	1.58601	1.74645	1.53025	1.81793	1.69348	1.87749	1.59438	1.8831	1.73577	1.84997
ENSMUSG00000103561	1.10406	1.1955	0.95357	0.278668	0.928068	0.762791	1.95909	1.86189	0	0	3.89566	2.96256	0.520918	1.40627	3.88756	0.417356	0.967509	5.35446	2.2621	0.680525	0	0.857749	2.27605	2.28521	2.43625	2.57528	6.29535	0.106272	0.118151	0	0.0877158	0	0.247408	0	0	0	0.171466	0.103628	0
ENSMUSG00000103495	0.595546	3.04763	0.754411	0.96454	0.978981	1.21534	2.31598	3.03269	0	4.4154	3.45561	4.84387	2.0606	5.62675	2.61997	0.660378	0.452679	4.23615	2.64186	2.39286	0	3.77002	4.47539	2.70808	3.09899	2.93265	6.74446	0.140127	0.155791	0	0.11566	0	0.326226	0.151948	0	0	0	0.136641	0
ENSMUSG00000104170	0.459809	1.27793	0.830013	0.638316	0.496027	0.582416	2.01163	1.00349	1.54075	0	0.48673	0.203581	0	2.16598	5.63973	0.382398	1.57277	2.75961	2.29469	5.19603	2.16524	0.32746	2.88116	2.98168	3.02002	2.36851	6.3088	0.121713	0.405956	0	0.200922	0	0	0	0	0	0	0.23737	0
ENSMUSG00000102664	0.861529	1.44425	0.145513	0.764105	0.885133	1.27313	1.48188	2.08912	2.75616	4.66772	2.43192	2.48644	1.24205	2.08119	0.741541	0.716487	1.90503	7.91546	4.56146	3.89425	2.25385	3.27227	4.30342	5.02111	3.77233	5.61935	0.750513	0.101355	0	0.241323	0.167316	0.11545	0.117981	0.21981	0.141647	0.240575	0.0817669	0.197667	0
ENSMUSG00000025930	1.30074	1.35566	0.617893	0.451427	1.85422	0.592097	1.75097	3.28229	0	5.63323	2.18008	1.53574	0.562573	0.196387	0.489816	1.35219	0.0758377	0	1.57049	0	0	1.15792	2.42571	2.20241	2.57689	3.79256	3.8243	0	0.191399	0	0	0	0	0	0.240591	0	0	0	0
ENSMUSG00000043716	8.56163	5.12429	10.6836	10.5771	19.8111	6.21134	5.93456	6.06564	9.95935	8.79995	4.41872	5.50683	4.97408	7.09989	3.13467	22.1578	15.5564	8.69178	4.1143	4.33208	20.1583	16.3808	4.01622	3.40662	4.03225	3.8252	4.25796	22.3922	23.1655	24.161	20.6042	26.3538	28.5854	24.8681	26.8504	23.2297	22.649	25.2655	25.818
ENSMUSG00000102457	4.62155	4.12858	9.05597	7.99459	10.1937	6.01393	3.69385	3.3095	3.97906	2.03856	8.40835	7.88636	2.43608	3.62838	4.97236	4.38398	3.09871	4.81542	2.6505	1.63204	4.08053	3.70271	2.18338	1.769	2.26832	2.44235	0	2.37021	2.46516	2.24522	2.08257	3.22236	3.02602	3.23342	2.24392	2.29876	3.76259	2.98226	2.10574
ENSMUSG00000025777	5.03553	4.43685	6.90206	6.69027	7.1973	5.03052	4.31985	3.27825	4.69443	5.49052	3.35682	3.63435	4.32131	4.71178	3.6045	4.80766	2.84146	3.85499	2.51712	2.18612	2.35783	3.4362	2.63037	2.48273	2.15451	1.82268	1.38291	3.25322	3.95179	3.84422	3.96811	3.56838	3.75883	3.44927	3.63719	3.49865	3.89786	3.795	4.1006
ENSMUSG00000101589	0.412387	1.78617	0.284941	0.442373	1.66393	0.332403	1.56445	1.96363	1.86107	1.79598	4.92089	4.33776	0.778291	0.615833	0.258147	0.685919	0	0.199999	0.555245	0.677837	0	1.49513	3.1023	1.85841	2.07691	3.17724	1.46965	0.0793889	0	0	0	0.0904289	0.0924118	0	0	0.0628122	0	0	0
ENSMUSG00000028033	2.52941	2.27416	1.88403	2.29732	2.4902	3.68972	2.99062	1.93465	2.60134	2.44149	5.25853	5.2715	4.48095	5.89462	5.64562	2.81556	4.99012	9.70992	5.42511	7.05867	4.23106	3.83876	4.65247	3.9544	3.81317	2.49574	3.20342	0.627493	0.47648	0.490633	0.456191	0.505209	0.517228	0.559861	0.533963	0.455844	0.592984	0.608729	0.538464
ENSMUSG00000104138	0.462378	0.954622	0.246002	0.513506	0.684067	0.995639	1.12036	1.21092	0	1.6613	0.522079	0.818872	3.91961	0.804215	4.93497	0.769069	1.40902	6.90673	2.38195	2.92603	1.3064	0	2.3178	1.46585	2.35029	1.94134	0	0	0	0.0777101	0	0.11153	0	0	0.136838	0	0.078991	0	0.192618
ENSMUSG00000103748	4.1198	4.47094	2.45282	4.62301	4.57129	7.61006	7.1171	2.84717	5.04471	5.75643	9.10965	9.80929	6.0582	16.1225	2.71862	5.25352	11.9566	8.7913	6.98597	21.4155	5.82003	5.08555	7.92193	5.81799	7.72546	3.14984	8.07508	0.727014	0.323314	0.1154	0.120014	0.331246	0.507763	0	0.609615	0.345127	0.351906	0.567143	0.286038
ENSMUSG00000097109	9.48312	6.22759	6.47778	7.30444	6.21575	11.1755	8.40263	4.10428	4.25076	4.5868	11.4643	10.2043	5.67631	17.5534	17.9779	8.11953	7.73905	15.7962	8.3482	20.9804	13.1895	8.66277	7.25899	7.38046	6.60441	3.01777	4.07828	5.08396	4.52183	4.37116	4.2662	4.63276	4.14255	5.05343	4.61825	4.42465	4.71663	6.27949	5.50067
ENSMUSG00000101468	1.61655	3.69995	0.939563	1.12206	1.28959	1.05391	3.90415	5.29194	0	2.27772	3.15396	3.14358	0.0822542	0.275653	0.982168	2.05613	0.118275	0	2.78609	0.214913	0	0	4.38839	3.23387	4.1818	9.13099	2.98215	0	0	0	0	0	0	0	0	0	0	0	0
ENSMUSG00000026158	2.04558	1.92959	2.24864	2.44901	2.34423	1.96718	2.153	2.05237	1.20629	1.39759	1.87954	1.86404	2.26227	1.40949	2.22154	2.07797	1.72894	1.00705	1.48299	1.66	1.90713	0.840831	1.8816	1.5253	1.55641	2.04147	1.96437	2.72552	2.98171	2.78034	2.83753	2.50019	2.69883	2.41952	2.37682	2.4612	2.62681	2.79238	2.43063
ENSMUSG00000100131	8.47498	40.7687	12.5094	11.0831	231.687	12.4462	60.0184	54.4153	19.5114	32.1524	17.1622	14.6467	15.0868	4.98472	41.8649	8.98898	4.12485	0	0.316369	0.555192	3.47032	10.4967	0.39092	0.353989	0.491045	0.954995	0	30.6916	28.3391	25.8036	33.0612	31.1082	13.3216	24.5374	19.2653	16.2573	29.1665	23.3338	18.9317
ENSMUSG00000067736	19.3964	76.1392	23.6433	25.9104	405.175	19.2376	122.176	93.4476	27.6147	15.6538	19.6281	25.4933	52.5501	12.377	82.5302	21.3051	9.55917	0	2.35663	3.30849	3.44671	14.5954	2.91196	2.10949	1.88115	0	0	76.7237	60.3134	62.1224	65.2462	60.9103	31.574	47.0603	44.4059	36.1769	58.1446	55.1667	40.4009
ENSMUSG00000101939	14.9698	25.2601	13.5112	9.95773	166.872	8.29563	48.2792	26.5445	17.3397	0	12.3249	10.31	15.6467	0	31.6754	12.9683	1.93954	0	1.20495	2.81941	0	7.1073	3.22594	0.71906	0.356236	1.21243	0	16.5106	24.9645	14.6762	16.3533	24.0724	13.8377	14.3227	16.6133	12.5406	19.1804	13.5239	18.1887
ENSMUSG00000101111	2.33604	14.1852	4.38657	6.96278	61.3282	3.39408	19.6077	13.4952	13.6431	3.29149	6.98206	9.24771	8.79595	3.31951	11.8276	12.1137	3.41835	0	0.265459	0	0	6.26314	0	0.0792068	0.156962	0.106842	0	13.9676	10.9997	13.164	7.92601	11.2695	8.80685	8.204	12.2001	8.0581	11.5029	5.9588	8.87284
ENSMUSG00000100862	4.76086	26.9674	9.89057	11.8964	133.63	6.53285	36.3162	28.3997	4.72678	6.24488	3.8077	5.05889	25.2581	3.83359	25.1332	38.8016	17.7648	2.53982	1.32847	1.43466	13.4513	18.9869	0.252541	0.731787	0.815718	0.370166	0	67.8834	57.9116	56.5432	54.9209	53.5905	49.6802	47.0083	46.4953	40.4148	58.2885	44.239	44.2933
ENSMUSG00000102070	5.52987	62.7303	8.04572	7.567	380.035	9.50595	74.014	85.1686	14.9022	16.2192	15.8327	12.8713	32.2536	1.52668	29.6462	9.19778	2.25995	0	0.915659	1.42834	7.44003	4.50077	0.125714	0.546423	0.090236	0	0	21.7474	18.2269	16.9944	18.7786	24.0095	13.6311	20.6796	13.0923	15.6182	17.2746	21.2064	17.1127
ENSMUSG00000101249	6.12332	14.2398	12.1337	12.4472	82.7726	5.81706	15.6024	14.3181	9.98772	13.4699	8.64243	5.164	9.08006	13.3129	22.5879	9.82111	6.66422	1.16666	0.844938	0	10.2981	4.98378	0.870035	1.51266	0.4996	1.19025	0	24.5444	25.2287	17.2745	19.1121	21.6276	19.4065	12.052	27.8296	17.5874	22.4161	16.2569	20.0424
ENSMUSG00000033569	1.64435	1.72865	1.47789	1.57012	1.8315	2.23283	2.15518	1.64322	1.91064	2.04271	3.36959	3.37889	2.8152	3.94491	3.531	1.78321	3.03094	6.11476	4.56687	5.31183	2.84896	2.26871	3.51619	3.89136	3.78525	2.57207	3.17407	0.405634	0.295778	0.338541	0.311122	0.291798	0.290194	0.403549	0.343391	0.352628	0.449503	0.399915	0.378991
ENSMUSG00000104257	1.4568	0.110172	0.738165	1.01118	0.940794	2.02099	1.86767	0.756986	2.68613	0	4.60181	4.25905	5.76066	2.68129	3.70202	1.61539	3.40826	13.323	5.22652	3.13571	1.30668	5.13802	4.25022	6.15791	4.91289	2.80477	13.5973	0.440708	0.163325	0.11659	0	0.167331	0	0	0.410603	0.581145	0.355536	0.286497	0.433483
ENSMUSG00000103209	0.573842	1.1645	0.557303	1.23918	0.628868	1.49409	1.63077	1.53066	1.04451	0.654536	2.74473	3.01119	5.34984	2.27957	1.42688	1.90893	1.78438	0.850368	3.24356	2.16155	2.70222	2.17957	3.0186	4.29998	3.45945	1.75991	4.49908	0.13502	0.0750567	0.0535797	0	0	0	0.0732049	0.0943474	0.0534137	0.108926	0.0658306	0.132806
ENSMUSG00000104027	1.69244	2.48875	1.00049	1.30527	1.93201	2.91785	2.70015	2.4624	1.89815	1.50145	1.99059	2.03521	5.09679	5.93578	4.85577	2.34585	5.67201	10.3664	8.05263	5.66675	3.54209	2.857	4.96262	7.00942	5.549	3.3385	3.68589	0.331847	0.147577	0.263372	0.109562	0.151198	0.0772566	0.143936	0.27826	0.210045	0.374799	0.194155	0.130563
ENSMUSG00000102407	3.22829	2.15873	1.48511	2.65356	1.41398	4.51953	2.51593	1.85406	4.21734	2.90704	3.35734	3.31002	2.49854	10.3844	7.45854	2.61414	4.96639	20.1681	9.76498	10.3683	12.0016	3.1461	6.28651	7.49222	7.1082	3.13757	3.99642	0.179902	0.300019	0	0.222735	0	0.209413	0.0975392	0	0.213507	0.798236	0.175427	0
ENSMUSG00000103214	2.46031	1.48589	2.68643	2.83819	3.11871	3.46749	3.54514	1.28563	0.619276	3.8537	3.96156	3.47759	4.01658	5.72572	10.2006	2.76657	4.5687	12.9404	7.45287	10.8077	1.63177	3.9485	6.06587	6.85105	6.07581	3.28703	9.50892	0.513663	0	0.174716	0	0.16717	0.427088	0.238712	0	0.464467	0.47359	0.214665	0.28871
ENSMUSG00000104100	1.55265	2.46584	1.23031	1.19236	1.95496	2.13404	2.75712	2.16288	0	1.92171	4.80245	4.4074	5.37221	4.11782	2.61595	1.04399	2.75299	3.17224	3.55253	6.27161	4.35574	0.941057	4.3108	4.77948	3.64139	2.97951	3.62606	0.279823	0	0	0.230964	0.39842	0.0814313	0	0	0.221395	0.056436	0.341078	0.137618
ENSMUSG00000103889	1.31974	2.50348	1.11452	1.42496	3.11856	2.08955	2.36873	1.28009	0	1.06627	4.39799	5.49689	0.887897	3.3652	1.89323	1.64633	2.16588	2.15127	4.27276	4.14266	3.79784	6.68353	2.91692	3.52885	3.62214	2.73633	2.8742	0.310523	0	0.0616121	0.0640759	0	0	0.0841794	0.108491	0.184264	0.0626276	0.151399	0.305432
ENSMUSG00000101301	1.51011	3.59742	0.430411	2.22739	2.79267	3.34736	4.31972	2.88372	0	0	0.266421	0.222867	3.26564	4.92476	9.09855	1.25588	4.57834	18.1263	15.5587	35.8362	23.1111	13.9808	11.5651	10.8805	9.16371	7.63192	10.3597	1.19919	0.88883	0	0.659869	0	0.465301	0.43345	0.558636	0.316265	0	0	0.393177
ENSMUSG00000104221	1.35271	1.39349	0.916982	2.20775	1.53251	2.70904	1.96857	1.03725	3.12163	5.0041	3.56042	4.10067	4.11117	5.36969	2.83212	1.03376	5.3886	7.21643	4.04927	9.7501	4.47615	3.12439	2.73445	3.94072	4.30134	1.96139	3.7263	0.0774197	0.0860742	0	0	0	0	0	0.216393	0.245017	0.187372	0	0.0761505
ENSMUSG00000102250	1.26583	1.58259	1.20774	1.49553	2.32431	1.91038	1.01513	0.940443	1.4172	3.22558	3.91529	4.13378	1.91034	7.23476	0.973625	1.38869	5.61107	5.60349	6.97185	5.11305	3.29745	2.30164	3.6859	4.17599	4.96836	2.86886	3.16737	0.285164	0	0.181058	0.188298	0.259856	0.331942	0.30922	0	0.360994	0.368084	0.222456	0.336587
ENSMUSG00000102317	2.19542	1.91609	2.11962	2.03182	2.26776	2.64303	2.20984	1.33811	4.61469	1.79351	2.62405	3.03575	3.11376	6.19216	5.65195	1.94095	3.0259	10.0239	7.24689	9.65545	5.02941	2.9298	5.41367	5.55206	6.6421	3.89069	5.11729	0.251301	0.186262	0.199446	0.241992	0.0477079	0.048754	0.0908333	0.117067	0.265105	0.202734	0.326733	0.205984
ENSMUSG00000103563	3.4151	3.1794	1.34258	3.54206	3.09731	3.62964	2.21933	4.11208	0.50665	4.70127	6.31595	5.97863	4.7537	7.05504	8.71706	4.57036	8.78843	18.8471	10.1867	9.58147	8.50297	3.35464	6.74647	9.79723	7.33104	5.52427	5.84749	0.498751	0.184835	0.329864	0.137222	0.0946848	0	0.180275	0.23234	0.263074	0.536482	0.891631	0.654099
ENSMUSG00000102465	2.25346	2.62448	1.91828	1.20961	1.92625	3.21589	2.42677	2.88521	1.58105	4.62663	5.13126	4.22147	5.14604	1.88714	2.63788	1.79912	3.36346	10.7394	6.69438	4.75348	4.81057	2.05419	5.61818	6.13089	5.81731	4.60222	4.94697	0.381758	0.070739	0.100995	0.15755	0.0724744	0.0740636	0	0.08892	0.151023	0.205319	0.186131	0.18775
ENSMUSG00000103924	3.33427	1.91533	2.78585	3.24994	3.20697	3.59434	4.01089	1.2902	2.32433	1.78019	6.74191	6.03064	1.80005	10.0311	3.86724	3.26459	5.29431	6.55998	6.10621	7.16161	3.11795	0.673632	4.00775	4.26636	5.19968	1.98572	0.927007	0.350533	0.111348	0.158973	0	0.228159	0.233162	0.380103	0.209949	0.11886	0.201991	0.195321	0.246276
ENSMUSG00000104132	2.70102	2.26265	2.95529	2.8225	2.41518	3.98517	3.79575	2.46153	5.33389	3.35168	10.7663	12.4757	7.03486	8.66153	4.70077	3.5052	5.72231	7.75888	8.88758	8.98906	4.1931	3.5512	5.66807	6.60395	6.67906	3.41554	3.02524	0.628541	0.0698804	0.299307	0.259397	0.214784	0.292659	0.340782	0.351363	0.19892	0.304241	0.183872	0.309118
ENSMUSG00000102747	2.17791	1.39386	1.9518	2.86548	3.28624	4.46736	2.31915	0.780359	0.74229	4.00434	5.64313	6.33253	5.28619	7.78968	3.24556	2.75743	2.83021	4.85558	5.98655	6.90585	2.75528	1.66678	4.06073	4.55305	5.04973	1.6681	2.54857	0.275343	0.229592	0.218527	0.17045	0.0784082	0.32051	0.373212	0	0.163388	0.72192	0.60411	0.135414
ENSMUSG00000102386	10.1565	5.37667	7.71947	9.25276	4.69564	8.37545	7.26325	4.84873	15.7559	7.60247	11.1991	13.6153	9.15149	8.99617	9.47047	10.5583	21.9757	50.2319	26.365	27.2585	8.96754	11.4524	13.048	17.319	15.5289	9.4598	14.9306	0.89615	0.249082	0.355617	0.739676	1.27596	0.521577	0.72881	0.6262	0.886289	1.62665	1.31079	0.440729
ENSMUSG00000103004	7.82512	6.21372	5.9475	4.75255	3.61778	7.43375	6.58353	0.711567	1.61856	0	23.9294	18.4777	10.1532	6.61609	6.73529	10.8462	8.11081	38.2666	15.7466	23.5805	9.21211	0	14.0092	15.5987	14.1523	11.6614	5.11259	0.690443	1.53525	0.547974	0	0	0	0.748687	0	0.546276	1.67102	0.673267	2.71649
ENSMUSG00000073722	5.84944	5.84015	3.21494	3.65017	4.0404	1.9428	4.20637	8.19177	4.65362	8.01943	5.86248	5.60148	5.80146	1.91475	4.75597	5.10235	0.272539	0	3.05506	1.46413	0.538338	1.95397	6.4129	4.1734	4.32016	8.01465	3.28647	0	0	0	0	0	0	0	0	0	0	0	0
ENSMUSG00000101235	17.2153	13.3595	14.5714	8.41881	2.65304	5.32752	14.2204	25.1895	5.6326	14.0577	10.7682	9.00789	12.8607	0	12.4603	16.5947	0	0	2.64542	2.65281	0	1.11455	11.9856	5.41256	6.70372	10.6473	0	0	0	0	0	0	0	0	0	0	0	0	0
ENSMUSG00000048874	2.76718	2.68074	2.81265	2.36309	2.84269	2.75967	2.97635	2.44386	2.28774	2.71826	2.69636	2.84121	2.85259	2.10162	2.76862	2.95758	2.50894	3.31972	2.91046	3.55336	2.71796	2.42349	2.67659	2.63903	2.67237	2.28126	2.40406	2.06574	2.00295	1.89716	2.11752	2.17536	1.89701	2.30903	2.17077	2.21111	2.3778	2.14782	2.25416
ENSMUSG00000082159	3.8657	5.52537	4.60308	4.38259	3.01843	5.54934	4.85683	8.15532	6.65258	19.8419	10.0027	10.9539	1.33754	1.61865	14.4184	2.35759	0	0	0.165952	0	0	0	1.84552	0.965565	2.06062	1.20226	0	0	0	0	0	0	0	0	0	0	0	0	0
ENSMUSG00000103482	1.24903	4.15622	1.58222	2.06421	2.05321	2.48613	3.36273	2.33649	3.18881	0.508812	2.51841	2.31738	2.88113	4.82766	0.511942	1.87965	3.88391	8.56714	4.36621	2.95734	1.68048	2.37205	4.16463	6.68529	4.17824	4.3008	10.7254	0.251903	0.140031	0.0999621	0.311878	0.286933	0	0.136576	0.352043	0.597914	0.711268	0.491273	0.123887
ENSMUSG00000102321	1.19796	1.3518	1.07823	0.56893	1.20487	1.15801	0.678993	0.89441	0.375594	0	0.133484	0.148883	2.12702	3.71637	2.00796	1.46819	2.09781	0.8409	1.27892	2.84998	0.296904	0.359218	2.75923	2.92559	1.85451	2.30408	1.97733	0.133517	0.074221	0.0529831	0.0551019	0	0	0.0723899	0	0	0.107713	0	0.0656639
ENSMUSG00000100481	8.41999	7.3547	10.6508	9.64325	8.15635	7.65605	7.52929	6.16903	6.15036	5.24791	6.9606	6.67481	8.63596	10.1119	3.93425	0.900314	0	0	0.852022	0.271855	0	0.342652	3.68479	3.22401	2.81664	2.66545	5.18689	2.41983	1.13277	2.52699	1.4717	2.90141	1.48251	2.20965	2.31386	1.61226	1.33569	1.49029	0.626358
ENSMUSG00000026131	2.86644	2.73404	2.76925	2.76156	2.34935	2.96727	2.8473	2.8288	2.71547	3.16102	3.0828	3.01314	3.22091	3.20129	3.48575	2.57961	3.51818	3.9835	4.2517	4.57883	3.82622	3.29284	3.54643	4.39173	4.14555	3.60547	4.27227	1.26146	0.938778	1.04045	1.01114	1.06551	1.00608	1.05938	0.978876	1.03453	1.14849	1.09969	1.02587
ENSMUSG00000103596	1.03804	2.43701	0.411635	1.00246	0.723354	0.800333	2.06564	3.15191	0	0.231655	4.52267	3.78332	0.780794	0.872207	3.03003	1.12602	3.25589	1.44463	4.24312	6.12016	2.97539	2.57133	3.66291	4.18836	3.58291	5.33387	7.43084	0.0955731	0	0.227556	0.157771	0	0.111251	0	0	0.0756171	0.308409	0.0931955	0.0940062
ENSMUSG00000103364	1.90098	3.01903	0.866906	0.659744	0.781225	2.12695	1.87658	2.21265	0	4.55342	0	0.0748141	3.28872	2.939	6.65398	1.47554	2.79794	4.05653	6.12057	4.00994	4.77424	4.6932	4.13436	5.25956	6.40564	5.22244	6.95529	0.134185	0.149185	0.212993	0.110755	0	0	0.145505	0	0	0.108252	0	0.26397
ENSMUSG00000096992	9.34869	6.13427	10.9115	11.074	8.74443	11.3815	9.11059	5.22188	9.55326	10.7462	8.45475	7.83939	8.39713	15.2759	11.945	8.22963	12.0053	12.5367	11.7593	13.0558	13.7622	11.003	7.0646	11.1221	10.786	6.19243	10.0498	5.08496	4.2652	3.93518	4.54063	4.69963	4.08649	4.17959	3.59114	4.33819	5.02195	4.92317	4.48542
ENSMUSG00000103001	11.6483	8.08481	12.2634	13.7747	12.7652	15.6832	10.5696	8.47375	16.1052	9.30037	19.1195	18.6426	11.1953	13.7567	2.37653	17.9393	25.7032	24.8564	23.2246	23.4009	32.5046	23.1044	8.51309	20.3912	17.4447	12.1428	6.76485	15.3481	10.9696	10.1509	10.1044	8.74122	14.4628	10.1046	10.214	9.97491	10.3182	13.1846	12.9398
ENSMUSG00000042111	3.36795	3.12962	3.56741	5.57076	5.47747	3.29027	4.67841	2.6586	1.81421	4.65891	0.353986	0.296117	1.73558	5.47013	2.03539	3.45648	2.20596	1.52913	1.75346	0.161954	1.34976	2.44957	1.93859	1.7348	1.944	0.919314	2.80911	4.09713	4.55514	4.6367	3.88275	5.27186	4.32763	4.9364	3.71122	4.50228	5.14159	4.66108	3.88071
ENSMUSG00000045174	1.53463	1.83169	2.07198	1.89222	1.73924	2.19134	2.12997	1.99703	1.54257	2.21793	1.85654	1.77812	1.97882	1.73156	2.19876	1.3159	2.15183	2.03401	1.2951	0.47394	0.628395	0.814588	1.84298	1.60981	1.52429	2.14925	1.19571	2.58366	1.9075	2.00247	2.26581	2.36815	2.70203	2.27631	2.14388	2.37955	1.92149	2.34224	2.10451
ENSMUSG00000104002	9.3708	5.69814	6.5769	5.94768	4.00714	6.97734	6.19353	5.52727	6.70538	5.05539	10.9025	10.7648	5.84202	7.05622	6.2491	8.07402	9.63417	4.05334	5.0557	6.29639	7.95082	6.97416	3.45939	5.5474	5.13496	3.90555	5.957	10.7264	13.4161	10.5704	9.51749	12.218	9.46849	9.98347	10.2435	11.3863	9.23026	9.58791	8.96795
ENSMUSG00000037503	4.71881	4.39116	3.46599	4.35132	2.64886	4.65517	4.73621	3.92581	5.63707	4.94035	3.93807	3.72416	3.6546	3.82818	3.02837	5.12657	3.84038	2.8847	3.09434	2.33014	3.56484	3.4915	2.95153	3.09191	2.87623	3.02711	3.22202	4.14516	4.42181	4.31979	4.51774	4.40856	4.25642	3.98989	4.53411	4.37889	3.886	3.94527	4.47516
ENSMUSG00000104358	2.55167	3.71472	1.31987	2.16472	1.96618	1.99759	3.10094	4.09924	0.316675	6.18478	0.100039	0	3.98524	0.616406	2.44032	2.59366	2.46851	2.83596	3.53727	0.640775	4.33904	2.01912	4.42721	3.67701	3.33971	4.82216	3.05644	1.95125	2.92031	1.72731	2.53971	2.39357	2.70813	3.17378	3.98553	2.79076	1.93741	2.56134	3.61707
ENSMUSG00000026123	3.30727	3.1226	4.29539	3.90506	3.53977	3.88071	3.35125	3.02196	3.08875	2.71733	3.7856	4.23519	3.7725	3.45913	2.97804	3.04668	2.48399	2.05519	2.67731	2.49704	2.87519	3.31298	2.44646	2.30437	2.4161	2.69015	3.02041	4.15595	4.03013	4.19629	4.23069	4.19913	4.43455	3.96408	3.93659	3.76922	4.07919	3.84243	4.32249
ENSMUSG00000103716	1.46012	4.15799	0.49748	0.209686	1.11733	0.159435	2.10106	5.3842	0	0.603003	5.11648	4.63673	1.39366	0	0.866732	1.17243	0	0	1.62108	0.455169	0	0	3.80585	1.42205	2.96183	3.4841	1.18424	0	0	0	0	0	0	0	0	0	0	0	0
ENSMUSG00000104523	10.2231	6.7515	6.69304	5.62054	4.86682	8.58995	5.45015	7.06881	4.12025	1.90496	5.00009	6.09478	0.350219	3.6188	9.58338	8.08109	7.8056	3.77986	6.51786	14.6408	9.53276	11.5335	6.36247	8.05138	7.11048	7.63385	3.96791	17.5761	20.2558	20.4137	22.8223	17.5788	15.7187	20.9182	18.8717	24.4206	17.9835	21.5281	19.3962
ENSMUSG00000061518	17.2799	12.5942	24.1465	24.5999	33.7363	14.695	12.7178	8.54657	20.3638	15.7455	17.8252	16.4717	14.7355	17.2175	12.1346	42.013	51.5708	10.4458	9.04675	9.51455	52.5568	39.8816	3.03808	3.49879	4.05385	2.09334	3.07034	78.3675	72.8371	73.8793	73.4967	77.4578	76.1396	81.6062	74.7525	80.6217	82.038	78.7428	75.3494
ENSMUSG00000037351	6.06952	4.48436	5.48062	5.55005	3.34294	5.53197	5.0088	4.56417	6.59592	6.46775	4.05047	3.88682	5.3643	4.6345	4.14529	6.30961	6.13383	4.25862	3.71723	3.996	7.70453	5.63804	3.35433	4.51005	4.34439	3.99591	4.65522	7.75367	7.19146	7.16274	7.72592	7.41563	7.0741	6.71105	6.814	6.95264	7.15682	7.28833	6.70587
ENSMUSG00000104237	4.51358	3.50975	3.2028	2.28794	1.91647	1.56568	1.78999	4.94567	2.6962	2.98002	1.32167	1.6363	3.49926	1.75541	3.57867	3.36431	0.990027	2.79756	4.54663	2.79365	3.70409	0.640214	5.4541	3.34654	4.75989	5.82472	5.43296	0.0793198	0	0.0629526	0.032735	0.0451751	0	0.301039	0.110852	0	0.0319951	0.154693	0.0780194
ENSMUSG00000026113	2.31937	2.52296	2.07927	2.05245	1.99447	2.73131	2.53955	2.61562	2.38563	2.87576	3.48037	3.4316	3.44843	3.93749	4.01607	2.15487	2.59335	4.80955	3.50761	3.79877	3.15318	2.41062	3.41529	4.0275	3.69241	3.29433	4.72492	2.34891	2.16367	1.91479	2.16267	2.17696	2.2845	2.10806	2.03049	1.82105	2.11379	2.22234	1.91219
ENSMUSG00000086064	1.36106	1.3652	0.56261	1.3425	0.735974	1.11908	2.18574	2.24082	0.0474146	2.94149	2.66243	2.65007	3.8418	3.09179	3.45285	1.54894	1.3959	4.07633	3.38275	2.48247	2.47374	3.94521	4.02788	3.82629	4.30946	4.14018	5.80357	0.20226	0.22487	0.240788	0.041736	0	0.0588597	0	0	0.120021	0.326342	0.147922	0.0994722
ENSMUSG00000026112	2.80145	3.05794	2.88924	2.59842	2.36369	2.57498	2.66982	2.74133	3.43777	1.49872	2.23941	2.09773	1.72988	1.44532	2.44685	2.61159	1.36192	1.14623	1.79332	1.83034	2.49052	2.82491	2.89317	2.14351	2.19939	3.10343	2.52684	2.71245	2.41254	2.11109	2.00773	1.91359	1.36481	1.80271	1.9076	1.70302	1.79294	1.84295	1.92784
ENSMUSG00000026111	2.89763	3.575	3.08511	2.86731	2.83432	2.62379	3.03021	3.55387	3.28108	5.18299	2.43354	2.34673	3.48005	2.66108	7.00812	2.76828	2.23395	2.04406	2.52127	4.87106	2.14259	1.56901	3.52507	2.88492	3.15255	3.21187	1.03264	1.72419	1.91693	1.20742	1.27663	1.21303	1.03302	1.5122	1.38198	1.5046	1.5137	1.4835	1.22206
ENSMUSG00000087233	2.46448	2.19563	0.456861	0.70928	1.77857	1.40854	1.69921	3.67311	5.55013	3.80518	0.763541	1.77422	4.05559	3.2526	2.8973	1.59966	2.95319	3.84804	6.81237	4.34725	4.52886	4.45199	4.20883	5.50895	5.69878	3.31826	5.18399	0	0	0.101023	0.105063	0	0	0.138026	0	0	0.308065	0.372366	0.250403
ENSMUSG00000026090	3.30402	2.78835	2.41693	2.41391	2.16214	3.94679	3.14101	3.14507	3.80262	3.71882	5.20679	5.15712	5.44298	5.711	5.67746	3.05895	4.90704	7.47619	4.29416	5.84108	4.26237	3.98081	4.37262	4.30264	4.66624	3.63155	3.33823	4.52922	3.96767	3.96495	4.24841	4.07698	4.53335	4.55805	4.6702	4.70928	5.40369	4.84284	4.39502
ENSMUSG00000089767	16.6126	7.05598	15.3426	12.9388	12.2649	16.2099	10.7913	6.95598	14.7676	14.2115	15.8131	20.6402	32.7502	24.9185	12.8025	22.0088	26.4293	22.1561	8.83165	26.1947	24.5601	7.70383	9.06836	8.07249	10.4808	6.4583	0.75725	46.0192	40.7034	42.5295	37.9839	41.2361	41.426	47.4616	50.3073	48.2233	53.6256	52.0543	45.0636
ENSMUSG00000104365	1.22902	2.39548	0.382141	1.12451	1.03311	1.8044	0.676812	2.07263	0	2.19835	2.8385	3.36384	1.93293	4.48041	5.00076	0.836273	2.22352	7.74868	2.51814	0.757552	1.05227	0	4.13389	3.05909	3.89252	3.34457	0	0.709801	0.263049	0.657227	0.292932	0.808508	0.413118	0.12828	0.330657	0.374395	0.190874	0.576786	0.232722
ENSMUSG00000102650	2.32848	2.08011	0.700534	1.01014	1.31575	3.68671	1.76313	2.75259	0.192651	4.89685	4.86116	5.55561	5.1193	2.39059	4.1754	1.12961	4.97783	3.62307	4.52944	5.92038	4.11181	1.65826	4.28443	4.41794	5.12551	4.79013	0.380332	0.308178	0.114209	0.163058	0.339157	0.468045	0	0.334175	1.00494	0.162553	0.248619	0.701193	0.202084
ENSMUSG00000037216	0.790614	1.17951	0.83763	0.781586	1.91992	0.591753	1.22552	1.25487	3.97234	0.368914	0.169071	0.113146	0.373029	0.509302	0.783609	0.876681	0.148996	0.639054	1.38847	0.324882	1.35382	0.545985	1.67754	0.966673	1.42304	1.97455	4.32026	0.50734	0.169216	0.442918	0.376879	0.0577891	0.708675	0.110027	0.638121	0.561968	0.368361	0.593662	0.399218
ENSMUSG00000026083	1.54375	2.03616	2.18331	1.94199	2.39866	1.70801	1.95733	2.24742	1.67372	1.52208	1.81483	1.79177	1.87855	1.90706	2.03012	1.49835	3.02665	2.69202	2.64166	3.03281	2.56985	2.65135	2.60686	2.6932	2.42515	2.63746	2.59359	2.6121	2.48608	2.19561	2.26707	2.43888	2.31729	2.56637	2.52216	2.8182	2.61494	2.71693	2.51477
ENSMUSG00000048814	3.83243	3.2813	4.00469	3.53759	3.15097	4.80529	3.85409	3.40773	5.43961	3.68031	4.90485	4.7844	3.85102	5.73102	4.85555	3.98922	3.50675	4.67814	3.5956	4.75428	3.03527	2.84675	3.11698	3.25309	3.01639	2.65928	2.38968	4.86197	4.81141	4.95043	4.72919	5.3091	4.96363	5.0828	4.68758	4.98114	5.19421	4.73071	5.13612
ENSMUSG00000103046	1.37859	3.12771	1.69643	1.54925	0.890281	3.53394	3.71152	3.72498	0	1.57244	2.87227	2.40272	1.58998	2.22016	0.113008	1.31028	1.10231	1.75106	2.02909	3.26408	0	2.24407	4.17872	4.01099	4.01173	4.03231	3.08814	0.417046	0.154555	0	0.688454	0.316694	0.161819	0	0	0.109989	0.112149	0	0
ENSMUSG00000026077	1.65355	2.07364	1.09178	1.07549	1.33743	1.91798	2.02936	2.47553	1.60201	2.22093	4.38631	4.36698	3.20986	4.41062	3.9108	1.55412	2.9678	5.4147	3.61331	4.72272	2.95918	2.53873	3.98799	3.99907	4.07699	3.55347	3.96144	0.658647	0.630653	0.546209	0.615759	0.586412	0.597706	0.610721	0.593616	0.62747	0.688593	0.689449	0.548689
ENSMUSG00000092563	6.7853	3.38676	5.00983	0.941948	0.717037	4.29729	4.43647	5.07712	0	0	0.547243	0.686672	11.7386	5.43251	2.66985	7.73892	17.6026	37.2323	21.8466	14.8972	10.9549	33.1354	15.5797	20.3377	20.3729	17.4852	28.8792	1.2316	0	0.651645	0.677703	0.467623	0	0.89033	0.573734	0.974439	0.662386	0	0.807607
ENSMUSG00000073702	5.36655	4.82823	9.42357	6.75266	10.0385	4.98932	4.8042	5.07712	4.38324	6.9655	3.24614	3.80791	5.35099	9.73254	3.18561	8.39848	9.74941	6.06436	4.27285	10.7546	16.4324	6.02462	3.95454	3.16952	3.36696	3.45319	6.63254	8.45326	9.02479	8.17518	7.94761	8.03462	8.99278	10.1983	9.38838	7.8398	8.26477	9.00722	8.59
ENSMUSG00000003134	1.24483	1.93715	1.11463	1.17458	1.35046	1.49481	1.78509	2.31393	1.98684	2.59149	4.08305	3.90587	2.88763	3.62214	3.02531	1.25966	1.79912	3.30173	2.77814	3.45954	2.04057	1.86878	3.35857	3.09736	3.30845	3.21094	3.24017	0.881528	0.758079	0.714802	0.755659	0.846844	0.754145	0.905217	1.11619	0.993253	1.00762	1.07087	0.933934
ENSMUSG00000003135	1.50116	1.8814	1.45026	1.51902	1.51628	1.54063	1.83817	1.85517	0.386072	1.65553	1.97834	1.71899	2.51881	2.08843	2.45964	1.36877	1.67595	1.68851	1.68874	0.899283	1.53303	1.185	2.28096	1.89737	1.86449	2.51718	0.354504	1.6469	1.72454	1.38306	1.7703	1.59235	1.73872	2.24266	1.60576	1.51514	1.56035	1.79266	1.58222
ENSMUSG00000085894	1.3592	1.38768	0.774798	1.85318	1.55603	1.93683	1.82967	1.32426	2.65075	3.77894	3.35715	2.69371	2.01552	0.820854	1.08634	4.48113	10.7473	15.6675	6.43929	7.13121	33.3739	7.7438	3.63072	6.21169	4.83788	3.20816	7.4215	2.72408	3.54289	2.44753	2.67267	2.4589	3.29059	2.67521	3.44784	2.7246	2.5708	3.4081	4.09496
ENSMUSG00000077704	1.95628	1.55343	2.23031	7.4683	8.44149	3.09739	3.95012	6.4041	16.5093	0	41.4163	16.168	28.7673	0	21.8897	3.25386	262.182	323.526	106.447	221.067	1133.09	183.901	24.9052	102.049	56.9816	52.4761	99.6954	0	0	1.64392	1.70966	0	0	0	0	0	0	0	0
ENSMUSG00000048234	2.43954	2.44765	1.82912	2.826	2.59106	2.51588	2.45187	2.49116	3.95224	3.94827	2.62309	2.64189	2.19577	2.43691	2.44738	2.5429	2.07073	4.68256	2.56866	2.9058	2.40623	2.06604	2.85918	2.55107	2.4665	2.40624	3.3924	1.02099	1.26125	0.976531	0.914744	1.01387	1.18847	1.02195	1.37808	0.918271	0.985587	1.23385	1.25317
ENSMUSG00000050967	3.47166	3.2554	3.00959	2.94721	2.65151	2.80657	3.13598	3.38709	2.13205	3.70192	3.50386	3.52649	3.34918	2.04042	4.23438	3.40401	2.85714	2.46478	2.30468	2.02958	1.68536	2.26153	2.93061	2.61061	2.31167	3.36462	2.80606	3.20386	3.34752	3.41222	3.89558	3.64155	3.52891	2.81666	2.60947	2.9928	3.10161	3.43322	3.01579
ENSMUSG00000097083	1.4018	2.29731	1.53015	1.19037	1.37892	1.0389	1.82678	3.41729	0.503403	1.60742	2.14688	1.84873	1.49635	0.763722	3.87641	1.26502	1.19639	1.11379	1.75733	1.48298	1.54493	2.46391	2.69353	2.17475	2.03558	3.32775	2.22148	1.57898	1.4395	1.77949	2.31983	1.65467	2.05855	1.47247	1.324	1.74899	1.75787	1.94002	1.89477
ENSMUSG00000097899	1.05091	2.89412	1.09615	0.97001	1.51618	0.906303	1.53506	3.39148	3.23006	0.956402	3.9606	3.61673	2.26294	1.4908	3.13705	1.33887	0.70919	2.56462	2.78608	2.72889	2.00055	2.92999	4.57235	3.44765	3.33305	5.84143	4.29502	0.473496	0.315856	0.225476	0.254033	0.161802	0.220467	0.231047	0.330863	0.243508	0.420185	0.230858	0.3493
ENSMUSG00000045515	3.29655	3.36727	4.35988	3.78001	3.47341	4.09279	5.14136	4.56386	1.48508	3.60275	1.72172	1.95464	4.87399	3.39587	3.44992	2.94688	7.95673	4.57092	5.94752	6.17043	9.30039	5.4607	3.8825	4.60392	4.67785	3.13899	5.23749	4.82816	4.9576	6.05294	4.44202	4.62385	5.62017	5.36884	4.46969	4.76895	5.50766	5.78761	5.62621
ENSMUSG00000100269	1.61145	1.57491	1.13057	3.35557	0.916949	1.88413	2.16923	1.08211	4.55361	0	2.44935	3.07341	3.43118	0	4.26775	1.44325	1.38762	0	3.03321	0.560309	4.66973	2.82491	4.83291	4.71573	3.11501	2.60225	0	3.14995	3.79391	4.16662	7.58317	5.68098	5.49999	3.13103	1.83423	2.9076	3.17647	3.07159	2.84011
ENSMUSG00000103422	0.734292	2.94971	1.05054	1.19925	1.43782	0.957444	2.03505	5.8445	5.31767	1.55193	5.79152	7.39461	5.60441	0	6.76639	0.79028	1.07449	0.460858	2.80922	4.49057	0	0	5.01778	3.95866	4.31709	6.44811	3.04785	0	0	0	0	0	0	0	0	0	0	0	0
ENSMUSG00000100701	9.67371	7.83841	13.5046	17.9513	14.6039	9.2524	10.0988	5.60114	31.7535	14.5244	6.68741	5.59417	12.9787	1.33536	8.49635	0.656743	0	0	0	0	0	0	0.942512	0.796574	0.225507	0.307	6.19139	0.418066	0	0	0	0	0	0.453333	0	0	0	0	0
ENSMUSG00000084817	13.2269	7.27137	21.8462	16.4197	24.4606	11.2766	8.90255	6.10635	13.1322	42.6493	1.43603	4.80508	2.6403	7.86512	10.9468	5.92311	1.42371	0	0.327588	1.14976	0	0	1.61913	3.22557	1.16219	0.395544	0	5.92508	2.99428	3.84748	4.44593	0.613548	0	2.33633	3.01109	3.83556	3.04181	4.20195	3.17888
ENSMUSG00000064943	28.455	18.3587	68.9369	63.5731	109.63	38.8582	41.8952	25.2283	792.801	1.52139	352.666	361.156	375.359	215.667	169.913	0	0	0	1.71781	0	0	5.06616	16.2733	2.05021	7.11	19.3588	125.491	0	0	0	0	0	0	0	0	0	0	0	0
ENSMUSG00000101242	0.987449	1.97479	0.583732	1.09156	1.17231	1.27391	2.65848	2.0752	0	2.00232	1.70339	1.98626	3.22679	0.742117	0.629574	0.973283	2.36542	3.9021	7.04153	7.76967	2.41106	3.9589	4.45226	6.30308	7.791	3.66819	8.60207	0.077446	0	0.184396	0.255694	0.0882158	0.0901502	0.167958	0.432933	0.12255	0.0624786	0.226558	0.304705
ENSMUSG00000099924	0.662708	1.87942	0.827495	0.624275	0.466879	0.989313	1.59302	2.27276	0	4.69737	1.87069	1.67665	1.0646	1.28072	1.87421	0.944808	1.50137	5.80817	4.05406	3.42348	0.891625	0.539379	3.87945	3.57434	4.67707	2.72356	5.19581	0.200481	0.222892	0.556894	0.248213	0.11418	0.350051	0.217393	0.140089	0	0	0.0977466	0.295791
ENSMUSG00000026103	3.24706	2.86734	3.85541	3.44814	3.3037	3.65394	3.52002	2.4328	4.25096	3.84347	3.34468	3.09827	3.13147	3.88694	3.06821	3.3287	3.97352	6.00443	4.57597	5.15027	3.7028	2.7758	3.46323	4.31204	3.79967	2.50907	3.16712	1.91327	1.97833	2.10152	2.22598	2.09752	2.14351	1.49759	1.5012	1.78502	1.79901	1.8816	1.70849
ENSMUSG00000100302	0.993454	1.64635	0.525271	0.839472	1.97034	1.01216	2.44206	2.26239	0	3.10386	5.05996	4.84475	1.34506	1.21038	1.18969	0.718436	0.967045	0.921716	2.25294	1.17145	0.813595	1.72261	2.95568	2.26565	3.84838	3.7614	2.7092	0.0914678	0	0.0725939	0	0	0	0.0991837	0	0	0	0	0
ENSMUSG00000102868	1.1158	2.40494	0.999511	0.940452	2.01434	1.48904	2.30667	3.3918	0.870427	2.31815	1.18113	1.22329	2.48188	3.08051	6.79142	0.795389	1.80916	4.03925	4.64465	3.78271	0.375308	2.27039	4.21716	4.15757	4.41535	3.71811	9.68551	0.253162	0	0.0669746	0.139306	0.0961226	0.0982303	0.274519	0	0.133534	0.204236	0.246865	0.166008
ENSMUSG00000104136	1.23077	3.08628	0.935451	1.39384	1.19794	0.615376	2.09278	4.09975	0	4.43319	5.30275	5.43013	6.27568	0.375558	1.89569	1.61616	1.81285	10.0216	7.04946	3.22085	1.83022	0.738115	5.30884	5.00334	5.8824	4.73438	4.06298	0.274348	0.152508	0.108869	0.113223	0	0.159676	0.594983	0.191705	0.434127	0.553317	0.133762	0.134925
ENSMUSG00000025982	5.73157	4.32514	6.80309	6.38758	6.09761	5.67842	5.25089	3.71818	5.18056	5.8342	4.79486	4.98674	4.86106	5.50144	5.25287	6.01857	3.59929	7.08121	4.97781	6.67805	3.9515	3.70877	3.85639	4.4338	4.26973	2.53861	3.30947	3.24702	3.49625	3.6027	3.42676	3.47775	3.26568	3.46838	3.14562	3.54893	3.92707	3.67033	3.75522
ENSMUSG00000025980	4.67222	3.57875	5.60167	5.85468	6.51217	4.53019	3.64564	2.27846	5.60347	5.14648	2.36346	2.09914	1.62733	3.23617	2.84708	5.65651	4.52566	2.42636	2.42287	2.33619	4.57552	4.59356	2.10554	1.94237	2.55036	1.50293	1.37773	8.64629	9.73452	9.08587	8.4013	8.57706	7.59305	8.61612	9.63619	8.64207	9.35924	8.30313	9.73178
ENSMUSG00000073676	11.1796	7.74759	16.7882	14.5557	18.1686	9.22587	7.84385	6.94987	10.696	10.781	3.15578	3.39985	7.15026	7.39816	4.37391	12.0022	7.12122	1.08438	2.96686	3.98144	7.97648	13.1248	2.42602	2.61667	2.43791	3.84572	2.92171	7.38922	6.62005	7.00323	8.46756	9.80596	8.10029	8.79047	8.12098	8.00322	6.94504	7.97491	8.32654
ENSMUSG00000038323	1.68204	1.75169	2.10628	2.04794	2.60068	1.32723	1.50331	1.685	3.58639	2.02865	1.26485	1.22086	1.00179	0.719403	0.593351	2.27028	1.08894	0.80907	0.99435	1.05945	0.908935	0.785501	1.41516	1.00928	1.20476	0.857587	1.08095	1.13865	0.746576	1.43664	0.843438	0.86466	1.3934	0.981428	0.938457	1.15499	0.588839	0.825623	1.00511
ENSMUSG00000103839	1.27162	1.10748	0.997675	1.16737	1.1126	2.15625	1.8222	0.805701	1.83268	0	1.67897	1.11391	1.98702	2.53675	0.988596	2.1833	3.36739	3.72016	3.98857	6.30417	2.31795	0.467407	3.68818	3.16833	3.60786	2.90234	4.82411	0.173729	0.772601	0.689407	0.501883	0.593666	0.202228	1.03612	0.728378	0.48109	1.05116	1.43996	0.598085
ENSMUSG00000051223	3.92244	3.38067	5.13093	5.16106	5.60669	3.42222	3.67705	2.9076	5.74917	1.88469	2.93089	2.53085	2.76843	2.80487	1.72972	4.64243	3.41607	1.15149	2.08487	3.86899	2.38332	2.12024	1.92472	1.87052	1.87464	1.82871	2.15913	4.4447	5.20441	5.40393	5.82817	4.5601	6.25627	4.28983	4.73581	5.02554	4.46306	5.62515	5.42604
ENSMUSG00000026034	9.93928	6.58736	8.88611	11.1825	7.57028	9.6533	8.19265	5.48211	12.7316	12.0975	7.9333	8.28406	6.29055	12.376	7.67415	11.2448	6.90453	17.3713	12.8805	14.2281	9.05413	5.83057	6.85361	9.78235	9.74144	4.52105	8.57071	1.36268	0.912655	1.01635	1.01634	1.23426	0.783549	1.17498	0.940721	1.15608	1.37746	0.912534	0.95277
ENSMUSG00000026032	1.63959	1.40897	1.89487	2.15919	2.6583	1.46513	1.4966	1.24994	3.83549	0.768556	1.14121	1.29938	2.35081	2.3439	2.37784	1.47563	0.998719	0.778831	1.2872	1.82742	0.105765	0.767776	1.78711	1.02923	0.885106	1.38833	1.3207	0.737212	0.872502	0.849328	0.824406	0.975171	0.747416	0.979912	1.03028	0.658542	0.901698	0.881199	0.865473
ENSMUSG00000026028	1.12782	1.46803	0.826947	0.948606	1.06693	0.907548	1.25425	1.8243	1.10657	1.46802	1.08617	1.0583	1.36197	1.01998	1.18773	1.15251	1.73195	1.38423	1.70692	2.0325	1.84666	1.58749	2.13026	1.96895	1.8465	2.23753	1.86095	2.41639	1.50292	1.44205	1.37861	1.56468	1.46816	1.38798	1.54451	1.53145	1.52375	1.4917	1.45862
ENSMUSG00000067336	1.89663	1.92138	2.47354	2.14589	2.10655	2.02457	2.19483	1.7934	1.90154	1.77377	1.93478	1.94373	1.89659	1.76343	1.99455	1.75843	1.78955	1.39013	1.83018	1.55224	1.82306	1.45808	1.98377	1.723	1.77366	1.85455	1.58333	2.43385	2.38604	2.47125	2.45621	2.59048	2.36283	2.52804	2.42917	2.26713	2.45952	2.53857	2.51607
ENSMUSG00000026782	3.34938	2.70146	3.56536	3.5619	2.93154	3.86434	3.26361	2.488	4.78578	3.02354	3.62774	3.58339	3.31745	3.02571	3.5703	3.23453	2.96035	3.15322	2.83861	3.82743	2.77625	2.63059	2.57888	2.75332	2.54942	2.13529	1.99279	3.74223	3.28242	3.35678	3.03887	2.99654	3.39591	3.49844	3.69876	3.49001	3.68703	3.81684	3.67148
ENSMUSG00000101188	71.1119	39.703	90.9094	84.0644	90.2861	59.1913	52.798	30.0751	62.0954	71.9426	39.8975	41.8233	40.6515	51.2153	19.9211	45.2549	0.164813	0	0.227537	0	0	0	0.210866	0.152756	0.353165	1.37369	0	55.5586	67.5926	62.8011	56.6658	59.8754	59.4463	58.8254	59.0833	50.766	58.2524	60.5609	50.9677
ENSMUSG00000101599	1.82647	2.07444	1.43028	1.56742	1.48756	2.42566	2.65238	2.31918	4.76976	1.7424	1.81232	2.33942	2.14484	2.59918	4.30657	1.73071	1.72793	3.95657	4.41228	5.10366	1.77229	1.00906	3.83138	3.32427	3.66049	3.00375	4.59975	0.23441	0.130307	0.148832	0.116088	0.0801022	0.0545724	0.127092	0.163798	0.25965	0.151286	0.251436	0.06917
ENSMUSG00000025968	3.25978	3.01264	4.30321	3.85795	4.33819	3.57135	3.23333	2.82589	4.06564	2.89663	3.32613	3.20663	2.94013	3.79109	3.13735	3.28979	2.54869	3.17756	2.65566	2.60455	2.77433	2.37913	2.84359	2.74848	2.74179	2.43638	2.51261	2.83111	2.98755	2.78554	2.83469	2.72508	2.84867	2.49014	2.86444	3.07521	3.13008	2.64705	2.91281
ENSMUSG00000025967	17.5996	12.9255	25.2347	26.1656	35.7168	17.7335	14.0408	10.0672	11.4643	20.0074	10.2843	9.6091	6.96378	9.39735	4.90617	16.6647	19.6065	10.0317	4.50295	5.84362	17.9865	21.5941	2.40797	4.0646	3.42325	2.83275	3.91611	13.1282	16.3943	16.098	13.4037	16.513	18.4685	20.1054	16.6081	17.0819	16.9657	14.5004	14.8714
ENSMUSG00000027520	2.95085	3.16424	5.10519	4.32059	5.09261	3.68985	3.33416	2.54643	4.09334	2.73601	2.85619	3.13035	2.34299	2.46882	2.74388	2.72914	2.20607	2.4176	1.71569	2.38983	2.18306	2.49285	1.61433	1.61983	1.53508	1.49649	1.71525	2.52047	3.38475	2.91085	2.87702	3.05316	2.74775	3.83948	4.03115	3.01965	3.42601	2.95793	3.94386
ENSMUSG00000025964	2.56207	2.39523	2.26868	2.15081	2.06229	2.96929	2.70633	2.453	2.03583	2.64284	3.24045	3.37466	3.29491	3.62951	4.22204	2.32292	3.28862	5.40846	4.30537	4.81219	3.00524	2.53133	3.59727	3.46167	3.69597	2.78588	3.61246	2.03475	1.72824	1.63052	1.85204	1.88799	1.82357	1.84824	1.86964	1.87241	1.98374	1.83787	1.87323
ENSMUSG00000097272	2.63943	1.87398	2.76134	2.22001	1.03365	2.91057	2.34081	2.7785	1.29485	0.212512	1.75307	1.83311	0.966968	1.65027	2.03128	2.42748	4.17127	5.13534	3.43925	4.91261	2.63203	1.76913	2.94019	2.95328	3.99031	3.2111	2.43457	3.22207	3.43604	2.13971	4.17917	2.69643	3.13827	1.9965	2.57311	2.23713	2.01583	1.92362	2.3931
ENSMUSG00000070871	2.36349	2.16571	1.62673	1.98858	2.16375	2.59287	2.31724	1.66154	3.2087	2.80919	2.0153	1.92772	2.74002	2.0563	3.22123	2.1207	1.5155	2.91974	2.58711	3.19257	1.29582	1.98586	2.4523	2.10255	2.15837	2.06826	1.36641	0.802868	0.496699	0.503594	0.464946	0.53101	0.376843	0.631884	0.633406	0.583999	0.569352	0.612426	0.509488
ENSMUSG00000015222	5.06116	4.22605	6.29418	6.29066	5.15301	5.5348	5.21784	3.99427	5.60239	5.46113	4.29485	4.28706	4.3466	4.74192	5.37485	4.68108	6.64408	5.6195	4.1139	5.29448	5.51188	5.20333	3.24849	3.31311	3.21356	2.49867	2.5341	6.11486	6.76051	6.66607	6.92278	6.94773	6.72899	7.10207	7.17583	6.61979	6.92653	6.88616	6.83707
ENSMUSG00000073656	13.6124	11.4774	14.635	15.2206	12.063	15.7059	13.5487	9.29041	12.6303	17.3333	10.5261	10.8508	9.73381	17.1232	16.4173	13.8592	28.8446	27.3752	17.4567	24.6866	17.7151	21.2451	9.22939	12.459	12.0621	8.31316	10.6078	26.9041	26.8816	27.2037	29.3587	27.1431	28.9178	32.3562	29.2494	27.2853	29.8508	32.7765	31.4807
ENSMUSG00000055567	1.95253	1.95029	1.60805	1.55041	1.38525	2.0843	2.19219	1.91999	2.24267	1.84661	2.05369	2.12474	2.26565	1.99751	2.41496	1.91306	2.8	4.19838	3.34713	3.49617	2.32277	2.10106	2.93357	3.39975	2.94124	2.59366	3.07045	1.88866	1.91319	2.06703	2.07146	1.99836	1.84911	1.79426	1.74953	1.56461	1.73074	1.88308	1.83925
ENSMUSG00000102559	1.87062	2.86079	1.2638	0.937745	1.49479	2.21584	2.98442	3.17525	0.722256	3.31904	3.03133	3.35377	3.05641	0.970716	0.477065	1.55569	2.08972	5.17449	5.15287	2.19217	1.9575	2.76306	4.21718	4.37288	4.55044	3.90546	7.06149	0.586854	0.326229	0.34932	0.0605482	0.752022	0.17078	0	0.205037	0.290198	0.177539	0.35766	0.216462
ENSMUSG00000102776	0.983034	1.0408	0.569263	0.584857	0.894542	1.17104	1.63836	1.32809	3.92722	1.08122	1.75083	2.07256	0	1.8093	1.08787	1.16791	1.52839	2.87187	2.71292	3.70289	0.440867	0.933442	1.84371	1.92924	2.0185	1.49226	1.10104	0.396513	0.165314	0.393368	0.0409099	0.112913	0.230778	0.322471	0.27707	0.23529	0.0799704	0.289987	0.243758
ENSMUSG00000082057	0.679639	1.48413	0.807127	0.648648	1.46635	1.15678	1.48669	1.29784	0	4.28788	1.49881	1.80546	0.367432	0	3.5099	0.989133	1.16235	2.49269	2.87205	2.68807	3.20042	0.726022	2.70388	1.76288	2.28045	1.91557	3.99642	0	0.100006	0.214171	0	0.10246	0	0.195078	0.12571	0.142338	0.145134	0	0.0884764
ENSMUSG00000103382	0.345648	1.33314	0.938253	0.548384	1.40018	1.34472	1.86115	1.50869	0.147075	3.9707	0.418155	0.349796	1.53765	3.76934	2.04006	0.903436	1.71968	1.31711	2.70271	2.00878	1.39513	5.34515	1.493	1.53695	2.25611	1.80445	2.70998	0.104565	0.116254	0.165977	0	0	0	0	0.146132	0.330925	0	0.101963	0.308551
ENSMUSG00000026000	2.61443	2.95814	2.87618	2.75125	2.76329	2.63645	2.91518	2.9998	3.05525	2.88448	2.69623	2.6264	3.13018	2.21997	2.93119	2.67818	1.48462	2.33454	2.46027	2.21897	2.16637	1.63016	2.72307	2.24753	2.23816	2.6282	3.05708	2.00188	1.84261	2.0414	2.10342	2.11111	2.23346	1.95819	1.63545	2.01628	1.94566	1.99263	1.8931
ENSMUSG00000097131	0.818067	1.51723	0.664361	0.746733	0.856599	0.814412	1.27471	1.69976	2.16682	1.31817	1.2772	1.25695	2.79176	0.625345	0.795766	0.894696	1.73362	3.34789	1.89607	1.54497	3.66757	0.830003	2.28045	2.0525	1.69128	2.44187	1.73526	0.13052	0.158302	0.0800452	0.0930397	0.121639	0.0621533	0.0900647	0.0414559	0.0797972	0.0861507	0.0809919	0.0992028
ENSMUSG00000094050	0	0	0	0.39101	2.77805	0.356768	0	0	17.8974	0	1.59016	1.3302	23.3895	0	0	0	95.2914	246.429	37.3631	50.9265	302.408	28.885	10.3092	35.0683	20.5908	11.8259	4.41663	0	0	0.946762	0	0	0	0	0	0	0	0	0
ENSMUSG00000093956	0	0	0	0.782021	0	0.713536	0	4.91763	19.016	0	1.59016	1.3302	11.6947	0	0	0	94.2404	246.429	37.7258	53.4729	302.408	28.885	17.4809	37.0165	20.2691	15.7679	4.41663	0	0	0.946762	0.984621	0	0	0	0	0	0	1.16324	0
ENSMUSG00000093843	6.19659	9.8411	9.41947	26.5887	15.9738	21.0493	9.85806	12.2941	232.107	4.81907	71.557	73.1612	128.642	14.1526	0	4.68488	117.713	309.538	67.4711	76.3898	376.684	32.0945	33.1689	60.0707	29.5993	26.2799	35.3331	1.19291	0	0.946762	0.984621	2.7176	0	0	0	0	0.962367	0	0
ENSMUSG00000046330	4.34815	3.92666	7.22525	5.79947	12.0354	3.72571	5.4515	3.44225	0.846475	1.53164	1.50416	1.66091	2.50745	2.71863	2.56843	2.69436	6.25663	0.909665	1.83918	0.770758	6.02218	0.485741	2.06906	2.4326	2.48335	2.2207	2.67378	3.88169	4.51634	3.36731	4.02353	3.90736	3.36256	4.5028	3.40626	3.57114	3.34998	4.48934	2.75255
ENSMUSG00000026185	0.653709	2.02597	0.453439	0.519825	1.2989	0.743609	1.52928	2.36853	0.0882175	1.69396	1.90799	1.82088	1.40542	0.171715	0.972372	0.61227	3.98256	2.47165	2.9589	3.38519	5.26003	5.46002	3.24206	3.07296	3.88575	4.2981	5.57309	1.47839	1.85284	2.17599	2.22973	1.66867	3.14455	0.728681	0.469567	1.4249	0.683074	0.799438	0.885709
ENSMUSG00000006304	4.77926	4.2339	5.09109	5.26542	4.71545	4.8743	4.26948	3.93238	4.62534	4.01687	5.09099	4.98236	5.65504	5.59868	4.64694	4.33396	3.84497	3.87716	3.64044	3.66358	3.97435	2.97668	3.50163	3.53087	3.72997	3.23422	4.17508	4.54614	3.83215	4.00209	3.80504	3.4253	3.95447	4.69893	4.48008	4.62939	4.58872	4.53679	4.81344
ENSMUSG00000006299	19.6127	13.4986	21.3835	20.4429	21.4723	15.3005	13.8954	8.91528	16.9647	16.6089	9.11345	8.63492	7.82713	16.5532	12.1741	16.5848	18.3164	9.60765	5.62878	7.04853	14.8928	18.6442	4.03679	4.58274	4.72891	4.26911	5.16581	23.1148	18.8216	21.1136	22.1882	22.6739	20.41	26.1238	23.0091	26.2734	23.3752	24.2178	24.0168
ENSMUSG00000101503	14.4781	9.4394	15.4058	12.9056	9.20672	9.74846	8.2061	7.64984	10.8943	13.8197	10.5398	6.65761	11.6009	9.27752	1.31176	15.9697	5.40242	1.62606	6.57519	3.44439	7.17657	9.55107	4.97177	4.30443	2.61122	4.02883	0	14.8455	12.1994	15.8804	14.118	13.9691	10.5187	22.397	17.1389	17.1079	15.6214	13.5321	11.1103
ENSMUSG00000099931	1.74657	1.72709	0.951782	0.77771	1.09697	1.29398	1.19774	2.5891	1.83222	2.08615	1.44185	1.16724	2.67952	3.69378	6.80749	1.53475	2.21339	2.46125	4.13799	2.23437	2.17253	2.81625	3.85448	4.82475	6.11684	4.61206	4.39228	0.209353	0.155171	0.443079	0.287998	0.317955	0.406159	0.0756713	0.390104	0.552132	0.506679	0.272194	0.274562
ENSMUSG00000103403	0.525588	1.31169	0.684813	1.04233	0.833124	1.09371	1.61717	2.37603	0	0.449623	0.95376	1.46271	2.01339	1.01573	0.969403	0.437103	0.77047	5.00697	2.15155	7.97571	1.06071	1.28333	2.62869	2.6833	2.25134	3.6779	4.41509	0.158999	0.176774	0.126191	0.131237	0.362221	0.0925407	0.344824	0.111103	0.0628999	0.128271	0.232566	0.156393
ENSMUSG00000026171	2.33475	2.41239	2.38386	2.58706	2.58368	2.82369	2.78316	2.88533	1.73154	1.58821	3.25556	3.32116	2.14123	1.48136	3.63178	2.6201	2.07303	6.60286	3.45972	4.25952	1.85446	3.20525	3.26779	4.36159	4.37786	3.28069	3.74923	1.72746	1.29142	1.39465	1.67167	1.83198	1.14409	1.58252	1.95632	1.22537	1.51375	1.4231	1.43548
ENSMUSG00000089964	1.3996	2.05813	1.09473	1.14624	1.52925	1.34133	1.62985	2.3434	1.94836	2.24892	1.83952	1.79673	2.63912	1.00178	1.42776	1.12086	4.92087	1.34319	2.215	2.0586	5.37022	4.51437	2.625	2.17693	2.24157	3.23875	2.23529	5.55914	4.17559	5.02189	4.54964	3.94758	4.98335	5.03333	4.22971	4.6217	4.73778	4.80918	4.99755
ENSMUSG00000090071	9.30264	5.00605	8.96959	8.77839	6.72975	10.0059	7.76193	5.28527	16.2967	14.3377	8.78932	8.8502	14.8966	7.42887	7.14677	7.22499	48.6018	11.8942	11.1638	15.9857	55.0291	32.8513	4.92442	6.29274	6.56441	5.17069	8.43878	55.9237	42.2647	51.1031	46.4949	40.5198	50.7892	51.2847	43.685	46.3076	48.4649	49.2142	51.1636
ENSMUSG00000089653	1.18125	3.16979	0.356028	0.452367	2.08406	0.528838	1.23371	3.46692	0.242647	0	6.0652	4.71299	2.81872	0	1.57769	0.982379	0.202655	0.977851	1.84917	0.552355	0.19181	0.696201	2.78728	2.78222	3.11732	4.59222	0	0	0	0.0342289	0	0	0.100406	0	0.060273	0	0	0	0
ENSMUSG00000049339	12.779	8.84995	9.98343	11.9237	11.4676	10.3222	10.2086	9.28112	9.23488	7.6345	10.26	10.1163	10.4378	9.71655	9.55674	11.5684	8.12976	8.71727	4.78897	3.31429	10.2596	8.59352	5.13402	5.05957	5.99432	5.19602	7.71965	16.9021	16.0296	16.2312	15.7817	13.9468	16.8862	16.5	16.1815	15.0928	14.5303	14.4052	14.9669
ENSMUSG00000026197	1.4423	2.69143	1.89098	1.87709	1.68927	1.50718	1.45614	3.14768	3.90212	1.11045	3.40972	3.83147	3.30613	0.661989	2.17249	1.43938	2.55637	3.2701	1.46278	0.977912	2.71671	2.25974	2.55343	3.32541	2.88308	2.43908	1.1308	1.45076	1.69783	1.27261	1.89071	1.73948	1.86651	1.65594	1.92078	1.69155	1.66318	2.15924	1.50208
ENSMUSG00000099519	2.3338	2.59831	1.68238	1.80918	1.57213	2.11803	2.22395	2.78294	1.32178	2.73059	2.85247	2.64182	1.44296	1.92187	1.98806	2.18767	1.52622	3.25163	2.70095	1.84882	2.03935	1.55353	3.19065	2.79215	2.86275	3.16148	2.57801	2.25876	2.7756	2.50705	2.77552	2.86304	2.4909	2.28356	3.2279	2.21711	2.932	2.73251	2.30525
ENSMUSG00000033124	2.2303	2.38146	1.78892	1.9038	1.5211	2.62665	2.38905	2.85832	2.91161	1.41269	2.54506	2.48757	2.49568	2.83371	2.04221	2.431	2.73866	2.53153	2.87847	3.86093	3.66469	1.78435	2.70344	2.97595	3.06793	3.22469	3.34841	4.1602	3.95493	4.05144	4.54522	4.64715	4.5385	4.07528	5.08375	3.92758	4.16686	4.38986	3.95362
ENSMUSG00000026199	3.52357	3.49452	2.3391	2.82757	1.83297	3.25789	3.44232	3.82871	1.8156	3.94275	3.31544	3.49314	3.44658	3.56278	1.9963	4.22863	2.81082	5.63132	4.92088	7.79555	2.24034	3.47287	4.3415	5.7417	5.17963	5.66425	4.07976	1.13341	0.94508	1.09943	0.961492	1.47033	1.31933	1.33144	1.18798	0.996386	1.21915	1.10521	1.11483
ENSMUSG00000026201	3.99337	4.2997	4.85284	5.07387	3.92198	4.31518	4.73782	3.3482	4.65918	4.24611	4.58541	3.8358	3.70799	6.27857	3.68965	4.61572	3.83048	2.04613	2.6296	3.2634	3.61221	3.08495	2.81841	3.0951	2.8348	2.61375	3.71464	5.92429	5.8429	6.44608	5.75742	4.57132	5.78383	5.07707	6.076	4.98968	5.47312	7.03479	5.07527
ENSMUSG00000026202	10.2863	8.09227	11.9955	11.4184	10.5171	10.6118	9.65927	7.70506	8.22315	7.21595	8.10745	7.8636	9.47544	7.92938	5.22349	9.9353	11.8566	4.27597	3.50234	6.21091	16.1759	9.67673	4.03914	3.41005	4.04367	3.76889	5.53607	20.9741	21.4317	21.9063	24.5836	19.5638	24.744	17.6601	22.0829	19.1846	19.105	19.5066	19.1993
ENSMUSG00000026203	2.572	2.75994	2.40394	2.6055	2.72817	2.31863	2.04304	3.21113	2.19701	1.7047	2.68171	2.72207	1.04225	3.67193	3.33066	2.06191	2.06788	1.35975	2.56638	1.15211	1.41847	2.9043	2.83006	2.93166	2.81878	3.56718	1.63501	2.23258	1.99118	2.39499	2.87551	2.43127	2.22755	1.70262	1.85149	2.21287	2.31571	1.93781	2.50969
ENSMUSG00000026204	10.1032	6.5707	8.12821	7.32898	5.93579	10.5123	7.87342	6.46298	13.344	7.09977	15.285	15.2651	14.2301	13.3261	11.9552	9.55436	20.1439	23.2214	15.0178	19.2302	18.9029	16.0302	8.48473	17.3821	16.9767	10.316	22.1562	23.8068	23.2646	22.6815	22.351	22.781	24.4794	23.751	23.8689	24.8084	24.1598	22.0831	24.3526
ENSMUSG00000101840	17.174	11.5123	15.2313	13.7928	11.9506	19.3378	14.4384	10.9452	23.453	13.0153	27.6893	27.7654	31.1694	22.2961	21.6562	19.5225	39.2888	47.1025	27.1522	34.0996	37.7072	30.3741	13.0446	31.1309	31.7483	17.0395	40.8076	59.7059	57.1029	55.744	53.7374	54.1325	59.3191	60.0973	58.2465	61.6791	59.0747	54.2609	59.8243
ENSMUSG00000100556	0.353003	1.12124	0.965883	0.980092	0.826898	0.938974	0.997897	2.15711	0	0	1.29539	2.12558	1.52675	0	1.57997	0.763291	1.86604	2.07152	2.29586	0.159563	3.9895	0.402234	2.49981	2.46204	1.79433	3.81509	4.15146	1.04654	2.24394	1.60185	1.29571	1.53266	0.783135	1.86435	0.417877	2.42491	1.0855	0.94761	2.13229
ENSMUSG00000026209	1.81191	2.53904	1.96851	1.71634	2.3784	1.90354	2.06604	3.07042	0.021164	1.76885	1.39901	1.15772	3.37433	0.504645	3.30259	1.56005	1.43837	1.47835	1.90113	1.63802	0.501898	0.971578	2.63746	2.17481	2.21576	3.0662	2.0891	1.60248	1.80671	1.80921	1.28542	1.56824	1.15599	1.12581	1.86101	1.21431	1.34741	1.34253	1.42081
ENSMUSG00000026207	2.05477	2.46919	1.31937	1.32801	1.41203	1.94424	2.07259	2.73014	1.92204	1.84656	3.57386	3.37725	2.78115	2.19698	3.79705	1.77318	2.98288	5.02289	3.73252	4.02561	2.87878	2.73049	3.55964	4.16875	4.0896	3.86717	5.10371	2.19759	1.81689	1.63948	1.86335	1.73403	1.67903	1.54677	1.77571	1.71027	1.68262	2.02214	1.72532
ENSMUSG00000033021	1.78089	3.55896	1.69196	1.8645	1.93946	2.16177	2.45725	3.49796	0.176814	1.54888	3.0372	3.17148	2.87556	0.774375	1.99272	1.70323	2.46429	5.14619	3.66015	3.35413	2.09655	4.05851	4.13297	4.49103	4.25493	5.26177	2.67617	1.22566	0.943385	1.22217	0.985708	0.859137	1.2438	0.579329	0.527044	0.94487	0.456361	0.612905	0.463678
ENSMUSG00000033007	4.14036	4.00248	3.21872	3.4705	3.0017	2.92716	2.82309	3.9385	0.2949	1.10108	2.30572	2.46014	1.93865	1.1002	1.37901	3.73525	1.36023	1.24845	2.5792	2.54281	1.44108	1.84609	3.01151	2.60444	2.45207	4.29345	3.42258	3.65957	2.16148	2.42036	2.33623	2.12766	3.11725	1.07474	1.51833	1.32708	0.961038	1.2081	1.01238
ENSMUSG00000102605	13.4985	7.40572	9.66265	12.0951	8.83539	10.2276	7.46654	6.1061	0.584809	0.839819	4.36459	5.79536	0.679348	1.51777	1.35197	15.7572	5.58636	2.35675	3.47689	7.54373	3.23601	5.31345	3.74941	3.67813	4.14905	5.15227	4.23328	20.581	10.5163	13.9418	12.6119	11.1295	16.4554	6.87549	9.00648	7.64837	5.11521	5.77744	5.62322
ENSMUSG00000032997	3.224	2.88461	3.38226	3.12033	3.303	2.90458	3.27023	2.82434	4.62105	2.52495	1.7945	2.14449	4.43848	6.03312	2.30597	2.71899	2.95106	1.81683	1.6667	1.84728	4.49039	2.45771	1.37296	1.81908	1.67275	1.74765	1.60207	7.64455	6.36097	6.63952	6.98439	5.69555	6.99572	5.83909	5.17378	5.59187	6.36108	6.14166	6.66799
ENSMUSG00000051703	3.24146	2.71234	2.95376	2.49185	2.6857	2.35089	2.72128	3.49905	3.14904	3.90599	3.29595	3.10693	1.56776	3.51946	2.13001	1.85513	1.9075	1.30158	3.53494	2.59953	2.13368	2.38291	3.32795	3.93771	3.20491	4.91864	6.28515	3.39518	3.40545	2.9875	3.32019	2.39606	2.83522	3.4815	2.37244	2.89065	2.61993	2.591	2.79503
ENSMUSG00000032968	4.3823	3.27212	3.40535	3.3369	1.73375	4.32882	4.40236	3.99688	6.2017	3.46914	6.64675	7.2205	7.24197	3.60251	3.77197	5.00442	3.49825	6.97871	4.92786	3.99131	3.38804	4.47177	4.84004	4.56188	4.55744	4.62787	9.74344	1.38508	1.77091	1.04432	1.14324	0.867733	0.88676	1.50193	0.871065	0.767111	1.1174	1.48569	1.49861
ENSMUSG00000006576	6.73697	4.64066	5.20271	5.97671	5.36212	6.40431	5.77275	5.19618	5.31876	7.25614	4.9643	5.08713	6.75197	8.60782	7.67337	6.52532	5.65786	12.2327	7.02126	10.4565	6.56146	6.39711	5.3228	6.61244	6.548	5.58524	9.28056	7.27641	7.27765	7.16187	6.71526	7.29304	7.51965	7.99895	8.08717	8.72627	7.81146	6.83002	6.74854
ENSMUSG00000026235	1.78593	1.88896	1.95344	1.90969	1.84488	1.9272	1.84592	2.03376	2.69692	2.20303	2.83177	2.86528	2.72094	2.79277	2.47079	1.87791	1.72371	2.75931	2.29866	2.43003	2.05538	1.93553	2.45772	2.53814	2.50325	2.27662	2.31564	1.66528	1.56542	1.53806	1.58304	1.61259	1.63181	1.89596	1.8967	1.64421	1.93874	1.92129	1.91527
ENSMUSG00000104018	0.800236	3.235	0.884686	1.71685	1.52473	0.737176	2.83995	3.49288	0.866735	0.373404	3.08032	3.43568	0.880993	4.00684	1.1271	1.69403	0.135729	3.49289	2.90444	1.64418	0	1.65789	5.03597	5.24163	3.98869	4.63822	5.13333	0.154054	0	0	0.127155	0	0	0	0	0	0.248563	0	0
ENSMUSG00000032883	2.44638	2.79324	2.41473	2.45657	2.66797	2.21823	2.82311	2.8553	1.33748	2.86906	2.0656	2.00277	2.03596	1.85986	2.38951	2.31953	4.03477	4.58794	6.90503	8.7977	4.01931	3.51208	4.10401	4.89875	5.53092	3.87293	5.74563	1.86224	1.76087	1.99237	1.89875	1.78847	1.80643	1.82631	1.73503	1.76952	1.76746	1.96279	1.79131
ENSMUSG00000079470	2.28366	3.00541	1.88742	2.21139	2.50045	2.58917	2.52593	3.41552	0.539081	2.30879	2.90759	2.89422	1.90631	2.43811	2.47419	2.15153	5.66101	6.81557	10.7051	12.9212	5.71527	4.13977	5.64813	7.25357	8.29528	5.65581	8.95224	1.11598	1.27833	1.2883	1.13047	1.13635	1.39746	1.41181	1.58325	1.36458	1.55507	1.92912	1.38042
ENSMUSG00000050711	48.8245	42.1238	91.8429	73.1625	72.579	52.1194	43.1431	27.3924	61.7399	71.0084	31.4193	33.3896	23.2506	40.2367	26.8047	52.7171	35.9977	28.4262	9.32779	13.1132	26.3927	36.0922	4.64802	6.40438	6.41333	4.20436	3.55874	84.9617	104.542	90.4157	89.2021	101.347	78.0293	89.138	84.57	74.2643	86.8825	79.425	81.9657
ENSMUSG00000026248	2.59672	2.23513	2.75707	2.88936	3.64133	2.38524	2.56161	2.59562	0.846257	2.67925	4.19657	3.93179	1.8861	2.58577	1.05782	2.17604	1.24509	0.317243	1.91465	0.448	1.49349	2.25868	2.60241	1.88525	1.69816	2.28101	0	1.88892	1.86674	1.3659	1.31658	0.765014	1.56358	1.13793	1.29058	1.29524	1.42227	1.06423	1.40379
ENSMUSG00000004364	1.9452	1.92457	2.60082	2.55704	2.42979	2.41157	2.60124	1.78697	2.33845	2.28533	1.84504	1.86286	1.99302	2.03234	2.34596	2.22643	1.92529	2.11191	1.98892	2.00827	2.23969	2.24731	1.74377	1.93958	1.86651	1.46593	1.58538	2.3129	2.38371	2.12523	2.17537	2.33227	2.13068	2.096	2.22092	2.25464	2.35001	2.29947	2.20083
ENSMUSG00000101986	0.485101	1.79763	0.614504	0.336713	0.677813	0.47108	1.52369	1.55274	1.63754	0.442653	2.19094	2.21461	6.546	0	1.05777	0.484118	0	0.517582	1.02043	0.730911	0	1.10551	1.77553	1.3608	1.34833	3.11799	3.04266	0	0	0	0	0	0	0	0	0	0	0	0
ENSMUSG00000026150	2.76177	2.21168	3.46974	3.21214	3.97883	2.65584	2.69612	2.177	2.76918	3.70787	2.18086	2.05527	2.09794	2.40782	2.18857	2.34236	1.61051	2.27471	2.38045	1.9804	1.80525	2.13955	1.99205	2.04738	1.80967	1.76409	1.34948	1.74788	1.43673	1.52528	1.71619	1.50029	1.54283	1.68873	1.49342	1.54677	1.53706	1.30859	1.49108
ENSMUSG00000090128	0.841027	5.3427	0.894914	0.467012	3.17978	0.710189	2.11332	3.67093	0	1.15115	6.01425	6.35503	0.678994	0	3.18514	0.652807	0	0	0.974826	0	0	0	3.34594	1.61592	1.88931	4.49022	7.03347	0	0	0	0	0	0	0	0	0	0	0	0
ENSMUSG00000036707	2.98341	2.89224	3.64749	3.54685	3.80824	2.85061	3.06437	2.74659	2.91428	2.6187	3.05621	2.80351	1.95952	2.577	2.18559	2.81976	1.9164	2.10303	2.47889	2.30893	1.83019	2.10886	2.61682	2.08984	2.14469	2.39449	2.06048	2.33192	2.43573	2.68124	2.54261	2.66067	2.27192	2.29914	2.39901	2.29153	2.42191	2.46882	2.36308
ENSMUSG00000026223	30.3913	23.3613	30.8081	39.4193	35.1465	29.9317	24.0474	19.7217	28.6673	25.3849	16.088	16.6614	15.5042	21.0534	20.2527	28.445	10.4311	11.8827	5.62173	6.85854	11.4743	10.2203	3.96091	5.12696	4.82385	3.94606	4.33655	25.8632	24.5662	26.305	25.2536	24.4477	26.384	27.5987	25.7039	25.948	26.7258	23.3368	24.6452
ENSMUSG00000026229	2.44793	2.34038	2.60762	2.83788	2.98429	2.28403	2.37893	2.23306	1.92747	1.85652	2.32974	2.28191	2.71625	1.98715	2.16027	2.21175	1.68975	1.91934	2.06099	1.71082	1.47734	1.7628	2.2661	2.06135	2.03754	2.08459	1.73759	2.19725	2.10066	2.01717	2.11041	2.21815	2.15328	2.22068	2.16356	2.12906	2.04058	2.16933	2.26914
ENSMUSG00000094638	2.18129	2.7784	1.96647	2.34409	2.19782	1.9261	2.06684	2.44064	1.02237	1.73025	2.35458	2.388	2.98827	1.42655	1.88702	2.38191	1.68709	1.49643	2.06533	1.83515	2.12038	1.40887	2.74584	2.4657	2.42835	2.83814	2.54647	2.46198	2.18976	2.18968	2.29014	2.77764	2.28357	2.61881	2.16272	2.38078	2.04292	2.355	2.58306
ENSMUSG00000026234	18.4602	14.4318	26.0451	25.0368	34.333	22.4682	18.852	14.4262	18.5027	16.7262	14.5323	15.1244	13.0585	15.4655	20.374	21.1971	34.4643	17.6711	10.0893	8.94388	30.5063	25.0095	4.79896	5.87157	6.42885	4.18801	8.50357	38.4554	39.062	37.0974	40.8865	42.1062	44.5288	42.4904	39.9926	44.6073	41.7151	43.113	42.7096
ENSMUSG00000026238	14.7077	11.4433	17.4755	20.6048	21.3933	12.921	12.642	12.6037	14.7364	10.5272	10.1316	10.4189	7.09643	10.4045	9.94161	17.416	25.225	5.90267	8.09801	11.1005	29.9908	20.2951	5.15344	6.73544	7.5985	5.79119	12.4833	18.5157	21.8562	18.4596	19.3393	19.4632	19.2248	22.3085	21.8032	21.0249	21.2534	18.3337	19.6174
ENSMUSG00000100768	1.32135	2.09849	0.0956469	0.524091	0.775742	0.239097	1.86341	1.23588	1.18695	1.3995	0	0	1.30625	0	0.866529	2.4071	1.52611	2.68537	5.794	11.0922	2.37037	5.37723	5.30691	5.00504	4.74357	4.50088	5.42652	0.532974	0	0	0.219956	0	0.1551	0.144483	0	0.105422	0.537462	0.389786	0
ENSMUSG00000104121	0.838027	1.04158	0.193853	0.404649	1.30271	0.530742	0.784762	1.82892	1.88111	1.49615	2.05702	1.3766	4.22332	0.0352073	0	0.484829	0.657132	1.55502	1.07928	1.48227	0	0.622761	2.37729	1.76417	1.78963	1.44481	8.28436	0.154315	0	0.122473	0	0	0	0	0	0	0.0622459	0.0752381	0
ENSMUSG00000084106	1.4491	1.91781	1.83565	0.670554	0.29776	1.52958	0.487669	0.79063	0.119894	0	0.511313	0.5703	1.04456	0.116686	0	11.4488	3.0791	1.93266	4.35461	3.27507	2.2746	4.81597	2.11386	2.85385	2.75873	3.09843	0	7.41587	6.82334	5.88565	5.90994	8.15586	9.22769	8.87333	6.43278	6.47438	8.45824	10.473	8.80346
ENSMUSG00000103984	2.16808	5.25238	1.06133	0.357091	2.03871	1.00073	1.63239	5.29301	1.24046	2.57774	3.5268	3.68782	3.68722	1.27828	1.64472	1.71139	2.07964	4.90094	3.97536	4.15256	1.73042	0	3.59638	4.91407	4.09252	3.74288	2.30485	0.389082	0.0865152	0.123519	0.321145	0.177275	0.271744	0.421903	0.217502	0.123136	0.0627773	0.227642	0
ENSMUSG00000099839	1.43984	2.99347	1.11425	0.854039	1.25874	0.397913	1.37437	4.34211	0.415864	1.70203	5.17284	5.28537	0.317029	0.0252961	1.03651	1.48047	0	0.139659	1.41604	3.31332	0.493106	0.447449	1.97885	1.7655	2.18292	4.29483	1.2315	0	0.0616342	0.0439979	0	0.126292	0	0.0601135	0	0.219308	0.0447231	0.108116	0.0545282
ENSMUSG00000026247	0.448971	1.36825	0.590256	0.286368	0.553527	0.276659	0.980068	2.5158	0	1.82697	0.770688	0.673352	1.7004	0.304854	0.187999	0.423842	1.08669	0.323671	0.922027	1.09699	0.571406	2.6962	1.59309	1.95143	1.5801	2.15111	4.09088	0.308352	0.514232	0.713782	0.466604	0.702464	0.388844	1.42104	1.79555	1.76876	1.67912	2.38039	2.47692
ENSMUSG00000026259	3.52047	3.00066	2.70102	3.08854	2.60555	3.68041	3.18969	2.93046	4.19432	4.55113	4.41008	4.35025	4.92223	5.03459	5.51441	3.47645	3.91471	4.98064	4.12909	4.10983	4.104	3.19652	3.70459	4.06229	4.52599	3.41227	3.76422	4.51057	3.70171	3.79042	4.01952	3.48495	3.91941	4.25455	4.53169	4.01647	4.51588	4.84484	4.25648
ENSMUSG00000026289	3.25797	3.45877	2.95492	3.26032	3.62481	3.50788	3.30806	3.56474	6.32027	3.56505	5.5869	5.56659	4.80131	3.80787	3.24246	2.99584	2.86809	5.0713	3.61027	5.00197	4.32396	2.6325	3.66482	4.22405	3.66597	3.52625	3.32271	0.866288	1.02549	1.09313	0.889927	0.759589	0.892319	0.95964	1.0626	1.02564	0.995508	1.05744	1.06664
ENSMUSG00000087968	40.7438	32.6677	58.0264	79.8998	181.421	61.128	50.0542	34.5319	375.459	21.6574	295.903	290.498	204.619	71.4774	44.9432	25.6601	85.6108	208.919	67.2471	107.283	160.196	45.0739	29.5863	68.6313	34.792	26.4506	9.30416	0.83767	0	1.32964	0	0	0.97508	0	0	0	0.675779	0	0
ENSMUSG00000089281	6.49633	12.2516	20.0588	13.8093	54.0619	12.6	9.29147	9.74712	97.5535	8.33607	69.3398	68.0713	66.0275	15.3008	2.09684	7.42863	28.0282	51.9848	17.7788	9.17638	80.3018	13.8794	14.8609	26.9139	17.8555	10.7334	0	0	0	0	0	0	0	0	0	0	0	0	0
ENSMUSG00000101942	5.98379	2.68957	3.7757	4.70197	1.94872	3.64667	3.1916	4.43516	4.48374	2.31801	7.48942	6.79827	1.36725	0	1.94355	6.76039	3.37028	4.81846	4.21671	2.55167	4.25323	0.643237	4.13235	5.40144	4.57818	4.47695	13.2777	3.10808	3.98714	3.98474	4.93344	5.17428	6.67925	4.14802	5.34602	3.9724	4.62905	5.59525	4.23294
ENSMUSG00000090171	1.07028	4.40267	0.889038	1.0433	2.13431	0.737098	2.62167	4.93962	0.307753	1.72111	2.03063	2.16132	3.68296	0.576433	2.44652	1.34244	0.00363723	0.093602	3.11833	1.77123	0.275407	2.19918	6.75697	4.68252	4.96028	7.73049	4.90638	0.0495399	0.0413083	0.0786352	0.0204449	0.0846435	0.0576663	0.0805784	0.0173084	0.0195979	0.0699399	0.108692	0.0365458
ENSMUSG00000089960	1.8037	8.61791	1.429	1.72941	3.56176	1.26818	4.91777	9.24056	0.212467	3.24293	3.64602	3.98844	6.82262	1.06345	5.81528	2.13565	0.0095062	0.244636	6.43732	3.04011	0	4.78978	13.1598	9.20725	9.99589	14.6422	6.95091	0	0	0	0	0	0.0376789	0.0350997	0	0.0256103	0	0	0
ENSMUSG00000079429	2.22481	6.62619	2.04075	1.42157	2.98339	1.07896	3.86053	9.3118	0.605173	4.3905	5.36396	5.60975	5.83141	0.594872	4.40701	2.49404	0.051175	0.13007	5.36161	1.98375	0.28703	2.50036	10.8809	7.9052	8.62824	14.2249	8.43481	0.00645384	0.00717529	0.0153664	0.0159808	0.022054	0.0225375	0	0.0270583	0.0306375	0.0208262	0.0125866	0.0317401
ENSMUSG00000044783	3.03705	7.74205	2.82068	2.29028	4.24297	2.39081	5.55929	10.128	2.966	4.26136	6.6701	6.54315	7.73389	2.19412	6.63291	3.72961	1.94613	3.36911	6.88599	5.1961	2.00488	4.32576	12.0544	9.93498	9.54811	13.2634	9.90283	1.51767	1.45344	1.14488	1.25268	1.36929	1.18941	1.23835	0.923999	1.26022	1.22436	1.24548	1.18241
ENSMUSG00000034432	2.79347	2.83669	4.83834	4.07257	3.34158	3.58438	2.96357	3.46752	2.81472	2.66511	3.37108	2.86903	2.7128	3.56223	3.86137	2.72909	1.83415	0.886399	1.89913	1.92455	1.95605	1.95243	1.81783	2.11898	1.58357	2.39806	1.46553	2.90278	3.32507	2.80995	2.7045	2.47983	2.611	2.90919	3.16548	2.74904	2.48371	2.44458	2.66052
ENSMUSG00000083064	10.9767	10.5362	13.0185	12.2239	10.856	9.93111	11.2038	15.0051	5.02988	4.95305	6.80986	6.97835	7.72111	3.03043	6.64468	4.41387	2.17546	1.28699	4.34972	3.81664	1.13602	0	9.5977	6.60516	4.47791	10.6917	2.83714	1.5326	0	1.21636	0.210833	0	1.48667	1.66188	0.356976	1.81888	1.2364	0.498157	1.25623
ENSMUSG00000026260	2.74461	2.63786	2.59054	2.79223	2.73289	2.50273	2.39796	3.03198	2.39085	3.08478	4.22232	4.4725	2.54234	3.01899	2.5776	2.43402	2.17345	1.97641	2.21864	2.90266	2.09348	1.72375	2.60389	2.64974	2.5761	3.21178	3.09827	2.33397	1.85348	2.32454	2.42829	2.54683	2.33632	2.46705	2.47604	2.52941	2.41559	2.22491	2.3793
ENSMUSG00000073616	2.17813	1.30602	2.14539	1.74327	3.86365	1.64691	1.94473	2.57081	2.25081	1.21686	2.07039	1.86314	0.153804	3.62951	3.13739	1.88537	1.28548	2.72712	2.00369	1.80836	1.46526	1.51953	2.10448	2.51099	2.84341	2.38479	5.57622	1.17665	0.627928	1.12062	1.08774	1.12583	0.328719	0.918653	0.986643	0.558576	0.835337	1.46864	0.694415
ENSMUSG00000034220	1.88712	2.38706	1.41186	1.49956	1.59355	1.85705	1.8344	2.40983	1.61695	1.61753	2.83548	2.96057	1.86557	1.77709	2.41578	1.94718	1.63295	2.40356	2.23062	2.92126	1.98249	2.54586	2.48592	3.00782	2.6892	3.16426	2.89541	2.09586	2.00845	1.88062	1.74281	2.04881	1.6932	1.55185	1.58474	1.61492	1.65926	1.57092	1.63074
ENSMUSG00000047067	1.33108	2.11395	2.64163	3.593	2.73509	2.57584	4.28043	1.77525	0.660774	4.8078	0	0	4.98935	0.85746	2.16409	1.59898	2.5294	0.394501	0.95237	0.33426	4.87514	1.68524	2.11822	1.57711	1.98501	2.58735	0	2.34893	1.2187	2.60994	2.1973	1.60535	1.27598	1.52825	1.75078	1.73457	2.0213	1.8324	2.61848
ENSMUSG00000097251	1.89317	2.07601	1.95281	1.40793	1.94504	1.37028	3.15524	2.26258	0	1.85091	2.35392	2.39487	1.63761	3.70222	2.48306	1.49948	1.31754	3.36656	1.77058	5.29747	2.97165	0.25681	2.43887	1.89668	2.47142	2.27807	1.06021	0.286359	0.530617	0	0.236359	0.869815	0	0.310515	0.400196	0.151044	0.385027	0.651549	0.657217
ENSMUSG00000014602	4.7871	4.14114	4.11784	4.17419	3.38501	5.54908	4.83641	4.2653	5.60879	5.08708	6.005	6.00596	5.76365	6.02852	6.57464	4.8399	10.837	7.67871	6.13717	5.88198	10.8729	10.2418	4.57021	7.05178	5.90222	5.23489	6.64226	13.2749	12.4743	12.9485	13.0879	13.1884	13.3611	11.7923	11.0156	11.9121	11.9144	11.6653	11.9275
ENSMUSG00000026273	1.97379	1.96235	2.5125	2.84029	3.60069	2.07324	2.31135	2.83672	1.64101	2.16897	2.71785	2.34933	0.582993	1.72116	2.90055	2.45556	1.69656	3.08187	2.97599	2.6838	2.11583	1.8285	2.94948	2.96914	3.32686	2.93207	2.51626	1.46121	1.43565	1.88787	1.20607	1.74182	1.85912	1.65817	1.61467	1.85514	1.48037	1.52426	1.43725
ENSMUSG00000026275	5.55608	5.23185	6.71074	7.67648	6.41697	6.04334	5.5645	4.16195	7.02265	6.76601	5.69053	5.34493	5.17059	5.17188	6.06398	5.49108	4.34649	4.66528	3.10285	2.23838	3.27458	4.32201	2.86992	3.06491	3.1291	2.60508	2.5608	7.21409	7.1606	6.54006	6.45782	7.24308	7.54042	7.38716	7.31719	7.14353	7.40384	7.1144	6.90562
ENSMUSG00000034088	2.12899	2.5769	2.28807	2.09981	2.28258	2.48162	2.53003	2.3715	2.22662	2.61193	2.92567	2.97731	2.49547	2.55367	2.46534	2.2126	2.40291	2.90638	2.61544	2.78291	2.04402	2.28796	2.71604	2.44243	2.53557	2.7631	2.10674	3.02957	2.93374	2.93793	3.0167	3.07337	2.95152	2.99019	3.09789	2.76309	3.2184	2.78957	2.80154
ENSMUSG00000026277	2.83168	2.74921	2.50952	2.56819	2.36264	2.61124	2.7993	3.04165	2.44625	3.1179	2.75158	2.67396	2.01885	2.21246	3.25132	2.71371	1.86594	1.66701	2.19559	3.2999	1.90119	2.39473	2.67997	2.68102	2.6912	2.64675	3.20875	1.97929	1.90757	2.16576	2.07836	2.12113	2.14719	2.15895	1.95592	2.03859	1.87076	2.2955	2.15995
ENSMUSG00000100927	14.297	8.17409	9.81089	11.4548	12.3889	9.20987	9.01799	5.8838	12.5724	13.6983	8.30213	8.19888	9.4696	13.0255	10.4072	10.1915	8.63736	7.40924	5.41864	5.90856	5.38597	12.5673	3.05523	5.69802	5.3192	4.31945	6.40529	9.16921	10.0019	11.1218	9.56735	13.2032	9.6664	11.2559	10.1547	10.8135	10.1885	12.4838	10.0399
ENSMUSG00000081051	14.184	13.1939	30.1855	20.675	35.4738	14.6295	15.8203	11.9398	22.9342	19.7609	1.14395	0.717708	20.3318	10.3771	14.3014	13.1441	8.69506	5.40488	1.82672	0	7.63339	20.7798	0.644908	0.116797	0.231453	1.26038	3.17731	26.1744	34.348	34.0549	28.3334	30.3031	26.9717	33.5006	29.3836	30.5544	24.5775	33.4732	27.0115
ENSMUSG00000067017	2.48384	2.6298	4.80543	4.04892	3.75824	2.95547	3.6982	1.88905	6.57615	2.18923	0.796746	0.666497	2.79961	4.00013	2.39705	1.43971	0	0	0.024234	0	0	0	0.449168	0.585698	0.558839	0.907095	0.59012	1.11572	2.12648	1.70775	1.31558	1.45243	1.39151	1.29626	1.22513	1.76551	1.54302	2.02051	1.88131
ENSMUSG00000101330	41.9203	42.9043	52.0406	58.1945	44.2173	49.2633	35.7392	23.38	33.7586	6.37535	48.6477	43.4447	14.5045	36.9061	36.0819	27.8902	0.289672	0	1.19974	0	0	0	5.18858	3.49024	2.66021	3.62154	0	59.1808	54.8304	39.141	33.3791	44.9404	27.5555	47.0603	42.732	35.8982	46.9477	34.6252	32.986
ENSMUSG00000100555	0.189295	2.04427	0.575497	0.236505	1.12021	0.815219	1.07023	1.98297	0.037588	1.16594	2.3511	2.50314	0.982449	0.292659	0.977589	0.755647	0.776977	2.22167	2.21848	2.05355	1.42622	0	3.9462	3.60068	3.2866	3.67952	8.90475	0.0801711	0.356533	0.318141	0.132345	0.0913198	0.186644	0	0.448167	0.126862	0.258708	0	0.23657
ENSMUSG00000038702	3.61709	4.04037	7.66876	6.34271	6.8705	6.22568	4.79919	3.286	2.47432	3.19793	3.63956	3.20804	4.4911	4.98346	5.06474	3.77096	3.23969	3.13913	2.70809	4.22435	2.6079	2.26783	3.27739	2.41412	2.41177	2.62397	4.20635	4.21462	4.19681	4.04304	4.77946	4.21628	4.26607	3.73561	5.32668	2.87065	4.40534	4.35994	4.86649
ENSMUSG00000101054	5.78989	4.85302	7.21212	8.14927	2.97426	6.00959	7.57746	2.45698	30.0196	8.80542	1.58897	1.70898	17.2508	7.61493	4.70665	8.82774	3.8008	17.1599	6.31746	14.5396	4.54409	5.4978	3.83908	4.54249	6.06241	0.375146	18.9143	4.76808	5.67974	1.62181	5.34109	5.0432	4.75734	2.21584	5.71161	2.9641	5.49513	5.31368	4.68991
ENSMUSG00000026374	1.96009	2.27675	2.28045	2.32036	2.73719	2.28187	2.15182	2.07656	2.13499	1.50856	1.53095	1.59523	2.24967	2.19433	1.39773	2.42668	1.31761	1.38745	1.62163	1.40497	1.0156	0.722798	1.48894	1.27241	1.52522	1.90377	0.944933	1.49103	1.70252	1.63113	1.55222	1.95849	2.12653	1.2381	1.8585	1.60482	1.7122	1.63732	1.5855
ENSMUSG00000026377	1.55324	3.05138	2.00624	2.05029	3.46462	1.54094	1.8008	3.0567	2.49591	2.02767	1.26719	1.62185	3.29289	1.04106	1.79286	1.40374	0.999469	0.239485	1.75178	0.933412	0.761014	1.89262	2.12171	1.97173	1.62549	2.87608	1.61901	1.55903	1.839	1.11662	1.0828	1.60258	1.52706	1.46376	1.3551	1.39897	1.38043	1.18653	1.34646
ENSMUSG00000098923	0.609606	1.87578	2.69312	1.74542	1.36222	1.23062	1.33349	1.24726	0	1.10818	1.61324	1.6644	0.131828	0.33134	0.131176	0.887208	1.06627	0.609772	0.883235	1.03332	0.358829	3.03898	1.5461	1.2518	1.17505	1.77743	1.19487	0.645457	1.52492	1.02454	1.39848	2.02184	1.78442	1.39981	1.69134	1.53205	1.36687	1.80952	1.42847
ENSMUSG00000026385	0.896743	1.70899	0.996143	1.08208	2.02405	1.03975	1.67142	2.31836	0.328735	2.05356	0.642566	0.78185	1.28884	0.81318	1.30621	0.665458	3.15738	1.32478	2.30091	2.86858	4.67752	5.03043	2.57965	2.32999	2.97838	3.59345	1.94697	0.467437	0.487209	0.672408	0.65107	0.665549	0.510107	0.918699	0.489944	0.670325	0.683491	0.512784	0.804604
ENSMUSG00000101275	1.17701	3.22288	1.17223	0.704291	2.10161	0.79684	1.74832	6.1118	0	1.04162	1.26025	0.86255	1.40431	0	2.09605	1.35015	0	0	0.862467	0	0	0.693706	3.45546	2.38624	2.64254	4.03929	2.22748	0	0	0	0	0	0	0	0	0	0	0	0
ENSMUSG00000085857	1.3766	2.6235	1.15092	0.898183	1.01831	1.01133	1.85309	3.24466	2.29614	6.17082	1.7875	1.85286	3.2389	0.771506	1.61144	1.4654	0.753384	0.146878	3.22668	1.49339	0.259297	1.25487	4.07465	3.74526	3.45936	4.17432	4.31718	0.874538	0.90748	0.694082	0.76996	0.597692	0.950129	0.758649	1.14072	1.01483	0.611452	0.568521	0.745507
ENSMUSG00000103914	0.381648	1.11898	0.111566	0.101887	0.506719	0.111557	0.671826	0.512561	0	0.0502287	1.11875	1.10917	1.57446	0	0.101075	0.537131	2.41001	6.26465	4.10227	7.56395	3.04138	1.17081	4.25138	7.9364	6.47203	6.00326	8.97667	0.0621681	0	0	0.153939	0.141627	0	0	0	0	0	0.0606216	0
ENSMUSG00000100851	0.493579	1.07764	0.292234	0.29168	0.555505	0.318202	0.811693	1.42843	0.293525	0.680019	0.563199	0.512941	1.01527	0.147877	0.62215	0.479115	4.43606	7.03913	6.11521	6.95614	4.7051	0.760214	4.31425	10.6939	7.52958	6.97222	12.482	0.0756624	0.0320104	0.0457017	0.0475292	0.0671169	0.0296178	0.00871275	0.034623	0.0561554	0.071303	0.0907561	0.0553225
ENSMUSG00000102240	0.142181	0.169353	0.0540325	0.123361	0.0876458	0.180093	0.622032	1.16361	0	0	0.100337	0.0419671	0.0614937	0	0	0.118244	3.51482	6.06804	3.13579	9.47954	2.00859	0	4.01613	7.60127	5.48124	3.97975	9.75394	0.0752713	0	0.179218	0.0621284	0	0	0	0	0	0.121448	0.0733988	0.0740373
ENSMUSG00000026341	3.61809	3.0486	4.18601	3.87515	4.11062	3.70446	3.65282	2.9446	3.9988	4.60403	3.17032	2.9131	3.16879	3.27757	3.25692	4.60957	3.47204	3.17674	3.06275	3.56615	3.57315	2.9918	2.69891	2.60253	2.67913	2.33256	1.91082	4.58108	4.2177	4.42968	4.23792	4.34542	4.14961	4.52328	4.40198	4.66854	4.26661	5.12603	4.67345
ENSMUSG00000026344	3.87987	4.34332	4.22377	3.5371	3.84131	3.24532	3.93304	4.06851	2.44984	2.5298	3.43254	3.48032	2.60303	3.62787	2.59016	3.7579	1.05638	1.41354	1.68185	1.57197	1.06948	2.2644	2.481	1.95412	2.07403	2.85664	2.63386	2.555	2.75707	2.7077	2.22466	2.93884	1.58037	2.55324	2.82856	1.95413	2.04101	2.44748	2.50326
ENSMUSG00000065687	0.987114	9.40609	1.50052	0.685165	12.1699	1.25032	3.98636	8.61714	0	0	12.5389	10.4891	0	0	0	0	80.4198	47.3944	34.3246	102.624	371.865	39.3673	24.3482	52.3463	27.6246	11.5125	15.4785	0	0	0	0	0	0	0	0	0	0	0	0
ENSMUSG00000026349	2.82177	2.40452	2.92392	2.54466	2.61015	3.13796	2.74738	2.60461	3.20494	3.07918	2.88058	2.84439	2.97624	3.25415	2.69924	2.55525	2.16349	4.87674	3.77717	5.15072	2.21212	2.51365	3.26808	3.31336	3.44072	2.38154	3.28492	1.09561	0.986423	0.890874	0.943143	1.02594	1.05626	0.84547	1.09905	0.989157	0.851333	1.16011	1.07104
ENSMUSG00000036104	3.64067	2.94216	3.71125	3.61202	3.20077	3.29843	3.22479	2.62346	3.05983	2.11799	3.54898	3.50336	2.4217	2.95027	3.58129	3.33636	2.00397	3.57717	2.5861	3.15399	1.57878	2.25297	2.36442	2.37518	2.28877	2.0275	2.66229	2.31196	2.32753	2.02032	2.33651	2.54015	2.18263	2.22076	2.03106	2.35493	2.20537	2.37575	1.99054
ENSMUSG00000056211	3.60956	2.49256	2.95454	3.3165	2.49248	3.77776	3.21704	2.19209	3.70292	3.08101	3.88133	3.9801	3.69829	3.84513	3.57942	3.24416	5.06251	7.57441	6.30921	7.51033	4.16079	3.32411	4.49404	6.24637	5.03176	3.21659	3.93438	1.28468	1.11927	1.21867	1.19466	1.06371	1.10874	1.0163	1.13929	1.15187	1.28388	1.2362	1.11859
ENSMUSG00000102179	2.16371	3.43629	1.13622	2.83987	3.1041	1.46999	3.17743	3.43425	2.49975	1.41348	0.610771	0.696715	4.62801	2.85102	5.35006	2.02846	1.05203	2.30859	2.91326	1.77824	2.22303	4.48267	5.22747	3.22	3.34777	5.04698	6.47719	0.0833076	0	0	0	0.0948925	0	0.0903352	0	0.329563	0.0672073	0.0812351	0.163884
ENSMUSG00000026353	3.22042	2.78402	3.48911	3.3572	3.40853	2.99393	2.94869	2.77815	2.34071	2.48466	2.10112	2.19167	2.59121	2.87109	3.21122	3.15831	2.54317	3.3388	3.11063	3.07616	3.09021	2.83871	2.39562	2.7599	2.5021	2.32205	2.14378	2.10379	2.3032	2.20582	2.17189	2.25711	2.02951	2.26033	2.22981	2.27025	2.20585	2.22711	2.34774
ENSMUSG00000046404	2.12681	1.6038	2.81432	2.15595	2.43346	1.91869	2.16268	1.53606	2.29388	1.49218	1.79243	2.18589	1.08529	1.61155	2.10717	1.75603	1.26558	0.653013	1.55674	0.760784	1.58513	0.784562	1.37573	1.06716	1.10982	1.21346	0.599813	1.62007	1.98129	2.05724	2.40695	1.95608	2.18755	1.05404	2.08297	2.05087	1.82976	1.73774	1.97595
ENSMUSG00000026416	0.867122	3.71057	0.951973	0.618597	2.10841	0.640697	1.52392	4.1528	0	1.07148	2.61769	3.15666	1.83349	0.0465489	1.07807	0.320506	0.104858	0	3.16412	0.871007	0.907394	1.50953	4.52302	4.24844	3.56296	6.61095	8.12039	0	0	0	0	0	0	0	0	0	0	0	0
ENSMUSG00000104060	0.207813	1.98023	0.908207	0.576981	0.192156	0.361936	1.32879	2.60782	0	0	1.97982	2.14689	2.42676	1.25503	0.447177	1.2962	3.74797	4.43456	10.6721	4.69675	3.42507	3.55193	6.57278	6.43847	6.97292	8.24053	7.73924	0.110017	0.122316	0.261948	0.0908076	0.125317	0.128065	0	0.307506	0	0.355021	0.107281	0.216428
ENSMUSG00000026434	5.98726	5.85096	8.18479	8.63309	8.13771	6.34973	6.17251	4.15218	6.23022	4.8185	4.31648	4.35468	4.04216	5.2935	4.15145	5.5865	4.50454	1.71389	2.30251	2.14998	4.99043	3.89843	2.1114	1.79169	1.9254	1.57012	1.60289	6.4233	6.96453	6.28296	6.3446	6.79321	7.06559	7.50168	7.35923	7.02546	7.59112	7.18538	7.40431
ENSMUSG00000103569	3.26559	2.77195	3.38068	2.423	1.94362	3.42318	2.88008	2.58041	2.68321	0	6.35729	5.98278	4.96766	5.9845	3.58616	3.0904	2.24098	6.90841	3.22677	5.08999	0	0.641554	4.52473	3.79708	3.98738	2.88927	2.64859	0.238458	0	0.0946266	0.196821	0.271618	0.138787	0	0.333252	0.0943334	0	0	0
ENSMUSG00000103975	13.1576	10.4481	28.3885	19.1495	22.5011	12.7684	11.1414	5.5578	5.68891	9.07733	15.8749	13.0292	1.83571	11.8937	12.0558	12.3544	9.63458	0	4.78298	0	1.99868	0	1.01315	2.20186	2.6665	2.14507	3.32772	15.729	18.4866	18.9035	19.6594	17.9163	26.156	15.594	17.5855	18.1338	18.8525	16.6524	21.6596
ENSMUSG00000042066	1.58776	1.88631	1.23952	1.29857	1.25569	1.5025	2.10006	2.87419	3.24138	3.29566	2.63617	2.77196	2.6457	1.90885	2.56375	1.68895	2.70588	1.8057	2.68485	1.84987	2.40531	3.03285	2.97964	2.73141	2.98054	3.04562	3.85999	2.33274	2.28924	2.34268	2.49015	2.35283	2.57129	2.73443	2.08536	2.59835	2.26039	2.57334	2.68546
ENSMUSG00000090079	0.155822	1.36108	0.532949	0.540789	0	1.0362	0.524394	1.36027	0.23206	5.06543	0.989673	1.37981	2.56096	0	1.74357	0.777534	3.10102	2.49384	1.85629	0	2.93507	2.66331	2.60368	2.20053	2.80333	3.27119	3.05422	3.29973	4.58574	4.19016	4.63007	3.00688	4.03306	4.4726	1.84459	5.352	3.59372	3.70029	5.67985
ENSMUSG00000026439	3.00788	2.6693	2.65898	2.92978	2.62538	2.56724	2.75906	2.16601	2.60503	2.24458	2.25952	1.83626	3.13799	3.11956	1.74125	2.77662	2.03616	2.15034	2.60048	2.80172	1.75484	2.31813	2.87439	2.69819	2.39548	2.64026	1.63975	2.24665	2.41723	1.93645	2.25981	2.10964	2.16527	2.20915	2.14945	2.00691	2.2672	2.3007	2.15438
ENSMUSG00000048174	1.74117	1.9853	1.01799	1.30153	0.825634	1.3572	1.38227	1.16921	5.98398	0	2.07941	2.42472	1.62198	0.345119	0.691695	1.48517	0.472009	1.90539	2.04117	1.00902	0.84094	1.01744	1.91827	1.38964	1.91237	1.80506	0	0.47271	0.945995	0.375169	0.624274	0.538446	0.330152	1.02517	0.528502	0.374007	0.838976	0.645331	0.185984
ENSMUSG00000053024	0.970044	1.6719	0.686521	0.660071	0.815596	0.793621	1.11315	2.09621	0.391555	1.17538	0.632936	0.653384	1.61216	0.762159	1.70821	0.841118	3.18648	2.96925	4.33773	6.18179	3.17509	2.8811	3.31514	4.5703	5.07881	4.27067	5.53574	1.39415	1.20556	1.44858	1.51762	1.33486	1.48173	0.839866	0.781232	1.12436	0.901945	0.880043	0.808203
ENSMUSG00000026442	1.23933	1.96534	0.785422	0.881312	1.07929	1.24814	1.50229	2.4064	0.959634	1.67657	2.64864	2.65318	2.32167	1.79337	2.3311	1.22469	3.70826	4.98134	5.46939	6.25002	3.83916	3.43004	4.44038	5.99431	5.7437	4.70747	6.9255	1.04591	0.97403	1.04961	1.01195	1.01111	0.974882	0.989059	0.936706	0.977146	0.979733	1.01738	0.895897
ENSMUSG00000101126	1.4565	1.52569	0.211982	0.623792	2.21596	0.961691	0.834318	2.16421	0.799958	0	2.49309	2.01235	0.321673	3.08428	1.49371	1.23707	2.08143	2.47983	4.21057	4.3424	2.91858	0.882783	3.47673	3.8226	3.94687	4.52985	8.74676	0	0.0729598	0.156248	0.0541655	0.224249	0.0763888	0.213479	0	0.103843	0.317647	0.127983	0
ENSMUSG00000026443	1.46804	2.13121	0.948759	0.990222	1.24584	1.89371	1.9398	2.59453	0.994338	2.16962	2.83722	2.5563	3.00404	2.93976	3.02019	1.30627	2.64484	3.76689	3.44261	4.07102	2.69733	2.84269	3.82101	4.63276	4.40205	4.48728	4.74515	1.87669	1.64544	1.4955	1.62142	1.6467	1.594	1.82819	1.48728	1.42447	1.77248	1.42086	1.48199
ENSMUSG00000102425	0.62334	2.58488	0.84226	0.96148	0.896585	0.570232	2.56391	3.62768	0	1.77749	0.488767	0.613298	6.29058	0.100387	3.09993	0.806397	0.75378	0	1.51637	1.4088	0	2.56487	3.27897	2.01607	2.25471	3.20414	4.07263	1.1	0.733778	0.698416	1.02899	0.918842	1.62189	1.11327	1.12734	1.1024	0.473285	1.28716	1.29836
ENSMUSG00000046062	4.38301	3.42111	6.84245	5.0215	5.03528	4.60541	4.25747	3.77729	2.60851	3.85603	3.2161	3.33721	5.29924	3.35688	3.60109	4.82563	2.88844	1.19569	2.33328	2.19507	3.28357	2.48295	2.57597	2.57665	2.54593	2.49782	1.1715	5.74823	4.95434	5.42013	5.50629	5.19603	6.69116	5.2324	5.12218	5.61196	4.97767	5.73379	5.55025
ENSMUSG00000101693	1.08089	2.28001	0.787827	0.904152	1.02508	1.18656	1.72364	3.363	2.27288	1.29927	3.31712	2.96464	2.53162	2.52807	2.39505	1.1248	2.3579	4.28776	3.58364	3.98379	2.6102	2.87381	4.10173	5.26543	4.31811	5.17176	5.78001	0.692542	0.522006	0.735958	0.552242	0.561553	0.765155	0.941885	0.508531	0.724391	0.871192	0.709651	0.658097
ENSMUSG00000102976	3.15641	2.54347	3.15539	3.00934	2.38984	3.46138	2.9652	2.17743	3.50432	2.9618	4.9085	4.64764	3.64939	3.81372	3.18523	3.41382	3.28455	5.28114	4.91447	4.77926	3.95385	3.23341	3.64765	4.31096	3.91181	2.61134	3.96198	2.17864	2.11102	1.92073	2.16513	2.22532	1.98666	2.32077	2.39283	2.31423	2.41724	2.5793	2.15912
ENSMUSG00000094410	3.16449	2.54794	3.1384	2.99606	2.39151	3.43851	2.94373	2.16777	3.51618	2.97182	4.78932	4.53749	3.58076	3.82662	3.07067	3.42537	3.29566	5.299	4.9244	4.79543	3.96723	3.24435	3.65999	4.31655	3.92207	2.61209	3.97539	2.18601	2.11816	1.92723	2.17245	2.23285	1.99338	2.32862	2.40092	2.32206	2.42542	2.58265	2.16642
ENSMUSG00000102049	9.60558	5.80171	8.37871	8.66603	4.39789	10.4249	7.66567	3.98631	11.0303	6.32378	9.2505	8.82923	11.822	8.11886	8.80417	10.2223	8.61986	19.2594	14.3634	16.4156	8.09532	8.6925	8.78856	11.0487	10.2602	4.71169	11.2881	4.27752	4.7051	4.11719	5.18327	4.30219	4.34356	4.98377	4.76966	5.07654	5.69021	4.57047	5.14734
ENSMUSG00000026463	2.57907	3.12368	2.39252	2.4871	2.32175	2.63689	3.2137	4.23473	1.8571	2.27607	2.04802	2.19842	2.04676	1.10123	1.93453	2.61965	2.00904	2.40708	2.37759	2.29805	2.20452	1.8948	2.82576	3.02265	2.66165	3.62597	3.47944	2.17338	3.57339	3.55308	3.43783	3.32637	3.0129	3.17635	3.02797	2.7577	3.05434	3.02259	3.09522
ENSMUSG00000042451	2.97148	2.59005	4.00224	2.00498	1.92546	2.20577	1.63721	2.86546	4.3224	3.35781	4.50605	3.63888	1.6259	3.44554	2.40299	2.87351	5.30328	2.06448	3.05263	2.87373	5.33675	3.85835	2.62828	3.39372	3.06267	3.12708	6.06812	5.94127	6.0848	5.78382	5.48365	5.46732	4.66736	5.26822	5.19456	6.80793	5.31249	5.02291	5.21054
ENSMUSG00000042429	1.72348	2.32184	1.91295	1.42316	1.58996	1.3851	1.71202	2.56159	2.10057	2.54711	3.51456	3.55748	2.54467	3.08378	2.78273	1.85343	3.37999	1.79132	2.6559	3.23704	3.52619	2.37015	3.05004	3.72535	3.37047	4.08249	3.68099	2.42892	2.47657	2.67184	2.62287	2.68784	2.46844	2.24488	2.62941	2.94237	2.48237	2.36849	2.37672
ENSMUSG00000026458	2.22359	2.57644	1.38461	1.62399	1.68815	2.38856	2.29201	2.92985	2.46183	1.41074	2.55859	2.47068	3.03833	2.81303	3.47935	2.10917	2.51396	5.36744	3.46175	3.70016	3.08379	3.56142	3.66169	3.74214	3.74866	4.02943	3.71075	2.18731	2.17253	1.82602	2.23723	2.21146	1.82704	2.31031	1.95567	2.03482	2.06462	1.93621	2.00265
ENSMUSG00000026457	2.17298	2.31018	2.2658	2.23542	2.41333	1.82735	2.25629	2.87414	1.48583	2.89846	3.36265	3.68933	2.73402	1.94353	1.8858	1.82208	1.56731	1.40514	2.2396	2.89525	1.97322	2.83072	2.8769	2.29112	2.44791	3.16962	2.90986	1.87611	1.67713	2.01214	1.86242	1.83378	1.81497	2.02063	1.807	1.51446	1.78965	2.01486	2.05732
ENSMUSG00000103614	1.02913	1.71613	1.2124	1.25007	1.52255	0.68436	1.66241	1.68448	0	5.01819	0.79888	0.425271	4.71807	1.83969	2.48024	1.88291	0.672022	1.92156	2.65078	0.930365	0	1.17265	3.02977	2.78804	2.67433	2.16045	2.42059	0.108965	0.121146	0.345923	0	0	0	0.118157	0.152282	0	0	0.212509	0.214358
ENSMUSG00000103976	1.73359	1.6564	1.09266	1.11526	2.31107	2.39222	2.16289	1.72252	0.79762	1.59154	2.26775	2.44617	3.31611	2.07008	3.34824	1.54723	2.21762	7.3686	4.46531	5.92486	1.19465	3.37257	3.98115	3.04652	3.92821	2.83826	2.32055	0.119385	0.0663653	0.142126	0.0246349	0.20398	0.0694844	0.194184	0.166844	0.259757	0.240781	0.145519	0.0293569
ENSMUSG00000101168	2.15647	2.26927	1.73231	2.08095	1.70759	2.42613	2.87929	2.50619	2.08881	2.38472	1.60842	1.76983	1.95635	2.18539	2.44466	3.10567	2.9003	2.66563	2.56841	2.9322	3.55005	2.84677	2.93649	2.44559	2.12279	2.98534	3.50517	2.74737	3.44662	2.78452	2.89586	3.19286	3.02518	2.51616	2.43863	2.33527	2.56085	2.80574	2.4467
ENSMUSG00000026426	3.95253	3.27427	4.5365	4.43544	3.22993	4.97039	3.95597	3.45538	6.46877	3.11816	4.98376	4.45145	4.65058	3.09282	4.88248	3.6376	7.74975	5.4082	4.77498	4.8398	6.97296	4.41291	3.16308	3.63079	3.78619	3.0466	3.21499	8.12875	6.62388	7.48519	7.68496	7.39084	7.5529	7.24513	6.9105	6.66045	5.97399	6.35063	7.07019
ENSMUSG00000026424	0.520064	1.60599	0.164698	0.451226	0.356208	0.109789	1.20568	1.45027	0	0.716778	2.1001	2.25141	0.524834	0.125632	1.21856	0.456537	2.14722	0.462405	1.97213	5.15864	3.2653	2.05762	2.26443	2.10671	2.06266	2.37	0.792835	0	0	0.121396	0.0252501	0.0348457	0.0356098	0.0663444	0.0855055	0.024204	0.0740381	0	0.0300901
ENSMUSG00000062580	2.13846	2.41139	3.00843	2.7635	2.35067	1.94159	2.12194	2.4663	2.12315	3.11342	1.06333	0.998978	2.32601	1.64076	1.75583	2.07244	1.38398	1.26758	2.01891	1.88609	1.0916	1.81597	2.1396	1.82389	1.96274	2.35661	2.68076	2.08628	1.74645	1.98694	2.20821	1.76133	2.05709	1.83643	2.26391	2.06818	1.73258	2.26175	2.11243
ENSMUSG00000041889	0.540422	1.14436	0.488987	0.482287	0.761456	0.635629	0.796763	3.14512	0	0	1.38021	1.45842	1.64727	0.198932	0.930311	0.513645	5.47349	2.1966	5.75026	5.81617	5.81678	1.46617	3.60383	5.42907	4.61505	4.48201	11.097	1.58037	1.69645	2.20579	1.48435	1.24148	1.83962	0.65002	0.913913	1.25039	0.879273	1.27536	0.911238
ENSMUSG00000041879	1.94479	2.49288	1.74119	1.60872	1.84713	1.78742	2.30836	2.88478	1.44538	2.37617	1.93496	2.01408	2.18249	1.60736	2.28316	1.96833	2.09957	2.84688	2.85835	2.33142	1.89259	1.93361	3.1144	2.99876	2.82463	3.2152	4.09639	1.97169	1.80309	1.79751	1.84987	1.8581	2.09698	1.71759	1.81057	1.70964	1.79662	1.65522	1.851
ENSMUSG00000097433	4.51183	3.70234	5.62634	5.23777	4.68703	4.63824	4.25823	3.851	5.14897	4.34448	2.96633	2.90485	4.11993	4.63	3.70441	4.95129	3.25203	2.52559	2.74368	3.50171	2.97244	3.14676	2.68249	2.63787	2.27777	2.77743	1.57468	5.21008	5.6574	5.50933	4.88963	5.8481	4.34964	5.17193	5.54055	5.34804	5.02419	5.46558	4.48222
ENSMUSG00000041570	3.70324	3.33069	4.4118	4.27324	3.39871	4.01872	3.82423	3.47489	3.69454	3.17272	3.35921	3.37208	3.33222	3.37171	3.12097	3.81875	3.60905	3.04731	3.16829	3.46135	3.52149	3.2937	2.88402	3.011	2.88964	2.66693	3.84024	4.08757	4.28463	4.05805	4.16968	4.443	3.60513	4.34684	4.48344	4.11252	4.23808	4.33632	4.17287
ENSMUSG00000041483	7.32893	6.49951	7.33194	8.18861	7.98022	6.63839	6.68957	4.37462	7.79473	9.14547	6.80761	5.89195	5.05721	6.3151	6.43401	6.35555	5.50584	3.45313	3.17315	3.86965	3.34303	2.85506	2.19304	2.51542	2.85013	1.83452	7.69418	8.66638	7.02974	7.08868	7.37214	7.45402	8.28657	9.15772	9.02187	7.80137	8.16863	7.6747	7.35003
ENSMUSG00000102277	0.676253	1.35662	0.486936	0.469394	1.27255	0.518452	1.48527	1.63121	5.90136	0.426271	1.50704	1.42877	2.27828	1.58203	0.857786	1.0656	0.57551	1.89877	4.72136	2.89589	1.00562	2.0278	4.04977	3.262	3.41506	3.73595	1.95337	0.150742	0.167593	0.179456	0.124421	0.171704	0.263204	0.326916	0.105333	0.0596332	0	0.0734959	0.0741352
ENSMUSG00000102142	1.0379	1.37361	0.197214	1.08062	0	0.712102	1.16429	1.69884	0	0	8.05687	7.76094	0.149631	4.51304	4.02006	1.29474	6.02443	9.68969	8.91124	14.0744	2.44373	2.46385	6.26258	8.07642	8.05183	5.98515	6.10305	0.732624	0	0.145363	0.302352	0	0.426402	0.794427	0.255967	0.289825	0.443277	0.1786	0.54046
ENSMUSG00000104145	0.498588	1.02938	1.74319	1.45352	1.16793	0.568382	1.14098	1.52337	0.445517	2.90037	2.67408	2.76674	0.862564	2.07163	3.08987	0.497579	2.10851	5.05374	3.24271	5.63425	0.93914	0	2.77702	2.41408	3.04691	2.24844	2.34544	0	0.117385	0.0837959	0.174293	0	0.122902	0.572444	0	0.250609	0.170354	0	0.103851
ENSMUSG00000103427	0.453294	1.3089	0.892638	0.586366	0.584258	0.782949	0.943026	1.25907	0.0409135	0.564039	1.6576	1.89749	2.4239	1.73212	1.09955	0.376979	1.33265	3.07774	4.16612	3.25971	3.88101	1.87822	2.88541	2.96912	3.18904	2.6914	5.33091	0.21816	0.0970189	0.0346288	0.144054	0.149099	0.0507893	0.189251	0.0609771	0.138086	0.246397	0.12764	0.171667
ENSMUSG00000104197	1.50747	3.89038	2.57794	0.653967	2.90394	0.775705	1.90242	6.37419	1.21605	4.67475	5.18611	4.67202	2.60793	0	2.43284	0.940258	0.234375	1.50788	6.49167	5.53637	0	4.29425	6.82193	7.05995	5.75764	6.95926	0	0.199515	0	0	0	0	0	0	0	0.157856	0	0	0
ENSMUSG00000033849	1.42679	1.48206	2.11025	1.46143	2.42465	1.8512	1.85836	1.9188	1.40126	1.7154	1.29534	1.39318	2.18817	2.7648	1.14178	1.34693	3.08886	3.57952	2.6818	4.46223	2.54223	0.922737	2.02507	2.38278	1.9469	1.92489	4.9583	1.45354	1.83392	2.13871	2.73649	2.39979	2.6045	1.34593	1.71183	1.31802	1.26485	1.22627	1.67067
ENSMUSG00000018199	1.86702	2.25634	2.30904	2.2366	2.322	1.57917	2.14399	2.02837	3.04878	2.97719	1.72207	1.64358	1.40249	1.74868	1.30392	1.93407	1.15857	1.39792	1.3288	1.46206	1.38818	1.86614	1.87975	1.49389	1.44747	1.75407	1.38033	1.43927	1.47484	1.45882	1.83919	1.55053	1.47351	1.23162	1.33287	1.30338	1.39193	1.24282	1.39861
ENSMUSG00000100455	1.93707	2.19073	2.14149	2.30201	2.67764	1.85877	2.01493	2.434	3.38017	2.36011	2.02977	2.46029	1.37093	1.61651	0.65681	2.05031	2.84741	1.40916	3.32628	3.58194	0.829241	1.00328	3.01252	2.11467	3.08427	3.01222	1.15054	0.745814	0.62189	1.03586	0.923384	0.637146	0.79581	0.741335	0.955441	1.18017	0.802235	1.69694	1.40604
ENSMUSG00000026360	15.4568	12.1853	29.2089	23.9035	28.0483	14.4507	12.4301	6.7174	22.1224	15.9131	17.7548	17.591	10.264	14.3968	10.9044	16.2862	8.30879	3.45065	3.2603	3.93192	6.72194	7.37029	3.33643	3.03409	4.63683	3.00016	2.27332	12.422	13.1804	12.0704	12.1633	10.76	13.8549	14.4942	15.7759	11.7341	12.4599	12.8038	19.0476
ENSMUSG00000006005	4.25497	4.04613	7.06382	6.29792	6.41909	4.91933	4.35797	3.33526	4.058	3.07577	3.71285	3.47299	3.50127	4.08417	3.73698	3.9931	4.46852	4.2021	3.13188	3.62858	3.42522	3.7576	2.35852	2.78063	2.54529	2.02924	1.84677	4.43737	4.21469	4.46869	4.51564	4.85899	4.00401	4.829	4.96333	4.40748	4.6357	4.68497	4.21547
ENSMUSG00000100954	2.31326	2.76294	4.05403	1.99048	2.54556	1.94936	2.16176	1.79409	0.588411	3.89241	3.34588	3.49864	0.992224	2.58625	0.855674	1.65353	1.80721	1.93781	2.56064	2.50606	1.98057	2.17841	2.17527	1.99457	2.21651	1.90266	1.349	1.94325	2.11547	1.92784	2.07176	1.52177	1.36664	1.62428	3.62101	2.62655	2.28622	2.92132	1.87157
ENSMUSG00000023150	11.3551	7.7103	14.5713	10.4128	12.503	8.86545	7.97312	4.22638	9.64029	14.2409	12.6309	12.2347	9.01496	21.0321	8.98894	10.2823	7.9206	13.065	10.2576	13.5327	6.90931	5.96224	6.04766	7.5557	8.71882	3.28406	8.79695	5.56308	5.13085	5.07699	5.41201	5.52996	4.44119	5.12813	5.98659	6.31753	5.67674	7.07325	5.71906
ENSMUSG00000103928	1.76603	1.75295	1.00671	1.22582	0.598757	1.45401	1.84242	1.44532	0.876694	1.58632	1.68249	1.40744	1.75677	2.51705	3.49616	1.83589	0.631525	6.59498	3.8381	2.39482	0.415811	0.754622	3.37247	2.49399	2.77373	3.08953	4.84615	0.373978	0.103946	0.29681	0	0.319488	0	0.405526	0.391985	0.147945	0.377128	0	0
ENSMUSG00000086145	0.711937	1.0815	0.611689	0.988325	0.610596	1.039	1.75005	2.6346	0	4.76638	2.49022	2.44859	0.160651	0.628109	3.03728	0.772277	0.59676	0.82566	2.59121	2.37857	0.874567	0.705414	2.58608	2.08752	2.74018	3.63415	6.55252	0.0655484	0.145752	0	0	0	0.152602	0	0	0	0	0	0.0644738
ENSMUSG00000008475	3.42176	2.71713	3.69338	3.25748	3.98425	2.50569	3.55057	2.22993	1.86378	4.63473	5.26546	4.82551	2.46654	1.20545	0.593131	3.1026	1.71423	2.15503	1.97388	1.77225	1.90224	1.69226	2.00416	2.04767	1.92712	2.46649	0.465756	2.56629	2.18183	2.41614	2.4297	1.66219	2.87011	1.96431	2.2855	2.2295	2.49656	2.52698	2.32624
ENSMUSG00000042699	2.73853	2.21745	4.97287	3.41075	4.71515	3.53711	3.26422	2.2449	4.40654	2.74087	2.60375	2.5962	2.82978	4.33753	3.00157	2.8721	2.81474	2.37494	3.02088	3.2471	2.95395	1.86382	2.50102	2.36194	2.48091	1.95357	1.82449	4.4208	4.74824	4.77826	4.82786	5.33656	4.83839	4.36005	4.96054	5.09119	4.74755	4.82617	4.62229
ENSMUSG00000042671	3.46678	3.03828	3.74493	3.05844	2.44556	3.02543	2.77739	3.22694	4.28439	4.64317	4.41783	4.27575	4.54147	4.9303	3.7554	3.04583	2.82517	3.24019	3.06442	2.83795	1.88531	3.07157	3.58924	2.97514	3.82094	3.44542	3.70968	3.56469	2.91347	3.02794	3.08541	2.4527	2.69713	3.66168	4.0662	3.65886	3.82399	3.38676	3.65313
ENSMUSG00000100945	5.08063	3.77046	7.14566	6.32795	4.85883	5.08213	4.79383	3.62692	6.83568	6.49915	6.50062	6.16672	1.64291	12.0209	7.11129	5.76534	5.78781	3.54633	4.40292	3.86331	1.34157	6.49255	2.68244	2.79167	4.31186	1.73517	3.72276	12.066	9.61395	7.42159	8.29932	8.36088	8.31013	11.5574	9.97705	12.4105	11.8431	12.06	10.3847
ENSMUSG00000099227	16.4786	23.0915	26.5226	39.0235	51.3877	15.3475	36.5356	14.8083	0.962389	16.5845	0	0	57.0162	0	6.67461	40.3069	384.606	98.252	60.5462	109.538	648.167	254.038	16.1968	38.5523	27.6805	26.3785	121.597	18.474	22.8213	34.2114	10.1655	35.0718	21.5045	24.4841	40.1614	16.2406	24.8395	24.0193	24.2282
ENSMUSG00000026473	3.57551	3.70409	3.50358	4.14651	3.32308	2.22265	3.05077	3.79357	2.54502	2.76697	3.22974	3.15638	5.95728	3.89079	4.14758	3.82445	29.1056	6.98424	11.0799	12.2333	28.4935	21.8124	4.84957	7.50823	7.45829	5.51729	6.29664	3.58776	4.04063	4.08627	4.44197	5.38699	3.25425	5.40616	4.06982	5.56666	5.01818	3.95286	3.04772
ENSMUSG00000004110	2.19278	2.41277	1.79631	1.90273	1.73871	2.71289	2.58805	2.61795	2.91353	2.95834	3.9671	3.94092	3.8761	4.34022	4.04823	2.2957	2.99898	5.88447	3.40018	4.1674	2.92238	2.84422	3.73346	3.79948	3.71576	3.24535	3.84569	1.44431	1.45288	1.4356	1.41874	1.4859	1.48679	1.61268	1.56641	1.42057	1.59812	1.57847	1.53319
ENSMUSG00000056708	7.68539	4.43363	5.367	6.04121	4.69708	5.65776	5.34962	2.79544	8.9347	8.93469	6.02618	5.85537	1.30685	11.0441	5.82348	6.11837	5.82129	3.15384	1.67079	2.22687	7.42368	4.30376	2.2213	3.33191	2.34473	2.37489	4.37754	10.0152	8.96969	10.4878	8.66833	8.47675	8.17686	7.84339	8.94227	10.4553	9.14571	9.69825	9.03011
ENSMUSG00000078193	9.6715	5.75991	9.5561	11.2444	20.5685	6.27831	4.55669	5.80446	8.40198	5.37786	16.0391	10.5624	2.50977	2.1027	6.24339	22.9233	1.05258	0	2.64684	0	0	12.3978	3.27055	3.48421	2.34756	4.69986	0	16.8965	13.662	18.6927	14.3688	12.2475	13.7081	13.8802	22.1822	11.748	22.3053	14.9783	11.5833
ENSMUSG00000102618	1.9071	2.91863	1.29137	0.553564	1.58173	1.6031	1.82039	2.49725	1.65247	1.48315	1.41925	1.43287	3.89919	0.569591	1.91011	1.38418	0.841009	6.28938	4.13075	6.42613	3.26565	4.1486	4.44198	3.57763	2.7131	3.47787	3.2623	0.440566	0	0	0.121213	0	0.0854727	0.159244	0	0.232383	0.296184	0.143202	0.433344
ENSMUSG00000104169	12.1695	5.87471	7.98631	4.46535	1.52018	3.73478	3.68048	9.94491	7.45168	1.83446	1.96729	1.5191	1.39119	3.57435	4.06064	13.732	0.266723	0.285998	8.28519	6.05815	5.55389	3.35977	5.24674	2.4103	4.7152	7.58629	0.420317	0	0	0	0	0	0	0	0	0.0898212	0	0	0
ENSMUSG00000103225	1.53914	1.45135	1.20638	1.00156	1.66037	2.43693	1.03594	1.78448	2.81747	2.71565	1.90079	1.93079	2.4131	0	4.63672	1.44002	4.03818	4.87527	7.0307	6.30492	2.71792	4.11045	6.12331	6.23794	6.07091	5.08602	2.26261	0.30556	0.226479	0.646693	0.252207	0.232035	0.118561	0.110446	0.427031	0.0805861	0.328676	0.297959	0.400735
ENSMUSG00000103719	7.7706	4.71103	6.69027	6.33362	5.80377	8.18856	7.2918	5.91089	7.74698	8.33004	5.68849	6.85232	3.29108	3.30252	3.10829	6.65009	14.7985	7.56846	9.96606	10.7851	8.8063	11.2057	4.54098	5.64991	5.0457	4.46241	5.0559	12.4267	15.3341	15.7692	15.4418	14.3881	14.7831	13.1048	11.0689	13.6675	14.4317	16.179	14.1035
ENSMUSG00000058267	1.96444	2.7022	3.36236	3.88661	4.00473	1.96905	2.16549	2.09296	1.64323	3.38748	2.85993	2.64807	3.31822	2.27185	2.66274	1.51794	1.30827	1.23778	1.64347	1.67803	2.91355	1.85065	1.73537	1.32847	1.38697	2.1167	0.242547	0.949905	1.20176	1.22183	1.73031	1.082	1.14385	1.20763	1.32752	1.19213	1.21555	1.08598	1.2243
ENSMUSG00000014226	4.67895	4.3577	8.16303	7.27003	9.01261	4.54544	4.60327	3.84323	4.48281	3.29323	3.42476	3.61436	3.41852	4.84764	4.26524	4.66607	3.57843	1.03777	1.47022	1.20326	3.18203	1.39995	2.27287	1.91209	1.91211	1.83889	3.29115	3.98931	5.39946	5.45471	4.6707	5.43314	3.98754	5.8775	5.2116	4.66588	5.50964	5.11629	5.58731
ENSMUSG00000103343	1.05774	3.26636	0.401968	0.978914	0.869374	1.1537	2.92681	2.05192	0	5.12753	0	0	1.11827	0.0567816	1.82085	1.27062	0.730903	0	3.25423	5.84362	0.553431	1.67396	3.36648	2.87909	3.52394	3.38103	1.38216	0	0.415046	0.197522	0.205421	0.141743	0.434552	0.134935	0	0.098455	0	0	0.244796
ENSMUSG00000053332	14.6056	13.32	19.5012	22.1256	24.5783	16.5475	12.4508	10.8342	16.7579	14.3945	8.03921	8.11317	12.8373	13.5324	14.393	13.2549	9.76576	13.7994	10.3641	15.3534	20.4241	10.569	6.96451	8.85555	9.68469	5.42413	6.14553	3.15377	2.70664	1.93215	2.10075	1.82768	2.18979	1.73991	1.31452	1.22574	1.6069	1.61859	1.4694
ENSMUSG00000080463	60.7393	13.7804	89.6921	78.2967	102.698	89.0251	28.0331	37.8737	179.191	56.4142	0	0	0	0	14.9371	103.914	48.5667	46.2902	87.1649	78.4433	98.0644	98.8717	45.5674	49.015	74.3356	26.9863	40.8182	22.0496	12.2572	8.74991	6.06654	0	0	0	0	5.8152	0	10.7506	3.61469
ENSMUSG00000064816	49.2605	43.234	87.6898	91.7791	46.3483	42.6918	54.096	39.6077	54.0561	37.7048	64.0373	56.6298	103.163	42.5889	55.7893	107.809	24.992	69.1565	106.849	87.8943	85.4617	66.4704	69.1081	82.941	104.392	36.2852	10.1636	19.2159	0	4.35738	4.53163	0	0	0	0	0	4.42921	8.03053	0
ENSMUSG00000049160	2.51063	3.23291	2.42395	2.37064	2.03565	3.05116	2.67936	2.76429	1.68423	0.541778	3.99043	3.55173	4.03039	4.78638	3.77683	3.19777	2.0959	5.42988	2.72362	5.00969	1.49113	2.57727	3.49141	3.40276	2.91946	2.79621	1.77334	1.53271	1.59754	1.63459	1.42322	1.36394	0.947818	0.727125	0.87019	1.21267	1.00465	0.840699	0.800901
ENSMUSG00000026701	1.67573	2.27672	1.31045	1.53965	1.85101	1.5091	1.74723	2.62129	0.605868	1.95557	1.50383	1.68114	1.70926	0.851729	1.65078	1.75611	3.68666	2.37702	4.90882	4.99133	3.19289	4.13894	3.62238	3.37788	3.49077	3.61502	1.74669	0.8615	0.957804	0.830249	1.35443	1.19158	1.16996	0.756236	0.773983	0.730303	0.959767	1.2001	1.15001
ENSMUSG00000026698	2.96204	3.01548	3.00174	2.56558	2.49698	1.69956	2.79452	2.76255	0.552977	4.89458	1.35781	1.85321	1.97091	4.59901	2.96353	2.8634	0.708503	2.70117	2.52686	3.08974	0.476862	2.16355	2.71942	2.52454	2.29898	2.89357	2.58035	1.12583	1.19208	0.808423	0.973501	0.79386	1.06089	1.2208	1.04892	0.848335	1.1245	0.993267	0.896443
ENSMUSG00000103393	1.35268	1.95349	1.5351	1.32324	1.59896	1.43212	1.80588	2.13702	1.129	1.52594	1.42925	1.50492	1.69403	1.40401	1.5929	1.43709	1.82576	2.03205	2.53296	1.95692	1.34745	2.22306	2.29452	2.02528	2.1468	2.41118	2.24344	2.43951	2.44099	2.59192	2.62411	2.62189	2.39999	2.55997	2.68894	2.22276	2.30451	2.39417	2.5698
ENSMUSG00000090260	1.12954	1.74939	0.993314	1.00433	1.13938	1.54305	1.72157	1.89467	0.732187	1.75687	1.81821	1.63119	2.39015	0.685537	2.79615	1.66137	3.04789	3.63542	3.52255	1.77222	2.02209	3.82929	2.66654	2.84106	2.95898	3.06294	3.29351	3.16288	2.92305	3.10642	3.23064	2.81463	2.5772	3.34395	2.70739	2.69015	2.91841	3.14203	3.26658
ENSMUSG00000066752	7.60391	3.92474	5.12919	4.58522	5.56622	4.54485	4.35025	5.91191	4.34095	0	1.27444	0.95388	5.59082	3.44414	3.19064	6.87709	4.84714	4.31006	4.49862	3.00745	7.60894	7.03981	3.40328	3.8077	5.69994	2.9561	4.47126	7.64855	10.07	9.58471	9.13732	8.71217	7.49744	10.1489	10.4078	9.63463	8.20009	7.65455	7.62214
ENSMUSG00000026696	2.69271	2.80509	3.6066	2.99307	4.30875	3.1245	3.01133	2.44104	3.27168	2.89954	2.55137	2.7968	2.13701	2.67833	2.01623	2.61835	2.1243	1.84837	2.45177	2.09383	2.37638	1.41611	2.22344	1.91462	1.92934	1.89159	1.29917	2.02565	2.15456	2.26593	2.32363	2.12567	1.87521	2.04087	2.2848	2.1264	1.98159	2.03748	2.26699
ENSMUSG00000040225	5.0861	4.21369	5.63753	5.44145	4.37095	6.2081	5.5793	4.26714	5.88799	4.37339	5.73237	5.66481	5.61633	6.17561	5.49041	5.37154	9.26978	11.1213	7.18427	7.5635	7.74887	7.04896	4.9345	5.6653	6.04634	3.3831	7.17557	9.23039	6.51864	6.60069	6.46607	6.68599	6.61991	7.84024	6.39745	6.98037	6.45679	7.2827	6.90638
ENSMUSG00000096984	16.3949	6.90602	9.02195	6.159	2.24588	2.60513	5.2999	10.1314	5.83425	6.13293	0.746444	0.763178	1.62658	6.92735	7.99149	12.0221	1.93689	0	3.78399	2.39057	0	0	4.02108	3.86137	3.05408	3.97499	1.84288	0	0	0.098761	0	0	0	0	0	0	0	0	0
ENSMUSG00000026585	2.20938	1.95321	2.61758	2.52189	2.48276	2.20293	2.10737	1.72621	1.91471	1.89139	1.50947	1.61648	2.17912	2.07742	2.0781	2.07165	1.60903	1.778	1.78342	1.701	1.19366	1.46647	1.89429	1.69245	1.60277	1.81456	1.57028	2.07589	2.32269	2.21952	2.34383	2.38344	2.34314	2.11807	2.22505	2.10384	2.35233	2.32474	2.37266
ENSMUSG00000041396	1.00514	1.08839	2.36132	2.69556	2.42209	1.30209	1.29155	1.69507	0	3.98663	0.193452	0.323654	1.10657	1.41272	0.629199	0.835918	0	0.731208	0.970871	1.44562	0.43029	0.260299	1.85401	0.869055	1.17422	0.994655	1.07462	0.87075	1.82861	1.76608	1.27771	0.77143	1.23883	1.7835	1.2169	1.22477	1.40493	1.50949	1.52262
ENSMUSG00000026578	3.8781	4.06884	5.29494	4.3118	4.58651	3.86751	3.05904	3.27438	2.39557	2.53697	3.44264	3.34601	3.18761	2.8656	3.15674	3.95489	2.11716	1.73187	1.79667	2.49857	1.57003	1.79957	2.49232	2.16963	2.07959	2.5173	1.58218	3.34439	2.74738	2.68379	3.20518	3.40736	3.71998	3.52578	2.51871	2.83718	2.89291	3.18873	3.21646
ENSMUSG00000026576	28.2218	19.5753	31.2687	29.2377	29.3187	30.3526	22.7615	13.3837	26.7126	20.7941	22.1639	22.6841	19.5629	34.1501	26.1699	27.1303	27.7678	24.1249	13.2133	17.4423	29.9035	19.3016	7.6074	10.6571	9.12781	5.77614	8.77444	51.7525	54.5691	52.3336	54.568	58.2653	49.0574	49.9552	47.7776	55.1071	50.6182	49.1998	46.4845
ENSMUSG00000040612	2.58497	2.55696	1.8186	1.8145	1.87704	2.33393	2.63635	2.91812	2.24438	2.53439	3.06942	3.13508	2.6844	2.50775	2.84546	2.44098	1.87127	2.63718	2.76653	3.01034	1.34173	2.51324	2.92132	2.97307	2.54783	2.94006	3.39126	1.37758	1.67302	1.8751	1.96508	1.94177	1.49778	2.30966	2.00141	2.15687	2.46607	2.47751	2.02356
ENSMUSG00000091393	1.85314	2.7028	1.5522	1.81129	1.5853	2.44308	3.92004	3.54908	3.98013	2.32941	6.88574	7.72476	2.87881	5.95664	4.36196	2.70488	3.62207	2.42108	3.0685	4.44466	1.7809	3.44748	3.12956	3.20449	2.52715	3.64624	8.59885	4.40476	3.11637	4.00435	4.16448	4.6524	4.56797	6.07897	4.36502	6.0196	6.13784	5.85707	3.85991
ENSMUSG00000103400	3.90106	2.76284	3.04514	3.95187	3.83462	2.57079	2.7676	2.5311	1.15147	5.23132	2.75297	3.36103	3.28324	4.63547	0.998249	2.98125	1.37697	1.96864	1.93495	0.476579	2.97893	2.40276	1.97146	1.48894	1.59573	1.88547	3.30652	1.11635	2.73051	1.77199	2.48784	2.67033	2.46899	1.33157	2.65222	1.85482	2.70179	2.50372	1.97648
ENSMUSG00000040596	1.94372	2.1798	1.85962	1.79	2.36484	1.66834	2.40421	2.71637	1.38388	2.10766	2.09362	2.07346	2.49988	1.42923	2.11328	2.11278	2.16314	0.955072	2.55543	2.71671	2.00723	2.9385	3.2017	2.57737	2.47098	3.20154	2.20569	1.61574	1.96696	1.60472	1.52733	1.56282	1.48151	1.49755	1.52639	1.46405	1.42727	1.48752	1.70467
ENSMUSG00000097823	3.37952	3.08612	4.49507	3.8705	3.28114	2.38111	3.63942	3.31897	2.85203	3.90293	3.8755	4.63848	2.26556	3.26555	1.81803	4.00505	3.04752	5.85943	3.80836	1.71855	5.17209	1.44406	2.9243	2.62978	3.95678	3.97431	0	2.59424	2.08859	1.77495	2.36278	2.03793	1.87436	4.26813	2.62539	2.76034	3.10323	2.7914	2.37573
ENSMUSG00000088246	0	0	0	0	0	1.21683	0	0	0	0	0	0	0	0	0	6.39152	178.039	40.9999	40.8286	121.587	524.761	142.305	7.64388	12.1823	15.3627	14.9389	30.1277	158.679	167.37	125.936	174.63	213.186	151.555	163.24	130.781	154.518	137.859	190.438	188.093
ENSMUSG00000015843	2.27505	2.4488	1.88185	1.86707	1.91387	1.63913	1.893	2.77294	2.61882	2.6783	3.75967	3.79809	2.27035	4.54037	1.94023	2.16543	1.82537	2.26871	2.55198	2.67704	2.35887	1.67967	2.66757	2.77912	3.36608	2.59046	3.02739	1.93371	1.95946	1.80218	1.67359	1.6614	1.35698	2.06089	2.5866	2.20749	1.85862	2.75837	2.39653
ENSMUSG00000052534	1.12957	1.7841	0.915769	1.06067	1.27647	1.43207	1.75755	2.31135	1.07096	1.45491	2.77894	2.76392	2.38903	2.77704	2.79097	1.17475	2.62925	4.73827	4.53741	4.75302	2.57133	2.30778	4.24847	4.47541	4.44364	3.83977	4.46986	0.69612	0.685696	0.716606	0.623255	0.690906	0.595867	0.637195	0.666545	0.637186	0.677311	0.648271	0.639586
ENSMUSG00000103780	1.39899	4.54461	1.98162	2.33936	1.80319	4.06762	4.53688	3.46952	3.34618	8.59514	4.39783	5.03032	3.85044	11.7977	12.0415	1.69232	9.80775	26.1217	18.8773	14.9469	16.1702	3.62296	12.1435	20.1965	14.6	9.29529	23.9313	1.48127	0.598857	0.641246	1.00033	0.153387	0.15675	1.60623	0.376386	0	0.651816	0.787866	0.39736
ENSMUSG00000102594	3.26333	2.17822	0.790822	2.23228	3.03204	3.44457	2.48293	4.33508	0	4.77416	3.87159	4.29963	4.0092	12.8873	6.10617	2.12395	6.94143	11.1015	11.0247	6.62717	8.90841	8.35303	10.4239	11.2588	11.6149	11.1789	12.9781	0.400609	0.111348	0.635891	0.247995	0.11408	0.466324	0.217201	0.419898	0.31696	0.727168	0.683625	0.197021
ENSMUSG00000038530	33.713	17.7639	46.7512	56.854	41.5425	40.5474	26.5669	13.2908	33.0212	18.5999	29.6282	30.2649	22.279	23.1338	24.632	35.5545	44.6565	18.0596	10.9669	10.4116	39.6064	18.0939	4.72071	7.1011	8.17217	3.41903	4.10433	86.6895	50.7372	51.7038	61.9149	47.2678	61.9396	48.2032	61.4536	39.7906	49.9327	75.3445	56.2276
ENSMUSG00000026667	4.59207	4.42393	7.11438	6.42917	6.62716	5.56539	5.12052	4.29504	5.23481	5.61194	2.84677	2.80333	6.00483	3.2877	3.87667	5.29282	4.22286	1.8543	2.23195	1.88095	3.22747	3.79328	2.81632	2.4522	2.22283	2.77488	1.95752	7.79599	8.78274	8.26075	8.46273	8.89193	9.11104	7.56556	7.21514	7.6856	7.71111	8.10751	10.1359
ENSMUSG00000044306	3.37311	1.96788	2.24981	3.44029	3.3948	1.6131	4.54066	2.10329	1.64031	3.18003	0.291478	0.325104	3.93005	1.66294	2.01455	3.32048	3.89583	1.83621	1.46283	0	0.648325	1.56879	2.90301	3.13468	2.16237	2.51561	3.77802	4.95635	3.56555	4.04933	3.97061	5.47954	3.56344	5.05831	2.4447	4.61347	4.70408	4.26446	4.58832
ENSMUSG00000070524	1.38551	1.9894	0.605871	0.974871	0.842383	0.480809	1.78844	4.39065	0.0376875	0.616983	1.92872	2.17363	4.66256	0.641885	1.20888	1.29431	0.40132	0.101252	1.97992	1.37265	0.714999	1.08133	3.06564	2.42868	2.99178	4.86982	7.14265	0.120575	0	0	0.132695	0.183123	0.187138	0.130746	0.224676	0	0.0972722	0.156767	0.0790654
ENSMUSG00000038370	7.98302	5.96403	9.97745	8.19315	7.9394	6.55452	6.45276	5.90946	7.98623	8.08142	9.05601	8.48663	5.16992	11.225	7.68029	8.22977	5.40386	3.89202	3.04761	3.21315	5.10916	4.26308	3.42714	2.65253	3.14639	3.92344	3.00662	8.48716	8.76428	8.43361	9.48201	9.64485	8.16173	8.20441	8.60863	11.2674	9.51537	9.81149	9.28316
ENSMUSG00000005677	1.50237	1.64988	1.96792	1.96359	2.58131	1.43735	2.19451	2.09284	2.28503	3.41816	1.87231	1.50962	1.99082	0.818517	1.67832	2.12671	2.46505	1.79055	2.26421	1.37264	1.65577	1.54799	2.4544	2.644	2.2364	2.37353	1.5037	2.03071	1.95669	1.63855	2.06724	1.77338	1.85167	1.61481	1.3244	1.33891	1.74747	1.32013	1.7311
ENSMUSG00000005674	2.4649	2.70608	2.64044	2.95103	3.03892	2.36781	2.5164	2.1301	1.36324	4.50031	1.84455	1.34769	2.43266	1.74238	1.96498	2.77909	3.16875	2.8241	2.03466	1.49554	2.18122	1.22526	2.51411	2.83205	2.47541	2.00655	2.46432	2.34712	2.06423	2.16864	2.31319	2.03507	2.16125	1.82337	1.46874	1.6353	1.9783	1.67385	2.1019
ENSMUSG00000013593	6.82557	4.78448	6.53295	6.67522	8.39102	5.54257	5.06266	5.36773	5.31025	6.98013	5.56526	6.28412	4.75034	4.41998	4.91726	5.9849	5.70972	2.53398	3.59078	3.61761	6.74084	6.30206	3.31864	3.33423	3.22564	3.49079	3.67305	6.07645	5.95913	6.28798	6.52806	6.87437	6.67225	6.09598	5.54582	6.9226	5.99145	6.19401	5.80064
ENSMUSG00000052423	2.73534	2.65329	2.53962	2.4557	2.44343	2.16803	2.4915	3.68186	3.20362	4.51183	2.77412	3.38423	1.95521	2.62727	2.28389	2.58813	1.82336	3.14568	2.60517	3.70185	1.85112	3.91935	2.95841	3.33273	3.9196	3.38756	2.05469	2.80949	2.39087	3.19325	2.94877	2.96313	2.54361	2.48233	2.22978	1.94843	2.68625	3.28075	2.31992
ENSMUSG00000062729	2.42229	1.8084	1.29032	1.59511	1.04651	1.82256	2.25743	2.21398	1.82941	3.15256	1.89934	1.93106	2.47138	1.68044	1.67508	3.13365	3.02575	5.08061	4.14616	5.70853	1.36489	3.06679	3.2617	4.28416	3.85471	3.62189	4.8696	1.57831	1.41354	2.01813	2.27977	1.94761	1.83721	2.04423	1.83811	1.49156	2.29898	2.30857	1.76805
ENSMUSG00000053483	2.41987	2.40195	2.15028	1.50675	1.60139	1.85936	2.13173	3.41721	1.23661	2.61809	1.07987	1.32349	3.29372	1.61616	2.236	2.33802	2.10248	2.94261	2.56653	1.20642	1.84334	3.14257	2.76075	3.18966	3.47547	3.92901	3.06907	2.75058	2.05267	2.66148	2.55021	2.14595	2.23686	2.81918	2.21163	2.20606	1.91503	2.31474	2.55724
ENSMUSG00000062963	2.74733	2.56501	3.06257	3.14357	4.84461	2.2672	2.35344	3.01606	2.81032	1.82322	0.916517	1.31713	1.61311	4.05443	5.35999	2.5756	1.69822	2.57598	3.0343	1.73105	1.41133	1.99212	2.76893	3.30154	2.7863	3.06822	1.82762	1.93927	1.99925	1.95887	2.44464	1.72699	2.54468	1.83522	1.97105	2.51074	1.93426	2.40676	2.77451
ENSMUSG00000013973	1.47682	2.06032	1.18447	1.13834	2.2231	1.42621	2.06487	2.84907	3.17551	1.7031	1.57767	1.42573	3.0066	0.961855	3.65188	1.05855	1.26856	1.82816	2.41685	2.17597	1.69055	1.62699	2.97339	2.69014	2.73539	3.27982	4.7338	0.760236	0.345772	0.699356	0.58471	0.551063	0.703933	0.749425	0.676107	0.642507	0.794516	0.690779	0.747773
ENSMUSG00000013997	2.67615	3.35536	2.97609	2.96229	2.70895	3.09537	3.48869	4.54941	4.62876	3.03641	5.00965	4.72284	5.11712	2.74923	4.72811	2.31932	2.14609	4.80899	3.02934	2.03733	3.18366	2.00617	3.32853	3.06888	3.18556	3.52634	3.75463	2.44579	1.5254	2.4619	1.89564	2.07244	2.15261	2.61977	1.91745	1.81711	2.28592	2.55945	2.22967
ENSMUSG00000006412	1.32267	2.30184	1.64339	1.64374	2.88055	1.7205	2.33489	2.86931	1.87937	2.00553	1.47556	1.56163	3.05554	2.24235	2.68594	1.31735	2.89132	1.81685	1.90234	1.07401	3.28205	2.39155	3.18247	2.67524	2.67334	3.32537	2.11127	2.86799	2.96484	2.74209	3.2532	3.01847	3.24084	3.12812	2.57832	2.86629	3.46381	3.33635	3.2334
ENSMUSG00000045259	2.78934	2.61436	2.1548	2.12655	3.60804	2.60639	2.40062	3.09364	0	2.66001	0.645388	1.02578	2.21503	4.1092	3.14867	2.05354	2.27502	1.7076	2.32618	1.03346	5.16786	2.34468	2.47411	1.58144	1.82811	2.63096	3.2266	2.32397	2.58376	3.15091	3.19698	2.86775	2.81791	3.15002	3.65381	2.06856	3.98403	3.02155	2.28587
ENSMUSG00000026641	4.10869	3.8191	3.30037	2.77557	4.01513	2.94154	3.84754	3.6887	2.16925	3.40904	3.00617	2.25514	0.784503	3.33279	2.08166	4.61691	2.09374	1.24623	3.17666	1.49072	1.94125	1.4875	3.35667	2.89105	3.15494	3.47238	3.2321	2.41523	2.94404	2.35566	2.54593	2.3202	3.0824	3.40782	3.33469	3.01603	3.12222	2.78077	2.9767
ENSMUSG00000003458	1.13474	1.74105	1.13533	1.25933	1.78629	1.55912	1.6397	2.65836	1.73767	2.106	1.89112	2.10425	1.73021	1.431	1.9203	1.19429	2.10116	3.14651	2.3944	1.50689	1.93211	2.00889	2.8158	2.60522	2.89624	3.58896	3.4682	1.47979	1.47918	1.21754	1.43431	1.42268	1.78574	1.25131	1.23324	1.80454	1.50046	1.20468	1.52229
ENSMUSG00000026553	2.98711	3.02669	2.84565	3.16918	3.2828	3.05086	2.87841	3.06781	1.73649	2.99244	2.37698	2.34587	2.95099	2.95168	3.61115	2.80121	2.35533	2.39394	2.96274	2.82263	3.33517	2.01758	2.78546	2.87641	2.43166	2.77023	2.6069	2.5245	2.66033	2.60784	2.69795	2.84948	2.67874	2.39605	2.22405	2.58164	2.38297	2.50636	2.60136
ENSMUSG00000103380	3.22398	2.59092	3.95605	3.42409	4.16632	2.58303	2.87584	3.39086	1.92825	6.18058	0.548231	0.504469	4.16634	3.04019	0.6018	3.4888	1.13537	1.86498	3.07655	3.51154	4.02406	3.54082	3.77061	4.54507	2.90615	4.01677	3.0454	3.86598	4.11525	3.52523	3.53042	5.05945	4.11716	4.72727	3.44862	2.86351	4.37964	3.36877	3.39807
ENSMUSG00000003464	2.05491	2.49149	2.67863	2.58427	2.39724	2.48389	2.49848	3.25498	2.95061	3.62922	2.6508	2.98705	1.72017	2.88234	1.35031	2.02134	1.99252	1.53239	1.97774	2.49691	2.18503	2.20302	2.34709	1.96138	2.01912	2.53404	3.11826	2.73724	2.41898	2.8223	2.83861	2.77146	2.69606	2.4354	2.58295	2.46186	2.39697	2.16726	2.5543
ENSMUSG00000026554	2.79314	2.87462	2.79492	3.00124	2.46204	2.84427	2.83032	2.7935	3.21205	3.24738	2.39949	2.25651	2.51121	3.92517	2.28298	2.68872	2.46609	2.66338	3.04207	2.47538	2.56844	2.09255	2.81218	2.87263	2.54234	2.84547	2.72444	2.30072	2.73397	2.58003	2.62554	2.76921	2.42333	2.65641	2.45381	2.46518	2.5925	2.77484	2.4096
ENSMUSG00000013698	6.63062	8.08857	10.0792	12.0433	10.2151	8.58123	8.82508	8.87816	6.10611	9.90135	4.08396	4.00883	5.61546	6.24194	5.62444	7.06828	13.2474	5.12651	6.16049	8.34954	15.0838	13.6264	4.80009	5.98833	5.34195	5.48751	5.60878	12.6167	14.7812	14.4278	13.3624	14.6802	11.2911	12.2589	9.76407	10.9304	10.0689	9.98776	9.27401
ENSMUSG00000038034	1.64163	2.2519	1.10581	1.71691	2.03989	1.35581	1.7644	2.99366	1.48855	2.4861	1.85255	1.95787	1.93814	0.941404	1.93173	1.46673	8.61131	5.73002	7.95691	9.76023	7.08624	6.90935	4.4732	5.87145	5.81449	4.44297	6.13105	2.15315	1.91943	2.01645	1.74488	2.13151	2.06432	1.9782	1.7398	2.03189	1.8823	1.64913	1.96767
ENSMUSG00000007097	0.404156	1.72459	0.484041	0.518553	1.37906	0.35421	1.09359	2.63719	0.421529	1.45281	1.50961	1.59058	1.65971	0.173568	1.31417	0.454943	16.5178	9.34305	14.1088	18.0102	12.9185	12.7923	6.42833	8.86187	9.38455	5.87215	9.50608	1.55609	0.768907	0.92625	0.606516	1.01425	0.835233	1.26552	0.736977	1.40901	1.08798	0.893568	1.23297
ENSMUSG00000038026	3.53852	3.54622	2.47616	3.38775	2.97858	4.30432	4.07346	4.74001	3.87662	4.65544	2.65212	2.59313	3.44081	2.49955	2.58359	3.77489	5.72162	6.63958	6.2622	7.50095	5.40107	1.73794	5.26213	6.86442	6.62035	6.20459	9.94919	4.2634	4.16544	4.45004	4.05215	4.85627	4.5116	2.91392	2.20274	3.0052	3.23099	3.27548	2.71942
ENSMUSG00000102413	3.70463	4.60448	2.69329	2.45962	3.37587	3.57035	1.95141	9.49111	0	13.5035	0	0.190171	0.278655	0	1.38638	5.35816	2.80479	7.73351	9.43851	1.45613	1.51696	2.75302	12.4316	9.19143	9.47519	13.5255	7.57704	3.41087	3.41295	5.68482	3.6599	3.88519	2.38223	2.21916	0.47668	2.96854	2.47651	3.65862	0.335495
ENSMUSG00000050229	1.02553	1.90014	1.69965	1.45332	1.21167	0.938157	1.57224	1.80294	3.53538	2.85125	1.80929	1.71532	0.714601	1.01848	1.37309	1.16086	0.93896	1.74768	1.28407	1.60957	0.939016	0.649198	1.67732	1.59276	1.43174	2.05988	0.893383	0.422273	0.637148	0.526647	0.64729	0.480995	1.01819	0.752255	0.758751	0.71593	0.827324	0.529416	0.919703
ENSMUSG00000049598	0.788295	2.04262	0.588634	0.44157	0.988922	0.429176	0.94945	2.95785	0.0137307	4.80333	1.03452	0.767431	1.62694	0.521172	0.857062	0.713089	0.0258024	0.0737787	1.38926	0.187538	0.130248	0.945509	2.64097	1.74578	2.09312	3.58072	1.73486	0.0585723	0	0.0232431	0	0.133435	0.0340902	0.0317566	0.0818567	0.0926844	0.0708787	0	0.028806
ENSMUSG00000037872	1.4423	2.56545	2.32399	1.60178	2.27607	2.74032	2.64047	2.76996	0.51551	2.27026	3.4199	4.63182	4.79077	6.85681	2.78079	2.01513	10.5125	2.46219	3.97506	2.34699	6.5201	5.58771	2.98378	3.6247	3.72329	4.7548	5.88016	11.1174	10.187	12.1201	8.57122	10.0194	13.2255	9.1408	12.4637	9.08605	10.7429	11.0791	9.373
ENSMUSG00000005338	3.35865	3.78095	3.38625	3.51317	2.78878	4.34722	3.81041	4.02294	4.64983	3.91825	4.66542	4.68476	6.09697	5.21375	6.27657	3.43499	6.31097	7.66709	5.0156	5.88906	7.65045	6.05208	4.78547	4.50042	4.52164	4.33373	4.50718	7.85334	7.2601	7.6611	7.41591	7.07647	7.67062	7.11685	7.66514	6.88358	7.09351	7.51604	7.02827
ENSMUSG00000104343	1.29775	1.87365	1.1657	1.22834	2.2545	1.79323	1.34991	3.73338	0	0.100926	4.24608	3.96982	2.04102	2.73598	2.6402	1.56985	2.82478	2.83223	6.49546	4.26621	6.66666	1.68039	5.39765	6.05229	6.70433	4.63235	6.93731	0.249831	0	0	0	0	0	0.270906	0	0.197666	0.201548	0.365425	0
ENSMUSG00000103435	7.00851	6.74103	11.7415	8.61595	7.75831	7.73638	6.87647	6.13971	7.54636	7.17775	2.82125	2.30177	4.73892	8.84674	4.24818	7.92196	7.79642	14.2183	8.58116	7.02751	8.83179	8.85764	5.81216	6.40104	6.51152	5.54519	9.28708	10.8697	11.4457	10.9909	9.57567	10.6551	9.97623	10.37	8.98302	10.0472	9.23276	10.2426	9.7663
ENSMUSG00000102211	6.39033	3.77629	7.34196	2.88829	0.183221	4.70599	4.40115	3.56766	0.147549	1.77986	2.93652	2.63193	4.37072	2.44122	0	6.42683	6.00749	16.6491	7.65579	10.0763	1.39963	5.92684	2.7197	9.16578	4.41359	6.8174	2.33032	0.629409	0.349885	0.499534	0	0	0	0.341252	0	0	0.253884	1.2275	0
ENSMUSG00000103646	0.856094	1.3596	0.325338	1.21546	1.63116	1.30617	1.83339	1.95327	1.46812	2.79628	0.933677	1.51614	1.41373	3.3089	1.80866	0.582518	2.29904	3.7367	3.8589	6.3322	3.29837	3.76893	2.72471	2.19814	3.1781	2.3297	2.74582	0.164807	0	0.1308	0	0	0.0959211	0.268065	0	0	0.0664781	0	0
ENSMUSG00000063659	4.62913	2.41673	4.37368	4.10961	3.4842	3.44196	3.04686	3.04196	8.1763	4.13509	3.75408	3.88018	4.86702	5.74574	2.61959	3.89234	7.72209	3.75207	3.43378	4.27737	6.383	4.66274	2.3911	2.93363	3.49833	2.78395	4.11061	6.25534	6.14173	6.87735	6.48184	6.07649	7.06081	6.46003	6.28216	7.0703	6.29164	7.63127	5.80653
ENSMUSG00000015961	2.22246	2.07803	3.03469	2.76694	2.85864	2.38042	2.21466	1.93173	1.91362	1.02607	2.91951	2.71486	1.80316	2.00187	2.19725	2.53908	1.60554	2.75451	1.93915	1.37714	1.75181	0.968383	2.05161	2.03341	2.06057	1.64074	2.51439	1.67744	1.80455	1.48761	1.51908	1.47751	1.43085	1.67166	1.55652	1.92361	1.70389	1.58273	1.58314
ENSMUSG00000102493	1.88181	4.04339	3.78602	1.69036	6.00482	6.44972	4.91733	0.966325	7.80307	0	1.09364	1.04555	10.1497	4.38544	6.86002	5.70765	3.7863	8.858	3.92044	4.00287	1.04252	2.52265	5.02043	6.50816	5.05767	2.92629	1.73575	0.23441	1.30307	0.744162	0.58044	0	0.545724	0.254184	0.65519	1.29825	0.189107	1.14289	0.461133
ENSMUSG00000104126	31.0831	23.6275	31.7016	43.8878	49.1303	22.7142	40.4115	18.5534	11.6057	43.6357	10.499	10.9783	11.9498	31.3185	5.03068	5.30259	0	0	2.73718	1.20086	2.50205	0	1.90248	1.68447	3.4898	2.89187	0	0	0.625473	0	0.464352	1.28163	1.30974	0	0.786228	0.890228	0	3.29153	1.10672
ENSMUSG00000026500	5.10203	5.36988	6.70012	6.91509	6.29017	5.81239	4.42966	5.00732	5.69494	4.54539	3.92006	4.5624	10.1845	5.86346	4.57335	5.52353	5.08803	11.918	8.68977	12.2815	5.68649	8.59995	5.26064	7.34343	7.1727	4.92932	0.473388	2.10969	1.84799	2.13101	1.74132	1.4564	1.71159	2.21833	2.05492	0.809298	1.54724	1.74551	1.76069
ENSMUSG00000039630	18.8244	13.8934	21.1183	21.6084	20.6489	23.7417	17.7207	11.8745	22.2355	22.8318	19.7263	20.0941	19.8298	25.4156	21.3631	21.2954	22.997	29.6457	21.3293	32.1998	21.2502	18.5113	11.5106	18.8992	15.9794	7.43344	15.4664	23.9177	25.104	24.5515	24.8121	25.4088	23.9002	24.0405	25.718	24.011	25.4517	25.0533	24.7744
ENSMUSG00000073486	2.48106	2.7582	4.21148	4.47754	4.38434	3.82353	2.44922	2.34636	0	0	0	0	1.43076	0.319653	0	1.92581	1.28582	3.52958	1.17161	5.98123	2.33666	1.88472	1.5135	1.81147	1.5587	1.60756	1.29681	2.27671	1.36296	1.80692	3.46926	1.79537	1.42702	1.70915	2.20277	1.24707	1.13028	1.70775	2.75617
ENSMUSG00000026490	2.2528	2.13334	2.46731	2.42909	2.11913	2.63924	2.50231	2.12458	2.95116	2.19866	2.49186	2.5118	2.63243	2.77489	2.6167	2.22905	3.00561	4.08816	3.83389	4.42648	2.67249	2.46837	3.14597	3.38799	3.3872	2.62189	3.29811	1.8638	1.53868	1.61762	1.53379	1.66119	1.37568	1.54649	1.62369	1.49485	1.57887	1.70371	1.69122
ENSMUSG00000102194	0.932296	1.81713	0.869638	0.911844	1.09716	0.805152	2.3959	3.51439	2.86101	1.95761	2.27281	2.65176	4.39877	0	0.364751	1.26874	0.948763	2.26073	3.38374	0.766205	1.19732	0.965742	3.10211	2.83348	2.83172	3.82209	6.64495	0	0	0	0.148139	0	0	0.194617	0	0	0.0723954	0	0.176535
ENSMUSG00000103636	1.81273	1.59938	2.44936	2.40462	1.6389	1.58175	1.89791	1.58244	6.03916	1.3095	1.30767	1.09389	0.627208	3.5032	1.52559	2.21107	1.75365	4.298	3.78719	0.546254	1.89692	3.44256	3.26933	3.7151	4.34826	3.44528	8.84319	3.15624	3.50906	4.26521	3.16841	3.69232	3.27679	3.05249	2.86115	2.4972	2.75271	3.65999	3.1884
ENSMUSG00000053963	1.54285	2.34999	1.5198	1.40109	1.54144	1.84227	1.74537	2.71024	1.77631	2.64691	3.22032	2.98214	2.80388	2.75995	2.82987	1.57193	2.27376	2.13349	2.44106	2.8733	2.27969	2.5303	2.89905	3.22239	2.98731	3.36804	3.10248	2.83927	2.39352	2.5258	2.57529	2.32531	2.96778	2.4408	2.51658	2.62377	2.54585	2.85122	2.52091
ENSMUSG00000026496	2.36283	3.13415	2.28911	2.39311	2.42483	2.60717	2.70134	3.47893	2.43843	3.25689	2.62095	2.4911	3.60411	2.42786	2.12542	2.3193	1.69091	2.69858	2.92518	2.66257	1.34772	2.12355	3.54298	3.22842	3.14372	3.53198	4.53999	2.12124	1.7629	1.73946	1.84392	1.95866	2.01802	1.65827	1.694	1.83444	1.88753	1.73174	1.56658
ENSMUSG00000026499	1.81096	2.12368	2.23015	1.86959	2.27037	1.58004	1.7692	2.38469	0.963482	2.9154	1.6231	1.74119	1.52683	1.32165	1.90074	1.78568	1.12387	1.40636	1.82795	1.51973	1.25938	1.48016	2.09454	1.77939	1.93547	2.20714	2.39635	1.85274	2.09583	1.74012	1.76296	1.73254	1.40324	1.73706	2.13699	1.63871	1.63174	1.83031	1.55179
ENSMUSG00000103649	2.63301	2.49002	2.61649	2.20021	2.79444	1.94277	1.81234	2.5849	1.29439	4.16958	1.35901	1.71029	1.47415	1.15272	1.99493	2.48027	1.00157	0.863703	1.3114	1.30956	1.12352	0.970943	1.84417	1.50787	1.65952	1.90808	1.40295	1.89466	2.7083	1.93334	2.1149	1.58263	1.53332	1.52619	2.44611	1.54188	1.90697	2.12905	1.81035
ENSMUSG00000060743	2.03506	2.16333	2.76294	2.24983	2.72143	1.84492	1.93308	2.39975	3.01444	2.62542	1.65619	1.81173	2.24301	3.13995	1.55386	3.18016	1.99028	1.40085	2.07664	2.2997	1.85479	1.96356	2.1873	1.97711	2.26832	1.97149	1.47973	2.24162	2.99451	3.13062	3.19844	3.5826	2.77115	3.37286	3.44844	3.53338	3.68689	3.01615	4.17046
ENSMUSG00000097347	1.88245	1.92719	2.43584	1.96534	1.8605	2.00014	1.94764	2.78412	1.85353	3.69987	1.71271	1.91029	2.85295	3.96867	2.65136	4.19201	2.97031	2.24089	3.06553	3.30514	3.22344	3.10225	3.10707	2.92339	3.30533	2.47973	2.43949	3.12976	4.57845	4.47111	4.78586	4.80335	4.10334	4.9299	5.15664	4.92644	5.23583	4.49753	6.2217
ENSMUSG00000026520	3.71312	3.60121	2.5421	3.60037	3.6343	2.3516	3.12874	3.46411	1.57592	2.66724	2.08027	1.7402	5.24687	1.9172	2.92762	2.73441	1.05765	2.41938	2.33627	1.02497	3.20337	0.807435	2.97701	2.56506	2.68726	4.58398	3.11119	1.56059	2.60257	1.61967	2.08078	1.77761	2.37554	2.14784	2.26486	1.51967	2.17901	1.93147	2.06635
ENSMUSG00000103178	1.5141	2.70518	2.44543	1.11663	0.350005	1.43837	3.43942	3.71742	0	0	6.81166	5.92157	2.6194	4.57199	8.47095	3.46277	3.47224	1.51451	4.26556	5.13296	8.0211	1.61743	4.14128	5.61825	4.86418	3.38456	6.67739	1.80353	0.668381	2.54468	1.15782	1.82608	2.09938	3.69405	2.24044	2.2197	0.646656	1.56326	1.37975
ENSMUSG00000038733	3.09942	2.63506	3.65948	3.12957	3.2951	3.30001	3.14807	2.62848	3.48697	3.50644	2.35368	2.37993	3.055	2.80772	2.61459	3.22669	3.90049	4.14867	3.91575	4.75879	3.54303	3.11901	3.07822	3.28017	3.47299	2.68053	2.66335	3.68597	3.64194	3.43969	3.45947	3.26403	2.86502	3.40381	3.93822	3.59366	4.04794	3.58268	3.7191
ENSMUSG00000054135	0.599417	1.63194	0.748467	1.01043	1.74195	0.705018	1.44088	2.0557	5.48366	2.71041	0.604297	0.606611	2.14807	0.827434	0.0737049	0.569717	0.772189	0.456823	3.77717	0.580599	0.403236	5.61047	3.98589	2.88747	3.20336	3.89492	3.35685	0.090667	0.201605	0	0	0.206551	0.21108	0	0.25342	0	0.0731445	0	0.0891806
ENSMUSG00000026511	2.67901	2.13847	3.46472	3.30042	4.85923	1.55455	2.03917	2.60193	1.22547	4.07965	2.61315	2.43437	2.9604	1.74837	2.19725	3.17284	1.95395	0.673444	1.86964	0.824212	1.58519	1.27859	1.83031	1.47144	1.80243	1.79944	0.659818	1.87124	2.80692	2.80523	2.77031	2.80812	2.66224	1.99689	2.32455	2.70254	2.61185	2.43292	2.54173
ENSMUSG00000038633	2.70786	2.57543	2.70927	2.76092	1.58435	2.42225	3.27445	2.63764	3.09858	3.37657	4.27531	4.40728	3.78476	1.70002	0.895421	2.64639	1.79821	0.48969	1.19202	2.35118	4.46656	2.17903	2.42239	1.92238	1.72128	3.41387	1.43935	2.30017	2.44924	2.3912	2.56704	2.69384	3.35628	2.52933	3.35039	2.56322	2.77038	1.86386	2.51738
ENSMUSG00000056050	3.33119	3.80623	3.50759	3.4997	3.36051	3.57348	3.49337	3.45408	2.70873	3.90278	2.92877	3.01947	3.77246	3.95924	3.18294	3.6395	3.75122	4.38249	3.62529	4.0653	3.26507	3.46371	3.04435	3.72875	3.40476	3.08034	3.2499	3.75585	3.76169	3.62685	3.84214	3.72066	3.4183	4.1246	3.57611	3.87657	3.78963	3.82842	3.83033
ENSMUSG00000026620	2.1146	2.49046	1.74326	1.6327	1.55906	2.09503	2.46324	2.36229	2.49337	2.96241	4.21086	4.2344	3.07332	4.11794	3.55188	2.22523	2.27405	4.40068	3.38194	3.93216	2.39575	2.16498	3.27097	3.35371	3.34212	2.94074	3.18449	1.10396	1.11646	1.10664	1.07771	1.08325	1.05024	1.16824	1.2578	1.18565	1.24292	1.23646	1.16436
ENSMUSG00000103613	2.34407	2.29091	1.66415	1.34097	1.33382	1.46824	2.3579	2.3611	0.0255746	3.70204	2.83578	2.98046	3.25313	1.74233	3.59178	2.31362	2.29081	3.84773	3.56626	1.63009	2.91118	2.93514	3.17687	3.08833	2.58926	4.02566	2.62545	1.2546	1.51614	1.25547	1.75591	1.36693	1.33341	2.07023	0.914788	1.3379	1.10014	1.59573	1.12672
ENSMUSG00000102526	1.42984	1.27732	0.950909	1.30261	1.48738	0.933849	1.08267	1.2677	0.576714	2.44636	3.65775	4.27317	5.56569	1.16574	1.2307	1.4864	0.305671	0	1.23723	0.403944	0.420819	0	2.20428	1.13324	1.32701	2.77932	1.40129	0.189241	0.315594	0.300384	0.390496	0.323336	0	0.41041	0.132235	0.374317	0.458003	0.461333	0.0930693
ENSMUSG00000026615	2.46598	2.59781	3.05493	3.17863	3.40987	2.32543	2.35494	2.44822	2.7051	2.45763	2.96201	2.79675	2.45939	3.04498	2.53797	2.49331	2.00383	1.8894	2.11089	2.36782	1.59795	1.85824	2.31078	2.34528	2.13469	2.30543	1.40775	1.84183	1.8383	1.75247	1.98379	1.85558	1.85972	1.84212	1.89151	1.89332	1.87141	1.82662	1.76703
ENSMUSG00000104507	4.69401	3.26146	7.80432	4.78541	2.98399	4.18053	2.96192	5.44225	7.3547	11.7957	1.75979	0.952541	2.6646	1.06306	5.93413	4.87968	7.34368	8.21675	5.19519	9.94578	3.45376	7.10367	4.37687	5.07313	5.90631	3.36455	9.7756	9.47418	5.1803	6.9029	5.38421	7.25342	5.24297	10.105	8.03111	11.674	12.5298	13.1762	13.4436
ENSMUSG00000104435	0.912212	2.20931	0.918661	1.23469	1.51827	0.664384	1.47355	2.1899	0.362273	0.663311	0.643747	0.29618	2.36721	0.815342	0.274808	0.948296	1.06371	2.43323	2.39369	1.34009	1.0739	1.29929	3.22994	3.04968	2.74822	3.86548	1.788	0.965859	1.82551	1.26482	1.59443	1.9253	1.34916	0.890236	0.877383	1.10807	0.662315	0.847649	1.52004
ENSMUSG00000073478	0.956687	3.44388	1.30884	1.54944	0.471791	1.09061	1.7171	5.01091	0	0	0	0	1.10339	1.23257	3.40358	0.954749	0.991615	0.680496	2.50526	4.03609	0	5.81392	4.26281	3.82334	4.29827	4.41347	3.00027	0.40518	0	0.107191	0.111478	0	0	0	0.188751	0.534295	0.217916	0.2634	0
ENSMUSG00000026623	3.3823	3.11027	3.82531	3.76215	3.20935	3.64196	3.37552	2.7893	4.13489	2.9461	3.04991	3.04093	2.54739	3.4592	3.32115	3.10386	3.54205	3.35298	3.53507	4.1077	3.49362	2.98095	2.90003	3.52102	3.37127	2.97491	3.58147	3.35139	3.31796	3.34863	3.45422	3.51657	3.27025	2.89389	3.12564	3.07771	2.82545	3.21115	3.49551
ENSMUSG00000037434	4.74808	4.08671	6.39739	5.48513	6.16081	5.73025	4.49196	3.5507	3.21415	6.56139	4.05366	4.11622	2.29769	5.51839	3.45806	4.39053	2.77734	1.23993	2.29845	3.07673	3.28344	3.02672	1.71725	1.75119	2.38938	2.0653	1.56194	5.87106	5.90199	6.44531	6.00663	6.32709	6.50675	5.64201	5.99407	5.8134	7.31731	6.20494	6.74304
ENSMUSG00000103653	6.4796	3.24965	4.01763	2.95891	1.89202	4.21167	3.67259	1.86067	0	0	2.88798	4.02645	0	5.76679	0	4.25426	7.31708	8.18698	2.52544	3.08303	4.81774	9.71481	2.71352	2.45717	1.65557	1.85611	2.67378	16.61	14.4523	14.9021	14.0078	12.7503	11.769	13.7042	12.6158	15.1416	15.7303	15.8447	12.4309
ENSMUSG00000016262	2.40607	3.27531	3.50509	3.57211	3.77862	3.75513	3.40598	3.8966	2.78699	4.6067	4.37967	4.4528	5.05451	4.42845	5.48972	3.27148	1.94763	2.08838	2.21953	2.1579	2.78759	1.84951	2.46905	2.13536	2.38845	2.65768	4.19206	4.71099	5.03531	4.20426	4.77291	5.41217	4.25993	5.34957	5.48176	5.13506	6.00256	6.13164	5.42925
ENSMUSG00000089812	2.3567	1.03249	2.28534	2.42551	2.104	3.86005	1.8597	2.12825	0	2.91983	2.52335	2.11084	0.14059	1.41345	4.47663	2.02752	2.62805	0	0.88961	0.367333	1.53071	2.31497	0.711274	0.936842	1.16032	1.76919	0	2.40925	4.78317	4.50713	4.8294	9.01694	2.80446	4.85176	3.1265	5.3101	3.88726	4.19521	7.10926
ENSMUSG00000016179	2.07078	2.81787	1.5978	2.39766	1.52849	2.46364	2.46707	3.37231	2.68925	2.32099	3.75957	3.70714	4.06429	1.27176	3.47197	1.97992	1.96108	5.5835	2.22725	2.65986	1.73451	2.12413	3.20958	3.33747	3.21454	3.77547	4.15572	1.09391	0.803743	0.785141	0.957861	1.10517	1.1294	1.1965	1.31607	0.850442	1.14341	1.57685	1.0479
ENSMUSG00000026640	2.07552	2.21755	1.71664	1.92486	1.63201	2.51815	2.42427	2.3712	2.02033	2.38622	2.35604	2.3226	2.7361	2.03326	2.4298	1.8315	2.16521	4.47001	2.94715	3.34185	2.32097	2.48409	3.28005	3.23688	3.15959	3.00095	3.86007	1.51284	1.12981	1.17792	1.26194	1.10919	1.27102	1.09074	1.14769	1.06719	1.1853	1.14751	1.07062
ENSMUSG00000102523	2.89858	2.48582	2.15901	1.52907	1.28649	4.29563	4.52618	2.02428	0.69068	0.495928	4.09105	4.51739	6.31837	2.18465	6.98569	1.83205	5.62425	14.8448	6.30881	7.33715	6.00574	6.93594	4.2898	6.68308	9.23748	5.09338	3.63611	0.859334	0	0.487154	0	0.279667	0.1429	0.266236	0.514692	0.194258	0.396147	0.478832	0
ENSMUSG00000102621	1.23201	1.30441	1.02557	2.11751	3.11016	3.75268	3.15895	1.28035	3.37833	0.803002	0.828025	0.900462	6.69865	0.340132	1.91886	0.975804	2.40803	6.25953	3.66447	2.12148	2.76263	4.34518	2.84749	3.51689	3.6857	2.64566	5.05962	0.621173	0	0.394398	0.512712	0	0.289228	0	0	0.589764	0.601348	0.363432	0.244396
ENSMUSG00000096929	4.50806	3.51586	3.34529	4.02121	3.06136	5.62927	4.67021	3.29728	6.9116	5.137	5.4791	5.50833	4.85849	7.84189	6.17101	3.98761	4.62407	10.7467	7.22238	8.67096	5.08889	3.75594	5.27332	6.58693	6.18502	4.24882	5.96385	0.548045	0.205848	0.346792	0.22312	0.324783	0.198281	0.341308	0.258754	0.31056	0.40628	0.332202	0.305953
ENSMUSG00000104206	3.90384	2.47451	3.34452	2.70969	1.7732	5.41108	3.84912	2.31678	4.65788	2.8123	4.59156	4.75065	5.00603	4.35126	3.65489	3.61684	3.71627	7.76414	5.13793	7.73947	4.19265	2.04855	4.48221	4.88533	4.71344	3.28826	4.29574	0.543872	0.120934	0.230212	0.149636	0.206501	0.126618	0.157267	0.304032	0.229499	0.38026	0.424274	0.213982
ENSMUSG00000104525	3.9918	3.02438	3.50716	3.94005	2.75418	5.07939	4.53542	2.15795	8.72636	2.8196	4.49687	3.89145	1.90069	4.06951	2.52172	3.95935	2.57362	7.61945	5.49468	7.61471	3.10415	4.38159	4.22521	4.49627	3.86943	3.2176	2.58414	0.232654	0	0.307746	0.192031	0.353344	0.0902729	0.504561	0.325142	0.184075	0.437946	0	0.53396
ENSMUSG00000103867	1.07476	1.70688	1.21018	1.10519	0.981516	3.35293	1.07168	1.30309	2.21317	2.11126	1.12364	1.03395	2.54799	3.2694	0.137048	0.926923	2.17849	4.03477	4.43444	3.23872	2.99913	0.907147	3.07226	3.1434	2.34163	2.44504	0	0.252881	0.28115	0	0.0695755	0.672111	0.294364	0.365618	0.117803	0	0.204009	0.246591	0.0829119
ENSMUSG00000065548	146.721	52.4283	87.3539	98.4458	63.3111	84.404	60.8977	69.3777	132.318	31.3787	24.1595	21.6536	38.0744	69.7052	6.31434	166.76	100.371	247.863	225.176	331.601	138.182	97.5235	98.2586	147.295	137.566	31.3716	230.066	12.9458	5.75719	10.2745	8.5483	5.89843	3.01388	8.42273	7.23687	8.19414	20.8877	2.52475	30.5606
ENSMUSG00000103443	1.87499	1.52705	0.803896	1.23471	1.42254	2.58808	2.32983	1.25907	0.334127	3.29023	3.25705	4.37071	0	2.32277	3.97256	2.71882	3.1992	9.4897	6.28455	3.25971	4.07506	1.36954	4.32265	5.23753	4.77767	2.84092	8.66947	0.610848	0	0.323202	0.252095	0.115966	0	0.110396	0	0.1611	0.164265	0.198551	0.100139
ENSMUSG00000026657	1.02015	1.73534	0.584338	0.755688	1.04862	1.32794	1.44734	2.15866	0.583812	1.27279	1.84729	1.86485	2.03613	1.52029	2.25684	1.00296	2.61069	4.61161	5.35699	5.68944	2.34502	2.42498	4.3938	4.6729	4.39596	3.81121	4.87054	0.326681	0.179688	0.219851	0.173453	0.189319	0.145436	0.24486	0.210919	0.228238	0.262621	0.224664	0.228874
ENSMUSG00000086458	1.7421	2.37147	1.13493	2.07293	1.53414	3.09978	1.89841	2.3536	6.25961	0	3.51256	4.30957	0.143517	4.24846	0.714034	0.827891	4.28209	7.08094	6.89109	8.62453	0.781289	4.2537	5.34659	4.68609	4.78529	3.41854	3.25203	0.175672	0.19531	0.557691	0	0.400202	0.204489	0.190491	0.491014	0.555963	0.283442	0	0.863958
ENSMUSG00000104284	0.867187	1.98932	0.561462	1.33761	1.22753	2.25786	2.76705	1.82246	2.23217	0.109903	2.81054	2.76821	5.22307	4.93456	2.76449	1.49581	4.25454	9.42386	7.46622	3.91982	3.62985	3.29376	6.08225	7.38674	6.29182	5.69371	7.30261	0.476097	0.151234	0.377857	0.392967	0.232416	0	0.147502	0.380206	0.215249	0.329216	0.265287	0.53519
ENSMUSG00000102517	0.66764	1.33934	0.694393	0.975611	0.953084	2.00289	1.08794	0.843562	0	0	3.22367	3.65089	1.9453	2.51259	2.66156	0.759801	4.34876	6.3736	5.2948	2.859	1.32375	2.20217	3.91431	5.2864	4.13418	3.14194	5.50997	0.223233	0.0827291	0.295283	0.245673	0.169517	0.173234	0.322752	0	0.294368	0.18009	0.14512	0.146382
ENSMUSG00000084859	1.56433	2.23972	1.12592	1.38195	1.59258	3.33996	2.40891	2.40533	0.988359	1.25713	2.64279	2.74245	2.29627	4.13395	4.1006	1.5178	6.71426	10.3053	9.50101	11.8386	5.91548	6.00919	6.77047	8.15625	7.03919	5.6945	12.6365	0.627399	0.279014	0.298763	0.20714	0.228687	0.262914	0.816389	0.666376	0.218414	0.627621	0.562848	0.370268
ENSMUSG00000086921	0.935021	0.971968	0.465162	0.873209	0.712619	2.01338	1.37309	1.55827	0	0.814421	1.43966	1.50538	2.32346	2.66119	1.69739	0.961403	4.68367	6.80201	6.88579	9.14449	6.40437	6.0051	5.15373	5.97749	5.42755	4.56026	8.79698	0.792008	0.120074	0.171431	0.237715	0.164027	0.0838116	0.546521	0.201247	0.313317	0.406599	0.315943	0.318691
ENSMUSG00000102816	0.679115	0.984748	0.538605	0.778802	0.582445	1.8887	1.51038	2.1265	0	1.41451	0.958501	1.255	1.68569	3.3096	2.33813	0.589338	4.07655	6.61579	7.5103	8.54179	5.56165	8.91582	5.82647	6.50144	5.96969	4.79814	6.01893	0.87537	0.208548	0	0.309653	0.0712215	0.0727831	0.474607	0.0873827	0.296824	0.453981	0.426797	0.184504
ENSMUSG00000102136	0.927547	0.937415	0.769073	0.877935	0.727714	1.81571	1.75939	3.31247	3.72549	0.504944	0.297531	1.1449	0.948212	0.77405	4.71761	0.911642	3.27754	6.29779	7.3303	5.14554	3.97074	1.44123	4.15981	4.71461	5.00852	4.62215	7.27221	0.446407	0.198524	0.141717	0.0736923	0	0	0.193626	0.249547	0.423835	0.288107	0.174121	0
ENSMUSG00000102357	0.284018	1.20283	0.323803	0.427135	0.641958	0.509646	0.637209	1.4463	0	0	0.868534	1.39721	0.737031	2.24126	1.54826	0.314936	3.82703	6.81828	4.69418	5.56316	0.891625	0.809069	4.21843	3.71077	3.35235	2.94439	4.45355	0.601442	0.111446	0	0	0.22836	0.116684	0.326089	0	0	0.242603	0	0.197194
ENSMUSG00000087355	0.89577	1.25895	0.373554	0.506213	0.674352	0.928785	0.939049	1.67813	0.0708337	0.71883	1.65588	1.78763	1.39884	1.1643	1.24181	0.883407	3.28334	4.69416	8.02445	8.06221	2.23974	3.70341	5.32982	6.28734	6.09391	4.73359	6.33941	0.285374	0.167969	0.199843	0.166268	0.191211	0.214944	0.291245	0.39882	0.385166	0.325019	0.229168	0.247673
ENSMUSG00000102494	0.848967	2.41272	0.849025	0.527247	1.8179	1.35833	1.20297	2.5354	0	0	1.51355	1.68816	1.23682	0.431757	2.07681	0.59456	3.3068	6.19766	7.68234	10.9065	1.26246	2.80027	6.32842	6.82518	7.34959	5.107	7.35677	0.473103	0	0.675865	0.702892	0.107779	0.55071	0.82082	0	0.299454	0.534337	0.369067	0.279208
ENSMUSG00000039145	1.12972	1.65618	0.640538	0.759318	1.02011	1.34988	1.46297	2.02494	0.691856	8.04279	1.70304	1.73901	1.80015	1.62991	3.14831	1.30782	38.9492	10.4996	9.7005	9.15154	29.5125	42.6423	5.57495	7.68044	6.88809	4.68119	7.02214	31.9898	39.6917	38.0333	39.4988	43.9144	47.6646	38.2647	41.3536	35.0084	34.2441	39.8873	47.1142
ENSMUSG00000085716	0.354599	1.52856	0	0.22855	1.74871	0.449151	0.784197	2.26636	0	0	1.96617	1.91389	1.84038	0	0.697629	0.505544	0.204775	0	1.66362	0.801422	0.477087	0.721522	3.5873	2.70092	1.77929	3.13125	6.95037	0	0	0	0	0	0	0	0	0	0	0	0
ENSMUSG00000002107	3.23151	2.70093	2.0556	2.68233	2.49405	4.95991	3.55452	2.36664	3.38967	3.49985	6.99494	7.11606	6.08169	8.64704	7.44438	3.5181	7.2012	13.8914	9.63775	11.7863	6.67113	5.08546	7.249	7.80757	7.33389	4.0776	6.34681	0.825994	0.540916	0.638775	0.568142	0.555524	0.513013	0.596606	0.640213	0.605755	0.756005	0.685866	0.652319
ENSMUSG00000087079	15.7644	10.2333	9.67169	11.9268	10.4423	15.5278	13.5836	7.25235	5.19037	9.77644	25.5102	22.536	16.8964	30.1916	16.1152	15.7056	24.9258	49.0763	25.2348	36.8196	22.9002	18.9327	18.0897	18.8743	19.9049	9.26378	22.2412	4.54834	2.76692	3.4736	4.32084	4.39883	4.69507	5.11814	4.19766	4.20972	4.63857	4.93729	3.8829
ENSMUSG00000075538	4.3614	4.10213	2.34939	3.46816	3.86314	7.88428	5.81403	3.23439	2.05999	6.52025	16.435	17.7978	10.6952	12.7657	9.91342	4.08494	12.4032	32.9806	17.0963	32.1553	15.1541	15.9222	13.9822	17.4024	16.4691	8.95508	13.9434	0.538008	0.0996916	0.640489	0.296045	0.306412	0.208754	0.972321	0.125314	0.42567	0.434031	0.524624	0.617385
ENSMUSG00000103412	5.31946	3.97846	2.2801	3.24864	2.66905	8.89243	5.27339	3.39728	7.12372	3.9862	12.615	13.2061	10.4155	16.1574	14.073	5.2984	13.9509	28.0482	18.4547	22.7867	11.4567	9.04501	12.6978	16.7155	13.377	6.07573	12.4471	0.895055	0.364065	0.51978	0.450471	0.497329	0.279529	0.473444	0.427126	0.604531	0.722075	0.361888	0.429454
ENSMUSG00000062319	5.60758	5.56604	1.99784	2.06777	4.53696	7.60224	5.30757	4.39804	2.60973	0	5.93589	7.75861	3.48636	12.0223	16.8931	4.95499	11.116	27.1107	19.296	19.4064	10.7275	7.98703	13.7341	16.8683	11.4094	4.97313	19.9216	1.66988	0.206284	0.147257	0.612582	0.211344	0.863915	0.402389	0	1.32121	0.449052	0	0.730003
ENSMUSG00000065824	6.70376	4.79095	8.91662	10.9349	31.4067	12.1001	9.02415	5.85214	16.9722	1.14697	17.5041	17.4128	25.5147	8.74489	0	16.7255	26.4738	32.1868	12.7346	45.4531	34.7248	22.9161	16.8023	13.3312	16.4634	4.16985	10.5119	2.1294	4.73489	0	2.34346	1.61702	0.826236	0.769678	0.99197	0.561592	1.71787	1.38429	0.698165
ENSMUSG00000097774	2.92307	1.43488	0.727096	2.15804	1.76913	5.52008	3.32672	1.44985	1.47745	2.77337	5.32578	5.20813	5.24083	6.49634	2.6532	2.74035	9.78345	16.728	10.5236	13.2127	9.51016	6.20726	9.34559	11.7789	9.88008	5.3926	7.29197	0.337633	0.312814	0.669912	0.325127	0.448683	0.393018	0.976307	0.471854	0.400702	0.226984	0.384106	0.332098
ENSMUSG00000103570	0.959531	1.62547	1.06963	0.488414	2.44483	0.56718	1.6361	3.35054	0	4.48729	4.96569	3.70076	0	0.494493	0.660715	0.851189	1.11391	0.682519	2.92463	0.578298	0.602457	2.9156	2.29044	1.91735	2.22859	2.73553	1.5046	1.21915	1.20483	0.967588	1.56533	1.08009	1.73451	0.881332	0.567935	0.535883	0.983536	0.528367	1.46565
ENSMUSG00000025781	5.12171	4.52743	6.4668	5.59779	8.38856	5.06028	5.08514	4.0646	5.49935	4.53927	5.26348	4.92164	6.04133	5.82334	4.68817	5.23846	3.67147	4.21799	4.05046	3.5739	3.22678	3.67878	3.55098	3.61303	3.58494	2.80054	3.65051	3.46025	3.59886	3.73549	3.99235	3.94144	3.68138	3.87318	3.71785	3.80487	3.5044	3.70977	3.48586
ENSMUSG00000086491	0.887062	1.98887	0.555235	0.651937	1.28663	0.52875	0.632172	2.50532	0	1.07132	4.78705	5.0518	0.81245	0.352944	5.65902	1.04149	0.616571	0	2.62086	2.83035	1.4743	2.08101	3.61212	2.40617	1.84769	3.77311	0	0	0	0	0.091204	0	0	0	0.308848	0.174851	0.0891426	0	0.108686
ENSMUSG00000037197	2.11546	2.09066	2.19333	2.27437	2.21122	2.00966	2.33697	2.29585	1.34124	1.91789	1.78496	1.76465	2.69511	2.65514	2.35521	2.10353	2.15218	2.11604	1.85826	2.49449	2.00317	2.35809	2.36476	2.09414	2.07823	2.19011	2.52392	1.57035	2.04364	1.91295	1.9593	2.12151	1.60122	2.11202	2.05851	2.29228	2.03286	2.37408	2.19118
ENSMUSG00000058594	2.89503	2.63564	2.48301	2.64516	2.73943	2.94292	3.01176	3.26638	4.01853	3.67546	4.6239	4.50299	2.22242	2.6311	3.66103	3.04149	1.97245	3.90208	3.58595	3.94524	2.22869	2.13615	3.74627	3.6191	3.43675	3.03471	4.14439	1.18446	1.08533	1.06918	1.13343	0.985936	1.06816	1.33378	1.50071	1.26669	1.14981	1.16134	1.36348
ENSMUSG00000102900	0.703238	2.69357	0.565939	1.06239	1.17301	0.602569	1.39213	1.08335	2.29996	0.849312	1.63479	0.927971	1.43131	0	1.49544	0.619247	6.66312	3.31026	1.81137	5.79654	1.94797	0.471361	1.57991	2.909	2.17358	2.57309	1.29731	0.525597	0.876527	2.15524	2.74755	1.5965	2.34529	0.759913	1.34665	0.831701	0.989376	3.92933	1.89559
ENSMUSG00000057914	1.53863	1.87431	1.3624	1.54307	1.61187	1.96626	1.97447	1.747	1.9962	1.88097	4.27023	4.43012	3.64813	5.25183	3.98578	1.4891	2.50341	6.78827	4.02543	5.59498	2.38046	2.39581	3.89992	3.12012	4.40336	2.2385	2.784	0.374789	0.242902	0.288995	0.242396	0.275838	0.237088	0.326793	0.313606	0.299811	0.403142	0.383363	0.339526
ENSMUSG00000075525	13.4927	8.51639	16.1716	13.4477	14.7154	18.6242	9.78004	4.90775	22.842	29.5962	22.7057	24.0998	25.1381	56.3294	27.9915	10.6457	12.1564	19.3794	13.8124	30.4945	11.4041	15.7686	12.9381	13.1616	17.9808	3.36244	4.0687	7.69256	6.92344	11.3383	8.76819	13.3521	9.38083	17.4774	13.8222	19.4183	16.8445	16.4312	16.5741
ENSMUSG00000104153	0.492615	1.56469	0.873631	0.712352	1.21467	1.50793	2.04464	1.97099	4.19801	2.87967	1.73819	2.03565	3.19586	1.22968	1.90803	0.341401	1.48074	4.38	2.61702	0.742233	1.15986	0	2.09048	1.96397	2.368	2.68113	2.57482	0.086931	0	0.0689933	0.0717522	0	0.202382	0.0942643	0.121489	0.0687795	0.280522	0.0847685	0.0855058
ENSMUSG00000104034	4.04724	3.27444	1.97335	2.01416	5.27218	4.59443	4.52297	3.66641	6.44438	7.3165	16.3823	15.5074	6.47333	15.1265	22.0845	4.19146	6.93362	29.7387	13.4243	24.1621	8.63022	4.7857	11.8483	7.65883	14.2178	3.14681	4.78965	0.970246	0.539354	0.385021	0.133472	0.552586	0.376468	0.175349	0.903967	0.127943	0.391367	0	0.95434
ENSMUSG00000104106	1.24643	1.75091	0.897622	1.02865	1.4278	1.60572	1.55015	1.97769	1.06211	0.447781	5.43	5.47319	3.80331	4.96301	4.7813	1.14814	3.04775	9.7211	5.11279	6.89101	3.11188	2.96354	4.82604	4.00335	5.45207	2.32234	4.38601	0.249398	0.192554	0.214431	0.182979	0.197278	0.161283	0.31551	0.28077	0.142511	0.29621	0.283727	0.211239
ENSMUSG00000103885	1.89117	3.13126	0.856316	1.20096	2.43079	2.49738	2.27494	2.19537	3.47561	0.344219	2.89635	4.32316	6.0562	9.13697	9.28181	2.14166	5.0048	19.7486	9.32781	5.45641	2.6527	2.75096	7.52382	5.8911	7.53771	3.37884	2.52379	0.340832	0.663132	0.270503	0.14066	0.194114	0	0.646771	0.238162	0.0674163	0.0687405	0.747795	0.167622
ENSMUSG00000083305	1.41144	1.55186	0.99025	2.41156	0.40157	1.7878	1.89999	1.4217	0	0.18576	14.098	14.3571	1.69049	7.13397	10.4665	1.62529	5.33423	19.6932	5.4533	9.32454	5.11267	3.09286	5.44251	5.38207	8.55722	1.77276	11.9173	0.229915	0	0.182474	0.189771	0.523776	0	0.24931	0.321314	0.363817	0.556444	0.224196	0
ENSMUSG00000103050	1.08408	2.43905	0.823961	0.564355	1.00241	1.5734	0.668856	2.07017	0	1.54566	7.96914	9.06627	3.04765	1.96411	3.11034	1.35236	0.814656	4.33752	2.93777	3.87935	2.55247	1.80144	4.8161	2.89005	3.7923	2.42333	0.354146	0	0.212692	0.151832	0.157903	0.21791	0	0.207445	0.267357	0.0756806	0.231501	0.373095	0.376341
ENSMUSG00000087086	2.17992	2.10287	1.62924	1.98945	1.97089	2.38281	2.14651	2.14968	2.20841	2.67295	4.91708	5.41921	4.29508	6.32314	5.61506	1.80621	4.12988	9.00204	5.67994	7.09825	3.26967	3.63392	4.71212	4.13025	6.21124	2.36035	2.50038	0.418882	0.152068	0.20354	0.169343	0.146061	0.129362	0.157586	0.215045	0.142036	0.213791	0.275086	0.151352
ENSMUSG00000102673	1.44423	3.44048	0.42219	1.3109	1.02725	3.02544	3.21529	2.90945	5.95618	5.22708	5.17437	5.24664	7.11123	6.81663	2.29494	2.40218	5.56179	12.1497	9.80075	17.0737	2.61573	5.69648	7.33687	6.2115	9.00982	4.79401	10.0167	1.05866	0.261555	0.373426	0	0.535944	0.273848	0.382654	0	0.372269	0.569371	0.458809	0.5785
ENSMUSG00000051154	5.22878	5.06237	9.98849	9.82058	11.6519	5.63133	5.38248	3.1732	12.909	7.55872	5.64344	6.0414	5.56295	5.05245	2.26231	4.6973	4.50384	8.35341	3.56507	3.41253	2.89674	2.86749	2.91453	3.48131	2.92242	3.02193	0.438449	5.26983	5.85893	6.10917	6.20685	4.38397	6.20321	5.39335	5.21326	5.15328	4.92012	6.12029	5.76585
ENSMUSG00000026739	3.06712	2.8444	6.36392	4.21121	3.82278	3.40288	2.92327	2.51625	4.99006	2.71957	1.5009	1.51987	2.98229	2.41205	2.7363	2.34595	2.0815	2.09009	1.98945	1.82153	2.42474	1.14795	2.1109	2.04536	2.00105	1.80161	1.66749	2.37043	2.55636	2.57739	2.36741	2.51107	2.01427	2.26195	2.84897	2.85073	3.07883	2.28835	2.16836
ENSMUSG00000043415	1.29175	1.2671	2.22349	1.45041	1.82677	1.17902	2.30145	1.65831	3.88524	1.88509	2.09129	2.19798	0.262911	0.807654	2.22369	1.51663	2.52818	1.01342	1.61469	0.171733	3.57815	0.432913	0.846441	1.27016	0.976442	0.886203	0.595746	4.02271	4.02516	4.40585	3.38672	4.03226	3.09051	2.52999	5.17212	3.69199	3.95923	4.86407	4.66898
ENSMUSG00000086418	0.668987	1.46087	0.762698	0.386959	0.618584	0.529606	1.20073	2.85917	0.276749	0.143074	0.393419	0.131642	0	1.23899	0.287908	0.741813	1.71619	0.892226	2.54882	0.629985	2.36269	1.90571	3.10508	3.24555	2.4835	3.01254	4.15232	2.3611	2.03441	1.59282	2.04628	1.94984	1.92389	0.83209	0.907422	1.21426	1.09525	1.84189	1.74179
ENSMUSG00000036591	1.65623	2.21502	1.70637	1.7491	1.83357	2.0066	2.39474	2.37995	2.14775	1.94189	1.95846	1.99957	2.66371	2.3808	2.17739	2.82433	18.7622	7.23175	5.99125	5.88621	11.4265	18.3248	4.4659	5.50958	4.99326	3.69174	4.2401	404.748	502.581	518.193	575.87	565.037	547.412	501.313	493.037	563.108	557.7	497.798	533.925
ENSMUSG00000075514	2.73548	0.724056	2.42562	1.1867	0.843127	1.15496	1.68773	1.24373	0	0	0.160868	0.672852	0	0	1.76587	4.36031	11.2705	3.6483	3.96333	2.0608	4.29378	8.4418	1.54173	3.02211	3.12461	3.10171	2.68086	30.653	28.9811	34.289	27.0938	28.8673	30.0622	46.0633	24.9611	29.9815	30.5704	26.3601	26.5894
ENSMUSG00000048550	2.67656	2.3186	3.30248	2.92748	2.48562	2.65643	2.29282	1.66896	1.84062	2.59698	1.56995	1.76475	1.78404	2.03769	1.11699	2.27413	0.857504	1.42171	1.44002	1.78073	1.746	1.65035	2.03749	1.81662	1.63454	2.29729	1.90772	1.59487	1.80044	1.36315	1.62018	1.98435	1.37095	1.72941	2.16031	1.26186	1.34603	1.60305	1.56873
ENSMUSG00000084071	20.1741	11.1884	22.635	26.8948	19.3451	14.3992	14.6562	4.89202	26.0704	38.8996	9.9432	6.42733	1.10798	17.6373	22.0501	5.32626	0	0	0	0	0	0	1.01918	0.18458	0.182889	0.746943	0	10.8498	14.3244	6.45827	8.39565	11.5862	6.3148	2.94127	8.52917	8.04782	4.92354	7.27369	6.66997
ENSMUSG00000085680	1.68198	1.62788	1.6935	1.49163	1.82484	1.25322	1.4544	1.80515	1.07662	1.76728	1.81537	1.92044	1.79384	2.18359	1.83947	1.68516	1.23063	1.98462	1.59788	1.73523	1.37909	1.53324	1.88939	1.64018	1.51214	2.03397	1.55143	1.62586	1.13674	1.32363	1.36964	1.20281	1.19992	1.3268	1.8037	1.75053	1.50771	1.49552	1.2365
ENSMUSG00000045967	1.42126	1.57367	1.25138	1.32202	1.32564	1.56108	1.64888	1.55951	1.68842	1.63888	2.85578	2.91462	2.10542	2.57354	2.23342	1.39264	2.0285	4.04273	3.14202	3.64494	1.75744	1.65099	2.98157	2.73911	2.98424	2.23614	2.47604	0.777029	0.673496	0.667466	0.674255	0.635647	0.59803	0.635535	0.726241	0.811404	0.78923	0.79033	0.666999
ENSMUSG00000083563	1.81067	10.8388	4.44619	3.96376	56.581	2.4699	13.6869	9.42308	4.83997	0.953208	3.53848	4.02892	4.09631	0.134585	9.71059	3.93833	5.19722	0	1.34534	0.314789	7.21466	1.58707	1.82859	1.56553	1.15344	1.84101	0	2.50705	1.80355	1.52156	1.09551	2.35174	1.20165	0.959482	1.44269	1.86689	1.07075	2.15707	0.580222
ENSMUSG00000026787	9.60957	6.44933	10.6949	9.05949	8.71945	8.45247	7.71578	5.10785	10.4873	7.37432	8.39499	8.43883	7.14749	9.62352	6.91314	8.92939	3.56745	6.0227	3.0384	3.12153	3.11055	4.39632	3.0544	2.09672	2.41104	2.18861	1.742	8.9301	9.74104	9.28001	8.75107	9.98725	8.60019	9.49037	9.90322	10.0763	9.91769	8.62114	9.6999
ENSMUSG00000081648	2.60679	4.86447	1.18878	2.21652	2.41039	1.52712	2.80727	5.97354	0.0647033	7.91658	0.827825	0.38472	2.25489	3.96725	1.34624	2.60151	0.932178	2.086	3.44116	3.24036	1.84131	0	4.92616	2.36656	4.09424	5.11776	3.06569	0.966035	1.38089	0.328585	0.68345	0.471589	0.803216	0.44894	0.385733	0.982702	0.779336	0.269144	0.54297
ENSMUSG00000004113	1.99699	2.24881	1.26878	1.16949	1.35096	2.09435	2.18076	2.82489	1.52927	2.4377	2.80805	2.80285	3.48987	2.87423	3.90174	1.97316	2.13978	4.22392	3.63421	3.83848	2.30323	2.35555	3.71761	3.96219	3.45324	3.76093	4.18436	0.816874	0.687106	0.757315	0.735644	0.852252	0.809324	0.775642	0.781731	0.735727	0.810192	0.758887	0.747196
ENSMUSG00000026974	1.92698	2.00312	2.04379	1.45305	2.51611	1.18712	2.14592	2.46592	0.713095	1.85827	1.49585	1.55122	2.09113	2.08205	2.32204	2.03962	1.28011	0.841092	1.25214	1.78164	0.247476	1.14776	1.85385	1.48434	1.73087	2.12481	3.15895	1.37257	1.56725	1.6193	1.97493	1.71133	1.46818	1.4079	1.71083	1.77571	1.84051	2.13424	1.75144
ENSMUSG00000036850	14.4629	10.4406	22.3183	19.1651	22.9642	11.3802	9.73451	7.891	22.083	16.4967	15.4643	16.6878	9.28811	22.2333	10.7511	24.4205	10.4937	8.7678	6.63216	2.97158	15.4786	3.74545	5.84111	6.12611	5.38163	6.81528	6.01328	20.882	14.7037	17.1256	12.8312	19.5573	16.7452	19.876	15.8887	19.2754	16.2848	14.9325	15.2907
ENSMUSG00000006476	3.70975	3.86763	3.6348	3.10924	2.41129	3.41233	3.02347	3.71764	3.0568	2.1373	4.38109	4.18631	5.47924	2.12153	5.47386	3.421	9.50311	5.45255	6.36215	8.9547	8.19983	6.11064	4.24694	6.58956	6.56522	5.28808	7.81548	6.7603	6.23859	6.38328	7.7854	7.82215	7.80704	5.8239	5.67611	6.53264	6.76873	6.74846	7.01743
ENSMUSG00000036752	11.1276	8.46659	12.413	11.4242	9.80675	9.00352	10.1381	7.6641	2.18439	18.9662	3.22471	5.54495	3.65988	6.66403	7.42922	17.3121	26.392	6.5458	5.34009	3.63375	20.7209	15.9097	3.40022	4.82885	5.2679	4.53981	7.9614	30.6423	35.7611	38.1147	41.4877	39.292	49.3315	26.9121	24.417	31.4748	23.9252	29.9674	30.7569
ENSMUSG00000044628	2.8935	2.89334	3.50245	2.52911	3.56733	4.41163	4.68847	4.32681	0.0531998	4.58387	2.94947	3.79585	6.76709	3.98679	3.50517	1.24775	7.16461	1.42928	2.07027	5.32852	6.56042	5.80034	1.36433	2.74885	2.54005	2.66638	6.30162	14.1837	12.7415	15.7597	14.7041	12.1494	15.1895	17.7179	13.3205	14.9927	14.0056	12.6137	13.7279
ENSMUSG00000006471	0.998922	2.12033	0.68623	0.966705	1.43286	1.42952	1.73257	2.20102	0.696147	3.1388	1.34209	1.08867	2.40943	1.51282	2.84395	1.23015	2.16835	4.1505	4.36664	3.60355	2.17104	1.42279	3.40092	4.62291	4.24044	3.4876	7.07876	0.671213	0.520111	0.338998	0.453284	0.67188	0.615583	0.507278	0.739063	0.482783	0.393813	0.654515	0.38012
ENSMUSG00000026966	5.14921	9.15414	7.36003	10.6157	10.8964	4.62397	7.13843	7.88314	15.337	4.47072	1.19318	1.6333	7.44565	8.09458	4.23361	6.64718	3.82367	4.91999	1.78161	3.12653	2.89523	4.81647	2.26259	2.17066	4.12598	2.62924	1.20511	6.67264	2.89505	4.64995	4.43291	5.19062	4.92555	5.47076	6.59589	6.69579	5.51436	4.91966	5.28261
ENSMUSG00000026965	2.21788	2.55591	2.40989	2.53426	3.49448	2.94112	2.673	2.8308	1.86813	4.64399	4.71242	4.6416	3.17208	3.92256	2.53613	2.01096	2.44492	2.56287	2.94401	2.38867	2.79009	4.01432	2.91785	3.63677	3.12787	2.77655	1.88326	4.35753	4.86349	4.35998	5.05214	4.53861	4.77628	4.55965	4.26522	4.54769	4.54127	4.31526	4.13599
ENSMUSG00000026961	1.01986	2.15959	1.16272	0.530922	0.628682	0.376776	1.60168	1.66931	0	1.5995	2.99881	1.90652	8.38077	0.98547	1.46304	0.989524	4.22838	4.98735	6.95038	2.30497	2.40126	3.87365	4.46316	4.40893	3.93168	3.83265	0	0.53992	0.600276	2.14255	0.891292	0.615002	0.628488	1.95155	0	0.854366	0.725956	0.701985	1.23916
ENSMUSG00000026959	9.49292	6.20496	7.27643	8.50907	6.49832	11.3843	8.58983	6.60677	13.4223	8.37392	13.0187	12.7683	14.7148	16.0663	13.24	8.51776	16.8773	25.9055	14.2567	14.6736	18.0907	13.5484	9.19176	15.8862	13.6101	8.34873	16.4758	20.1187	17.0132	17.8849	17.8145	16.2352	20.9662	20.025	19.4758	18.6083	19.6564	19.9355	18.4685
ENSMUSG00000085830	15.6241	8.95853	11.6947	13.8686	9.22676	18.1189	13.3636	9.62914	25.5903	14.0945	21.5591	20.491	19.59	24.8922	23.435	13.4698	29.4454	46.778	20.4366	22.0895	29.5873	24.1034	12.2207	21.4161	19.019	9.98767	25.616	44.7946	39.217	39.5642	40.1945	36.104	47.4962	45.1107	45.7428	42.3892	46.8236	44.3145	41.9081
ENSMUSG00000026958	1.68612	1.46442	0.720865	1.33493	1.81893	1.41825	1.8087	2.93234	0.706239	0.90151	2.86318	3.98149	1.77755	2.39297	0.544233	1.00787	1.96614	4.35699	3.85105	2.85807	2.2331	3.45228	3.03959	3.82683	2.63317	3.01118	1.65245	1.06001	1.1785	1.23978	0.782827	0.635482	0.649417	0.665459	1.01359	0.838676	0.495086	0.870433	0.987756
ENSMUSG00000015094	2.21682	3.1332	2.22504	1.59025	2.78538	2.23694	1.97039	3.26392	1.01096	1.8329	2.03598	1.89099	3.32133	2.00883	1.51551	1.72894	2.01191	3.56486	3.46288	2.68489	3.69611	2.65893	3.33365	3.86396	3.61047	3.91733	6.90229	2.89749	2.3224	2.74527	3.09606	2.58405	3.0329	2.6548	2.32288	2.06146	2.48248	2.10263	2.45232
ENSMUSG00000026944	3.97557	3.44545	3.60289	3.15477	3.30326	4.33492	3.5848	4.29673	1.92779	2.38485	4.76141	4.93076	4.06287	4.77961	5.57398	3.93324	7.67027	7.81226	7.16319	8.09028	7.81529	8.43585	4.70824	8.1877	7.72548	5.60022	9.61026	7.63775	7.67432	7.72075	7.70717	7.37854	7.42001	7.54725	7.62429	7.39695	7.19015	7.15656	6.71045
ENSMUSG00000015090	0.354568	1.68932	0.0979966	0.492219	0.516619	0.163314	0.564077	2.04005	0	1.10299	2.91163	2.66399	1.39411	0.498344	0	0.375296	5.79335	4.12701	5.81179	11.2189	6.67864	8.81493	3.97537	3.80883	4.63918	4.48613	2.77991	0.40955	0.227666	0.325042	0.338039	0.233251	0.238366	0.444098	0.0953932	1.08011	0.1652	0.199681	0.402836
ENSMUSG00000015083	1.99835	2.39418	1.17245	1.50875	1.46959	1.70967	1.65178	3.59609	2.57578	0.359899	3.06788	2.52496	2.72934	1.86321	2.29338	2.50746	1.89688	5.04984	2.82196	2.2186	1.32073	1.39819	2.65008	2.99081	2.68309	3.35285	5.4974	1.11362	2.22859	1.82658	0.919172	1.18391	1.98765	0.966048	1.45256	1.46848	1.37754	1.66507	1.38746
ENSMUSG00000015095	6.08386	4.632	6.32127	6.35802	3.82056	7.50406	7.30016	5.02256	6.26653	5.37996	5.53153	6.13381	5.16402	7.48598	7.17818	6.06395	5.83834	6.07792	5.17949	3.70787	8.15473	8.43823	3.4629	5.54257	4.4637	3.64961	8.75376	8.87838	8.85159	8.11865	7.96538	7.9695	7.91958	9.3134	8.02462	9.04792	8.95315	9.17508	7.92599
ENSMUSG00000015092	7.89947	7.26108	8.99637	9.16788	11.6806	7.68938	6.08619	4.15752	7.99423	5.95375	2.90384	3.41877	3.47147	6.28318	4.80979	8.32285	7.72451	2.30358	3.79464	3.90365	8.85111	6.36738	2.5061	3.20636	3.22051	2.98213	1.7923	15.491	16.2658	15.6669	14.4288	13.6015	16.0285	18.4892	14.9589	15.3631	16.9232	16.2595	15.6602
ENSMUSG00000036504	4.97516	3.14148	2.59685	4.45186	6.79887	2.58145	3.63103	4.44779	0.952202	1.6409	2.03044	2.61854	1.8666	3.06978	3.71473	5.98203	3.28047	7.99441	3.47389	3.79325	3.38718	4.43959	3.33861	3.24779	2.73875	2.65654	7.04939	5.71202	6.77392	4.23115	3.8765	6.21718	4.87594	6.19387	5.67661	5.72449	7.47536	5.81748	6.24264
ENSMUSG00000029419	3.88511	2.39799	1.86973	2.36696	2.25897	4.51276	3.26581	2.4437	4.78372	3.86057	6.17784	6.0092	7.30829	4.16393	3.73829	3.61198	8.31415	11.2229	6.06325	8.819	9.26731	6.37943	4.84619	5.30026	5.87183	3.45605	4.52249	12.7899	8.18825	10.9491	10.1119	8.30728	11.9187	10.947	12.4517	10.8583	12.9265	9.31873	10.99
ENSMUSG00000097872	4.9546	2.85466	2.36454	2.92718	2.5286	5.73572	4.18785	2.66552	6.20039	5.24389	7.44826	7.04688	8.69111	5.41101	5.03813	4.71458	10.4191	15.2443	7.89453	11.2499	12.1539	8.66531	5.94091	6.38919	7.17298	4.04939	5.23961	17.3239	11.0138	14.8337	13.6143	11.2284	16.1894	14.4991	16.5042	14.6333	17.3222	12.6578	14.5439
ENSMUSG00000015087	4.12173	3.79891	4.68467	4.29872	3.34438	5.55743	4.66247	4.08794	3.91212	5.10314	3.0129	2.84413	6.05777	6.20851	4.61163	4.51897	6.57755	8.14725	6.0934	7.17013	6.43663	7.09051	4.48131	5.96261	5.44537	4.23143	5.45758	6.05708	6.01905	6.26075	6.27515	6.19724	5.83396	6.93616	5.9055	6.22721	6.27746	6.69914	7.17042
ENSMUSG00000026939	1.16529	3.26068	0.801333	0.962906	1.57349	1.5463	1.64334	3.26976	0	0.0949398	0.391593	0.458608	5.27992	1.60857	2.67466	1.47674	2.10509	1.48014	3.2159	0.250824	0	2.21301	4.50354	4.28599	3.92981	6.42856	6.09081	1.29258	0.391928	1.30564	0.193979	0.936935	0	0.12742	0.49266	0.557827	0.473987	1.03125	0.115581
ENSMUSG00000087612	1.05731	1.63498	1.03624	1.17809	1.68088	1.21589	1.5731	1.21447	1.24312	0.571259	2.5526	2.10246	0.914581	0.645257	2.0596	0.925588	1.14206	1.33592	1.45127	1.50923	0.262046	1.90226	2.14748	1.70003	1.87515	2.40134	0.654443	2.47467	2.7513	2.61871	2.43163	1.74497	2.26334	2.49175	2.22328	3.4031	2.42421	2.52802	2.31819
ENSMUSG00000049086	3.28368	3.30282	3.74366	2.65911	4.31827	3.6047	3.38888	1.19439	4.89027	2.24726	1.0814	1.16308	0.18936	2.53836	2.63793	2.5488	3.13128	1.16785	2.67836	4.45283	1.03086	5.61245	2.87404	2.64984	3.12567	3.06376	2.5745	9.73504	10.3079	9.93377	9.37443	6.60048	8.63387	9.04822	8.09823	12.8372	9.16255	9.9449	9.11946
ENSMUSG00000058740	2.04972	2.41873	1.05559	1.357	1.2161	2.1065	2.04483	2.80713	1.9567	2.45384	3.98723	4.06445	4.31395	3.78963	3.03267	1.79487	2.77766	5.2727	3.8644	4.89559	3.08422	3.22575	3.66682	4.71681	4.57895	3.80401	4.29986	1.40785	1.11006	1.1074	1.17237	1.04212	1.13792	1.15062	1.27859	1.31551	1.14925	1.09174	1.11768
ENSMUSG00000026933	2.04345	2.36737	2.16887	2.02171	2.0728	2.19356	2.39407	2.69991	3.00348	2.40037	2.59624	2.59943	1.9028	2.62289	2.80891	2.50157	2.54284	2.48128	2.63907	2.5332	2.10045	2.48699	2.84234	2.90949	2.87957	3.03536	2.89935	3.50781	3.44218	3.17484	3.66496	3.55421	3.4395	3.91752	3.84736	3.63129	3.9436	3.79055	3.625
ENSMUSG00000087515	1.27483	0.539897	0.193787	0.47193	0.209561	1.2918	0.343217	1.85479	0	0	0.599762	0.401372	0.882186	0.246367	2.19456	0.848163	3.48842	0.453395	1.42291	0.384161	12.8067	3.87365	1.1496	0.685834	0.533932	1.12336	0	3.95941	3.40156	4.85645	4.75356	6.76503	4.39941	2.73217	3.77278	5.12619	2.90382	4.3874	2.47832
ENSMUSG00000087679	3.16286	2.71892	3.33023	4.12891	2.86196	4.02461	3.04675	2.59641	3.05379	1.68797	3.72687	3.70003	1.7068	6.42084	5.84434	3.23368	3.84377	0.4644	1.75641	1.83627	3.27939	4.62895	1.20059	1.1039	1.44181	1.85003	2.95752	4.66999	4.85045	4.77926	4.26032	4.40951	4.64925	4.46426	3.26323	4.37551	4.75889	4.97324	6.34618
ENSMUSG00000087595	1.29373	0.684879	1.72078	2.76881	0.398753	0.819351	0.72564	2.11759	0.749275	2.02903	5.32575	5.728	0.186514	6.25053	1.11355	2.68982	2.81603	0	1.31905	0	2.03073	6.75657	1.5441	1.18072	0.800461	1.3412	5.0716	4.56606	3.29971	4.16746	3.39191	3.38066	2.12603	2.97074	4.78591	2.16759	2.76271	4.45247	4.71576
ENSMUSG00000075467	3.53258	3.21198	2.29553	2.75148	2.49346	2.56175	2.72251	3.23683	2.06154	2.2146	2.35973	2.32419	3.5922	2.8402	4.54928	3.40881	4.37709	2.73333	2.79571	5.11946	2.28571	4.91633	2.91809	3.35742	3.21885	3.39662	1.05711	2.56969	2.79346	2.94588	2.73374	2.79695	2.39298	3.21992	3.99026	3.65964	3.68545	2.50577	3.08925
ENSMUSG00000036281	1.28713	2.15877	0.927998	0.910106	1.34217	1.51225	1.6031	2.70402	2.41251	1.54359	2.28354	2.32921	1.80013	2.68505	3.06475	1.37055	2.19943	5.67934	3.74911	4.37711	2.4924	3.08404	3.42657	4.57628	4.43473	3.67571	3.53671	0.624097	0.6089	0.505426	0.462561	0.710885	0.504083	0.718177	0.409398	0.594555	0.482932	0.583731	0.70156
ENSMUSG00000085767	5.35608	3.64879	3.55794	3.7177	2.79714	5.42013	3.74997	4.98277	7.85542	5.08558	4.92486	4.93354	6.93092	5.11996	7.4899	5.89934	5.54567	10.8013	7.82264	8.3081	6.22091	4.33595	5.59851	7.04366	6.8233	5.38142	5.6291	3.04079	1.75797	2.172	2.53494	2.07819	2.54851	1.68162	2.93222	2.40586	2.50218	2.52037	2.5423
ENSMUSG00000026927	6.83722	4.48504	4.60669	4.73432	3.52245	6.96593	4.64637	5.69472	8.01803	7.43135	5.66415	5.71314	7.05708	6.14387	8.13094	6.75745	6.14193	12.687	8.68853	9.40597	7.15476	4.98684	6.01843	8.12006	7.48916	5.95811	5.56774	3.49726	2.02187	2.52581	2.91548	2.35032	2.97179	1.97198	3.37239	2.79469	2.87779	2.89872	2.92393
ENSMUSG00000026926	4.56147	4.01729	5.10588	4.94113	5.82823	5.13871	4.24242	4.16299	5.72278	3.23999	4.74074	4.2595	3.96961	4.88848	4.44967	4.16138	3.66205	4.86689	3.38236	2.62418	3.90544	3.46508	3.06855	3.64114	3.77357	3.23496	3.03445	4.06868	4.65368	4.27454	4.66291	5.33466	5.58792	4.22146	5.19523	5.37293	5.00619	4.59541	4.46264
ENSMUSG00000026924	1.78594	2.27289	1.25457	1.27512	1.44195	1.64901	1.93867	2.72311	1.48061	1.79531	2.66495	2.72272	3.17292	1.97847	2.31875	1.81533	1.52392	1.42754	2.57887	2.21525	1.47245	1.85001	3.01911	3.01551	2.75606	3.43645	2.89946	1.57899	1.6918	1.6069	1.76049	1.59551	2.06776	1.69148	1.69061	1.63214	1.86452	1.73218	1.7222
ENSMUSG00000015776	2.00649	2.74489	2.76318	2.3304	2.37578	2.15148	2.83471	4.37897	1.16372	3.26301	2.5796	2.60355	3.09319	3.64729	2.46231	2.24694	1.45788	0.741874	1.98286	2.42456	1.3097	2.8296	3.36692	2.24441	2.46211	2.90392	2.95937	1.85104	1.54347	2.0033	1.84035	1.82093	1.56704	1.45977	1.35224	1.39797	1.32361	1.35374	1.65518
ENSMUSG00000062647	7.66433	6.62108	9.82618	9.96748	10.9548	5.62744	5.55542	6.34144	6.27154	7.42117	1.72365	2.486	7.57679	7.81279	4.92955	9.59603	14.1161	3.59451	4.06761	5.32985	13.088	8.63725	3.92037	3.00992	3.24691	3.1433	2.64134	23.2751	22.6051	20.5249	22.965	26.4102	24.8094	29.3966	22.3083	22.5074	24.4603	20.2613	20.7884
ENSMUSG00000015790	4.33797	5.85865	6.69802	5.71384	7.917	4.32652	4.1842	6.48542	2.9165	8.35702	4.53169	4.51678	4.78649	3.86163	1.94041	4.37464	3.65373	2.73333	4.31106	4.47749	3.21693	4.0867	2.98961	3.72114	3.19934	3.31974	5.35604	4.0506	3.86006	3.61663	4.23887	4.69628	2.94691	3.76483	3.23477	3.77711	4.14306	4.0909	3.98419
ENSMUSG00000014873	4.76385	5.50639	5.07766	5.12626	5.52572	5.01653	3.83249	4.18327	8.2001	5.49805	6.48498	6.48984	3.95008	5.63825	8.63748	4.92299	3.08538	5.71442	5.22768	4.71441	3.45122	1.76658	4.68766	5.83306	5.40934	4.3615	4.86211	2.98462	3.451	2.17926	2.75911	3.53566	3.40473	3.04221	2.91978	2.9754	3.65987	2.79396	3.46412
ENSMUSG00000014867	1.58035	2.0177	1.77228	1.66153	1.36577	1.80549	2.35678	2.70507	1.5998	3.30031	1.67287	1.68294	2.30516	0.718615	1.21356	1.3014	1.35861	1.07452	1.79086	1.57576	1.38623	1.7213	2.54572	2.19248	2.18124	3.08995	2.42948	1.82093	1.78739	1.95296	1.70609	1.98072	1.90958	1.86781	1.58191	1.85606	1.58812	1.61567	1.85562
ENSMUSG00000052406	5.29826	2.90479	4.13273	3.99496	3.07609	4.16134	3.66644	3.14564	3.61216	3.29944	3.08658	3.26271	4.59162	3.57315	3.06305	5.39004	4.09868	5.0909	4.17988	4.76284	3.74476	4.30417	3.88352	5.07657	4.41691	3.92628	4.75408	2.69441	2.59776	2.87352	3.2143	2.56558	2.20528	2.35106	2.73589	2.6148	2.64918	2.81212	3.08504
ENSMUSG00000109946	3.45802	6.75226	4.09322	6.80725	5.17189	5.70848	4.34971	2.59808	0	3.97662	4.08053	5.08673	7.06121	2.35542	3.70831	3.20586	1.76275	2.11696	2.95684	0.512485	5.87284	6.45948	2.1651	2.84281	2.91389	3.61429	6.66683	4.56173	3.06969	2.57242	4.55789	4.23892	2.51527	4.16551	4.52972	4.36906	4.74541	4.33119	3.54232
ENSMUSG00000026833	1.7246	2.26358	1.08113	1.0091	1.23356	1.10668	1.8841	2.55689	0.735847	1.39487	1.33976	1.53471	1.92824	0.826338	2.06591	1.75904	5.74386	3.66495	3.9337	3.85265	6.658	2.72844	3.561	5.35323	3.67288	4.25103	5.58734	3.32609	4.36903	4.89627	4.7981	5.36321	5.08028	2.01607	2.23558	2.84651	1.83593	3.56121	2.55312
ENSMUSG00000035829	1.17368	2.00132	0.741816	0.857538	1.21853	0.774615	1.5134	2.58841	0.0122661	0.824371	0.714922	0.51053	1.00455	0.716273	1.19099	1.37679	1.55972	1.25226	1.90933	3.12728	1.62896	1.75969	2.14299	2.07228	2.06741	3.02585	2.80902	1.09881	1.51251	1.47423	1.70593	2.47343	1.33997	1.87236	1.17	1.63525	1.07641	1.04596	1.33813
ENSMUSG00000035772	2.76506	3.78752	3.41508	4.29433	4.34645	3.6118	2.88466	3.46983	3.43158	1.06444	0.39026	0.489692	1.61446	2.8722	0.059499	2.01211	2.51492	0.921938	2.58177	2.18724	1.62758	4.52911	3.19015	3.24738	2.32932	3.43982	0.812955	4.17193	4.15006	5.40229	4.16843	5.25231	4.08951	4.60323	6.13728	4.51691	3.66089	4.13952	3.74358
ENSMUSG00000026812	2.23421	2.25145	1.71285	1.82745	1.59374	2.26642	2.24188	2.64722	1.88666	2.06795	2.84623	2.91767	2.66875	2.81048	2.93371	1.85269	2.32873	2.80448	2.89543	3.36957	2.17114	2.35677	2.964	3.14069	2.9864	2.84945	3.24323	1.77934	1.63332	1.47012	1.61175	1.51229	1.73132	1.84038	1.61315	1.71824	1.6931	1.57046	1.47193
ENSMUSG00000035666	1.92411	2.29893	2.34531	2.4106	2.26203	1.97313	2.27737	2.24911	2.50769	2.35436	1.71517	1.87788	2.76192	1.57718	1.75356	1.78348	1.25589	1.23939	1.94099	1.07706	0.953751	0.678778	2.45525	2.11857	2.12638	2.22784	1.49454	1.84174	1.85128	2.01235	1.75964	1.69553	1.61524	1.62778	1.86872	1.84643	1.88269	1.4023	1.35246
ENSMUSG00000043535	2.81674	2.54157	3.0654	3.02109	3.41353	2.83251	2.87981	2.24782	3.18692	3.13914	2.33166	2.38635	2.00221	2.69143	2.94238	2.6434	1.7747	2.19591	2.53529	2.5531	1.79055	1.85087	2.40719	2.6035	2.36142	2.44123	2.47468	1.76676	2.05553	1.84582	2.06481	2.13712	1.90643	2.19131	1.87915	2.12462	2.24834	1.96294	1.97617
ENSMUSG00000079499	0.367731	0.865202	0.507231	0.302513	0.520533	0.267395	0.89836	1.57535	0	0.675767	1.23026	0.932658	0.518368	0.697501	0.91438	0.430416	1.31287	3.6329	2.90295	1.41595	1.2827	2.01748	2.16738	3.17945	2.45025	2.50973	2.66955	1.35554	1.09022	1.69386	1.85682	1.31408	1.74576	0.344017	0.36276	0.319468	0.418812	0.421857	0.624106
ENSMUSG00000048316	1.62531	0.516246	1.72945	3.61005	2.40457	5.3526	2.18788	8.513	2.90461	0	0	0.767579	3.93652	12.2499	5.03621	3.7847	12.1295	5.2024	5.86096	22.04	3.06143	3.70396	2.06916	6.74526	6.12651	4.04387	5.09714	10.3254	9.94898	11.4727	14.2041	7.84082	13.6217	16.4213	21.164	17.9727	9.99582	15.4384	12.1873
ENSMUSG00000059316	2.17518	2.74294	1.60382	1.64023	2.5659	1.73	1.89693	2.61801	1.65737	2.22553	1.72371	1.27128	1.9628	0.914748	2.48802	2.23568	1.5505	2.31311	2.82928	1.60058	2.10983	2.59381	2.73699	2.93662	3.15735	3.80389	6.06238	2.01999	1.82046	1.76107	1.94517	1.93485	1.87039	1.32751	1.7323	1.82826	1.5185	1.9399	1.68584
ENSMUSG00000026790	2.7224	2.3868	1.99417	2.1478	2.10554	2.71282	2.64635	3.11425	3.87852	2.10815	3.27817	3.25607	3.81247	3.79431	3.55406	2.2809	3.15484	5.11559	5.06529	4.94057	3.45514	2.75323	3.90754	4.89869	4.26713	3.8754	4.50294	1.17872	1.06626	1.12685	0.98175	1.20837	1.15379	1.12129	1.13064	1.06401	0.955238	1.20164	1.02237
ENSMUSG00000057738	17.3627	12.3519	18.9962	20.3391	16.0369	17.5538	14.7999	9.73237	16.9839	15.4999	12.1088	12.3927	10.6557	18.0884	16.7899	15.8587	15.906	10.2966	8.15852	8.69481	15.2864	11.5825	5.63493	8.46817	6.80517	4.72932	7.56623	11.7533	10.3415	10.3078	10.5973	10.4337	10.9966	9.53516	9.91144	10.3306	9.74685	10.5606	9.84643
ENSMUSG00000054766	5.72662	4.37311	6.8812	6.61829	6.59769	5.17346	4.51665	4.51096	5.7278	3.75443	4.23609	3.98654	2.8411	4.26812	4.14309	6.32255	7.92405	2.37907	3.19987	2.52773	6.86666	6.93663	2.25293	2.17066	2.44186	2.48221	2.77492	13.5209	12.5325	12.3251	12.1251	13.2156	11.8128	14.3689	14.2662	12.9392	13.9552	14.0908	13.4172
ENSMUSG00000039686	1.9704	2.27811	1.63239	1.98312	1.97741	2.13141	2.39248	2.88974	2.61752	2.11038	3.1926	3.21971	3.34745	2.96635	3.99571	2.08439	3.36985	4.09954	3.81406	3.25978	2.93203	3.83928	3.51188	3.96605	3.56735	3.41028	4.41825	2.8123	2.93184	2.94729	3.21669	3.46003	3.26391	3.30291	3.53375	2.72688	2.90835	3.40961	3.15198
ENSMUSG00000015337	2.25462	2.45342	3.36379	2.60825	3.50032	1.40146	2.19196	2.82473	3.48208	2.71453	1.35537	1.28168	3.75605	2.17859	0	0.625014	2.1292	0.222739	1.80135	0.943633	1.17966	0.713626	1.8604	1.32365	1.54998	2.33735	2.29144	0.795738	3.24387	1.9648	2.18932	1.51066	1.54378	3.06796	1.97701	2.30848	1.42656	1.81053	1.21752
ENSMUSG00000039660	3.09442	2.76434	3.46255	2.81907	4.29191	2.96687	3.5291	5.67463	6.6139	9.15478	2.72966	2.18194	3.68044	4.04905	2.21954	2.14455	3.51476	1.60495	2.97508	2.81688	3.84528	4.65232	3.0948	3.03468	2.98233	3.84287	4.88591	1.82022	2.93436	1.98637	2.4414	2.28068	1.90693	3.35541	3.17977	2.12423	2.23937	2.08555	1.6561
ENSMUSG00000100747	2.48471	1.31536	1.83128	0.574887	2.5992	1.3352	2.22983	1.80755	5.15811	1.28823	2.55048	2.40023	0	1.74612	4.79577	2.00378	2.48177	6.42686	2.5697	3.74376	4.25472	2.14487	2.21667	2.21341	3.2252	2.81005	5.31294	1.75389	1.41815	0.885808	1.05283	1.99779	2.0416	2.07474	0.891316	1.38767	1.2863	2.33217	1.41147
ENSMUSG00000079484	1.51809	2.58239	1.05126	0.880442	0.906695	1.02981	1.62576	2.82717	0.716767	1.46606	2.12358	2.42964	2.0777	1.28435	1.74221	1.08857	1.64065	2.4836	3.98843	5.64209	1.39796	1.61449	4.04248	3.82295	3.41029	3.76136	3.75581	0.242891	0.0794245	0.204112	0.188688	0.146471	0.133052	0.201409	0.119805	0.124348	0.172896	0.30651	0.0843209
ENSMUSG00000075419	2.71034	3.49226	3.69245	3.15912	3.15237	3.0444	3.02893	4.79902	0.863131	3.84976	4.90802	3.56228	1.85787	2.32246	3.5213	4.25291	1.52656	0	1.41599	4.85424	1.44487	4.66163	2.88898	2.85924	2.1905	3.45922	3.20752	2.38242	4.45471	2.83623	2.77088	3.82389	4.03379	2.11369	3.93488	3.17017	3.14507	2.42875	3.8346
ENSMUSG00000026860	5.10243	4.8103	4.50852	4.05567	3.7251	5.14975	4.34643	5.0102	6.08056	3.8518	3.09385	2.97279	5.31686	5.02339	6.93509	5.16108	3.67524	3.71367	4.81165	3.6487	3.20829	4.30356	3.54137	4.4906	4.16608	3.89239	4.9933	4.84579	4.20189	4.18194	4.29739	4.25139	4.18031	4.77842	3.90111	4.34269	4.80753	3.19604	4.16477
ENSMUSG00000087435	2.254	1.89513	2.67051	2.71491	1.87985	2.22524	2.14178	1.44681	0.0658196	1.02082	2.24562	2.58295	4.35821	4.03569	1.14122	3.19773	2.22635	5.65864	3.79936	3.59592	3.74614	4.15468	4.80015	5.23512	3.74838	4.53596	3.63835	2.10579	1.56079	1.2256	1.62223	1.9189	1.1439	3.1968	2.55052	1.11073	1.81207	1.23204	1.38084
ENSMUSG00000089762	3.48893	2.2928	2.31649	2.08767	3.46091	3.45412	2.21332	3.15073	1.91115	1.98977	2.49043	2.2727	0.624402	6.2388	1.65684	2.60139	2.02014	0.855756	0.542297	2.53779	1.13306	0.685432	2.1698	1.66432	1.64907	2.49445	0	6.53901	4.24869	4.04394	3.43461	5.03005	3.85526	5.06473	4.15385	4.36736	5.89185	4.14048	4.09297
ENSMUSG00000026848	3.89027	3.30075	3.36185	2.60164	3.17559	3.99383	3.06079	2.59745	5.96119	1.36767	4.36249	4.8448	2.21267	3.70759	2.26289	4.37286	1.75654	1.80056	2.43647	3.61329	2.00759	2.22653	2.41697	2.60076	2.84071	2.32037	3.76037	2.2194	2.67661	1.88086	1.89398	1.84247	1.88287	2.73295	1.89256	1.54765	2.12429	2.27424	1.70201
ENSMUSG00000026849	2.56215	4.09245	3.22322	2.88225	2.43265	2.40602	2.41826	4.37048	1.76897	2.59492	1.70419	1.895	3.33714	3.50019	2.91506	3.01251	1.85898	1.41398	3.11957	1.73054	1.94151	3.10403	3.64379	3.48841	3.85171	4.71697	2.19351	2.08919	2.04539	1.63335	1.67293	1.77591	2.06893	2.50211	1.83026	1.65296	1.43387	1.76356	1.96293
ENSMUSG00000026851	4.23942	5.16467	4.1195	5.09558	4.88265	3.63654	4.002	4.40355	3.21807	3.4155	3.69614	3.61145	1.70823	2.22972	2.25406	4.57001	5.37983	2.97735	3.64912	3.05635	3.84106	4.46378	3.05725	3.07466	3.02197	3.22113	2.35612	7.59109	6.11497	6.06078	6.47198	6.16143	5.18538	6.70345	5.59026	7.01304	5.86732	6.53791	6.66185
ENSMUSG00000075415	0.86966	1.64675	0.586132	0.630081	1.03782	0.753198	1.2995	2.29539	0.663258	1.01103	1.53167	1.46667	1.5222	1.02259	1.67462	0.854608	2.47137	2.37921	5.7688	5.41353	2.82641	2.78968	3.8465	4.57525	5.38874	4.39805	5.68926	0.487948	0.323747	0.324801	0.324798	0.396682	0.313769	0.4011	0.379457	0.358042	0.412693	0.35302	0.330932
ENSMUSG00000062661	1.80802	2.45244	1.57306	1.38001	1.65527	1.84731	1.87951	2.73821	1.71629	2.20171	2.84243	2.87408	3.16871	2.42473	3.06073	1.45547	2.35287	2.4943	2.50943	2.42365	2.58549	3.05482	2.96595	3.39598	3.01086	3.53027	4.03569	3.5789	3.42354	3.13239	3.39635	3.38854	3.13506	3.79709	3.33865	3.49281	3.53576	3.01599	3.45769
ENSMUSG00000081480	0.382629	2.06608	1.04695	0.371821	0.754776	0.339259	1.54521	6.01238	0	1.83303	10.6928	13.1913	0.661953	3.17965	2.50298	0.636424	0.856654	0	1.47834	2.76727	0	0	4.01875	3.35238	3.84613	4.22453	5.39985	0.162053	0	0	0.133757	0	0	0.175723	0.226474	0.384647	0.130734	0	0
ENSMUSG00000039262	3.34173	3.35383	2.52519	2.33295	2.55589	3.77554	3.31133	3.92506	3.94629	3.2624	4.88573	4.7233	4.24447	4.94447	4.74059	3.04075	5.66384	3.68653	3.73173	3.67139	5.24539	5.16371	3.46422	4.22248	3.73832	3.57662	4.48797	9.81211	9.71609	9.74838	9.56358	9.64347	9.55937	10.4119	9.78664	9.86074	10.169	9.84488	9.68884
ENSMUSG00000086216	4.69105	3.70131	3.33835	2.90353	4.19948	5.05251	3.94171	4.17336	6.52639	3.22065	10.5007	10.936	7.59866	5.34127	9.00128	5.11889	4.47829	3.50679	2.15493	2.83624	3.37684	3.91533	2.94802	2.60063	1.99659	3.41507	0.468524	11.5157	13.5065	13.6088	13.8919	14.1982	13.9203	11.3894	13.3523	12.0648	13.1185	14.2525	13.3184
ENSMUSG00000002550	1.85653	2.65029	1.8867	1.95467	1.56878	1.84955	1.76905	2.59491	1.53258	1.78449	1.64873	2.16732	1.37134	0.846572	2.33411	2.32464	1.25837	0.778982	1.96115	2.73441	1.76813	1.78268	2.34029	2.3206	2.5257	2.74101	3.43449	2.03197	2.21001	2.83973	2.00532	2.21391	2.05678	1.86809	1.85201	2.58629	1.81745	1.76605	1.56417
ENSMUSG00000044627	4.32241	3.74601	5.59906	4.72616	6.01661	3.98112	3.59748	3.44872	7.98305	4.39347	1.04957	1.08377	3.07555	3.80614	3.36037	4.5417	3.5914	3.71921	3.24726	2.04834	3.39236	4.76634	3.0417	2.79286	2.6611	3.23428	3.27956	3.29713	3.47421	3.3198	3.87905	3.50339	2.97873	3.44186	3.78256	3.09537	3.75167	3.52702	3.38828
ENSMUSG00000002546	5.22837	3.85219	4.90955	4.84359	3.86885	4.79434	4.64739	4.47042	6.70973	4.73262	4.42167	4.89878	4.441	5.36591	5.31186	5.05396	4.65903	4.08043	3.49157	3.07845	5.22997	4.26817	3.29724	4.08266	3.59944	3.42158	4.60028	6.22367	5.75999	6.30418	6.85845	6.53314	5.73369	6.97725	6.20163	6.41631	6.90928	6.44747	5.91431
ENSMUSG00000026825	6.80565	5.96402	6.58884	6.04715	6.14951	8.1465	6.38515	5.50042	7.90689	5.37478	7.7101	7.82852	9.00255	10.0056	9.03233	6.62514	13.0121	11.5265	7.96804	9.72307	13.4831	11.2578	5.6231	8.67502	7.60122	6.06717	8.91182	17.4942	17.5641	18.1646	18.4257	18.8164	18.7561	16.3489	14.4492	16.0311	15.4611	15.7121	14.69
ENSMUSG00000039205	2.13358	2.72029	1.4332	1.31407	1.89873	1.69381	1.95686	3.19713	2.83435	1.47173	1.93509	2.02677	2.099	1.91644	2.45073	1.90558	2.92942	4.08797	3.19285	4.53341	2.79476	3.53113	3.21297	4.29135	3.40463	4.08007	4.88876	2.77609	3.31635	2.82194	3.4272	3.11684	3.32407	3.27766	2.52346	3.002	2.71444	2.80011	2.82447
ENSMUSG00000039195	1.39994	1.69395	1.08092	1.43443	2.16429	1.4214	1.43581	2.27931	0.308871	2.35718	1.16043	1.18062	1.38395	1.69628	0.153012	1.21969	3.3996	2.01528	1.98897	2.10932	3.34847	3.41824	1.98027	2.90754	2.62708	2.26335	1.56799	1.41169	2.19729	1.34447	1.55359	1.4472	1.97191	1.22462	1.77559	1.78707	1.93606	1.37657	1.66625
ENSMUSG00000039157	1.2627	1.91105	0.738794	0.976248	1.1483	1.07088	1.38421	2.63977	0.64545	1.74329	2.03803	2.08126	2.40618	1.00569	2.37276	1.28926	1.6211	1.01711	2.72913	2.00614	1.4718	1.76289	3.00417	2.96358	3.08994	3.39977	3.01409	1.44286	1.36868	1.2607	1.65528	1.35702	1.44071	1.48563	1.8592	1.47673	1.58583	1.50378	1.60149
ENSMUSG00000026810	3.71564	3.95491	2.94425	2.9083	2.68033	2.85388	2.76692	4.57212	8.7909	1.14971	3.62634	4.48027	2.59859	4.04868	2.31356	2.69561	3.19575	6.32621	4.35258	3.03744	4.09502	2.02683	3.90001	5.90114	4.19906	4.82522	0.619821	1.17188	2.04738	1.46153	1.79634	1.71622	1.46155	1.6338	0.935849	0.728502	2.09338	1.38759	1.39966
ENSMUSG00000026817	3.29233	3.96971	3.92874	4.32343	4.2984	3.25831	3.24499	3.72501	3.01979	2.46355	1.861	1.85284	1.72133	3.26729	2.28375	3.30988	2.17832	0.776782	2.44823	2.5961	2.43791	2.25827	2.20127	2.23811	2.06514	2.86804	2.6003	4.31676	4.8755	4.29612	3.97305	4.89755	4.06776	4.32799	3.974	4.82494	3.85562	3.39088	4.26284
ENSMUSG00000009555	3.12769	3.51455	2.75846	3.04139	2.45551	3.27959	2.91939	3.28415	5.05343	3.20571	2.56119	2.63022	2.90965	2.10985	2.99685	2.82198	2.98191	4.80103	4.8546	2.80085	2.22313	3.86648	3.99121	4.96628	4.77754	4.62279	5.78347	2.90548	3.40395	3.69449	3.27491	3.48746	3.34573	3.08283	3.44925	2.84261	3.04967	3.19878	2.4891
ENSMUSG00000026797	3.40046	3.36059	2.59413	2.98136	3.03584	3.9096	3.34629	3.61414	5.03642	3.81485	4.32583	4.11492	3.77001	4.69424	3.74205	3.21955	6.39254	5.05247	4.68954	5.26761	6.79587	5.54997	4.08364	5.42785	4.4962	4.16717	5.07753	7.17797	6.82091	7.17335	7.37822	7.28413	8.17312	5.95257	5.61633	6.30181	6.39786	6.10912	6.29753
ENSMUSG00000085397	12.5338	8.70328	10.1449	11.8634	15.6533	14.7075	11.102	6.74966	17.8311	5.94133	6.43279	6.8546	8.82364	14.5753	15.4117	8.93458	25.0042	12.4468	12.0192	12.9987	26.5725	21.9482	7.29619	11.2278	8.98675	9.91403	12.7621	28.3802	26.1875	25.807	24.8474	25.5212	32.2332	20.3086	19.7509	22.1816	23.0808	22.5203	21.8121
ENSMUSG00000038900	9.09177	6.1366	8.68096	9.74212	15.9028	6.20788	6.42533	7.44073	11.8193	8.84713	4.85214	5.06527	2.85086	3.65134	8.80372	9.0261	9.98323	4.24398	4.4275	3.72435	16.0549	16.349	4.20484	3.58652	4.59217	5.65523	3.5641	5.65554	6.15398	6.35083	5.31363	6.16789	8.40418	6.00215	4.87682	5.3791	5.58183	6.33621	5.20775
ENSMUSG00000104277	0.425952	1.12746	0.0863322	0.374499	0.980273	0.359687	0.649839	2.29301	0	0	2.84562	3.01744	0.687775	0	0.293303	0.519553	0.935986	2.27236	2.66973	1.28358	0.267441	1.94142	2.62099	3.53552	2.64357	2.91444	7.34707	0.120267	0	0	0	0	0	0	0	0.142733	0.097024	0.0586377	0
ENSMUSG00000081992	9.57302	12.8479	12.195	12.0728	23.2723	6.48978	7.26003	4.70811	10.5754	3.46031	6.66052	5.2533	7.93083	7.03537	7.42739	8.29776	3.01868	5.03508	5.03574	1.21892	1.26984	12.2908	8.36804	5.05167	6.16048	5.03203	4.22846	5.42491	6.98366	6.79817	7.54136	6.82976	7.64424	8.3594	1.99513	6.55121	7.60125	4.73312	6.45933
ENSMUSG00000087635	0.147999	0.235044	0.112487	0.410911	0	0.281194	0	0.645989	0	0	0.835543	1.57264	0	0	0	9.60046	0.368166	0	0.285907	0	0	0	0.35328	0.597156	0.929791	0.345217	0	8.77537	9.4079	10.4469	10.0886	13.5656	8.7556	8.83595	14.0158	9.67067	11.1248	7.02902	5.54882
ENSMUSG00000026864	42.6292	27.6933	72.8057	63.664	37.5744	35.2319	24.8493	24.1637	42.956	45.8076	22.5693	23.1386	22.3249	29.412	18.8275	40.9387	20.3214	19.5518	10.5704	14.3864	17.9849	16.7043	6.96802	9.77316	9.18787	6.704	7.41041	44.2376	47.23	43.3762	43.7284	37.6408	39.1319	39.6866	51.7765	41.5936	43.3003	39.9108	42.3874
ENSMUSG00000026878	3.80668	2.94926	4.2539	4.45256	4.36973	4.77285	4.44568	2.90771	4.27995	4.11021	3.24543	3.40119	3.47969	5.04029	3.67501	4.40647	5.42902	3.9518	3.66366	3.79015	5.23235	4.89443	2.36172	2.57078	2.81458	2.16383	1.97625	5.53384	6.35834	5.84443	6.09612	5.74502	6.97418	6.15422	5.61761	5.39538	6.30107	6.34157	5.63599
ENSMUSG00000075391	16.4786	8.00506	21.2181	20.5883	26.5304	19.0308	12.7875	9.30806	7.89159	3.98029	3.8307	4.12003	2.68312	9.74106	10.6794	11.6084	0.120566	0	0	0	0	0	0.92553	0.446983	0.664332	0.904406	0	9.85281	7.30282	3.58405	4.06622	7.01435	7.16816	10.684	5.73734	7.79551	7.94863	5.20417	2.42282
ENSMUSG00000107106	0.570987	0.680109	0.325485	0.792655	1.27592	0.836245	1.00882	2.10284	1.31096	1.40432	0.956994	0.969085	1.48172	1.17243	3.25595	0.771646	1.90866	4.56914	2.16013	0.806548	1.00829	1.21991	2.52717	3.00324	2.73114	2.66372	3.91711	0.453425	0.0840187	0.119955	0.187127	0.0860799	0.175935	0.163892	0	0.0597914	0.0609658	0.0736909	0.074332
ENSMUSG00000026895	2.13036	2.33828	2.05055	2.11814	2.90027	1.6826	2.1259	2.44134	1.80478	3.15234	1.82264	1.99083	1.99219	1.87572	2.44959	2.18898	1.58065	0.745966	1.57839	1.59873	2.40144	1.96821	2.32338	1.96284	1.8462	2.41105	2.51506	1.74181	1.74287	1.78329	1.45205	1.88483	1.4801	1.68098	1.82568	1.52971	1.55975	1.51165	1.61046
ENSMUSG00000087187	0.733843	1.35969	0.22576	0.278939	0.516994	0.343037	0.376324	1.56341	0.0173474	0.209259	1.82488	1.75348	2.20661	0	1.41367	0.377803	0.260789	0.186424	1.71018	0.552848	0	1.2941	2.90562	2.49768	2.29517	3.53215	9.17825	0	0	0	0	0	0	0	0	0	0	0	0
ENSMUSG00000009030	2.16144	2.47301	2.94115	2.51659	3.39545	1.88406	2.80008	3.80414	2.01905	3.36007	2.03376	2.05801	2.37225	1.25762	2.20048	1.89419	1.61883	0.743923	2.05782	2.25867	1.09443	1.98619	3.10676	1.87551	1.91805	2.9726	2.64216	1.96865	1.50474	2.16787	1.58428	1.70984	1.83326	1.73446	1.4444	1.94698	1.27054	2.06365	1.74273
ENSMUSG00000075376	2.71458	2.36094	3.84165	3.24543	3.50742	2.84514	2.76599	2.00884	2.82454	2.82221	2.74489	2.76261	2.16316	2.42626	2.41188	3.00444	2.50382	2.50958	2.54794	2.918	2.18643	1.69393	2.00276	2.18918	2.06677	1.70213	1.96385	2.9195	2.98696	2.80308	2.86534	3.10936	2.96671	3.39024	3.44729	2.87629	3.08238	3.444	3.39761
ENSMUSG00000107529	1.35198	2.50501	0.485245	0.834156	0.694513	1.85519	1.81995	1.96705	1.23045	2.31315	1.80218	1.72926	0.389825	3.88289	2.65063	1.12437	1.30792	7.21255	3.70003	2.20682	3.89063	2.99549	3.70535	2.48942	2.65965	3.09518	3.53331	0.238582	0	0.0631174	0.196924	0	0.092573	0.344945	0	0.0629219	0.513262	0.232647	0.156447
ENSMUSG00000087294	2.00556	0.946927	2.0187	1.46732	2.13847	2.60899	1.82415	1.65614	1.29159	5.28616	2.21861	1.91992	4.3136	6.59942	1.39965	2.52441	2.15743	2.60251	3.24609	2.20511	1.02099	0.308819	2.67401	2.2808	2.53852	1.98081	0.849951	0.918272	1.14854	1.09319	1.42113	0.784477	1.0689	0.995735	0.962486	0.454084	1.11121	0.671571	0.564511
ENSMUSG00000084184	0.524856	2.91742	0.883318	0.546461	1.61771	0.712293	1.21119	3.76362	0	0.320711	2.91021	2.47872	6.16147	0	3.42045	0.623562	0	0	1.59331	0.508378	0	0	2.32672	2.74439	2.67643	3.35213	3.82108	0	0	0	0	0	0	0	0	0	0	0	0
ENSMUSG00000035295	2.067	2.1426	2.49295	2.31102	4.1964	1.27772	2.39924	2.72823	2.35942	1.67295	1.57223	1.28598	1.75585	0.729552	1.04404	2.14104	4.06427	1.12251	1.80126	2.0141	3.26392	4.37206	2.24542	1.76932	2.17725	2.93518	2.32898	1.62504	1.8067	2.43383	2.05521	2.08986	2.5018	2.07476	1.83149	1.84564	2.00876	2.1469	2.68118
ENSMUSG00000062997	3.83034	3.12606	4.8521	4.33881	8.16572	2.34161	3.61647	2.55425	3.7501	2.36652	2.59044	2.00994	1.33451	1.56786	0.18316	4.24732	8.73441	2.41235	2.65492	3.72727	7.01441	9.39587	2.34929	2.10052	2.00531	3.53657	3.33677	3.49233	3.88272	5.23048	4.4168	4.49127	5.37656	4.33665	3.936	3.96641	4.31697	4.55891	5.76206
ENSMUSG00000026755	4.58788	3.74859	4.87718	6.31933	6.14759	4.38753	3.47996	3.14427	5.23474	4.3356	3.64867	3.01601	4.38395	2.88304	4.39745	4.11291	2.65623	3.87027	2.92141	4.11064	2.30959	1.68824	2.58542	2.36768	2.50938	2.41519	3.20447	2.16378	2.26132	2.3527	2.50036	2.53862	2.26685	2.44016	2.35869	2.49949	2.19946	2.21545	2.40499
ENSMUSG00000082536	34.9192	31.7969	62.1873	65.7648	67.8323	39.388	31.7264	24.2558	47.2691	39.3801	22.8068	16.9379	10.773	24.1447	11.941	27.0082	2.54911	0	0.152274	0	3.71184	2.24544	1.06622	0.908703	0.900377	0.367726	0.618005	20.0304	20.0426	21.1964	17.2219	20.7245	19.2359	16.1091	20.7616	16.3763	16.4286	18.8811	18.7169
ENSMUSG00000081999	0.237867	0.88146	0.241056	0.165106	0.0977538	0.35151	0.85387	1.90345	0	0.406975	0	0	0.411514	0.383077	0	4.22019	0.0493104	1.69196	1.63384	7.52639	0	0.903471	1.82958	1.69101	2.71706	3.63729	0	4.0297	4.66685	3.86449	3.32609	5.54635	3.7135	4.0055	3.28513	3.45398	3.25091	4.58437	5.45001
ENSMUSG00000026872	0.461707	1.12927	0.273279	0.300934	0.52956	0.248599	0.752536	1.6396	0.237187	0.737652	0.714092	0.651488	1.23988	0.139904	0.882042	0.458899	2.76383	2.71199	5.07915	5.38836	2.66658	1.72769	3.30058	4.05457	4.21634	3.27591	4.86228	0.400286	0.399583	0.448821	0.414749	0.401625	0.559138	0.175468	0.166634	0.276275	0.255592	0.34216	0.266392
ENSMUSG00000092679	0	8.76294	0	0	0	0	0	9.03142	0	0	0	0	0	0	0	0	76.3508	36.7948	119.028	49.8819	181.88	47.1542	54.8792	93.0284	77.2073	51.4816	32.4453	2.92111	64.9529	37.0936	40.988	49.9098	54.4045	12.6701	20.4117	25.4229	16.4959	25.6359	37.3518
ENSMUSG00000026764	4.35555	3.6015	4.12412	3.62557	3.59356	3.82697	3.46162	3.35278	3.93755	3.97111	3.74959	3.81068	3.42997	4.06357	3.87522	3.85938	5.15367	3.56624	3.25879	3.64728	4.82288	3.88744	3.37587	3.83408	3.32902	3.60498	3.48866	5.44553	5.22824	5.14764	5.4309	5.25135	5.44496	5.27246	5.2838	5.32068	5.26677	5.42438	5.46148
ENSMUSG00000082879	6.52775	4.64729	2.56626	5.7809	3.05266	6.27255	6.06015	4.42124	0.223484	7.31732	8.89556	10.3647	8.56717	11.9627	6.58734	4.86718	11.619	20.4142	14.7846	5.08733	10.5997	2.56487	9.31338	17.7753	15.1698	12.6011	8.82403	0	0	1.13493	1.57375	0.542952	0	2.0675	0	1.50855	0.769088	0.464808	0.937702
ENSMUSG00000083270	8.99112	6.15348	9.4766	7.82689	5.75682	7.8965	7.08809	8.67283	1.87413	3.48459	4.76753	6.15818	3.00782	5.42395	4.36115	1.07411	0	0.265004	1.2795	1.34723	0	1.98109	2.92486	2.7774	1.9292	3.78506	2.72624	0	0	0	0	0	0	0	0	0	0	0	0
ENSMUSG00000087701	49.5419	19.0634	50.593	33.3271	37.6699	27.3676	22.6217	14.2891	12.351	3.73404	14.7855	14.1722	4.15325	10.3334	4.13271	31.9446	3.93613	1.1643	2.10806	0	8.22176	1.24342	1.9102	0.880594	0.37394	2.37567	0	15.7135	14.901	13.5715	16.7845	21.0573	19.3671	19.0437	11.626	16.4548	19.015	18.4773	15.9105
ENSMUSG00000085315	8.03097	6.17816	13.7567	10.3848	11.6208	8.64723	6.26349	4.25686	10.1589	8.61341	8.68957	8.27255	7.16363	7.79174	5.10229	9.11668	7.3325	5.17378	3.91543	3.00458	6.15758	6.58077	2.13292	3.20961	2.36493	2.18591	2.30672	14.8605	13.6997	14.413	14.6085	13.6941	15.5523	12.4859	16.1243	14.7883	14.6506	15.2559	14.6396
ENSMUSG00000017412	1.91324	2.26083	1.95699	1.73731	1.99689	2.39461	2.2357	2.44444	1.94124	2.2771	3.64752	3.70248	3.24177	4.29236	3.83094	1.98325	3.30004	5.548	4.0936	4.89652	3.1316	2.94277	4.21698	4.81154	4.51845	3.70062	4.84397	1.28908	1.16917	1.14751	1.18054	1.07567	1.20491	1.1115	1.23135	1.27308	1.22116	1.2284	1.21925
ENSMUSG00000097857	0.567187	1.98171	0.366428	0.354321	1.22373	0.664544	0.878036	2.47567	0	0.0970418	0.840553	1.20539	2.35498	1.75379	3.17326	0.660378	2.13406	2.72324	4.60195	5.38393	1.60253	1.61572	3.97143	5.23091	4.42173	4.56434	4.89159	0.240217	0.400606	0.142987	0.0991369	0.0684056	0.139811	0.0651204	0	0.190059	0.145344	0.175681	0.177209
ENSMUSG00000075334	6.33781	2.92598	3.02467	2.30187	3.99773	5.27406	4.76179	4.50334	7.68263	0.126088	1.04014	0.870099	0.63747	1.92268	0.888044	6.00627	2.29158	1.17945	2.61005	0.333115	7.63469	4.19866	2.28688	2.54872	2.35701	5.38617	0.577792	4.68177	4.68462	6.936	6.95574	8.53253	6.1764	1.69224	4.79815	3.21031	4.28055	2.58701	3.53051
ENSMUSG00000097837	2.00488	0.943422	0.978252	1.42597	1.92249	1.70866	1.79923	2.05269	0.0737234	1.77863	1.95633	2.19176	1.67	0.597924	0.213044	1.31741	3.00167	1.32045	2.96457	2.34951	3.72977	3.10239	2.56027	2.04019	1.89427	2.59806	7.56832	1.67727	1.39857	3.57753	2.8986	1.97021	3.05063	1.13672	0.952264	1.9491	1.05712	0.971103	1.03111
ENSMUSG00000026826	0.294456	1.21387	0.342845	0.382677	0.61792	0.134905	0.699984	1.72278	0	1.41491	0.415594	0.466005	0.574443	0	0.862795	0.239673	1.57019	1.6377	1.64196	0.792929	2.83218	1.67761	1.96905	1.80199	1.88209	2.10922	0.785911	1.8839	2.52225	3.42205	3.8217	1.88898	3.47472	0.143861	0.166869	0.272915	0.278276	0.439854	0.326236
ENSMUSG00000054181	1.27304	1.42273	1.36177	1.73453	3.7203	0.925689	1.71368	1.029	0	1.37139	0.0665468	0	0.570986	0.820073	3.65246	1.09793	1.11426	0	1.36627	1.06562	0.888109	1.61176	1.08796	0.760969	0.457784	1.28309	0	1.9969	1.88711	3.01122	2.30752	1.47849	2.20824	0.757873	1.25583	2.13292	2.01372	1.26569	1.37491
ENSMUSG00000110205	1.32174	1.33986	1.21834	0.605116	1.00546	0.587744	1.02212	1.6571	0.195446	1.9246	3.45316	2.68944	0.924382	1.27717	2.75943	2.15167	5.91139	2.55044	4.29182	4.06773	9.2699	1.12155	2.79703	2.60979	7.62914	4.00139	4.18922	0	0	0	0	0	0	0	0	0	0.0480429	0	0.0585758
ENSMUSG00000026830	0.388631	1.36667	0.0843944	0.240851	0.906934	0.0615323	0.95288	1.27223	0	0.831152	1.48882	1.19627	0	0.0938815	0.669011	0.184688	4.15192	1.99922	2.43105	4.83086	4.70588	5.69354	2.44068	2.1121	2.93302	3.20515	4.57046	0.205743	0.490163	0.116635	0.218339	0.200875	0.273707	0.350585	0.205381	0.302312	0.331962	0.171964	0.17346
ENSMUSG00000035033	0.394404	1.34441	0.402128	0.467395	0.889485	0.34117	0.789906	1.7425	0.935974	0.279794	0.991128	1.06761	0.865386	0.0371809	1.29166	0.352005	2.31522	1.18033	1.59197	1.69581	2.71792	1.26054	2.08958	1.85752	2.21409	2.45326	3.62018	1.69077	2.01566	3.50831	3.63179	2.57559	4.22078	0.132535	0.483968	0.789744	0.328676	1.2117	0.420771
ENSMUSG00000086701	1.73905	1.38093	0.954609	1.36356	1.34994	1.71326	1.56066	1.54624	1.02317	1.37749	2.59084	2.62358	0.891428	1.27586	3.04913	2.35688	1.24175	5.66955	1.53459	3.05696	0.606604	2.56871	2.07559	2.30181	1.91286	1.7027	0	0.272788	0	0.10825	0	0	0	0.22185	0.0953075	0.0539572	0	0.133001	0.067079
ENSMUSG00000075318	4.53996	3.95165	6.50815	5.89564	5.83778	5.27759	4.5433	3.07535	3.58179	4.09902	3.48287	3.42449	3.16502	4.10688	4.01437	4.18865	4.14367	6.05395	3.9825	4.71504	4.23497	3.41447	3.33336	3.77204	3.33319	2.61392	3.10568	4.25628	4.27441	4.25458	4.44523	4.56506	4.68325	4.04936	4.18551	4.04352	4.19062	4.43971	3.99398
ENSMUSG00000052865	2.33219	1.97678	1.87217	1.68246	1.55073	1.69278	2.0812	2.40193	5.08629	1.65886	3.16221	3.0784	2.87871	1.55723	3.67644	2.13569	1.20595	3.07549	1.86458	2.07284	0.987172	1.71689	2.53332	1.72191	2.22995	2.25138	0.513624	0.305201	0.154236	0.198184	0.160307	0.221227	0.129187	0.210602	0.155101	0.197569	0.20145	0.0811659	0.136453
ENSMUSG00000085160	2.11403	2.29072	1.48961	1.55144	1.52037	2.02922	2.0454	2.59519	1.18063	2.29828	2.99928	3.08096	1.2572	2.14914	1.97124	2.80201	1.99948	5.22778	2.36811	3.08571	2.48874	1.94465	2.60199	2.82424	2.71032	2.05463	1.72652	0.466325	0.699912	0.888243	0.789047	0.531173	0.461397	0.632078	0.488778	0.8117	0.601922	0.682086	0.871491
ENSMUSG00000081307	12.5918	8.71692	11.4723	9.02023	3.5825	4.85638	6.41067	8.80784	0	11.7386	8.43033	10.483	7.12168	6.86354	4.58535	11.4117	1.50595	3.44485	4.98976	4.01338	2.28057	2.75921	7.12894	3.30334	3.82627	8.97452	9.49261	0	0	0	0	0	0	0	0	0	0	0	0
ENSMUSG00000081973	3.19801	1.9187	1.24234	2.21977	4.11799	1.89035	2.67864	1.86116	6.98526	3.28295	7.82369	10.4044	0.245893	0.274682	3.67016	0.591025	0	0	0.732205	0.963702	0	2.42935	2.09222	1.14698	1.42059	2.54178	1.67155	0	0	0	0	0	0	0	0	0	0	0	0
ENSMUSG00000097067	0.80812	0.900056	0.470631	0.859597	0.866921	1.34929	0.946559	0.435186	0.739815	0	1.58496	1.69759	1.63409	1.17637	0.61427	0.733166	1.01168	5.31895	2.58838	1.75526	2.27337	1.07629	1.91231	1.6878	1.72029	1.50146	1.97482	0.155572	0.049418	0.0705546	0.055032	0.0506303	0.0258702	0.0240994	0.0931786	0.123088	0.0717175	0.0433434	0.0437204
ENSMUSG00000104398	2.08391	2.71732	0.816948	1.09626	0.919504	2.16723	3.21862	1.96279	1.78586	0.262715	4.79883	6.03446	1.97336	1.25057	4.34258	1.71483	3.30137	3.62772	5.60777	8.62636	3.30547	2.62449	4.15403	3.98287	3.18216	4.298	3.61164	0.185807	0.206578	0.184334	0.038341	0.105823	0.0540717	0.0503704	0.259672	0.14701	0.112423	0.181185	0.274142
ENSMUSG00000042133	3.80899	3.71968	5.9122	6.09938	7.86182	4.5388	4.28511	3.72358	3.64593	3.93121	4.91272	5.02195	3.31846	3.12879	3.57869	3.92412	5.81576	4.68786	4.08426	5.20845	4.31507	3.64281	2.99809	3.39579	3.32171	2.62128	3.88708	5.77073	6.35948	5.41897	5.2472	5.56703	4.47543	6.17117	6.02076	6.26721	5.81203	6.03668	5.68325
ENSMUSG00000042155	4.65262	2.82317	4.59265	4.44808	4.4554	3.73886	3.23984	2.87375	5.19309	3.4795	2.30247	2.09881	2.26539	3.10318	1.82601	4.03967	1.08278	1.01468	1.15412	0.892807	1.51573	1.66713	1.5425	1.38307	1.34951	1.80306	1.08974	3.2067	3.35849	3.50401	3.82314	3.44089	3.29994	3.30923	3.22579	3.06417	3.81171	2.96076	3.29127
ENSMUSG00000068882	13.4847	12.1616	22.1839	22.6336	29.7032	15.5565	12.3784	9.31505	9.99181	13.0661	8.50474	8.54718	9.79119	10.7151	11.2015	12.7892	11.1838	11.106	7.67961	6.71478	7.19234	10.3707	4.02045	5.62603	4.85153	3.22104	5.90545	14.3553	17.8812	15.2964	15.9081	16.7806	16.5554	15.9026	15.5728	16.4058	17.5144	16.18	17.4974
ENSMUSG00000044308	2.36464	2.18503	2.72491	2.30998	2.86927	2.77639	2.50331	2.01719	2.09491	2.44545	2.60551	2.72972	2.47272	2.46123	2.64459	2.19242	2.25021	3.20126	3.0399	3.26872	2.35012	1.80853	2.90531	2.80819	2.74853	2.35594	2.39562	2.38688	2.34597	2.31089	2.40923	2.4977	2.72821	2.29783	2.32346	2.35919	2.47948	2.38358	2.46266
ENSMUSG00000070880	5.86968	4.66794	6.10374	5.02027	4.29317	5.5232	5.14033	4.13087	6.99537	6.05566	6.64307	6.80555	6.11939	6.91655	5.25277	5.79929	3.81992	5.08991	3.75565	3.37859	4.09946	4.9849	3.45644	3.10076	3.47036	2.9075	2.9301	7.73717	8.06381	8.22818	7.28919	8.31466	6.4757	7.94058	9.0238	8.93197	7.98072	8.54339	8.8604
ENSMUSG00000097025	5.62345	6.94623	7.02855	6.93919	4.62202	6.80635	5.21483	4.63634	1.11664	2.7795	8.28968	9.2952	22.484	8.2111	9.25027	4.9885	3.73041	9.99997	4.34539	1.69459	0	2.84787	2.98298	3.16938	4.42502	3.10922	0.979764	8.20352	7.64951	5.67067	4.58689	4.82288	8.00902	5.45211	4.43794	6.4906	5.33717	5.67703	4.68524
ENSMUSG00000027012	4.06835	3.78528	4.14454	4.48405	4.27279	5.12278	4.24705	2.88072	4.23176	3.26448	4.44708	4.59163	3.89613	4.78146	4.56608	4.05456	3.53777	7.77598	5.07303	6.21155	3.04404	3.62352	3.62038	4.23091	4.01708	2.75627	3.77662	2.3492	2.39089	2.11679	2.31078	2.33889	2.28737	2.24092	2.1661	2.34082	2.30843	2.57926	2.31938
ENSMUSG00000041911	1.44829	2.21276	2.06222	1.24705	1.89858	0.905628	2.1717	3.56086	0.691661	2.19563	2.94974	3.00865	2.3787	1.59432	1.5464	1.49415	3.16956	3.91207	3.11658	2.81749	1.20861	3.23789	3.28209	2.83201	3.30864	3.54928	4.45576	2.09639	1.64015	2.12598	1.6983	2.12259	1.62685	1.01033	1.95318	1.96581	1.06485	1.43854	1.37468
ENSMUSG00000023391	0.70723	1.02108	1.19723	0.312388	0.990827	0.468265	0.995299	1.75394	0.0319167	0.165003	0.362975	0.569321	2.55826	1.36676	0.110679	0.374287	0.359861	1.71496	1.80095	0.726544	1.21103	4.39561	1.58587	1.33414	1.34028	1.99958	0.504079	1.49764	2.04348	1.78292	1.34852	1.78345	1.66407	1.25489	2.47355	3.01619	1.53772	1.46039	2.14268
ENSMUSG00000085001	2.2607	2.31128	1.60012	2.32434	1.23681	1.7718	1.94005	2.71358	2.53911	2.46579	2.61243	2.56905	1.29553	2.07525	2.40799	2.46764	6.16858	5.42717	4.86768	4.0875	6.12124	6.11797	3.87866	4.68298	3.83311	4.16365	7.08981	2.39366	2.22879	2.01847	2.14858	2.24938	2.26388	1.75202	1.96531	2.01222	2.19657	2.1007	2.29555
ENSMUSG00000068859	0.589241	1.37696	0.978881	0.84721	0.612304	0.581095	1.03116	1.41456	2.37352	1.44022	2.63753	2.64365	3.14556	2.00093	2.86916	0.714058	1.69615	0.987949	1.55026	1.75028	0.475668	2.06221	1.65436	1.42165	1.5192	1.78677	2.5079	2.53123	3.03219	3.08412	3.06032	3.57358	1.59772	9.45201	6.92548	7.58769	7.77987	8.2565	7.06593
ENSMUSG00000085519	0.913632	1.78954	0.879584	1.36345	0.394239	1.02224	0.9429	2.16008	3.18994	2.73553	2.0417	2.26526	1.44888	1.29481	1.4155	0.987763	0.928048	1.29974	1.74536	2.61552	1.14728	1.82184	2.30204	1.89585	2.07851	1.98903	1.07447	0.77389	0.860401	0.742161	0.771839	0.881509	0.975908	1.08393	0.630897	0.535762	0.624326	0.974741	0.697769
ENSMUSG00000086544	8.73484	6.08554	11.0789	11.1524	8.82213	8.75955	7.48456	4.60307	9.16568	9.664	9.01636	9.16562	4.79514	6.82906	6.55833	11.7092	6.02973	2.50371	3.31012	3.41919	5.66805	5.56791	2.76775	3.09983	3.08089	3.01797	4.54537	13.715	13.3762	14.0679	14.9199	13.3848	15.257	12.8053	13.7258	12.0538	12.9792	13.3396	13.3521
ENSMUSG00000056486	3.9801	3.17295	5.10918	4.87314	5.16876	4.12116	3.75271	2.57364	4.37453	3.70888	4.00197	4.18005	3.10825	3.99109	3.72495	4.07506	2.82427	2.22716	2.11363	2.30052	2.76889	2.3599	2.31122	2.17027	2.06867	2.27067	2.51505	4.05645	3.8285	3.77942	4.10299	3.66555	4.19686	3.53602	3.91727	3.59476	3.78703	3.88404	3.66199
ENSMUSG00000085838	84.4467	48.5895	131.526	113.26	132.785	89.1254	66.0994	31.0891	92.8961	81.0579	66.5624	72.7549	48.7291	80.8691	72.5463	93.52	64.196	26.4834	13.5165	8.2928	39.6389	43.9617	8.88745	10.6372	9.55353	5.78974	3.38446	103.411	104.934	99.3938	109.876	96.1853	121.039	84.0076	106.833	97.6393	102.046	105.741	100.591
ENSMUSG00000027104	1.45004	1.47689	1.70042	1.33904	1.76507	1.68631	1.94624	1.61313	1.22778	17.3785	1.68554	1.63359	1.71151	2.15224	5.56652	8.13348	27.3384	7.99199	5.90183	5.72393	29.6821	29.4622	3.39045	4.93832	4.15774	2.96693	3.4239	17.3194	17.8614	18.9166	18.7047	19.0768	20.8747	16.0804	18.4242	18.24	19.5012	17.2942	20.6475
ENSMUSG00000018770	9.60139	8.36587	12.1815	18.6967	16.6736	11.996	10.1085	8.88717	14.2804	13.1035	8.12028	8.73361	11.1814	14.1511	9.58259	8.7617	5.92469	4.78332	4.69116	5.235	14.7778	4.25698	3.09153	2.39031	2.34708	3.25335	1.17163	9.49359	8.97162	8.60205	10.252	9.10161	7.82773	9.17921	10.9458	8.32502	8.99913	7.25165	8.71542
ENSMUSG00000093242	24.7179	23.0915	54.1504	41.3784	48.4	23.942	27.4017	22.2124	69.292	0	0	0	52.8239	15.4546	0	31.4393	168.19	116.351	77.7114	72.295	150.63	190.529	34.7074	51.9618	35.7079	12.4356	56.9984	153.95	130.081	136.845	121.987	157.823	146.947	160.259	193.635	136.421	121.713	138.111	127.198
ENSMUSG00000059005	3.09627	3.18279	4.59382	3.93766	5.45145	3.64654	3.62558	3.26295	3.99002	2.68504	2.31973	2.37869	3.00849	2.89964	2.48251	3.08647	10.05	6.22251	8.1118	7.57298	9.78679	8.03485	4.76697	5.37249	5.34144	4.04808	5.98576	19.5354	21.7692	20.0488	21.6104	23.6844	19.6035	22.693	25.1048	24.5881	23.169	21.7646	21.8435
ENSMUSG00000075273	2.28006	1.74811	2.30066	1.93734	2.66564	2.41499	2.06382	2.23063	4.05912	2.08503	0.887745	0.835447	2.1763	1.51943	1.96251	2.48468	2.68928	0.419436	1.67074	0.533082	0.370235	0.447939	2.53362	2.22063	2.11048	1.92562	2.4657	4.41207	5.4606	5.28554	5.70303	7.39621	5.13583	6.49938	6.3987	4.67638	6.1114	5.27643	4.42162
ENSMUSG00000042369	3.69969	2.95022	3.03739	2.82262	2.95424	3.01538	3.1941	2.79362	3.47947	2.79104	3.30489	2.99501	3.8079	1.99864	2.35137	3.10279	1.92709	4.53869	3.43283	3.84563	1.98476	1.60088	3.05556	3.34277	3.06251	2.72486	3.54933	1.25617	1.65386	1.07567	1.40518	1.12962	1.01971	1.11122	1.29356	1.08542	1.36009	1.36998	1.26809
ENSMUSG00000081611	5.81597	5.08014	8.25149	8.47753	8.48494	7.98067	7.82906	6.7695	6.15929	12.4384	3.96751	3.09003	10.5648	4.40221	5.17283	4.35314	0	0.517116	0.124838	0.438152	0	0	2.08244	1.78793	2.2698	1.88418	0	0.410534	0.228213	0.325822	0.677703	0.935247	0.238939	0	0.286867	0	0.165596	0	0
ENSMUSG00000027016	1.14697	1.74635	0.918941	0.93818	1.30996	1.43531	1.63392	1.86817	0.941824	1.44793	3.19161	3.26651	2.26871	3.56228	2.32496	1.19977	2.11374	4.55543	3.40016	3.95613	2.15794	1.81351	3.43341	3.3423	3.76497	2.74675	3.36395	0.301934	0.201288	0.225483	0.192198	0.192266	0.169895	0.216256	0.224216	0.19305	0.256165	0.266175	0.230135
ENSMUSG00000085845	0.93638	2.17922	0.559511	0.768495	1.4013	1.23082	1.74408	2.60908	0.21634	2.2671	2.33567	2.39884	1.99692	2.92496	1.70318	1.19504	2.07298	4.96397	3.98947	4.09949	3.21693	1.47631	3.89399	3.68651	4.6416	3.1778	5.40222	0.860503	0.513011	0.603761	0.710253	0.866524	0.522604	0.540923	0.888864	0.749896	0.784747	0.74181	0.72373
ENSMUSG00000082046	6.77834	4.22424	3.91283	4.28802	2.32723	1.24983	4.04252	7.30292	0	4.84443	4.84401	4.96386	6.2344	0.9949	4.72652	8.13466	0	0	4.14383	2.32703	0.80808	0	8.05595	5.63809	5.34141	8.27236	10.0906	0	0	0	0	0	0	0	0	0	0	0	0
ENSMUSG00000027002	5.37917	4.24927	6.64487	6.29462	6.91892	6.15794	5.28708	3.18823	4.99061	5.66135	4.28713	4.26176	4.35263	5.26077	4.32881	5.71173	5.57363	4.63492	3.80827	4.89542	4.09749	3.82801	3.08595	3.26856	3.36399	2.53655	3.11899	6.92535	6.49666	6.55178	6.81378	6.30944	7.71701	5.94532	7.04814	5.78694	6.50748	7.19814	7.14991
ENSMUSG00000027091	5.1005	4.54533	8.02874	7.89077	8.94947	6.0386	4.77101	3.95471	6.53502	5.94539	4.22752	4.8264	2.55405	3.64616	5.19293	5.15931	4.58734	3.12759	2.95494	3.03546	4.06578	3.97779	2.66317	2.32556	2.2312	2.16727	3.96967	8.25023	8.84625	8.60804	8.20701	8.60047	7.38333	8.32204	8.75394	8.73317	8.03062	8.10001	8.63673
ENSMUSG00000048388	2.61354	2.65055	3.3311	3.26239	3.79883	2.99497	2.956	2.65802	2.27971	2.671	2.6342	2.74684	2.62197	2.80128	2.77369	2.54863	2.94191	3.15958	2.94836	2.93109	2.68883	2.7773	2.86133	2.70481	2.60978	2.57759	3.02421	3.47633	3.74338	3.76461	3.98947	3.86818	3.73963	2.90129	3.32125	3.40182	3.25331	3.43376	3.11568
ENSMUSG00000050043	5.17008	4.47666	5.85249	4.90569	5.17046	4.56316	3.6649	3.09088	3.72693	5.36385	3.82318	4.18848	3.9726	4.33141	1.53857	7.27285	7.02919	7.92228	3.77193	3.79134	7.12246	4.30866	3.12906	3.22578	3.56532	2.20236	4.0966	9.46326	9.16148	9.0589	10.3104	9.0214	10.6428	9.63007	7.89444	9.49159	9.95991	8.46122	9.62316
ENSMUSG00000027080	2.08306	2.68138	2.86648	2.34383	2.6087	2.61767	2.96641	2.29697	0.979648	1.12546	3.11023	2.79595	2.93987	1.33481	1.50985	2.04237	1.98411	0.935804	1.67317	0.842462	2.06507	3.06065	2.39021	1.64937	2.05378	2.50615	3.18039	2.04305	2.11656	2.81916	2.33785	2.82961	2.62141	2.13987	2.14142	2.86553	2.52849	2.21861	2.44343
ENSMUSG00000034059	5.92032	3.38187	4.65982	3.70329	3.34659	5.40933	5.16602	6.07726	5.39005	3.48318	4.55778	4.19948	6.39633	5.72068	2.49754	6.22749	4.17668	9.61242	7.41369	8.99078	6.39118	1.19988	5.64164	7.41854	6.26803	6.34982	9.54023	3.32007	4.35233	3.65753	2.82217	3.4431	3.11483	2.63294	2.7701	4.03826	2.7184	3.57572	2.92446
ENSMUSG00000027076	2.64222	3.29325	2.99963	2.57688	3.91729	2.09702	2.47624	2.99269	0.0996193	3.49064	0.613671	1.10568	0.405032	5.49406	1.09394	2.55899	1.24801	0.892133	1.11993	0.907084	0.314993	2.09607	2.10236	1.7929	1.47084	2.1324	4.72004	0.779082	1.57486	1.57391	0.759967	1.45215	1.15421	1.0752	0.989812	0.784519	1.31417	1.03596	0.835974
ENSMUSG00000027067	9.17328	7.07663	8.4047	10.2844	10.0604	8.59718	7.59679	6.15812	6.97673	8.8167	4.33622	4.79788	6.76637	8.62181	6.97672	7.55643	7.66979	4.88213	4.20929	4.53058	5.74591	4.03456	4.16095	4.30792	3.98223	4.66741	5.38126	9.66662	8.2592	9.11848	9.14035	9.74949	8.37882	10.0068	10.7688	9.09022	10.2366	10.4385	10.1435
ENSMUSG00000086905	1.54237	1.56768	0.937823	1.45598	1.44518	1.48476	1.91013	3.77	0	0.844442	7.66265	6.04579	0.747127	0.178842	1.80548	2.05232	0.959205	2.63302	4.72758	1.67322	1.16208	0	4.71256	4.62297	3.52355	7.19532	10.1577	1.82904	1.88825	2.59219	1.29401	2.08339	1.82492	1.84167	1.09549	1.34376	1.26476	1.40135	1.02803
ENSMUSG00000008200	2.3721	2.52587	1.67905	1.91672	1.43993	2.27639	2.73815	2.4633	2.16035	2.65919	1.9253	1.92055	1.91613	2.76161	3.08597	1.95266	2.21658	4.94271	4.13354	5.252	2.3591	2.14927	3.3018	3.81487	3.62823	2.69613	4.21173	1.0481	0.859735	0.97892	0.938942	0.800752	0.781114	1.24739	1.02711	1.09218	1.04146	1.04695	1.04977
ENSMUSG00000040794	13.6973	6.77503	10.4983	10.1317	9.43859	12.1214	8.50526	6.39129	9.753	17.7934	8.65725	8.98443	9.8536	11.0518	12.1469	13.0406	6.7832	10.2104	6.32562	8.13013	6.29804	6.96298	5.79795	5.2635	5.5577	4.28507	5.06218	13.4286	12.1609	14.0294	13.7037	12.793	13.7556	14.1907	13.1709	11.9769	13.3939	14.3325	12.0077
ENSMUSG00000005510	3.29309	2.63172	4.29989	4.01474	4.00793	4.15781	2.85583	3.36308	4.22312	2.40178	4.09667	3.98774	5.02147	3.92656	3.7611	3.77447	2.71753	4.27937	3.41871	4.86635	5.96429	3.24723	2.79661	3.30962	2.9779	1.94495	1.24128	3.06209	2.26131	2.89146	2.30605	2.29133	2.86192	1.96315	2.71756	2.01598	2.88502	3.09489	3.01189
ENSMUSG00000005505	3.20271	2.95258	3.71665	3.77373	3.79446	2.81001	2.46058	2.25032	4.25005	2.67298	2.07272	2.52704	2.27035	1.37375	1.8557	2.83242	2.02093	2.50036	2.23337	1.62422	1.76564	2.49225	2.42402	2.13424	2.20391	2.10146	2.69474	2.31585	2.50116	2.80949	2.53954	3.16547	3.58148	2.43946	3.05153	3.2196	3.46966	2.80666	2.96124
ENSMUSG00000063235	2.06329	2.11291	2.54512	2.5043	2.72449	2.00651	1.97306	2.11613	2.85449	1.85188	2.00507	2.07664	2.08709	0.817094	1.88268	1.89408	1.58468	1.38342	1.73521	1.73277	1.59279	1.34896	2.17998	1.7547	1.95112	2.47212	2.65192	1.81456	1.45996	1.89491	1.47802	2.12128	2.22338	1.39805	2.10213	1.92682	2.00319	1.42019	1.85526
ENSMUSG00000005506	3.16601	3.12312	3.55058	3.07828	2.62065	3.72599	3.21471	2.37144	3.41204	2.83639	4.36101	4.34013	3.80912	5.12897	3.53978	2.92706	3.14966	4.30956	3.57389	4.32154	2.99711	2.53365	3.11212	3.21555	3.45561	2.53248	2.31377	3.19093	3.25307	3.07191	2.88811	3.11965	3.13106	2.97294	3.63838	3.1467	3.327	3.36429	3.3539
ENSMUSG00000002102	6.91131	6.41429	8.6138	8.39209	9.27201	6.57667	5.58916	5.18607	5.5828	8.28032	4.81588	4.94325	5.34586	5.50914	7.53709	6.10971	6.12789	3.29697	3.43033	2.164	7.8699	3.91776	3.45604	3.5071	2.93309	3.84415	4.16295	6.11965	7.00867	6.8172	7.27238	6.46675	6.52273	6.27611	7.00679	7.24818	7.13775	6.20107	6.25501
ENSMUSG00000040687	2.54879	2.86769	2.25216	2.1821	2.22904	2.87801	2.90747	3.4254	3.14651	2.83591	3.94369	3.98229	3.09982	2.40915	3.43119	2.4104	3.42791	3.34682	3.29296	4.46815	3.6192	2.88842	3.55502	4.9185	4.04313	4.22086	3.5211	4.07376	4.02773	3.93738	4.23645	4.34432	4.1942	3.5722	3.89824	3.51404	3.87968	4.24011	3.68391
ENSMUSG00000002103	2.68653	3.64185	3.90878	3.66955	3.73801	3.40896	3.15145	3.30846	4.35341	4.31739	1.80108	2.03908	3.45259	1.92841	4.34395	2.7928	3.19832	4.09487	3.89859	4.20687	5.1507	2.2959	3.12245	3.65566	3.30981	2.6931	4.28784	4.20583	5.19554	4.35389	3.90749	4.95271	4.75384	4.8911	4.96914	4.09926	4.80265	4.16064	3.89706
ENSMUSG00000027255	3.05025	2.87225	2.61241	2.36702	2.71782	2.35348	2.81003	4.57538	3.52868	4.49522	4.96548	5.49229	3.62694	1.55629	2.13752	2.88842	1.68992	2.49606	3.33736	3.74177	3.3049	2.51189	4.31709	3.70309	4.05972	4.09963	4.79706	2.24836	2.30904	1.89028	1.96587	2.04013	2.21794	2.68596	2.1569	1.98995	2.55166	2.13669	2.09905
ENSMUSG00000040495	18.9039	13.2905	16.1853	18.3077	9.11982	16.2312	14.4838	12.5562	0	2.81246	0	0	2.1975	4.04316	3.73014	15.6592	10.7341	9.56664	5.86997	10.1323	5.62962	4.25698	3.6266	6.97713	5.37694	2.96287	5.27235	24.3669	20.406	22.1016	20.7652	16.4009	27.2589	7.20611	9.9507	11.2669	8.16942	6.94307	6.6922
ENSMUSG00000027239	1.25161	1.64503	1.27932	0.599142	0.851356	1.01134	0.929564	2.35476	0	0.36921	0.974632	1.01913	0.447993	0.291925	0.965851	1.43572	1.66413	5.98635	3.61293	4.68205	2.8453	3.68836	3.29671	3.75646	4.43688	2.78523	7.10594	0	0	0.217607	0.301745	0.208208	0.31916	0.198208	0	0.144622	0.294925	0.0891208	0.179792
ENSMUSG00000040479	2.67732	2.44558	1.93801	2.23315	1.87385	2.73261	2.69882	2.91878	1.74729	2.30105	2.67442	2.62976	3.96579	3.84553	3.36952	2.7193	4.99979	5.9879	4.62801	5.49163	4.59097	3.98786	4.07361	5.32134	4.78288	4.22749	6.3306	3.80617	3.18404	3.55857	3.44307	3.232	3.46308	2.29611	2.08627	2.60935	2.72039	2.39001	2.19732
ENSMUSG00000095332	0.716201	1.6624	0.0837462	0.917763	1.08675	0.697826	1.03826	2.76538	0	3.29907	3.57683	3.70761	6.00456	1.11793	4.36259	1.28288	2.15852	4.11469	5.6407	5.97663	5.70745	1.25551	4.12057	5.5255	4.12189	5.73995	4.75133	0.233329	0.389119	0.277775	0.0962942	0.265777	0.271604	0.759037	0.163043	0.0923047	0.564707	0.341287	0.57376
ENSMUSG00000027222	1.5789	2.19408	1.15004	1.42699	1.72354	1.19786	2.12541	2.58435	4.62114	1.68837	1.34636	2.31078	1.93482	1.6369	2.51981	1.75078	0.848957	1.14063	2.17111	1.04079	1.54896	1.87406	2.85284	2.78716	2.39528	3.15858	3.09475	0.38311	0.232329	0.580474	0.459951	0.51573	0.689204	0.717558	0.584083	0.27556	0.393361	0.645274	0.342572
ENSMUSG00000044916	3.96993	4.20323	5.23524	5.18141	2.97013	5.11446	3.69973	3.92472	4.2784	4.58624	6.22573	6.69024	2.99376	2	4.20558	5.7566	11.3317	6.69755	5.33129	5.67483	7.6695	7.53932	4.04974	4.75264	5.52301	4.48495	5.85263	13.7958	11.2638	12.1467	11.2683	9.2485	11.2077	11.2976	11.4475	11.3131	12.173	12.5417	11.52
ENSMUSG00000027223	3.96417	4.18741	3.94291	4.12735	3.25068	3.98287	3.09637	4.1388	3.38308	5.50548	4.38622	3.94364	3.8947	4.69944	6.07643	3.81572	7.54439	4.07948	4.7075	5.14333	8.12371	6.3085	4.21535	4.87322	4.67135	4.55198	6.71485	8.96461	8.61287	8.64676	8.15851	7.30429	8.58035	7.85253	8.69017	8.34323	8.55936	8.05945	7.78552
ENSMUSG00000068742	2.90951	3.12546	2.37818	2.52317	2.62267	3.18095	3.078	3.29847	4.34357	3.37921	4.03154	3.92412	3.2883	4.38127	5.33153	2.86712	3.98209	5.92919	4.9004	4.57582	4.63363	4.739	4.03865	4.55584	4.92851	3.8529	4.24591	3.83017	3.24166	3.62282	3.78006	3.89322	3.60341	3.75501	3.21586	3.77171	3.88207	3.44983	3.11859
ENSMUSG00000084781	2.26981	2.72913	1.81597	1.94226	2.22059	2.6859	2.48643	3.07848	3.24805	2.58637	2.73668	2.62564	3.06831	4.05799	4.97518	2.20866	3.63474	5.63777	4.62747	4.77688	4.50043	3.87431	3.83144	4.55005	4.81015	3.6654	3.63844	3.16223	2.84504	3.01939	3.32485	3.18083	3.0014	2.912	2.46122	3.14861	3.22615	2.87483	2.58402
ENSMUSG00000049922	0.982543	2.19778	0.799375	0.653176	1.33078	1.0079	1.11772	2.14431	0.453406	3.24374	0.566423	0.718908	1.69981	1.73836	1.23877	0.874672	0.783175	0.885914	2.0585	0.625528	1.30332	3.07488	2.42245	2.24943	1.78622	3.17415	3.36346	1.55316	1.62904	1.04661	1.23359	1.40197	1.15981	0.985089	1.18769	1.80851	1.34756	1.28592	1.23946
ENSMUSG00000027221	7.10196	5.16677	5.30316	6.83217	3.45626	8.59674	6.21505	4.54709	15.0644	6.40709	5.9595	5.77801	7.85568	9.1834	8.67477	5.88329	7.77451	10.0442	5.55384	6.38285	6.97546	7.01974	4.38963	5.11904	5.26585	4.37555	5.31848	12.3422	9.54989	10.5865	10.901	10.452	10.5959	11.0786	10.4475	10.5653	11.5769	10.9917	10.5683
ENSMUSG00000068735	1.39302	2.17624	1.19687	1.04573	1.18539	1.15073	1.91595	2.95752	0.886952	1.37302	2.41488	2.52067	2.92074	0.81933	1.51179	1.19627	2.06694	1.49437	1.50641	1.57416	1.63993	2.37231	2.1927	2.50485	2.18787	3.17866	3.26462	2.80559	3.22617	3.16824	3.30817	2.77573	3.04188	2.43381	1.77001	1.92803	1.8883	2.34497	1.95537
ENSMUSG00000087006	13.2948	8.71572	11.926	12.1789	7.62367	9.30108	9.57261	4.89202	7.67422	12.299	6.32749	6.75326	7.88961	10.2324	9.44731	12.3422	6.2011	2.06178	1.34389	0.349388	2.91187	9.68829	2.3986	1.55938	1.89826	2.40395	4.24212	12.7672	10.0089	11.6917	10.2678	11.746	9.52664	9.58448	15.7839	14.1161	13.3369	9.57664	10.4649
ENSMUSG00000075015	1518.98	1858.65	2034	1924.82	2100.81	867.74	2750.74	2081.82	580.8	2610.82	869.145	867.3	1083.79	629.488	1191.05	1188.59	9.31074	1.86464	567.821	250.415	47.1828	369.396	859.591	478.725	413.32	1023.32	354.878	0	0	0	0	0	0	0	0	0	0	0	0
ENSMUSG00000075014	8905.62	21545.7	13805.3	11682.2	21907.1	7018.06	22925.8	22008.7	3765.2	20090.7	7293.7	7366.98	10901.5	4281.93	10713.6	20043.1	216.607	104.916	10984.8	5421.98	1771.65	5568.19	12735.2	5984.62	5510.46	13779.3	6774.31	0.301783	0	0.239512	0	0	0	0	0	0	0	0	0
ENSMUSG00000087465	1.34955	2.11245	1.02573	0.943478	1.14912	0.510363	1.29389	3.36906	0.674766	1.04652	0.904417	0.848271	0.92382	0.816201	2.02235	1.04968	1.52764	1.96823	6.16449	5.09082	3.65758	1.4382	4.63516	5.14866	6.88701	5.62398	7.38377	0.24672	0.205725	0.0815879	0.152731	0.210772	0.119663	0.0668832	0.0574666	0.260272	0.116106	0.160388	0.182007
ENSMUSG00000027189	2.04782	2.29084	2.29595	2.17025	2.2279	2.46354	2.66251	2.43952	2.51517	2.73458	2.10074	2.15125	2.66484	1.95849	1.90362	2.35438	2.54648	2.35014	2.317	2.59181	2.44607	2.41878	2.40755	2.27094	2.21932	2.24387	2.39657	2.72036	2.52587	2.74664	2.50203	2.73241	2.3885	2.84662	2.5365	2.72474	2.71341	2.63825	2.63831
ENSMUSG00000083306	11.3451	12.7867	12.5171	9.6529	8.57274	10.8936	15.7646	11.1818	0	6.88766	6.19836	9.93806	1.26627	2.82904	2.52001	7.9133	13.8836	13.6666	23.8019	24.8137	6.89342	16.6804	21.5485	21.9387	16.5123	20.7721	40.1703	1.54997	0.861621	1.23015	0.639669	0	0	3.36145	0	0	0.625211	0	5.33597
ENSMUSG00000075012	1.06428	1.09047	0.652346	1.09618	1.14282	1.06541	0.924299	1.57344	0.0681718	1.23352	0.290734	0.56748	2.0194	0	0.650104	1.08497	3.69373	3.47989	3.07294	5.74183	4.85003	5.86795	1.99414	2.01849	1.98038	1.84185	2.96086	3.27156	1.93988	2.4234	2.34028	3.22965	2.96195	1.02485	1.72724	1.72563	1.64223	1.63054	2.00227
ENSMUSG00000005089	0.759779	1.62179	0.666599	0.61046	1.14554	0.597227	1.31435	2.09357	0.502893	1.43647	0.955115	0.947042	1.24539	0.490225	1.64997	0.696204	21.3308	10.6088	15.3944	16.9507	18.7901	14.3362	7.15989	10.053	10.7139	6.05496	9.53865	2.45218	2.37354	2.75642	2.9734	2.35909	3.09733	1.33887	1.28935	1.62089	1.65134	1.77741	1.40784
ENSMUSG00000087185	0.960022	2.02644	0.665013	0.582011	1.69298	0.577219	1.42318	2.57254	0.904889	1.26828	0.514547	0.487821	1.55573	0.481438	2.76136	0.869142	22.7179	9.65956	13.7099	12.7437	21.7453	16.9625	6.80715	10.1497	8.84907	6.11322	8.28904	2.88217	2.88965	3.26779	3.1011	2.60879	3.47478	1.59056	1.43855	1.60847	1.49474	1.9573	1.41746
ENSMUSG00000005087	12.3136	3.326	0.624233	1.21687	12.6974	6.83045	12.179	3.18018	0.900388	270.246	1.29171	1.39489	1.59564	108.034	486.803	0.69786	1.08216	0.240949	1.02636	0.671566	1.17536	1.15795	1.88199	1.45858	1.53279	2.22532	1.94761	0.0100678	0.0139915	0.0119855	0.0062324	0.0114678	0.00292982	0.0191049	0.00351751	0.0238968	0.00609153	0.0122716	0.00742704
ENSMUSG00000027184	5.74417	4.03205	7.05183	6.68745	6.19137	5.70326	4.96577	3.51796	6.05698	6.21071	6.08157	6.27321	4.79981	6.05968	4.86145	5.69747	4.53048	3.2248	3.22381	2.57824	4.64202	4.6979	2.27169	2.83212	2.82742	1.79805	2.06586	6.99773	6.63415	5.99663	6.50192	6.61745	6.4951	6.81215	6.80715	6.91812	6.46617	6.61881	6.52788
ENSMUSG00000068373	1.18078	1.83305	0.932948	1.01911	1.17433	1.56371	1.82197	2.29667	1.26586	1.62211	2.3268	2.33619	2.56372	2.1835	2.36254	1.21736	2.76908	4.36198	3.13498	3.33741	2.60478	2.00235	3.52841	4.10525	3.86553	3.43943	3.97071	1.26258	1.11274	1.05348	1.10616	0.951652	1.19282	1.14907	1.20215	1.06438	1.23247	1.44482	1.13958
ENSMUSG00000087473	0.901984	1.83537	0.702694	0.817811	1.09813	1.03539	1.5405	2.16535	0.598884	1.69756	2.22785	2.22972	3.29643	0.877015	1.86327	0.909533	3.02562	4.93219	3.25261	2.77753	2.70774	2.37673	3.60639	3.99032	3.87971	3.72571	4.33147	1.31317	1.28742	1.16537	1.24153	1.18302	1.8065	1.24271	1.40142	1.13342	1.29052	1.64137	1.23293
ENSMUSG00000083856	2.81949	4.62221	2.07383	2.46208	4.5974	1.32484	3.91784	3.37438	5.77921	1.71173	5.77658	3.65103	2.83224	0	5.79303	1.05895	0.226252	0	2.92836	0.822229	0.856578	1.03636	4.63156	2.46398	2.85697	5.44517	9.98316	0.1926	0	0	0	0	0	0	0	0	0.155378	0	0
ENSMUSG00000005973	4.02172	3.75093	3.83502	4.65443	4.15396	3.88072	3.2238	2.88362	4.80463	6.30159	4.19599	4.0073	4.30029	5.2586	3.44028	3.81852	1.83348	1.89438	1.91439	2.09038	1.78883	3.52869	2.24066	2.39908	2.00921	2.81876	1.94238	2.88546	3.26634	2.8591	3.17551	3.32655	2.58525	5.78366	5.20562	4.5936	4.9942	5.62735	5.48709
ENSMUSG00000027122	3.31884	2.77184	4.03461	3.74105	3.71265	2.95525	2.60508	2.11173	2.34337	4.78091	2.38677	2.43435	1.75221	3.8885	3.95411	3.24894	1.86154	2.31568	1.81685	2.73872	1.10719	2.16391	1.95716	1.98598	1.90065	2.10937	2.26882	2.73844	3.00199	2.82692	2.63964	2.8575	2.67495	3.32246	2.46217	3.25755	2.90441	3.69737	2.91958
ENSMUSG00000042604	17.3625	11.4078	22.1708	18.8322	15.6875	17.8589	16.1708	7.13648	15.2685	17.9547	22.6322	23.6978	19.5988	25.9785	14.2024	15.4294	13.5207	19.1965	8.37868	10.761	12.7569	10.0556	6.83673	6.52208	7.18905	4.03182	4.18356	16.6307	16.8147	16.9702	15.9987	16.5012	16.5595	19.4474	17.7756	17.0552	19.5405	21.3307	17.5835
ENSMUSG00000027162	8.55379	7.22159	12.2534	12.9634	14.244	7.53188	8.11867	5.11226	7.33495	7.29027	5.89427	5.7942	5.50117	7.78396	4.79884	8.32137	3.27616	0.791644	2.08858	2.20392	3.69356	3.92526	1.51808	1.54574	1.30154	1.40926	2.16067	7.16018	7.5114	7.3038	7.41061	8.51382	6.32289	7.78853	7.30888	7.84946	8.18471	7.33225	7.15318
ENSMUSG00000050808	1.28963	1.18378	1.51974	1.50286	1.80876	2.35659	1.91917	1.04575	1.03372	0.759106	2.63843	2.50046	1.59655	2.41226	2.12839	1.67273	2.42816	3.28216	2.45705	2.51357	1.44857	1.38186	2.18877	2.20278	2.62858	1.56386	1.34505	1.77887	1.23956	1.08372	1.30283	1.12728	1.86653	1.16823	1.4356	1.26868	1.66753	1.58803	1.71274
ENSMUSG00000027134	2.94184	2.30251	2.05408	2.00288	1.40565	2.44258	2.55797	2.54969	3.80121	2.19153	1.92705	1.91117	3.40918	2.4482	3.31962	2.5051	5.54116	7.13368	5.92783	5.91711	5.83289	2.48602	4.21114	6.18242	5.82833	4.9249	9.60115	5.54414	3.21451	4.54208	4.20705	2.68223	4.57997	3.65235	3.79074	4.17425	4.25624	3.80761	4.07528
ENSMUSG00000027133	6.40449	7.50131	12.3519	10.1133	16.4828	5.22224	7.0048	4.01845	12.2404	3.15032	8.8133	12.6656	1.38498	1.16035	1.24032	7.0573	5.62597	1.70833	3.29928	1.0856	2.2619	1.82442	5.09592	2.53798	3.292	6.16228	1.88298	3.89915	3.39263	3.22913	5.03739	4.05517	6.3148	5.51488	2.84306	6.03586	5.0603	5.12464	6.00297
ENSMUSG00000027131	4.182	4.08716	5.86807	5.92462	6.00199	4.67233	3.92624	3.22949	4.3437	4.73338	4.44955	4.78563	2.63425	3.99953	3.32267	4.28054	3.88121	2.63145	4.21206	2.4235	3.0297	4.52086	2.55964	3.25114	3.01313	3.00147	5.04431	5.94934	6.51342	5.58678	7.08468	6.8284	5.65651	5.81102	6.91809	5.96472	5.01938	5.71277	6.38785
ENSMUSG00000055943	2.75789	3.45418	4.44477	3.772	4.48201	3.23922	3.18937	2.99574	3.47247	4.43974	1.6543	1.56887	2.83018	2.96772	1.70481	2.75231	2.218	1.8391	2.19971	1.5866	1.94803	1.85694	2.31908	2.46761	2.23737	2.26128	2.30969	3.14573	3.73349	3.04441	3.44004	3.76461	3.12098	3.43988	2.93084	3.40253	3.05175	3.11924	3.35527
ENSMUSG00000074939	1.8841	3.20595	1.79002	1.26106	1.32735	1.78986	2.98915	3.0839	0.133615	0.921017	4.84356	5.40234	2.67745	0.975301	0.579176	1.23114	0.376628	0	1.12658	0.608316	0	3.45031	3.37306	2.63745	1.34508	3.29608	0	0.284986	2.37633	1.24399	0.588063	2.11001	0.497602	1.39062	1.19483	0.5637	1.2645	0.694741	1.12125
ENSMUSG00000057378	1.64201	1.79588	1.18421	1.41935	1.36515	2.31299	2.14706	1.8958	2.2724	1.95264	3.6058	3.58217	3.32088	3.53697	3.30224	1.72778	2.32886	6.49512	3.28976	4.13329	2.41681	2.33484	3.46192	3.11777	3.71878	2.49626	2.74067	0.413105	0.26597	0.282481	0.250433	0.248568	0.249944	0.293995	0.341939	0.287453	0.3681	0.377414	0.324453
ENSMUSG00000023236	3.20788	3.06063	3.14186	2.98534	3.06487	3.74681	3.27779	2.84842	2.82248	2.82622	3.2122	3.23124	2.87891	3.77758	4.07583	3.33095	4.05721	5.94017	4.73937	6.37894	4.07177	3.45077	3.87004	3.92497	3.98451	3.07453	3.58152	2.34065	2.30942	2.28953	2.48089	2.54317	2.40791	2.31801	2.37791	2.65145	2.48752	2.53509	2.42546
ENSMUSG00000040321	2.05545	2.17624	3.54314	3.33831	4.00821	2.04198	2.18821	1.81779	1.61391	2.22956	1.19455	1.3165	2.41712	2.18086	2.2664	1.96637	1.47881	2.00674	1.15922	2.30756	0.632621	0.841934	1.32549	0.80534	0.951416	1.32657	1.57993	1.99141	2.81498	2.43848	1.97244	2.46277	1.98693	2.59128	1.86863	2.11581	2.82293	2.35799	2.5464
ENSMUSG00000027210	3.63575	3.2334	3.04244	3.42264	2.71419	4.7104	3.92279	2.94946	4.73605	4.43389	6.79107	6.81356	5.39213	8.24554	6.77487	3.82944	4.75912	10.0773	6.06485	7.30089	4.6275	4.86411	5.0765	3.93598	5.03604	2.76911	3.65676	2.25176	2.24364	2.05644	2.11827	2.18989	1.94493	2.60499	2.70094	2.6546	2.84181	2.70086	2.89455
ENSMUSG00000086328	7.10287	6.26689	5.19861	5.9649	5.18932	7.77504	5.90211	4.97575	15.5841	7.80162	11.6339	10.0427	6.37158	11.8626	9.5101	8.45951	6.2715	11.2274	7.62303	10.3057	14.0396	10.9911	6.90753	5.8127	6.91133	2.52268	5.50009	2.59971	2.06452	3.09491	1.07289	2.5382	3.24232	3.82581	1.81659	2.49764	3.29573	3.07826	5.84478
ENSMUSG00000086308	3.50648	2.54208	2.19685	2.50982	1.84564	3.30375	3.03828	3.07862	2.88686	3.64492	2.24291	2.18896	4.20354	3.90009	2.91405	3.28486	2.86463	5.86684	4.96825	5.07508	2.87401	3.11636	4.03616	3.03341	3.69619	2.88752	3.38568	0.426747	0.298227	0.445135	0.231468	0.208325	0.3974	0.515631	0.204477	0.376228	0.403291	0.43991	0.479715
ENSMUSG00000027351	3.45013	2.81401	4.46714	4.37999	3.78968	3.6093	3.2722	1.94312	4.14981	3.21896	4.32596	4.40509	3.54826	2.98727	2.94073	3.05587	3.26957	4.04304	3.12377	4.20023	3.29425	2.58665	2.62432	3.02936	3.03389	1.98066	2.28533	2.66356	2.60778	2.32178	2.69252	2.35217	2.20343	2.92475	3.38258	2.41818	2.89724	3.1992	3.25278
ENSMUSG00000027347	6.89537	4.90592	8.05205	7.44471	6.10743	7.55735	5.72142	4.24101	6.21362	5.87245	6.84236	6.81251	5.37369	7.23045	6.27308	7.35061	5.7145	5.68451	4.25656	4.81648	5.468	4.45581	3.72425	4.16747	3.9986	3.40026	2.47682	10.1974	9.36333	9.78933	10.0435	9.42828	10.1485	8.43828	9.10154	8.93788	9.31181	8.73071	8.58257
ENSMUSG00000009549	19.8363	15.486	26.0453	24.2691	32.2184	16.074	15.4889	9.5459	13.0281	7.10232	11.7178	10.8877	8.48288	12.3027	6.13885	20.2039	9.11363	3.12117	3.49833	4.02982	8.9211	12.222	3.96801	3.35628	2.57769	3.29258	3.49488	12.3304	13.4464	14.6557	13.9757	13.4402	14.4904	13.6264	9.97647	11.4362	10.7565	12.714	14.9717
ENSMUSG00000074923	1.95865	2.41664	1.29317	1.09277	1.23031	1.99415	2.03585	2.9692	1.54462	1.29378	2.83879	2.91259	2.54672	2.23698	2.71018	1.60828	1.82136	2.81064	2.42671	3.09589	1.868	2.17177	2.99608	2.90463	2.51694	3.36385	2.72137	1.89664	1.72925	1.70321	1.67923	1.67449	1.63481	1.651	1.81599	1.86409	1.65716	1.56148	1.69771
ENSMUSG00000078137	21.4482	12.3738	20.6927	20.6949	11.707	20.775	16.924	9.90279	23.4264	13.5955	13.3084	13.1712	13.3642	22.4146	13.4505	18.9602	10.3104	5.07754	3.27824	5.30271	6.87923	10.593	2.5185	2.73031	2.95813	2.34055	3.99141	36.0917	30.7461	33.3316	30.8344	27.6563	32.7913	35.6801	36.1591	30.1874	35.2045	32.9085	34.2552
ENSMUSG00000074918	5.46259	3.80598	3.61613	3.91395	3.47598	3.86134	3.27344	3.46111	9.48235	4.40172	7.01351	6.74077	5.97506	1.39622	2.12339	4.27915	3.83556	0.564034	2.20132	0.796509	3.98296	5.42127	2.10313	1.76733	1.73101	1.5071	2.21049	8.58248	8.54621	9.8323	7.69991	7.65077	7.81853	7.28333	7.30088	6.90852	7.28505	6.84073	6.45979
ENSMUSG00000040035	1.88782	2.12683	1.31829	1.5185	1.39479	1.8193	2.28896	2.71443	1.26871	0.950321	0.783948	0.792582	2.41114	0.885737	1.61903	1.67768	3.21061	2.34508	2.55635	2.15641	2.37487	2.67917	2.79813	2.94038	2.81224	3.45758	3.04569	3.69461	4.37237	4.58164	4.79463	4.75088	4.87185	3.59156	2.5615	3.63111	2.9864	2.46982	3.53467
ENSMUSG00000039983	1.35247	2.2509	1.75314	1.81965	1.83874	1.54296	2.20717	2.7899	2.22572	0.713213	1.63431	1.38901	0.657063	1.46798	2.91824	1.46375	1.16372	0.494187	1.86112	1.54928	1.04692	1.00276	2.35865	1.83681	1.82527	2.93144	1.37994	1.56932	1.19952	1.55688	1.60294	1.51942	1.80392	1.21247	1.31591	1.11748	1.51924	1.24336	1.27347
ENSMUSG00000027324	2.18216	2.60777	2.26614	2.09952	2.39732	1.65568	2.12312	2.54621	2.96021	4.10317	1.09778	1.1479	3.88729	1.04385	2.78947	1.79681	1.15555	0.461043	1.48865	1.85555	0.813921	1.35403	2.54428	1.7435	2.01134	2.36862	3.72664	2.51637	1.3734	1.5614	1.92594	1.4071	1.43795	1.88525	1.27881	1.30316	1.43949	1.47226	1.93509
ENSMUSG00000034226	2.12906	1.07211	2.01288	0.865054	2.1127	1.54571	1.46795	1.81326	2.21693	0	1.90558	0.79703	1.52722	0.200709	2.14541	1.55469	0	0	0.635334	0.704172	1.46718	2.07096	1.32219	1.46666	1.21597	1.57464	0.407132	1.42954	2.07837	1.39638	1.72451	1.50308	1.53603	1.90785	0.768394	0.957038	1.59682	0.750602	1.18978
ENSMUSG00000034216	3.40043	3.43021	2.21409	3.15215	3.01792	3.00237	2.81803	3.94021	3.96993	3.05108	2.82959	2.6678	3.65997	2.76132	3.60373	2.50555	2.6796	0.886347	2.1968	2.90387	0.93885	1.64074	2.64396	2.29842	2.16349	2.97116	1.21578	3.30722	3.72908	3.20187	3.87199	2.83202	3.74052	3.05209	3.90079	2.39397	3.14112	3.38505	3.46064
ENSMUSG00000027313	4.74334	3.46849	1.81556	1.49224	1.05179	1.448	2.48057	5.66003	0.135522	4.08696	4.52738	4.55277	2.42049	3.49525	3.5834	5.05159	0.275891	1.82048	2.74678	1.69674	0.642773	2.13861	4.75167	2.65543	3.89792	6.04945	1.33774	0.144527	0.0803414	0.229409	0.835039	0.740812	0.757055	0.626874	0	0.51457	0.46638	0.634191	0.426472
ENSMUSG00000085438	10.0214	7.05196	16.7445	12.7299	15.3083	11.3365	8.93857	5.19208	10.3541	9.24205	6.84209	6.81057	8.07655	11.0375	6.21329	9.85201	13.9493	3.43373	4.56443	4.56665	12.047	7.24131	2.59959	2.65809	2.87105	1.89411	1.72471	13.5438	13.8877	13.8711	14.198	15.1717	16.1471	8.69953	9.40366	11.3847	7.97549	11.6591	10.7423
ENSMUSG00000027304	1.97752	1.97101	1.83235	1.70555	1.20033	1.56861	1.69705	2.10534	1.32779	1.52237	1.53018	1.56003	1.68434	1.50247	1.58392	1.83589	1.7965	1.76937	2.01402	2.17624	1.67937	1.79817	2.10127	1.93026	1.84026	2.43458	1.71959	2.40156	2.29639	2.2057	2.41857	2.46025	2.17575	2.4117	2.31666	2.38708	2.54364	2.36023	2.24705
ENSMUSG00000027296	10.8596	7.10154	9.85698	11.5952	9.83708	10.1142	7.25243	4.49801	13.57	5.85651	10.6661	10.8293	8.77848	12.1821	13.9429	9.52248	7.62313	8.03739	4.51706	4.84877	6.81079	7.69089	3.29902	4.11978	3.99943	3.38304	5.48084	9.59675	8.4278	7.73805	7.73149	7.41351	10.1014	9.18854	9.41677	8.50164	8.77158	8.81047	8.51054
ENSMUSG00000027298	6.98219	5.00755	6.08158	7.34292	5.34593	7.96091	5.49576	4.88722	7.24683	8.53934	10.3466	9.83999	6.56958	9.83431	10.2375	5.96483	6.12581	7.77654	3.99616	5.2044	6.11819	4.18259	3.3073	4.61824	4.28635	3.6671	3.80959	7.28097	7.07525	6.15139	6.27737	5.57994	6.52249	5.78494	6.47099	5.84917	6.00015	6.22736	5.9735
ENSMUSG00000033943	2.89978	2.5459	3.60324	3.28546	3.1039	2.7604	2.76047	2.34642	3.32786	3.12946	2.48713	2.39658	2.50061	2.57928	3.14614	2.53774	1.94026	3.22881	2.60462	2.43329	1.8907	2.0503	2.25169	2.39491	2.3339	2.00374	1.76051	1.40762	1.27789	1.18465	1.3178	1.36305	1.44059	1.2327	1.50511	1.21337	1.4506	1.27127	1.45889
ENSMUSG00000087458	6.82887	5.0353	7.44561	7.13819	2.1549	8.46957	6.78499	5.14522	8.39427	2.99048	9.58088	8.87849	5.69605	6.36293	5.94777	6.08486	4.27219	10.6256	7.14574	9.18679	8.03928	3.0106	3.13726	6.20892	6.56991	3.76096	11.1542	13.342	12.5366	12.3651	11.5807	11.7657	14.0276	11.9473	12.9919	12.5311	10.5551	14.6888	11.2606
ENSMUSG00000027288	3.22084	3.20635	4.04703	3.85307	3.32421	3.80841	3.3959	3.35606	2.93177	3.78029	3.96534	3.83393	2.88561	3.16146	3.33906	3.52125	6.21922	3.5734	2.93183	3.11303	5.79311	5.91247	2.90957	2.89409	2.9193	2.65098	2.88471	5.29819	5.13527	5.07383	5.12832	5.02914	5.19988	5.30753	4.94185	4.95379	5.21871	5.55991	5.80871
ENSMUSG00000097799	6.75667	6.79276	11.7785	11.2837	9.07528	9.76551	7.84372	6.79796	6.58522	9.57164	9.75508	9.38624	5.17431	7.11283	5.54888	8.60917	23.9014	12.897	6.80575	8.1957	21.3087	25.2512	4.62398	6.37787	6.19552	3.7473	4.61701	19.69	18.6804	19.7943	18.5002	18.1668	19.8639	21.1375	19.1246	19.2397	19.141	21.0242	22.9179
ENSMUSG00000023572	3.4549	3.43684	4.28032	2.88999	2.59	3.02162	3.56047	3.61809	3.61864	3.31281	2.23271	2.71939	4.51013	2.39679	1.63391	3.01007	1.99121	1.0127	1.44242	1.71612	1.43025	2.81195	2.78927	2.25404	2.69597	3.12904	2.28208	2.92111	2.62195	2.63739	2.38894	2.41154	3.05713	2.49915	2.50933	2.4808	2.20523	2.79617	2.18786
ENSMUSG00000043909	2.32056	2.48682	1.99821	2.12787	2.11389	2.48229	2.78081	2.81623	2.62527	2.62488	3.36659	3.265	2.30392	3.47324	2.51775	2.46246	2.26539	4.18779	3.0285	3.28063	2.08822	2.8325	3.13946	3.04193	3.1344	2.82474	2.83974	1.61858	1.58552	1.65261	1.45873	1.81044	1.4903	1.74247	1.67104	1.62673	1.64456	1.55556	1.66376
ENSMUSG00000027254	18.7239	12.3694	15.6061	17.7976	14.9939	26.7141	19.6591	13.9676	19.7068	13.3603	20.9699	21.1375	23.477	27.6505	27.6963	16.5536	85.7408	21.9781	16.8832	17.179	76.9317	69.0868	8.10836	11.5988	11.3449	7.78934	14.6205	122.492	109.759	110.187	119.819	119.7	125.847	105.841	105.246	109.489	109.951	109.504	106.541
ENSMUSG00000087704	3.4061	2.74174	2.6952	2.78523	1.26554	3.33917	1.69584	3.46218	2.22359	3.91168	0.263417	0.220355	2.74449	1.44273	6.74698	3.10429	6.61597	1.99132	2.28346	4.21811	12.3041	10.899	3.37842	2.55499	3.49091	3.84549	5.85309	5.82954	5.71225	6.27342	6.52429	6.64021	8.97107	6.10703	7.18039	5.08136	5.10146	5.87722	6.99739
ENSMUSG00000033526	2.60853	2.92697	1.88595	1.98051	2.32842	2.80103	2.89443	3.56132	3.06876	2.43475	3.51571	3.35464	3.25486	2.79651	3.55272	2.72619	3.18483	4.48076	4.08422	4.00264	2.82511	2.72076	3.85897	4.64907	4.55439	4.30453	4.00754	2.0073	2.46333	2.20615	2.10562	2.21698	2.21827	2.04438	1.73997	2.0224	1.96373	1.8087	1.76446
ENSMUSG00000000308	22.6122	14.9489	22.698	24.324	23.7382	18.8682	17.6479	13.76	12.8743	22.4915	16.1591	15.3521	13.1325	14.3766	11.8376	20.4987	13.1962	4.57369	6.01527	4.84411	13.4573	10.176	5.62785	6.06394	5.76356	6.58262	8.9623	22.013	25.2307	23.2343	24.0073	23.9541	27.121	29.5299	22.4122	24.3294	27.8891	23.5677	22.8054
ENSMUSG00000027248	3.39461	3.06596	5.20284	4.78741	3.90826	4.08096	3.40104	2.63913	3.8377	3.89413	2.68816	2.8861	3.71341	4.42777	3.14488	3.14637	3.7952	3.8477	2.50297	2.53784	2.44049	3.22336	2.44329	3.03212	2.61461	2.22635	2.60729	4.69173	5.9483	5.46566	5.68423	5.7192	5.3549	5.66271	5.85387	5.81053	5.51886	5.82356	5.7033
ENSMUSG00000074884	6.60746	5.99635	8.33116	7.89499	9.35357	6.41149	6.13086	4.68655	9.16079	3.59335	3.28067	2.74436	5.42972	7.37654	4.42791	5.88757	9.7814	4.7209	4.40676	4.16001	9.66772	7.86507	3.70836	3.68618	3.43677	3.99068	3.6078	7.39582	8.36147	7.51564	7.34185	6.97281	7.47472	7.77587	8.03127	7.57143	7.33716	7.50421	7.56949
ENSMUSG00000080374	6.39181	18.6104	12.955	16.2676	5.25354	7.42148	11.4723	2.32492	22.2112	0	0	0	7.37193	0	23.8403	124.033	186.167	0	48.7052	43.338	90.2969	145.665	31.3626	31.3165	26.7706	19.879	0	144.378	147.977	123.538	143.374	105.354	128.672	134.541	160.788	135.65	154.693	107.789	146.449
ENSMUSG00000027245	6.656	6.60273	9.16073	9.0735	11.6807	6.91174	6.96878	4.88566	8.37455	3.00943	3.15963	2.8083	3.49253	8.24706	5.84943	5.78478	10.6282	6.82443	4.65932	4.15605	12.0478	7.51594	4.10324	3.77897	3.96125	4.11838	3.91778	8.67703	10.2588	9.00294	8.69916	8.72657	9.06573	9.5008	9.642	9.17598	8.4001	9.6994	9.28418
ENSMUSG00000048222	0.840042	1.01294	1.08186	1.14457	1.16033	0.674875	0.963281	1.01851	0.602354	0.705319	0.779444	0.780592	0.14802	0.947	1.01762	0.815053	1.427	1.12036	1.14198	1.30087	1.24533	1.24081	1.33681	1.28225	1.17722	1.25792	1.34162	1.84478	1.88618	1.73864	1.84895	1.9137	1.47633	2.0004	1.91058	1.86357	2.09949	1.67039	1.81453
ENSMUSG00000068479	0.627123	0.764344	0.565325	0.997123	0.917011	0.577285	0.814743	0.859378	0.390956	0.648769	0.421976	0.568232	1.45078	0.711669	0.602547	0.642834	0.929678	0.622432	1.16923	2.34027	1.44222	1.12173	1.40994	1.17691	0.95789	1.52517	1.0291	1.65229	1.85416	1.76481	1.54223	1.60063	1.54585	2.12657	1.76961	1.75934	2.19254	1.80694	1.50369
ENSMUSG00000081264	0.111962	2.31156	0.0850969	0.777138	1.10428	0.283632	0.904294	1.22173	0	2.68183	0.158023	0.26438	0	0.324559	0	0	10.0267	14.9323	11.3192	14.1704	4.21782	7.0167	6.85961	8.90595	9.14408	7.83474	6.14468	0.948371	0	0.18817	0.391389	0.270063	0	0.257093	0	0	0.191272	0.462389	0.466412
ENSMUSG00000084244	2.92555	5.6787	0.370596	0.789699	2.20419	1.02935	4.37576	5.67533	0.968204	3.33695	5.73489	7.292	3.93652	1.8846	22.1034	2.16269	5.76149	20.8096	10.152	27.9173	13.7764	5.55593	10.6044	11.3358	12.6243	6.31855	14.0171	0.344179	0.765306	0.273159	0.284083	0.392041	0	0	0	0.272313	1.11065	0.335616	1.69268
ENSMUSG00000060227	2.68014	3.18555	3.16125	3.11453	3.16444	3.01201	3.13305	2.56345	3.68059	2.76461	2.82664	2.57367	3.06961	2.34654	2.6666	2.35943	2.95867	3.16627	2.98446	3.88371	2.39977	2.10676	2.83843	2.83089	2.61328	2.68063	2.57028	1.69772	1.68631	1.92188	1.87924	1.75766	1.79621	1.86591	1.82084	1.88208	1.75714	2.01161	1.877
ENSMUSG00000027201	2.58555	2.72728	2.65233	2.59441	2.86482	2.86125	3.06121	2.53863	2.89819	2.38635	1.93355	2.05031	2.62755	3.14027	3.14126	3.59905	2.84395	4.80857	4.21737	4.58514	2.82967	2.55981	3.46754	3.62257	3.33592	2.73043	3.13364	1.25498	1.38229	1.36664	1.18521	1.44945	1.22983	1.36085	1.37047	1.27927	1.65287	1.49128	1.15977
ENSMUSG00000091337	73.5543	47.8982	86.9044	81.0427	90.6834	57.3833	50.963	28.6057	64.8153	62.5966	38.7059	36.1346	16.4016	34.9221	22.8924	73.3418	53.7767	17.651	12.5786	10.6416	62.9213	39.1511	4.40461	8.80222	8.21281	4.89775	1.99545	62.2501	65.9132	62.9862	64.1704	69.6789	66.5015	61.3649	58.7509	57.7806	55.9806	64.906	66.9284
ENSMUSG00000035093	2.83498	2.71482	2.91931	2.77996	2.67992	2.83352	2.79985	2.65599	2.28154	3.04908	2.54506	2.49999	3.37111	2.37684	2.91848	2.67556	3.51013	2.627	3.41706	3.09499	3.40096	2.95247	2.94607	3.05601	2.94899	2.56524	2.7393	3.42129	3.54428	3.28283	3.16409	3.56335	3.42762	3.74221	3.60164	3.5516	3.9178	3.62671	3.72175
ENSMUSG00000027206	2.44399	2.00886	3.97887	3.95222	5.23505	2.78375	2.61186	1.98694	1.66335	3.30052	2.29085	2.23795	2.22058	2.06953	2.76842	2.73073	1.7543	2.03037	1.57859	1.80466	1.15966	1.38179	1.68337	1.49262	1.54927	1.55502	1.25793	1.91215	2.15226	2.16351	2.37394	2.25906	2.07866	2.22768	2.30789	2.08178	1.93782	1.94163	2.3238
ENSMUSG00000027363	1.86123	2.30818	2.1133	1.84803	2.19257	2.00481	2.03726	2.26368	1.02159	2.12178	2.08343	1.9335	2.0953	1.9345	1.91386	1.80099	2.06781	3.04837	2.48236	2.77004	1.42338	2.15855	2.78233	2.73041	2.44408	2.61742	2.90553	1.60023	1.59389	1.43705	1.52708	1.38829	1.34729	1.58309	1.64817	1.86272	1.68356	1.47919	1.70336
ENSMUSG00000081894	6.38278	6.41307	2.97015	3.16453	4.81787	3.0524	4.7344	5.40136	0	6.68602	7.90554	6.30558	3.38029	0	10.5392	4.76655	0.648079	0.694914	4.69728	1.7664	0	3.71068	6.52969	5.10568	6.91879	9.62163	7.14896	0	0	0	0	0	0	0	0.770999	0	0.222533	0	0
ENSMUSG00000003660	5.49956	5.08912	5.90651	5.85986	5.43581	5.40619	4.87821	4.62809	6.40631	5.20701	4.61746	4.38159	4.2318	4.86667	3.88163	4.59322	3.99407	3.06099	2.60796	2.42674	4.92983	3.95721	2.61913	2.76383	2.67144	2.72893	2.18352	5.9047	6.44627	6.29352	6.62143	6.73392	6.52591	6.74953	6.73269	6.17844	6.70106	6.92878	6.1923
ENSMUSG00000003662	4.78619	5.24133	4.75523	5.42833	5.07159	4.71521	5.4322	4.23278	4.64322	2.08735	6.97597	6.88819	4.03184	3.58194	3.36569	4.99503	2.80147	1.66884	2.84029	4.02993	3.24078	3.11894	2.86243	2.28999	2.28687	2.34713	1.34894	4.63708	3.27739	3.62767	4.21015	4.0369	3.85553	3.69936	3.84199	3.85228	4.46236	4.16645	4.62622
ENSMUSG00000034850	3.72508	3.71529	3.24634	3.81902	3.11531	3.70655	3.33566	3.64678	3.02671	2.34294	4.15314	3.62818	3.97665	2.93786	3.50796	3.51146	3.03648	2.82651	3.10732	3.09494	3.30101	2.64707	3.65795	3.58958	3.25875	3.66319	4.09007	5.19558	4.37547	4.39749	4.18867	4.30586	4.84231	4.99748	4.77634	4.42484	4.72063	3.95544	4.56711
ENSMUSG00000027367	1.9372	2.27321	2.01918	1.97924	1.89404	1.97439	2.41606	2.51049	2.07586	2.60282	1.54954	1.57493	2.92355	2.26653	2.0383	1.9071	1.40982	1.23935	2.07987	2.11714	1.16455	1.473	2.52228	1.85528	2.155	2.14716	1.49826	1.72977	1.61438	1.96481	1.57838	2.01551	1.69949	1.65199	1.85187	1.56949	1.74754	1.81828	1.78727
ENSMUSG00000079056	1.48443	2.11262	1.11827	1.13965	1.34074	1.89271	1.86796	2.5738	1.68876	1.3274	2.70165	2.779	3.19236	3.08746	5.02038	1.49779	4.36798	6.03776	4.80686	5.51615	4.20181	3.56045	4.3643	5.6992	5.45869	4.46237	6.85437	2.09447	1.96947	1.92969	2.08427	2.19187	2.29249	1.58567	1.56306	1.75333	1.72051	1.71722	1.60575
ENSMUSG00000027374	2.41442	2.63183	2.33556	2.54428	2.59783	2.10253	2.11997	2.71845	1.19857	1.82136	2.27697	2.39712	2.30683	1.47403	2.42767	1.75239	1.93153	2.16625	2.15544	1.48821	0.981911	2.25094	2.77251	2.32476	2.23765	2.64523	1.93599	1.55709	1.53737	1.41102	1.52499	1.52214	1.56904	2.07905	1.55898	1.65488	1.83737	1.39371	1.60014
ENSMUSG00000027375	0.325491	1.20859	0.324046	0.321388	0.842145	0.336794	0.759056	2.29114	0.186614	0.423552	1.30055	1.07711	2.04621	0.540434	1.2469	0.388883	4.84108	2.15219	7.02886	6.07158	5.52648	6.21624	3.26834	4.82516	5.18417	3.96723	4.92416	0.300947	0.226657	0.169505	0.128206	0.210102	0.214709	0.221065	0.189941	0.376365	0.344599	0.227195	0.16233
ENSMUSG00000051319	3.71356	2.63843	4.6794	5.90138	6.98802	5.1989	3.02567	1.06638	4.07507	0	2.75858	0.807666	2.36692	2.83289	1.68229	2.11309	2.2487	0	0.755149	6.18427	2.76112	1.67031	0.544306	1.07026	0.446509	0.759833	0	1.44861	2.53086	3.28486	2.39135	2.59295	1.44535	5.16125	1.15685	1.30987	3.0051	2.21976	2.23907
ENSMUSG00000074812	0.904537	2.73178	0.856552	1.13218	0.676422	0.629212	2.19572	4.43356	0.353336	1.14167	2.40682	2.53859	6.69554	0.128956	4.82451	0.764586	0	0	1.64236	0.134054	0	0.929307	2.7963	2.83769	2.87098	4.7386	2.32518	0	0	0	0	0	0	0	0	0	0	0	0
ENSMUSG00000085036	0.397683	0.912281	0.201507	0.306706	1.03507	0.447755	1.3086	2.70015	0	0	0	0	1.14666	0	3.19477	0.955446	0.824404	0.471457	4.09734	4.59385	1.66461	2.51747	4.71127	2.4451	2.7003	3.40127	8.31451	0.0935713	0	0.148527	0	0	0	0	0.261538	0	0.150975	0	0
ENSMUSG00000074807	5.50797	2.4131	4.90813	3.62539	5.61985	6.25493	4.60208	4.14505	2.5457	0.487436	6.70167	4.70913	4.43585	3.02817	0.81739	5.05454	6.49652	15.7052	5.74826	3.0048	2.68314	3.24627	4.76039	4.65279	3.30847	2.06744	2.97821	9.8539	11.179	8.29941	9.62721	9.39168	8.89535	7.19612	8.71235	9.38747	9.24738	9.80486	11.2748
ENSMUSG00000090248	1.14201	1.06687	1.77002	1.18125	1.04907	1.55998	1.77844	1.9059	0.933747	1.26429	1.86467	2.19435	1.00722	2.59647	4.47151	1.22909	0.779853	1.91134	1.60055	1.31582	0	1.02061	1.21157	1.18746	1.59861	1.21874	2.45787	1.42256	1.21254	0.865582	0.978474	1.35032	1.04874	1.02837	1.32538	1.38814	1.91272	1.10973	0.932823
ENSMUSG00000027394	2.00709	2.38221	2.0268	2.0134	1.91926	1.86628	2.18149	2.26753	2.3131	2.20236	2.60757	2.59997	2.91402	2.51506	1.58715	1.82254	1.78632	1.09722	1.91583	1.60289	1.56966	1.75768	2.66072	2.07057	2.27033	2.80678	1.77935	2.11761	1.9536	1.78793	1.9648	2.02719	2.36883	1.99497	2.05691	2.0141	2.04761	2.10887	2.26016
ENSMUSG00000082274	16.2385	14.9959	23.7701	29.7647	26.6935	21.7493	16.8397	11.1568	26.9302	14.5089	10.9502	9.9412	10.3007	13.4245	7.04024	6.10213	0.0748062	0	0.929479	0.54371	0	1.37061	4.06762	1.14401	2.98838	3.92802	5.18689	2.29247	1.41597	1.71835	1.4717	2.61127	2.52027	2.76206	3.55978	2.21686	1.64393	1.3661	1.7538
ENSMUSG00000103009	1.77203	2.19863	2.69367	1.61435	0.81926	1.78861	0.67089	1.08768	4.50832	1.13693	0.547102	0.588425	4.21524	0.749119	8.00748	3.03951	1.41198	2.95419	2.06821	2.25277	1.56459	1.57747	1.63028	1.46828	1.67622	1.03334	0.868324	1.28992	2.60748	2.69898	1.54864	2.4043	1.77452	0.890101	2.45823	1.76282	1.22983	1.82957	1.96083
ENSMUSG00000027397	4.21073	4.0416	4.65104	4.07901	2.92076	4.09291	3.60601	2.94138	5.11976	3.89575	5.29318	5.16914	5.70603	6.80279	4.09263	4.13536	4.47726	8.12789	6.66273	9.3463	6.62257	2.71853	5.03558	7.56117	6.44485	4.3674	8.00719	1.96771	1.7935	2.06817	2.12161	2.32211	1.77461	1.51858	1.70942	1.94956	1.53022	1.53846	1.25543
ENSMUSG00000082097	155.534	27.0697	65.5844	26.6197	3.94016	12.8189	38.719	46.4984	39.134	3.64531	27.0641	18.8665	1.84298	25.7344	3.66773	145.296	9.27523	17.0495	87.8066	28.892	0	24.2774	37.2961	36.8429	31.638	81.1727	25.0567	0	0	0	0	0	0	0	0	0	0	0	0
ENSMUSG00000037902	4.32359	3.70435	3.43354	3.88259	2.63324	4.63579	4.07372	3.61816	4.02147	4.0328	4.91885	4.68551	4.8905	4.32031	3.62975	3.66611	6.02829	7.63505	5.38535	5.92596	5.11888	4.66826	4.08129	5.16536	4.61731	3.92231	5.11791	5.96308	5.60082	5.98579	6.17264	5.84363	6.73254	5.82639	6.07035	5.48218	5.71584	5.83729	5.43864
ENSMUSG00000027400	14.4298	8.71114	16.3926	14.3911	14.5338	13.1616	9.15051	7.16121	0.281542	1.78821	1.77246	1.74098	2.1025	0.13309	1.40868	14.2712	2.99804	2.50692	2.1808	2.56358	2.28915	6.09312	2.48841	2.5779	2.80415	3.59702	2.73146	22.2184	16.5953	16.313	14.6287	15.5171	17.1356	2.60462	2.44571	3.8009	2.86514	2.34224	2.49762
ENSMUSG00000027404	3.2319	3.03687	2.89652	3.3369	3.56948	2.41356	2.6466	3.40911	5.88274	2.44222	3.3641	3.16394	1.79385	1.23615	3.94086	2.95658	2.78041	1.29311	2.24591	2.0087	2.79015	3.14558	2.75371	2.38296	2.16116	3.03638	1.90042	2.19576	2.50463	2.26322	2.2125	1.88395	2.02485	2.5356	2.15204	2.34646	1.88643	1.91868	1.73903
ENSMUSG00000027405	7.95289	6.50761	9.32646	6.74349	7.93087	6.99007	5.51593	5.76946	7.50226	5.69151	5.1304	4.49978	4.76406	3.70399	5.30935	9.23393	9.9193	17.2764	9.73166	12.6467	20.748	9.66449	8.09838	10.2984	10.1537	7.84504	10.8815	7.79081	8.24679	7.96043	8.74083	8.76794	8.85159	9.81387	8.67121	8.48943	8.01637	8.91624	8.3055
ENSMUSG00000065287	2.42696	17.9871	5.53386	13.4766	46.877	3.58646	11.9791	7.06216	27.3087	0	25.1197	21.0132	4.19868	0	0	5.38233	112.698	254.631	56.7823	102.389	403.809	124.445	26.3915	44.7656	36.5008	22.0152	19.028	1.71313	0	0	0	1.95136	0	0	0	0	0	0	0
ENSMUSG00000027406	13.719	11.2527	16.7022	14.526	16.8125	13.293	11.2796	7.75402	14.0694	11.2442	13.4207	13.4818	7.46128	13.4746	12.975	13.5955	12.1592	6.35463	5.99085	5.66277	9.09078	8.07355	4.77163	4.74701	5.7709	4.10384	7.40686	15.2651	16.343	16.913	16.9432	19.4685	18.5792	15.8926	16.6535	17.48	15.4375	15.2247	16.9826
ENSMUSG00000060029	3.5256	3.19341	3.72445	4.19832	3.50256	3.47217	3.62112	3.71773	4.51728	3.0437	3.59886	3.96525	2.82583	3.20876	3.4429	3.63143	4.21084	3.88245	4.05802	3.4358	3.19855	4.14628	3.21703	3.45223	3.88551	3.84777	4.18428	3.37905	3.94716	3.59688	3.30728	3.86195	3.40181	3.45366	3.62152	3.45928	3.36146	3.55102	3.58191
ENSMUSG00000037740	5.03878	4.38059	6.47094	5.38188	6.15865	5.39199	4.94097	4.07635	6.85717	4.4963	2.63624	2.51299	4.02041	3.77757	3.62664	4.69623	2.45829	4.98222	2.34959	3.92691	3.06822	1.85609	3.33529	3.25493	2.66692	2.60058	1.53254	4.32328	4.95997	4.59927	4.59337	4.8721	4.55064	4.58824	4.88496	5.9678	4.71218	4.93331	4.65955
ENSMUSG00000037703	17.1246	10.7688	14.2794	17.125	9.58448	18.3948	13.9242	9.42567	22.3513	19.6004	17.9976	18.7779	16.3632	20.9812	15.892	17.4742	19.3793	20.9669	9.81043	12.0062	26.4392	19.6235	7.12212	8.5949	10.2983	5.02869	10.3278	36.1261	29.5642	28.1999	27.6291	27.633	30.7407	31.9092	35.0217	30.808	35.2314	34.8261	33.15
ENSMUSG00000068290	5.19877	4.53544	5.57926	5.42324	4.76059	5.47689	5.31974	4.56467	3.80377	5.86674	4.96738	4.78457	5.39288	3.91577	6.33558	5.33542	5.48446	11.1581	6.18384	6.86342	6.15576	6.87482	4.03254	5.58171	5.3755	4.26106	6.46479	4.23751	4.90061	4.27573	4.21823	4.19616	4.26338	4.31789	4.82098	4.70053	4.6726	4.44356	4.29371
ENSMUSG00000074797	3.02696	2.98929	3.57944	3.03425	3.5898	2.73447	3.17495	3.88986	3.11208	3.94334	3.46984	3.43777	3.11011	2.02663	3.1873	2.91349	0.649791	1.14759	1.72161	0.97235	1.08533	3.58917	2.7447	2.34702	2.45715	3.55418	1.74679	2.09869	1.59171	1.82058	2.04109	2.27935	1.72333	2.18752	2.04627	2.13674	1.95559	2.03062	1.84025
ENSMUSG00000080989	2.37592	1.34761	3.1602	1.70805	3.55691	2.20335	3.31253	3.14818	0	2.03252	1.55692	1.20222	3.96358	0.163986	2.62931	2.54048	5.75208	4.5268	4.262	4.21911	0.799158	5.31786	3.5784	3.27703	4.26472	2.63904	6.65281	1.97658	1.39843	3.28007	2.0764	1.02339	2.30082	2.14332	1.75785	2.13255	2.31939	1.92741	3.53487
ENSMUSG00000027312	2.12256	2.27397	2.12107	1.89061	1.73957	2.1812	2.42451	2.56169	2.18241	1.84774	2.42801	2.39012	2.46808	1.73112	2.88362	1.94369	1.54643	2.32215	2.27651	2.13643	1.5547	1.81666	2.52122	2.37831	2.36099	2.59743	2.32285	1.94657	1.75507	1.85885	1.8041	1.96578	1.98104	1.82748	1.87188	1.68569	1.92957	1.86047	1.95266
ENSMUSG00000083953	5.24443	6.17953	3.72888	3.64021	2.29429	3.32142	5.46557	8.1226	9.40599	0	6.44688	5.59271	23.7067	7.35616	6.98945	2.81387	4.62928	9.92765	5.55586	4.58819	9.55974	3.85538	6.46124	6.63096	7.72965	7.103	0	2.14949	0.796593	0	0.295696	0.816135	0.417015	0.776939	0	0	0.289013	0.698673	0
ENSMUSG00000027316	2.61441	3.75663	3.35912	3.52136	1.99534	2.4048	2.84899	2.717	1.45235	7.24212	4.17318	3.78494	2.5307	2.25558	0.160735	2.95078	2.5163	3.32079	1.52319	0.28137	3.81062	2.3052	2.0307	1.88371	1.72425	2.46835	3.90432	2.89998	2.27157	3.34776	3.48163	4.57952	2.68521	2.5014	3.03961	2.86807	3.77514	2.05661	2.5283
ENSMUSG00000027327	2.15066	2.84423	2.11608	2.03562	2.57436	2.47647	2.16867	3.10632	4.12299	1.8465	3.17892	2.89008	1.55591	2.46353	3.08297	1.84712	1.34237	1.41852	1.7777	0.777705	1.98866	2.40604	2.3335	1.96993	2.18414	2.59036	1.28762	1.98732	1.9517	1.86641	1.96838	1.79208	2.37115	2.24475	2.1293	1.82132	2.31134	2.03478	2.36198
ENSMUSG00000027329	2.56631	3.12201	1.88327	1.82956	2.14307	1.80145	2.85047	3.02109	1.68817	2.74694	1.19547	1.35079	3.76176	1.46587	1.34927	2.49172	2.94042	1.85465	2.03923	2.28574	2.44076	2.16075	2.34373	2.10956	2.3646	3.19945	2.08144	1.99442	2.1132	1.65725	1.74562	2.01258	1.99438	2.11912	2.13254	2.18164	2.39727	2.08839	2.50153
ENSMUSG00000068267	7.00273	6.08527	5.27223	4.98294	4.83259	5.02075	6.13619	4.7098	3.91357	6.89483	2.79725	3.32796	7.54318	3.80886	2.61568	6.81273	9.06614	4.22922	3.17638	6.17143	7.67362	5.64577	2.68083	2.89405	3.35803	4.16062	1.20856	6.66844	6.84359	5.25544	5.54257	6.58654	6.78525	6.92758	7.0384	6.82566	7.67451	6.9118	8.02689
ENSMUSG00000086329	2.75031	4.10317	3.674	3.58663	2.87704	3.27254	3.25352	4.54719	0	5.27596	0.352889	0.0984	12.8324	3.06022	2.439	3.18833	2.95438	3.55692	3.86407	8.28789	0.78492	0.949659	5.43776	3.36276	4.52194	4.92485	0	3.88274	5.29787	2.80142	4.80718	3.2165	3.28702	4.97578	4.68631	3.49092	3.84425	5.67922	4.86065
ENSMUSG00000079037	4.97169	4.17271	5.11867	5.92706	4.21198	4.83899	4.71071	3.41902	3.52311	3.76547	3.20215	3.39626	3.03683	3.10785	4.00958	4.28224	3.12714	2.03403	2.45032	3.71988	3.80417	2.55938	1.70009	2.29563	1.74206	1.85795	2.33817	4.70849	4.906	5.60855	5.35116	6.25562	4.75505	5.24438	4.79276	4.87647	5.19797	4.79403	5.28393
ENSMUSG00000098754	3.17841	3.0568	3.23046	3.77831	2.82978	3.08881	3.23402	2.81227	2.17472	2.57948	2.36798	2.48709	2.32606	2.02422	2.80795	2.77509	1.94479	1.31771	1.71209	2.64377	2.37016	1.97812	1.77623	1.91534	1.52782	2.0292	1.82695	2.90149	3.02834	3.46201	3.31128	3.86705	2.94091	3.24257	2.95845	3.01402	3.21255	2.95923	3.26648
ENSMUSG00000027342	1.81355	2.67446	3.58382	2.17593	3.06636	2.41199	1.67402	1.86587	1.31184	0.354613	1.24325	1.13178	0.537851	1.05144	1.24878	2.32699	2.19127	0.552852	1.61826	0.585539	0.488	3.69013	1.75222	1.44855	1.52406	1.89353	2.03125	2.30425	2.56183	3.17859	3.16985	2.62468	3.257	1.96321	3.06692	2.9083	2.61134	2.19343	2.26647
ENSMUSG00000058793	4.44656	4.03931	4.56525	4.28828	4.06883	4.47429	4.39818	4.13906	4.01498	5.20234	3.84129	3.92769	4.12988	4.34551	4.64727	3.84252	4.17333	3.05175	2.96107	2.87415	3.8956	3.64772	3.00235	3.06778	2.72679	3.13226	2.2425	6.62531	7.11211	6.90002	6.99135	8.00304	7.01249	7.24988	6.86943	6.85283	7.25054	6.61042	6.95663
ENSMUSG00000027350	19.263	12.3806	18.2434	20.0641	13.9457	17.6158	14.2928	10.1909	13.6298	12.3241	14.3476	14.1558	12.6774	17.3479	12.6817	17.4787	28.8416	22.915	11.4103	16.2445	35.4615	16.4333	6.61222	12.3885	11.5671	8.85551	15.5856	43.0204	43.4613	42.463	45.2784	44.584	40.5846	33.8325	37.0978	41.5478	38.1155	39.1331	37.4276
ENSMUSG00000037376	2.06128	2.84098	1.73923	1.93499	2.35099	2.8122	2.35916	2.35828	2.79482	1.33611	3.05027	2.99119	1.41385	1.73732	1.79765	2.02388	1.66594	3.48788	3.36806	2.83214	2.30905	2.89714	2.90453	3.07766	2.46342	3.50897	2.63418	1.88446	1.34686	1.52613	1.66652	1.83987	1.61161	1.29278	1.63928	1.59747	2.10975	1.59382	1.60768
ENSMUSG00000034723	4.92741	4.27527	6.50971	6.56378	6.25278	5.59752	5.48204	4.1971	5.33687	4.33682	3.62924	3.11986	3.55062	4.20563	3.89637	5.87813	3.51574	3.60752	2.8845	3.38763	4.7461	4.57659	2.33045	2.5969	2.2939	2.12824	1.4352	4.91164	5.78519	5.53776	5.07036	6.01024	5.86067	5.47927	5.11786	5.63246	5.16179	4.91397	5.66546
ENSMUSG00000051177	2.57892	2.13475	2.02122	2.14862	2.0997	2.79989	2.61308	2.16523	1.84575	2.09145	3.63062	3.68832	2.59283	3.73091	2.62703	2.45128	3.10486	5.54516	4.34342	4.96445	2.89506	2.14003	3.6163	3.46382	3.78873	2.52092	2.9621	1.15875	0.986519	1.02644	1.09368	1.0785	1.00402	0.938162	1.0973	1.08211	1.05696	1.22986	1.04675
ENSMUSG00000085631	2.32415	2.16461	2.20208	2.13977	2.08276	2.23774	2.39191	2.2705	1.62138	2.16438	2.31374	2.31591	1.7984	2.10924	1.86413	2.26287	2.30497	2.54381	2.39522	2.21189	1.9824	1.4557	2.43199	2.15365	2.19248	2.17361	2.232	2.25429	2.12849	2.15691	2.33058	2.32146	2.1453	1.94485	2.35235	2.2899	2.18035	2.58467	2.20952
ENSMUSG00000027270	2.84219	2.40672	2.75693	3.38374	3.26396	3.37649	2.83465	2.40409	3.07563	0.905916	3.16106	3.16167	1.91627	2.22883	2.54588	2.51047	2.30504	2.17534	1.6656	2.50341	1.37564	2.21915	1.96608	1.77859	1.74491	2.0679	1.04976	2.25539	1.90571	2.24006	2.56367	2.20203	2.82039	2.59938	2.55761	2.46765	2.64089	2.71455	2.57336
ENSMUSG00000027273	16.2011	10.8805	20.9057	18.2312	15.8757	17.1997	13.7644	8.31337	18.2812	14.6094	13.0557	13.0375	11.3208	15.7738	13.3969	14.0392	22.7733	16.71	11.1969	14.0879	17.9084	13.6241	6.77435	9.14424	7.73747	5.37171	9.33149	23.3079	24.4003	25.1286	27.4667	25.4918	24.282	20.2952	21.1525	21.9903	20.1784	23.9005	22.4254
ENSMUSG00000051379	3.13009	3.15054	4.89332	3.63315	3.91709	2.96359	2.95932	2.46743	4.07428	2.51648	4.4769	4.79562	2.77999	4.8959	3.72135	3.11678	2.20378	4.27232	3.02675	3.31236	2.02114	3.22069	2.68629	2.66106	2.58885	1.96568	2.99577	2.30551	2.16889	2.68309	2.40613	2.39886	2.59338	2.89663	3.46987	2.80632	3.3622	3.16687	2.99817
ENSMUSG00000083274	4.38047	5.00023	2.60109	3.89568	3.2066	4.42147	4.05398	7.46873	0	3.98155	4.83015	5.81837	0.236821	8.06869	5.18429	3.643	3.6607	13.8753	12.5171	7.42517	7.73536	0.779904	10.3474	8.7584	6.56726	6.59894	9.65928	0	0	0	0	0	0	0.628668	0	0	0.467715	0.282669	0.570257
ENSMUSG00000074763	0.878406	1.81058	0.752865	1.19347	1.77422	0.994265	1.50951	1.79468	0.482448	2.87788	3.42918	3.5747	2.97464	3.59379	2.67037	1.1191	1.11582	5.68315	2.61157	2.78782	1.93619	4.04624	3.0634	3.00561	3.46908	2.33956	3.22367	0.0791545	0.176006	0.0314107	0.0980003	0.0901619	0.138208	0.257495	0.0553105	0	0.0638569	0.0385927	0.0389284
ENSMUSG00000086171	3.46408	3.22071	4.43224	3.21399	4.36736	3.50029	3.2923	2.81127	3.61211	3.33569	3.36593	3.31921	4.05048	4.41536	2.08264	3.34415	2.67397	4.96828	2.5277	2.32119	2.70506	2.87609	2.77708	2.98506	2.56998	3.0859	2.66134	2.5988	2.72538	3.23279	3.19472	2.81323	3.36837	3.17777	3.3228	3.71858	3.07791	4.0079	3.22696
ENSMUSG00000027419	1.95012	1.98186	1.90754	1.76609	1.76882	2.10308	2.15329	2.0567	2.3941	2.24889	3.87506	3.83083	3.27313	3.83069	2.83937	1.76359	3.10283	6.55318	4.12662	4.90975	3.22235	2.28972	3.79076	4.48365	4.33588	3.39703	4.44382	1.04759	0.978081	1.03359	1.0067	0.992469	0.96023	0.953035	1.04322	1.05708	1.09622	1.16957	0.940813
ENSMUSG00000087115	1.9881	1.92481	2.14997	1.67478	1.75469	1.85064	2.20626	2.15001	2.74884	2.64054	3.4871	3.64696	2.59689	2.83431	2.67209	1.86793	3.36901	5.42168	4.16715	5.33764	3.20443	2.55931	3.83972	4.84918	4.21797	3.43047	3.38247	1.46928	1.40315	1.36419	1.48482	1.49658	1.31013	1.20513	1.62558	1.4084	1.53104	1.5659	1.20432
ENSMUSG00000015932	1.76348	2.45287	2.77412	2.65877	2.83256	1.73489	2.17218	2.36452	1.62116	3.03691	2.8794	2.82147	1.88102	1.30678	1.62039	1.76374	1.2353	0.860844	1.30628	1.23302	1.44736	2.10136	2.03291	1.47933	1.47236	2.42265	1.59649	1.76549	2.14376	2.27936	1.84671	1.71445	2.03616	1.54389	1.9443	2.01481	1.85748	1.84851	1.93661
ENSMUSG00000027423	2.09662	2.17872	3.47038	2.6806	4.44215	2.30486	2.59933	2.30479	8.68109	3.33031	4.92463	4.96916	3.86003	1.80082	2.37051	2.63484	3.9117	5.33014	3.3769	5.45223	5.55812	3.86372	2.87514	3.40472	2.77333	2.49153	2.88173	1.10722	0.950668	1.12237	1.10391	1.17378	1.02087	1.06986	0.965195	1.30103	1.07896	1.01554	1.26159
ENSMUSG00000077714	25.7686	24.411	65.2851	64.014	114.816	40.0839	37.1223	22.6924	614.469	29.3922	245.018	247.13	187.705	40.6258	10.1171	22.5583	158.007	253.235	124.014	294.261	255.462	221.506	51.4388	89.6408	84.172	39.0168	35.4444	0	0	0.759796	0	0	1.11438	0	1.33791	0	0	0	0
ENSMUSG00000083674	2.61192	2.99331	3.01271	2.82603	3.10691	3.31004	3.31104	2.84727	3.00501	3.26066	3.87171	3.51151	4.19622	3.5765	2.90113	2.84677	2.63001	2.38069	2.81785	3.0732	2.74421	2.93132	3.05159	2.96114	2.77059	2.75947	2.40798	4.73614	5.51897	4.87064	4.75341	5.33777	5.00186	4.60522	5.05741	4.67963	4.27376	5.05197	4.98656
ENSMUSG00000037259	2.47898	2.78595	2.79172	2.64145	2.89763	3.28261	3.0823	2.62661	3.44009	2.7747	3.32255	3.20167	3.18867	4.38301	3.76578	2.74465	2.93981	3.53335	3.42781	3.85774	3.35057	2.9433	3.29298	3.2265	2.98078	2.80585	2.7596	4.05537	4.73593	4.27764	4.07164	4.58281	4.23549	4.0455	4.37384	3.94734	3.76301	4.31008	4.24903
ENSMUSG00000027428	1.25038	1.66806	1.57759	1.71845	1.94238	1.59963	1.8515	2.07392	4.03465	2.1821	2.22363	2.34729	2.94192	0.942409	3.18566	1.70539	1.11977	1.2674	2.09344	2.31729	1.64865	2.27962	2.28828	1.89552	2.0067	2.18744	1.56853	1.27096	1.3836	1.21885	1.77026	1.4477	1.07876	1.2059	1.7022	1.31982	1.6448	1.54918	1.32826
ENSMUSG00000001767	2.46041	2.99152	3.33436	2.74269	3.18467	2.42867	2.9734	3.2673	2.7352	3.2648	2.55467	2.39059	1.95312	1.88535	1.63716	2.57177	1.06843	1.99669	1.98736	2.8289	2.13808	2.16733	2.65583	2.04419	2.29529	3.11521	3.60791	1.85801	2.22461	1.91803	2.10198	2.10159	1.8603	2.25426	2.45136	2.08685	1.8029	2.00183	1.94257
ENSMUSG00000068154	0.694164	1.21268	0.659501	0.915469	0.641864	0.945205	1.21477	1.74219	0	4.15683	1.17569	1.22937	1.321	0.838444	0.179246	0.635028	0.625971	0.185161	0.29055	0.313773	0.653763	0.197743	0.579949	0.780238	0.892027	0.998494	0.544243	1.46998	2.28802	1.92498	2.00196	1.59067	1.19778	2.39097	1.74619	1.97717	2.78683	1.64842	1.30129
ENSMUSG00000037014	3.24902	5.39991	3.79028	4.40546	4.65772	4.68959	4.47532	3.79269	2.92569	3.49044	0.533216	0.356838	1.96076	0	0	5.52974	6.86058	0.806178	2.33545	6.4892	2.84644	5.16577	2.70542	3.78908	2.67552	3.4074	4.1468	3.6801	4.26938	4.3176	2.90546	3.09833	4.65628	0.520506	0.223611	1.51914	1.29081	0.78012	1.41643
ENSMUSG00000027439	3.16643	3.53875	4.3402	3.48775	3.7926	3.19374	2.92663	3.44537	1.37036	3.61169	2.8266	3.24855	2.82482	2.42331	2.09648	3.31606	1.81774	2.79131	2.41658	2.60973	2.12403	2.36423	2.51228	2.30875	2.15879	2.30765	4.2437	2.8273	2.61239	2.25907	2.49131	2.11072	2.06805	2.9208	2.61637	2.4939	2.40418	2.57069	2.1045
ENSMUSG00000027438	7.28058	5.59926	8.70844	8.22264	8.25908	7.28475	6.10845	4.78384	5.9099	4.83625	4.58938	4.33428	5.03529	5.25738	4.04296	7.66391	5.03382	3.23669	3.02288	3.08367	5.7667	3.90266	2.88316	2.67041	2.47349	2.54562	2.19208	8.94617	9.22874	9.92898	10.155	11.1749	10.6756	7.37033	7.63724	8.40388	7.48947	7.88648	7.90849
ENSMUSG00000027443	0.719702	1.91859	0.195361	0.553075	0.285205	0.37441	1.00341	1.85116	0.944226	0.175909	0.798117	0.576601	0.933819	0.124184	0.265486	1.06882	0	0	1.20826	0.116185	0	0	2.27016	1.31861	1.40929	2.21834	7.45636	0	0	0	0	0	0	0	0	0	0	0	0
ENSMUSG00000027447	8.96854	5.89529	9.76148	8.25632	8.81896	5.66283	6.45587	5.7359	8.82363	7.04644	3.78598	4.76659	3.00001	3.87487	6.2502	10.5007	23.3888	9.54014	12.2134	9.3081	30.1116	21.7662	5.04485	5.95045	7.27319	4.38196	7.22277	6.71317	7.08087	6.19317	5.91988	6.33959	6.07786	6.90617	6.25458	5.35684	7.08216	5.98667	5.30507
ENSMUSG00000074737	10.4477	6.19121	11.2593	6.60241	12.6884	8.49315	5.45765	2.72252	6.19276	14.6737	9.9039	7.1802	8.36287	17.1772	4.5634	10.3746	4.07304	1.66376	3.51445	9.86794	1.4686	6.21889	3.72224	2.33695	2.04836	3.03107	0	7.59487	5.50688	7.60016	3.27065	6.77037	4.61255	7.51942	6.92223	5.48651	6.92625	3.86397	2.92318
ENSMUSG00000033096	1.96718	2.29955	1.60425	1.90458	2.09741	1.71105	2.07983	2.34928	3.9481	1.01116	1.37632	1.20615	1.70162	1.24819	1.25719	1.8677	0.89786	1.3287	1.50324	1.48835	1.27223	1.82785	2.3613	1.90768	2.12888	3.12797	2.58157	1.06378	1.54049	1.45443	1.21007	0.967335	1.17585	1.23107	1.19933	1.20945	1.40628	1.20294	1.06393
ENSMUSG00000082809	0.317859	1.51442	1.57033	0.496416	0.783763	1.3085	0.855762	1.3874	1.49902	0	0.224313	0	0	1.30535	0.683975	1.71825	0.790714	0	0.255853	0	0	2.26368	1.64394	0.870281	0.907692	1.2975	0	3.5338	4.67719	4.67437	6.38913	5.36696	4.70112	4.37932	5.17378	4.52675	3.80113	1.47681	4.30346
ENSMUSG00000027455	2.7222	2.70699	2.50085	2.6609	2.33236	2.44765	2.31128	2.13928	2.68411	1.74122	1.14558	1.20894	1.87945	2.96825	1.69819	2.98046	2.18608	3.06435	2.64949	2.79397	1.41124	1.95644	2.58827	2.47961	2.74929	2.90784	2.93707	2.73685	2.45482	2.17212	2.54271	2.54516	2.15465	3.1541	2.32816	2.20723	2.61324	2.52695	2.79602
ENSMUSG00000032966	6.77162	6.36009	9.19099	8.33526	9.88157	9.14481	7.50954	5.3173	9.68711	6.61223	9.41515	9.68133	5.91079	10.9163	9.60331	6.90324	6.91086	5.70712	4.65626	3.94952	7.22678	7.02036	3.39594	3.60943	3.99222	3.0702	4.96222	13.1181	13.1208	13.0846	12.0513	12.3889	12.4672	13.633	13.0452	13.8136	14.4294	13.451	14.1396
ENSMUSG00000027457	2.23405	2.4832	1.56379	1.68035	1.41659	3.10852	2.45616	3.07169	2.61187	2.5088	4.10666	4.24203	4.09073	4.21852	5.20265	2.31125	5.42379	7.05809	5.84336	7.42623	5.18174	4.3156	5.14341	6.58467	5.70442	5.08571	6.36018	4.10768	3.68121	3.78479	3.85563	3.45671	4.24531	3.63152	3.75639	3.4858	3.58487	3.52991	3.70986
ENSMUSG00000032802	6.95763	5.10212	10.3531	7.04653	4.93399	6.13877	5.3131	3.76605	5.55906	13.5687	5.28569	5.76542	5.78019	10.253	3.91867	6.62598	4.29274	1.76283	1.86777	1.99153	2.42052	3.76526	2.33712	2.26447	1.6461	2.45506	0.719653	7.93049	8.81702	8.08358	6.80247	8.10342	8.32636	6.95547	6.03052	8.67368	6.30374	7.16459	6.27097
ENSMUSG00000027465	2.02185	2.28751	1.85703	1.83292	1.94022	1.61834	1.87429	2.36342	1.8167	1.93499	2.52234	2.44382	3.36861	3.36608	2.20402	1.81012	1.38347	1.33759	1.73478	0.98866	1.45702	2.55305	2.39826	1.88188	2.01393	2.59239	1.04564	1.67193	1.5574	1.82903	1.65973	1.40259	1.56485	1.77622	1.78401	1.70716	1.60399	1.59729	1.50007
ENSMUSG00000027466	3.08546	2.84796	2.94642	2.28808	2.4791	2.77247	2.43171	2.86327	3.90121	3.58701	4.19662	4.35124	3.88935	5.16013	3.63178	3.07043	2.30837	4.00955	3.76991	3.8443	2.1732	3.04249	3.34682	3.59117	3.41895	3.57288	4.5487	3.09938	2.79393	2.90305	2.39688	2.54442	2.4377	2.55847	2.22427	2.83883	2.09492	2.87252	2.48554
ENSMUSG00000068062	1.33877	1.84383	1.07545	1.31708	1.21219	1.26148	1.26982	2.48626	1.88032	2.34021	1.73592	1.82053	1.70098	1.28662	1.36155	1.48451	0.940896	1.89681	1.7382	1.60717	0.922578	1.59163	2.14202	1.74622	1.94572	2.56423	2.07651	1.7133	2.08421	1.89027	1.79464	1.75028	1.85126	2.14942	1.69648	1.70205	1.89663	1.53583	1.54919
ENSMUSG00000059361	3.98501	3.61955	3.9105	4.29115	2.30509	4.30429	3.36191	4.37825	6.97805	4.22628	3.54417	3.91544	4.88727	4.23306	3.57097	4.78958	3.41191	6.69811	3.83158	2.71427	3.21326	4.19866	3.38797	3.02071	3.16451	3.04537	1.81898	6.35796	7.8077	7.11032	6.72675	6.48498	7.03087	7.95978	6.54293	6.44806	7.29746	5.7489	5.82734
ENSMUSG00000051817	3.26193	1.99542	1.70792	2.02934	2.65125	2.8769	2.66712	2.90028	2.08708	3.47258	3.75131	3.59451	3.2187	3.24532	4.11786	4.01892	4.55311	6.18727	4.91669	3.71342	9.33003	1.78959	4.2104	3.73256	3.83636	3.79493	3.59936	4.29802	3.69763	3.89845	3.50532	4.89571	3.21625	3.66189	3.00331	3.15768	3.75632	4.29089	3.92559
ENSMUSG00000074682	1.29549	2.16863	0.612072	1.02072	1.55401	1.17526	1.7439	2.90369	0.486675	1.1981	2.07553	2.19096	1.45376	1.1503	1.32602	1.33945	0.566146	0.186788	2.36737	1.26612	0.329753	1.19689	2.59091	1.69528	2.31965	2.91291	0	1.77947	1.97839	1.64767	2.01955	2.28029	1.72614	1.12559	0.725336	1.64256	1.79446	1.0122	1.02101
ENSMUSG00000074679	1.04462	2.14065	0.922021	0.374234	0.872437	0.448167	1.17939	3.38289	0	2.76738	2.14021	3.22261	3.90588	0.195366	0	1.12097	0	0.179768	1.19344	0.456951	0.952082	1.1519	3.11022	2.77755	2.80984	5.05666	8.19007	0	0	0	0	0	0	0	0	0	0	0	0
ENSMUSG00000042814	3.05069	1.86344	2.14032	6.6783	6.36498	3.86414	3.94868	1.7925	13.8628	5.42027	6.4586	5.12571	3.8568	4.19496	1.00993	3.31773	6.20251	16.2748	7.32894	6.8948	12.1556	2.67396	5.04146	5.61349	4.42285	4.10533	11.9591	0.993877	1.38122	1.97199	1.43559	1.13209	1.73537	0.808288	2.77795	2.16247	1.60359	0.242288	1.71077
ENSMUSG00000097722	0.329374	1.13337	0.58413	0.609657	1.08287	0.5215	1.69963	0.599023	0.109005	0	2.09195	1.62034	5.12838	1.00784	1.701	0.821766	2.28737	2.04999	2.50981	7.19597	0	3.44033	2.62076	2.75288	2.6336	3.96947	0	1.74372	1.29243	1.75296	1.53521	3.04552	2.02976	1.63871	1.46214	2.2074	1.50051	1.58699	2.28685
ENSMUSG00000027472	4.49274	2.87496	6.0039	4.50063	5.13321	4.24198	3.83251	3.6634	6.37226	5.74396	3.25182	3.6723	4.2706	3.64155	2.15307	4.48912	4.83076	3.86295	2.51155	2.38041	3.71979	2.43777	2.90697	3.2347	3.13927	3.32685	4.90302	2.85766	2.71217	2.15737	2.53128	2.22296	2.59624	2.30515	2.72739	3.00544	2.78333	1.97099	2.6737
ENSMUSG00000074671	1.89133	3.33745	2.23612	2.82006	3.02267	2.21819	3.20604	4.43339	0.45206	0.958793	2.32338	1.98491	2.12075	0.744556	1.50733	1.28163	0.89306	1.68164	1.80429	6.64929	0.659721	5.98637	3.39994	2.78601	3.26057	3.34957	2.19681	4.07928	4.61775	6.06303	5.32599	5.4069	5.26645	4.42339	5.70092	5.34006	5.26545	4.62871	4.08535
ENSMUSG00000082283	40.8252	26.6617	82.9381	53.2315	87.9642	34.7963	29.2757	21.6498	38.2601	39.8205	5.92361	7.6581	29.0433	12.1664	26.2724	0.634619	0	8.14182	1.71984	0	0	0	3.94663	3.51881	3.05075	8.00977	0	0	0	0	1.33378	0.920323	0	0	1.12916	0	0	0	0
ENSMUSG00000083097	40.07	29.8544	58.8427	62.3217	62.8191	38.2226	24.3061	23.2118	37.0818	28.3538	30.7211	31.8316	16.2606	49.235	35.7667	29.6214	0	9.23676	0.796378	0	0	0	0.787232	0.285145	0.565064	0	0	13.0946	30.8638	22.8637	13.4022	25.0582	23.7785	21.0149	19.0321	19.4776	12.6767	22.9839	19.5775
ENSMUSG00000038467	2.32519	2.96688	2.5949	2.88116	2.57415	2.33306	2.46097	2.86156	1.89692	2.45274	2.48159	2.47104	2.24678	1.64104	2.0207	2.06043	2.56902	1.2391	2.02317	2.67553	2.65794	1.92093	2.64102	2.2544	2.28081	2.77493	2.11477	2.84537	2.97528	2.87527	3.14304	2.93381	2.62261	3.08539	3.19302	3.16764	3.08053	3.18716	3.06923
ENSMUSG00000074656	1.29458	1.35743	1.52342	1.34614	2.2616	1.21559	1.50718	1.31993	0.868457	2.0268	0.811293	0.660961	1.4268	0.661688	0.791614	1.59625	1.83403	1.43993	1.7413	1.31042	1.88299	1.93646	1.738	1.63359	1.58723	1.68279	1.33242	2.14869	2.2006	2.05815	1.94825	1.97729	2.14385	2.24961	2.30762	1.95965	2.17746	2.20878	2.63403
ENSMUSG00000047459	2.52843	3.50581	3.54005	3.06447	3.40678	2.68704	2.75028	3.10925	3.4041	2.47773	3.46919	3.51205	2.47827	1.39177	3.18021	2.56498	2.48768	1.16929	3.36217	3.43221	2.28543	2.98809	3.29491	2.49068	2.93283	3.97442	4.97124	2.08866	3.11462	2.59176	3.14692	2.96445	2.19973	3.19955	2.91897	2.78046	2.70135	2.21451	2.55987
ENSMUSG00000027602	7.50806	7.11588	8.32968	4.74912	7.83818	6.519	6.19452	4.88927	8.83697	4.0402	8.71677	8.14965	7.54202	3.39341	3.33543	6.54618	7.68176	4.52222	2.65131	3.83167	13.1157	8.96912	2.26434	2.05915	1.97113	3.10715	2.84832	11.5398	11.5468	13.2291	12.6998	12.5603	12.8357	10.0106	11.8266	9.33312	10.9646	7.37676	11.7289
ENSMUSG00000038375	1.68883	1.7492	1.9533	1.42706	1.3579	1.75162	1.66385	2.9913	1.76179	3.4548	3.29905	3.23654	3.70504	1.93933	1.07441	1.48593	4.29249	0.979297	2.67147	1.6042	4.03397	3.13754	2.80438	2.74401	2.7049	2.74038	1.91896	2.0473	1.75754	2.40642	1.86095	2.24344	2.53397	1.99519	1.70221	2.5425	2.36246	1.99637	2.29413
ENSMUSG00000080237	2.70534	1.10481	2.11495	2.46797	0.571776	3.67148	3.7458	2.86774	11.3578	2.2482	3.16375	3.46789	4.814	1.41909	8.1167	2.82843	4.51863	14.0201	6.37102	10.1323	1.45594	0.440377	4.9817	5.56923	5.91552	3.84633	3.03009	0.491048	0.36396	0.129908	0.270205	0	0.381066	0.532471	0.228752	1.03604	0.528195	0.159611	0
ENSMUSG00000074649	4.18462	3.82636	4.7226	3.03661	3.12674	3.85486	3.84072	3.73604	4.53236	2.27805	3.40052	5.16522	5.26505	1.53163	1.09146	4.32378	2.91788	3.04419	1.71477	3.43912	6.56845	4.69597	2.11885	3.10643	1.23119	3.25362	0.497099	8.45864	7.7622	7.67228	7.20334	8.2585	6.8767	7.71628	6.19207	7.22359	5.63242	6.67713	8.05584
ENSMUSG00000086754	1.56872	2.3448	1.89366	0.768607	2.95793	1.34415	4.34761	7.24992	0	0	1.56288	2.39688	0.159641	0	9.84878	1.22787	0	1.96912	2.67394	1.66843	4.34534	0	7.41575	4.36154	3.89996	8.03572	8.68175	0	0.217253	0.310174	0	0	0	0	0	0	0	0.190547	0.192205
ENSMUSG00000005881	4.41525	4.92514	3.50763	3.87461	4.06963	3.71506	4.31612	4.72616	6.62765	6.34911	5.2079	4.45582	7.47475	5.18058	5.28426	3.72438	3.46502	5.43995	3.99395	3.61138	2.17814	3.47379	3.62186	4.34466	4.17877	3.98058	4.3683	3.31696	3.8115	3.81628	3.41765	3.8543	3.10959	3.57263	3.39111	3.3289	3.77142	3.03908	3.85379
ENSMUSG00000103285	2.49478	2.23502	2.28512	1.73165	1.97164	2.71436	2.66942	1.95448	4.38224	5.36286	4.15312	5.36233	2.10267	4.69768	0.550596	1.80878	1.19347	4.77763	4.81946	6.07213	1.80737	2.55115	3.41021	3.171	3.5073	1.3429	2.50766	0.270923	0.301209	0	0.223618	0.308598	0	0.146889	0	0.535883	0.218564	0	0.266481
ENSMUSG00000067847	6.97321	4.66294	9.99562	5.43458	8.74794	4.99739	7.49302	4.9393	7.89498	13.6052	1.20866	0.938856	5.60858	5.02399	8.9504	6.81665	4.29864	2.93689	0.905942	0.552983	4.60867	2.43947	1.89815	2.29177	1.81662	1.85483	3.35704	4.66314	4.32035	6.57943	5.77338	4.72143	4.67418	5.47789	6.69791	5.02177	4.07542	3.15773	6.75263
ENSMUSG00000027620	8.79348	6.83509	11.7067	10.4896	11.2352	9.5152	7.79929	5.3581	10.6793	9.84593	6.48856	6.59424	6.86466	9.4232	6.79703	9.18674	5.73029	10.906	9.20439	8.90165	6.07999	6.37153	5.29754	6.84276	6.45419	2.82915	6.08398	4.19099	4.07609	3.72074	3.86383	3.84578	3.75329	4.13275	4.71844	4.02059	4.19983	4.3695	4.23773
ENSMUSG00000046229	17.6818	12.3478	20.3969	19.7588	19.9442	13.6603	12.6606	6.84199	26.0215	13.9461	19.6462	17.3229	6.07454	17.3278	6.47624	19.398	14.1939	12.7109	4.44134	10.77	3.54312	2.85783	2.29495	3.39731	2.64997	1.85256	1.96638	27.8833	22.4383	26.3449	25.6449	23.8962	23.1837	33.6909	27.8341	32.7766	30.4211	35.476	27.6874
ENSMUSG00000102869	17.9508	11.3339	20.4986	19.6774	18.4606	17.7739	12.5536	8.64738	19.4307	21.2366	12.6061	11.8376	12.9144	13.7706	8.51675	85.7126	93.5437	26.3934	14.7169	10.6868	59.5835	77.3272	6.46223	9.94322	9.67709	4.20415	8.23839	112.138	126.117	113.87	118.654	128.577	123.302	116.018	117.068	119.716	93.0093	121.689	135.424
ENSMUSG00000027624	3.06408	2.94235	2.12359	2.15428	1.86766	2.78463	2.62661	3.40017	3.01332	3.25864	4.45376	4.53895	4.23858	4.04542	4.67496	2.70552	4.21544	4.97472	4.03793	4.17929	4.28346	3.4934	3.95697	4.25947	4.17121	4.19977	4.86947	3.47993	3.31801	3.41685	3.39203	3.35061	3.25493	3.5028	3.49388	3.42248	3.643	3.42243	3.46319
ENSMUSG00000086872	1.21128	3.11771	0.253969	0.376894	0.926916	0.767134	2.30526	5.28703	0.414694	2.85851	3.06549	3.55065	1.01164	1.2108	1.36615	0.972622	0.77928	0.668477	1.74826	1.1328	0.786749	5.47326	3.82194	4.38177	3.79296	4.4167	0.327475	0.0884496	0.0983371	0.0701985	0	0.10075	0	0.095911	0	0.139962	0.0713556	0.0862493	0
ENSMUSG00000086638	0.574293	1.50222	0.410816	0.551036	0.937102	0.470687	1.75079	2.17491	0.670802	2.10965	2.9323	3.19082	1.19808	0.11425	1.57016	0.337135	1.34459	3.42417	2.31675	3.58844	1.59079	2.98323	3.33307	3.5342	3.40536	3.00747	7.41606	0.107306	0.119301	0.312268	0.0885695	0.122228	0.124908	0.232716	0.0499878	0.3396	0.144279	0.244152	0.105547
ENSMUSG00000027634	2.89805	2.86239	3.24904	3.28221	2.88213	3.17694	3.15361	3.23675	3.74231	3.39377	2.51097	2.39102	3.16123	2.58825	2.86509	3.21354	4.32121	3.44158	3.10172	2.76573	4.04005	3.14497	3.07456	2.82819	2.85356	2.96949	2.63324	3.94344	4.22377	4.65827	4.7254	4.80464	5.4346	3.5316	3.44443	3.78026	3.73237	3.68397	3.72987
ENSMUSG00000067787	7.1788	6.06143	8.52712	8.41329	7.40958	6.31941	5.37083	5.4323	9.1546	10.1222	8.37047	8.56096	8.58749	11.9841	10.9421	6.79224	5.16899	6.88968	4.84107	7.07689	5.50392	5.91918	4.35147	4.06307	4.36785	3.09095	5.76979	3.8807	6.21698	6.0265	4.88032	5.36013	4.8552	6.24583	5.63693	6.05618	5.85467	5.2144	5.77071
ENSMUSG00000067786	24.8636	19.429	36.1563	33.3553	29.8942	16.6385	15.5204	17.4792	32.2442	35.1612	18.8194	19.8995	26.0369	31.7217	20.378	22.2514	16.5849	11.7382	8.55789	20.2894	13.2624	15.2938	6.7929	6.59506	8.64583	5.81668	8.62553	14.351	24.5546	24.4807	19.6908	20.8049	18.9832	27.0813	24.3538	24.4048	23.1551	20.9911	24.7484
ENSMUSG00000077990	6.18364	13.7487	8.45981	12.8764	13.7226	23.4975	21.6424	5.39809	15.9624	0	0	1.46017	0	48.996	102.191	39.0837	76.9128	32.9884	28.6696	111.804	46.59	49.3222	36.4095	34.2174	51.5621	27.8859	0	39.2838	43.6752	41.5704	30.263	32.8143	9.14558	31.2383	29.2802	41.4416	46.4812	68.9518	33.4878
ENSMUSG00000037843	1.4493	2.16531	1.17498	1.18233	1.27503	1.62045	1.71009	2.36637	2.03226	2.30822	1.85866	1.87169	2.18538	1.89836	3.59143	1.21423	1.54672	2.13815	1.81583	1.5205	1.11218	2.16112	2.25511	1.75123	1.97635	2.72951	2.38481	2.2355	2.37587	2.33354	2.11412	2.01983	1.79949	3.03215	2.19222	2.6141	2.50039	2.3794	2.45227
ENSMUSG00000044349	38.1826	21.1239	23.4797	26.8299	13.8105	46.1785	30.3928	17.0727	36.9639	27.8725	35.7972	35.8085	32.9485	49.5694	40.5412	34.7093	52.9748	144.264	94.6041	103.814	52.2674	42.761	53.8779	88.1946	71.9421	36.9246	68.3981	6.30979	3.01338	3.69992	2.66667	2.54394	2.04444	3.55035	2.96968	3.70561	4.37314	4.16531	4.20154
ENSMUSG00000037771	12.8933	10.7699	14.2972	14.271	18.3455	14.8951	11.1637	8.43682	11.6217	13.9304	17.5879	16.6506	13.8616	17.4044	15.2058	11.5668	12.2358	10.4845	5.42375	3.02625	9.55974	17.9644	3.64304	2.98767	3.24399	3.27443	4.23312	31.3734	28.1689	30.1628	26.3861	28.5995	31.5157	40.219	35.153	33.3621	34.9398	31.6187	33.828
ENSMUSG00000087563	34.3691	24.7594	36.6251	31.8899	58.6814	34.0339	25.756	13.1456	24.5076	34.5544	42.0073	38.2079	44.3388	44.7367	52.6587	29.8598	29.3071	19.5323	8.06169	6.94021	25.5836	45.0838	3.10118	4.22083	4.24961	1.83661	0.92599	85.286	77.5799	79.5976	75.3489	78.0587	81.5171	112.821	104.16	99.3371	103.508	87.5543	94.712
ENSMUSG00000037754	1.93899	2.04165	1.38542	1.25043	1.27872	1.33805	1.53251	2.61949	1.43616	2.62262	3.63187	3.6649	3.27149	3.14774	3.48285	1.68968	4.04122	4.14561	3.95651	5.13635	4.09602	4.20869	3.89139	3.94466	4.96601	3.92856	5.57442	2.47853	2.10058	2.02801	2.09606	2.0544	2.1993	2.24947	2.5048	2.2539	2.41472	2.57315	2.55335
ENSMUSG00000074622	0.41592	1.11784	0.413389	0.333109	0.631112	0.283675	0.86136	1.39647	0	0.930568	0.632185	0.491064	0	0.711045	0.660912	0.585366	2.42745	1.70681	1.75118	0.723087	2.10923	2.55191	1.45104	1.69662	1.3339	1.59206	1.2542	1.28727	1.65714	2.20461	2.01316	1.69779	1.97162	2.49785	1.799	2.03696	2.24094	0.858851	2.19913
ENSMUSG00000078955	2.1695	4.00421	0.356526	0.651187	1.15664	0.44562	1.89433	3.711	0.116431	3.10994	1.1586	1.73071	2.73886	0	2.92719	2.34065	0	0	2.68078	0.79512	0.552225	2.00438	4.66548	2.16306	2.41115	8.11501	10.1137	0	0	0	0	0	0	0	0	0	0	0	0
ENSMUSG00000070544	2.48005	2.24941	3.03276	2.74146	3.29745	2.60952	2.34372	1.93347	3.2738	2.3874	1.88449	2.09199	2.23727	2.99012	2.00455	2.22548	2.4206	3.02391	2.66588	3.30866	2.35944	2.11307	2.35975	2.30805	2.40761	2.20578	2.05196	2.68518	2.71515	2.45572	2.71537	2.75475	2.17347	2.96954	3.25559	3.03434	2.88114	3.09813	3.07552
ENSMUSG00000016933	3.29845	3.22069	2.3948	2.66743	2.21678	3.6109	3.43029	3.95578	2.87119	3.24197	3.78787	3.98009	4.27454	3.97058	4.9491	3.03497	3.51118	5.26734	5.51025	5.81942	3.19081	4.37063	4.60204	5.27414	5.04476	4.40669	4.76233	2.60844	2.42713	2.44845	2.6648	2.70849	2.38014	2.8896	2.30611	2.18542	2.44333	2.69846	2.50519
ENSMUSG00000098889	2.6417	2.61143	1.27026	1.55297	1.41243	2.26203	2.10462	3.64741	1.11067	4.08163	2.81539	2.86436	3.40431	1.64097	6.84455	2.30905	1.91111	3.01991	5.82364	5.17846	3.04647	3.37871	4.66504	5.67905	4.81876	4.10795	4.33254	1.34145	0.983692	0.928735	1.36636	1.20289	1.06315	1.14512	1.03708	0.858111	1.19732	1.25241	1.01065
ENSMUSG00000016921	7.48205	5.98712	8.01116	10.1731	6.66342	8.36861	6.91306	5.9187	8.26873	5.10077	7.11249	6.67646	5.59023	14.7383	5.03281	7.64605	9.33018	12.621	10.503	11.0415	9.05731	7.01328	5.96862	8.04894	8.29376	4.66592	8.29402	5.00985	5.2529	4.2347	4.43766	5.56734	5.83166	5.87413	5.80606	4.31826	5.12597	6.2356	4.28671
ENSMUSG00000017943	2.60543	3.16421	1.80554	2.15419	2.07847	2.05047	2.69921	4.01373	0.317007	2.26163	2.83008	2.75949	2.2979	2.06095	3.00108	2.17742	2.0413	2.48691	3.3966	3.69474	3.30781	2.00102	3.55169	3.92381	3.49761	4.39911	5.30709	2.1907	2.36042	2.72605	2.83506	2.54155	2.17227	1.99425	2.05995	2.48222	2.20369	2.03071	2.20799
ENSMUSG00000048486	1.96223	3.69036	2.19784	1.44563	1.69767	1.34083	1.8768	2.5544	1.93109	2.53265	2.50225	2.94673	1.66756	2.32849	3.11121	2.14721	1.89471	0.734601	2.00617	2.80092	0.972643	2.45163	2.5063	2.59942	2.11357	3.41268	1.21456	1.34863	1.78306	1.79356	1.56443	1.5777	1.61229	2.17384	1.88476	1.75917	1.73491	1.42171	2.15112
ENSMUSG00000017679	3.31162	3.74498	2.69329	2.8308	2.93105	3.14191	2.75799	3.36055	4.34977	3.43925	3.91016	3.49154	3.00947	2.71435	3.29404	2.44332	2.37605	3.02466	3.07426	3.34911	1.699	2.75302	3.15276	3.32377	2.92903	3.47154	2.92979	2.06017	2.15395	2.6096	2.36486	2.17571	1.85814	2.14519	1.67791	1.93225	2.17933	1.88918	1.90561
ENSMUSG00000017707	2.80063	2.86098	3.18359	3.42326	3.13728	3.30427	2.6569	2.71769	3.38166	3.57061	3.26506	3.53906	2.05215	2.42083	2.74526	3.25014	3.15899	4.3063	4.59258	4.0047	3.01311	2.3836	2.91768	3.23713	2.83078	2.66357	2.97143	3.32493	3.93996	3.98723	3.84556	3.71607	4.36779	3.09681	3.80184	3.22443	3.27095	3.28287	3.92655
ENSMUSG00000058812	5.19894	2.69239	3.95146	5.80519	8.08173	4.6526	4.41207	2.46656	5.49835	10.8287	0	0	5.8658	2.18418	0.583678	3.75971	3.37382	2.41176	4.07558	0	9.57982	10.3026	1.88849	1.36807	2.00102	1.40601	0	5.02602	7.98266	8.16781	8.29688	6.81542	13.3725	5.45	8.36194	7.00634	5.7924	6.06789	7.29773
ENSMUSG00000018326	4.96335	4.92477	6.93915	6.46353	7.67426	5.83693	5.34506	4.01481	4.02815	3.52922	5.68776	5.5805	6.91659	7.20276	5.86334	3.98384	6.39152	2.08912	2.94979	4.07537	6.13257	5.57772	2.63766	2.98428	2.69687	3.02355	1.89215	11.4458	11.4925	11.6019	11.636	11.9941	12.5601	12.0872	11.6432	11.3142	11.3575	11.0953	11.0021
ENSMUSG00000018322	1.59288	1.96756	1.46115	1.50806	1.37693	1.6311	1.95527	2.8503	2.57519	0.302811	2.77362	2.4571	2.32281	1.82812	2.03816	1.74597	1.64344	2.24651	2.7824	1.48967	2.18415	2.57302	2.32117	2.73685	2.65601	2.63832	3.11018	2.40382	2.01159	2.15398	1.92009	2.23759	2.25657	2.08808	1.95063	2.04505	2.28331	1.86514	2.16102
ENSMUSG00000017734	10.2465	9.47476	9.73765	9.38972	8.89985	9.37033	6.7259	7.58419	8.73674	6.1754	3.72598	4.17343	6.60551	4.84238	6.18771	9.74941	6.21465	3.50096	5.0038	6.20239	6.60197	8.07256	3.82131	3.91165	4.7106	4.07039	6.89923	8.30656	8.28704	7.89602	8.5246	7.59094	6.28679	7.26062	7.72442	6.84701	8.38289	8.37711	7.518
ENSMUSG00000017721	1.40706	1.75917	1.52452	0.983582	1.25492	1.54841	2.00156	2.19964	2.00136	1.77566	0.943666	0.718707	2.08895	0.674986	1.54608	1.39425	2.59415	2.023	3.01378	2.39069	3.28943	3.35441	2.36619	3.07736	2.52483	2.73117	2.89486	3.12755	2.88981	3.28723	3.03496	2.86442	2.68124	3.62053	2.98281	3.04297	2.50606	2.61701	2.97235
ENSMUSG00000017764	1.64503	2.49009	1.15263	1.14183	1.96474	1.41625	1.97223	2.24383	0.0510392	1.40727	2.1404	1.85119	1.15616	0.198695	0.309733	0.8123	1.53458	1.09699	1.80412	0.348554	0.242076	1.46442	1.75886	1.95569	1.80565	1.97852	3.22437	2.01393	3.2073	2.28955	2.8753	2.85199	2.40765	3.06915	3.19487	2.88537	3.07378	1.96383	2.78399
ENSMUSG00000039873	1.42144	2.00663	1.50052	1.97328	1.94718	1.30034	2.01975	2.15428	1.25446	1.9591	2.89788	2.84371	3.00558	0.0763061	2.71883	1.11646	0.122778	1.89578	1.24586	0.178476	0.371865	1.79965	2.29345	1.47935	1.89426	2.0262	0	1.50504	1.02256	1.45992	1.44929	1.61909	1.16795	0.816	1.16852	1.05847	1.88871	0.733799	1.1514
ENSMUSG00000017760	3.16457	2.91078	3.22703	4.13685	4.06409	3.28187	3.1772	3.02154	2.1077	3.29374	2.77293	2.63098	4.5851	2.15324	3.38209	2.56601	2.33708	5.48675	4.57654	3.45689	2.60784	3.9064	3.0006	4.02059	3.49426	3.38321	4.44532	3.54614	3.53898	3.67868	3.52617	3.84844	4.29035	2.75528	3.62908	3.0487	3.51405	3.32178	3.57039
ENSMUSG00000039849	1.69017	2.42483	1.29001	1.34075	1.96995	1.46171	1.51998	2.86721	1.43129	1.77394	3.41787	3.7479	3.30486	1.45476	3.14182	1.55917	1.61202	2.42465	2.87182	2.40751	1.20388	1.33517	3.0287	3.13144	3.07436	3.31295	3.34068	2.09033	1.62179	1.89771	2.06048	2.00417	1.90807	1.97314	2.03861	2.66522	2.1595	2.24363	1.9821
ENSMUSG00000085436	1.33869	2.32473	0.608581	1.09419	1.11057	1.03006	2.15572	2.5666	3.19233	1.34855	1.90708	1.7578	2.2943	1.13638	1.46453	1.06129	0.451282	1.13465	2.0141	1.75312	0.706976	0.641517	2.59821	2.04086	1.85067	2.91829	1.76563	0.317925	0.0883662	0.231296	0.524826	0.392314	0.308397	0.143643	0.333233	0.167694	0.363349	0.206677	0.286653
ENSMUSG00000017740	6.74924	4.51664	5.97844	5.89714	5.97326	7.33588	5.98251	4.6324	7.61469	6.60127	7.16195	6.94072	8.20972	9.47	9.44896	6.06348	7.54052	8.86137	4.96723	5.13458	8.90212	6.84966	4.17172	5.34641	5.17272	4.17536	5.85065	14.2572	11.8036	12.7042	12.676	12.3999	12.8012	12.6421	13.1279	11.7711	12.9041	13.0294	12.2446
ENSMUSG00000017670	1.93369	3.05321	1.47396	1.57139	2.3909	1.95129	2.47492	3.59105	2.0671	2.4849	3.04912	2.86124	3.25816	2.79055	4.71614	1.93163	2.74277	2.68719	3.64543	4.26277	2.08206	1.78565	3.33548	4.26805	3.73349	4.10139	4.03699	2.0563	1.76568	2.06468	1.64834	1.93725	1.84177	1.90847	2.00417	1.85668	1.86446	1.89535	1.80109
ENSMUSG00000017667	2.87516	3.3819	2.96238	2.32651	2.39789	2.10329	2.61817	3.84203	0.71746	3.01202	4.45945	4.20241	1.32996	2.31764	2.19681	2.7875	1.4295	3.15789	1.79697	2.60618	1.73764	2.71551	3.03396	3.10627	2.72217	3.82544	3.43554	2.26283	2.11761	2.35148	2.04241	2.89274	2.25503	2.57729	2.4116	2.55028	2.02251	2.6034	2.36985
ENSMUSG00000039725	1.63987	2.49805	1.6025	1.57961	3.79595	1.99235	1.98223	4.8205	2.25944	0.801629	3.1175	3.59569	2.25801	1.13183	1.32506	2.11526	0.749272	0.535613	2.2197	1.05892	0.945567	1.14402	3.19545	3.2408	2.73327	3.53886	3.67343	0.992176	1.41826	1.63114	1.93035	1.45305	1.48491	0.922177	0.990428	0.89715	1.37216	0.967494	1.53357
ENSMUSG00000085274	1.91139	2.1502	0.605316	1.1056	0.883692	1.16009	1.17929	1.39048	0	0	3.93419	4.13732	3.44451	1.07738	0.548395	1.1922	1.43635	2.54922	4.97456	5.03988	7.50061	0.453742	3.80214	4.45288	4.18465	2.97229	3.74646	0.16865	0.187503	0.5354	0.139203	0	0.785261	0.731508	0.235694	0.133435	0.272113	0.493364	0.165885
ENSMUSG00000017999	2.3311	2.6209	1.82971	2.05657	1.76601	1.83852	2.35347	3.07859	1.69255	3.28014	2.66744	2.36642	3.03404	1.50517	2.85964	2.15606	1.71392	2.99275	2.99866	3.27433	2.61604	2.54449	3.29358	3.5852	3.43104	4.14582	2.43401	1.87998	1.41052	1.51952	1.40892	1.70787	1.19487	1.61334	1.45067	1.53306	1.50734	1.58578	1.73571
ENSMUSG00000039501	3.16585	2.89995	2.36716	2.57055	2.24148	2.84355	3.03796	3.01036	3.97509	2.89424	3.58689	3.4345	3.42566	3.56321	3.01409	3.16207	3.48545	3.43686	3.39515	4.19836	3.83401	3.8956	3.54421	3.26008	3.52818	3.47869	4.09037	4.62003	3.79654	4.25791	3.88242	3.88014	4.1893	3.839	3.95352	4.33742	3.98373	4.11335	4.23146
ENSMUSG00000050556	1.77523	2.52179	1.58022	1.51765	1.51965	2.10027	2.09598	3.18867	1.55156	2.33367	3.30687	3.31522	2.88934	2.97594	3.03434	1.72717	3.9536	3.93688	3.71336	4.71441	3.77631	3.35182	3.70398	4.91611	4.21081	4.28116	5.19471	3.12062	2.68951	2.87028	2.85128	2.78855	2.89475	2.51298	2.74855	2.80014	2.79074	2.97458	2.62926
ENSMUSG00000085151	1.88626	1.62265	1.97128	1.98209	1.55035	3.53406	2.50389	2.00112	3.01722	3.67549	2.36645	2.28891	4.98552	3.03775	5.54715	2.35305	2.98157	4.33259	2.54736	4.85519	2.2206	2.98517	2.75157	3.60909	3.08226	3.32023	9.24299	3.71699	1.72702	2.59777	2.9764	2.40131	2.19565	2.64693	1.78323	2.98477	2.77486	2.21799	2.78297
ENSMUSG00000051149	3.50868	3.64946	4.29126	3.82748	5.10766	4.94763	4.09118	3.20855	5.08633	4.32618	6.05649	5.99508	4.37443	5.45959	5.32402	3.87009	5.27077	6.41511	6.09925	8.20912	4.77054	5.39638	4.69885	5.01811	5.35316	3.62782	4.03594	5.39812	6.02096	6.5475	5.64325	6.06933	5.14669	6.11827	5.78906	6.18912	6.33883	6.37783	6.19313
ENSMUSG00000093752	2.59951	2.84109	2.91479	2.9417	3.50038	3.5107	3.07398	2.53463	4.17098	3.4261	4.60386	4.59731	3.21551	3.86779	3.93105	2.90666	3.50568	4.27776	4.50824	5.71259	3.67335	3.78636	3.73973	4.01787	3.92755	3.03091	2.90423	3.21151	3.51408	3.83057	3.30583	3.45313	3.0347	3.54746	3.37259	3.52299	3.6443	3.73904	3.63541
ENSMUSG00000078919	1.67806	2.03048	1.4652	2.09725	1.81639	1.97052	2.02359	1.8747	3.39159	2.60615	3.20721	3.26667	1.89217	2.244	2.27829	1.96041	1.63993	2.02487	2.81719	3.04758	2.2577	2.13402	2.80153	2.92477	2.45016	2.40364	1.76202	0.782613	0.74076	0.814178	0.733256	0.554142	0.689399	0.711016	0.650324	0.568995	0.648427	0.835334	0.8426
ENSMUSG00000074576	1.96322	3.20449	2.40402	3.36887	2.95828	2.45217	1.54161	0.952122	1.89502	1.30625	0.615752	0.837023	1.6982	1.31737	0	2.81188	1.3566	0.290927	1.29931	1.47901	2.0544	1.86418	1.5621	1.38309	1.12125	1.14483	3.84804	3.00253	2.43944	2.9329	3.52677	3.28853	2.95736	3.38104	3.55058	4.11161	4.0992	3.6035	4.20279
ENSMUSG00000074575	0.975425	1.73881	0.669506	0.604511	1.11055	0.828933	1.27286	2.10705	0.691745	0.238412	1.41183	1.34555	2.1352	1.94277	1.56778	0.860874	0.798513	1.14163	1.83307	1.10227	0.749922	1.64451	2.30066	2.39814	2.47281	2.77053	2.18503	1.46488	1.17168	1.15424	1.26999	1.02036	1.81558	1.1542	1.19298	1.50087	1.24979	1.33595	1.15062
ENSMUSG00000027546	2.43747	2.98955	1.9647	2.1304	2.45224	2.22342	2.1691	3.06211	1.84321	2.66997	2.56682	2.70724	2.50666	2.04618	2.77903	2.39341	2.2106	2.38696	2.53854	2.64408	2.00842	2.32775	2.95516	3.05235	3.03634	3.31618	3.508	1.7937	1.85344	1.84898	1.81667	2.02871	1.79808	2.12578	2.029	1.8349	2.03097	1.97131	2.0279
ENSMUSG00000084013	6.35907	7.27137	10.3431	8.47467	10.0351	5.87992	2.39684	2.22049	1.26271	5.87516	0.53851	0	3.30038	2.94942	3.06512	4.01925	0.0790948	0	0.982764	0	0	0	1.51793	0.659776	1.08955	1.18663	0	3.50118	1.49714	4.06123	1.33378	3.98807	1.254	3.21245	1.50554	1.49161	3.25908	2.62622	2.38416
ENSMUSG00000086999	0.299435	1.07885	0.247967	0.276087	0.247948	0.169826	0.619659	1.2192	0.723261	0.244686	0.756934	0.759832	1.53861	0.129554	1.13094	0.401411	2.34026	1.54974	5.44782	7.13109	1.76781	2.87724	3.02618	3.4236	4.52043	3.34978	4.02955	0.208208	0.15783	0.19529	0.210911	0.226382	0.110165	0.21551	0.238073	0.224637	0.244319	0.166114	0.176868
ENSMUSG00000086970	0.161798	0.342611	0.122975	0.0374351	0	0.0341567	0.508202	1.88324	0	5.53649	0	0	2.3326	0.833821	0	0.0897055	8.82127	4.02806	6.66802	3.90054	14.7301	12.9054	3.39013	4.29003	5.69844	3.48049	6.34268	0.342626	0.507903	0.634496	0.848403	0.520363	0.132943	0.743058	0.478831	0.903615	0.552818	0.334102	0.561681
ENSMUSG00000027495	1.65856	2.36561	1.22848	1.31988	1.48476	1.07717	1.1661	2.51301	0.513935	1.86167	1.13317	1.02276	3.07037	0.102079	1.45485	1.75712	0.643848	0.338143	1.43536	0.33426	0.298478	0.902805	2.44604	1.6989	1.70143	2.75162	1.32521	1.23039	1.29332	1.93526	1.44024	1.01927	1.3541	0.994574	1.43814	1.61067	1.3716	1.70151	1.18822
ENSMUSG00000027522	3.31077	3.14605	2.8126	2.71181	2.24441	3.59823	3.98143	3.60272	3.95632	3.73449	2.99655	3.25382	3.52228	2.97315	3.98638	3.31016	2.12172	3.3025	3.28944	3.27493	2.67757	2.40353	3.16701	3.16121	2.9463	3.15534	2.12117	1.88383	1.91089	1.51053	1.77932	1.81397	1.50335	1.71633	1.99489	1.79779	1.57459	1.75175	2.22544
ENSMUSG00000027523	1.23237	2.26103	1.30216	1.20354	1.50661	0.95951	1.56613	2.66696	2.10313	2.9637	2.50566	2.63124	2.6926	2.09017	2.65258	1.06646	3.46657	1.67349	2.42178	2.17367	3.19786	3.57443	2.51794	2.25722	2.3655	3.2793	2.39188	2.90899	4.65039	4.84921	4.64847	5.41305	4.93268	6.10691	4.90705	5.46661	5.42971	4.63042	6.21084
ENSMUSG00000090625	1.97549	3.29372	2.96804	2.54197	2.38699	2.19882	3.00383	3.36599	5.69508	5.15411	4.57599	4.92051	4.88232	5.18123	5.29879	2.04136	11.3673	4.51664	5.90405	5.13226	10.3225	9.90889	3.71293	4.42236	4.42307	4.14359	4.42525	9.86768	15.6372	16.4904	15.8076	18.4904	16.6633	19.6821	15.8687	17.9677	17.6928	15.0432	19.8766
ENSMUSG00000016253	1.43473	2.07407	1.66366	1.80659	1.65546	1.42122	2.1418	2.36844	1.24183	2.48619	1.93411	2.22601	2.65712	1.93733	2.02652	1.28497	1.2812	0.834086	1.9129	0.873008	1.21264	2.46271	2.7076	1.76531	2.16934	2.83888	1.22581	1.48015	1.36413	1.91667	1.57536	1.79691	1.49625	1.66837	1.17037	1.37141	1.39835	1.48131	1.60914
ENSMUSG00000016252	3.68817	2.36547	3.88136	4.20923	6.73316	3.07698	2.67334	1.85748	5.42224	0.970802	2.90306	2.97279	3.86516	2.87846	2.44193	3.18522	1.21301	1.7027	1.14181	0.480898	1.66996	2.62659	1.32622	1.00162	1.60007	1.2408	1.66825	3.1541	2.42128	2.32446	2.66536	2.65177	1.92316	3.42017	2.72874	2.73318	2.48395	2.78272	2.88079
ENSMUSG00000016257	2.45664	2.02537	2.06103	2.71151	2.30051	2.01495	2.24078	2.02151	3.31871	2.80209	2.33048	2.15554	3.04236	1.95871	1.27101	2.41147	1.44431	1.3607	1.82397	2.73059	1.13787	0.535375	1.92265	1.37734	1.44906	2.06665	2.52599	1.7625	1.95953	2.09823	1.92403	1.8457	1.75381	2.06531	2.18506	2.56406	1.92641	1.9127	1.67769
ENSMUSG00000090093	0.704698	0.668769	0.587862	0.685986	0.455594	0.745651	0.890775	0.506394	0.153582	0.779288	0.460916	0.395714	0.594701	1.31204	1.16872	1.17212	3.2014	6.32682	4.49356	5.55494	1.94249	1.95848	3.13179	3.82913	3.38175	2.23176	3.90794	0.545957	0.404659	0.476632	0.46565	0.497504	0.27539	0.611747	0.432363	0.446358	0.528533	0.372663	0.447506
ENSMUSG00000078902	2.02504	1.22601	1.2075	1.62304	1.76557	2.18238	1.82233	1.48943	1.46625	1.51222	2.24229	1.92857	2.28394	2.30269	2.52302	2.58665	2.98494	6.26701	4.74051	4.45031	3.16107	2.93212	3.24927	3.35987	3.58468	2.4357	5.0876	0.213228	0.105362	0.28205	0.351994	0.134933	0.193049	0.231216	0.0993311	0.224941	0.324925	0.369642	0.279643
ENSMUSG00000070476	1.70545	1.69066	1.93196	2.45802	2.62491	2.07765	3.11463	2.60776	2.37269	1.83995	2.4224	2.57788	2.98803	2.18326	3.38465	2.20428	2.61441	1.33286	1.73475	1.71855	1.84149	1.17588	2.38554	1.94103	2.10936	2.83785	2.2995	3.54249	3.2224	2.88454	2.848	3.66828	3.53451	2.07032	2.63611	2.184	2.74651	2.44497	2.783
ENSMUSG00000061897	31.382	31.1027	44.1172	46.6769	52.9444	34.0713	32.3979	16.9933	25.3007	18.1666	28.9733	27.8584	27.7579	28.0438	26.402	10.9889	0.586966	0	0	0	6.66666	0	0.375489	0.272013	0.13476	0.917298	0	14.9899	12.2214	17.8452	15.2595	15.367	16.2855	13.5453	10.4744	13.4413	14.5115	16.0787	8.84648
ENSMUSG00000085704	1.13971	3.33723	1.21814	0.692196	1.84422	0.631577	1.05476	1.39911	1.76804	2.80307	0.502681	1.00921	1.04747	3.9577	2.26851	1.06631	1.08533	1.14002	1.37607	1.77088	1.00629	1.62332	1.64365	2.13505	1.56627	2.24305	0.558475	0.377104	1.09007	0.239433	0.622518	0.343636	0.702342	0.899614	0.105403	0.537054	0.669292	0.441267	0.667659
ENSMUSG00000039108	8.81997	6.29436	8.10836	7.81823	6.67121	8.32356	6.4962	5.42282	12.651	8.16882	9.73851	9.28603	6.4303	9.87186	7.95393	8.11214	4.88494	5.0394	3.97368	3.29523	5.99548	5.03086	3.31694	3.77002	3.65338	3.16141	2.89806	9.06688	10.2738	10.5955	9.99627	9.38661	9.21278	11.2935	10.8784	9.94338	10.3141	10.1771	8.9824
ENSMUSG00000027566	5.36113	5.83594	8.2844	8.10781	11.8842	6.98179	6.26093	4.14542	8.12513	7.74501	4.20928	5.03023	5.03666	6.07232	4.36999	5.58058	5.1447	5.2087	3.30363	2.16654	4.34691	4.14671	2.69787	3.25392	3.40661	3.00897	0.974268	5.90197	5.26611	6.59359	5.74024	6.50861	5.86367	6.68519	5.77899	5.74036	6.52031	6.48829	6.24892
ENSMUSG00000039059	5.7824	3.63931	4.34609	4.4893	2.95721	5.4525	3.11355	4.0663	3.40207	5.12985	12.9371	12.5416	7.26188	5.21491	6.00934	5.69944	7.8182	9.93986	3.99933	6.09872	7.86623	4.27053	3.4081	4.16011	3.97522	4.07964	3.02237	8.61679	8.57162	8.60245	7.93576	8.26532	11.5612	10.5731	11.4718	9.58049	10.3175	10.4809	11.152
ENSMUSG00000090589	8.32342	4.51374	6.48053	7.42133	3.58744	8.61426	5.1012	4.57819	6.85293	6.13628	17.7647	17.8967	10.5363	5.88493	6.63998	7.76629	14.7295	15.1622	5.92625	8.25875	11.4717	6.93968	5.00746	4.68068	4.5605	5.52456	6.36662	15.1897	17.2064	15.2399	14.5482	15.833	21.3512	19.2681	23.6314	18.8208	19.306	18.445	22.4111
ENSMUSG00000039041	5.84806	5.19535	5.07494	5.28784	4.58564	4.93829	5.09737	5.28118	5.53925	4.02525	4.20603	4.47081	3.83756	4.46006	5.20716	4.43493	6.13124	4.3032	3.89565	4.55762	4.22046	4.97859	3.40521	3.91332	4.22298	4.37277	1.2297	8.87281	8.80963	8.39763	10.2608	9.45813	10.3835	12.2453	9.68132	10.136	10.0289	9.76251	9.80077
ENSMUSG00000039001	14.4937	11.0295	20.9609	14.8807	36.3583	11.729	9.89069	3.51457	5.9958	9.29913	15.3422	15.092	0.174127	6.80795	2.94551	12.5558	9.01369	0	2.91658	1.81983	9.47925	4.01406	2.00214	1.16032	2.98919	2.0347	3.94564	7.67302	8.2938	6.08974	10.0277	8.74005	8.43549	6.00911	5.65952	7.08268	9.28517	7.48214	9.85333
ENSMUSG00000049401	4.19478	3.29208	3.44877	4.23717	5.19178	3.72138	3.53745	3.52653	3.33829	2.1503	2.83355	3.02555	5.25217	4.43185	4.10228	4.28945	2.19258	2.00273	2.35434	3.98404	3.22815	3.99867	2.026	2.47436	2.73135	2.79197	1.66361	3.62922	3.76593	3.3467	2.71025	3.54335	3.78199	3.3357	3.04318	3.82857	4.34992	2.96597	2.82178
ENSMUSG00000027573	3.14658	3.37114	3.8246	3.90879	5.24943	3.35296	3.29444	3.21555	2.26866	3.11905	1.70946	1.73959	3.15384	3.3783	3.54664	3.23989	3.30028	0.932573	2.87045	2.14474	3.41031	2.13417	2.8514	2.51185	2.3676	2.28148	4.99274	4.70658	4.64477	5.54015	4.58317	5.18038	4.67839	4.55885	4.13872	5.10458	5.11952	4.69263	4.36934
ENSMUSG00000098051	5.30264	3.06232	2.27161	5.48746	3.68478	3.41935	5.71045	4.4186	0	0	5.03478	5.35001	7.83928	1.11793	4.48114	3.84865	2.51827	11.3154	4.46999	3.05057	2.72401	6.59145	4.14249	5.11267	4.62532	2.69863	2.26768	0.408327	0	0.972212	0.168515	0.232555	0	1.10693	1.1413	0.323067	0.658824	0.199084	1.40571
ENSMUSG00000038848	1.56462	1.53628	0.981949	1.38344	1.46475	1.4432	1.85275	2.06862	1.89505	2.24376	1.75931	1.59435	1.87568	2.28347	2.33579	1.59817	1.05784	1.24684	1.7224	1.32056	0.978297	1.81242	2.11795	1.82992	2.15057	2.31695	2.18873	1.70476	1.77305	1.44028	1.6227	1.81654	1.61633	1.58022	2.20953	1.67512	1.55275	1.46126	1.4334
ENSMUSG00000027575	3.5087	3.07092	2.13237	3.03085	2.64402	3.567	2.93424	4.14329	4.11188	3.70535	4.75368	4.64072	3.86831	3.88637	4.7449	2.79519	2.61937	5.10154	3.57246	3.71865	2.84755	2.24338	3.25617	4.23538	3.63034	3.47708	2.86668	2.05481	2.05275	2.0917	2.40885	2.00135	2.39188	2.4542	2.30982	2.29727	2.07813	2.26505	1.69892
ENSMUSG00000070461	1.86173	2.54889	1.36622	1.76013	0.870627	2.27684	1.42591	2.03153	3.9199	3.1853	4.3039	3.29713	1.72147	3.59791	1.93399	1.65508	0.718649	1.54117	1.88094	4.35276	0.302307	0.731509	2.68174	2.94183	2.95154	2.54567	2.01331	2.37906	1.66258	1.78026	1.45872	1.31624	1.26598	1.76897	1.32993	1.50584	1.09673	1.78962	1.53775
ENSMUSG00000016346	5.0535	3.97136	3.52598	3.84782	2.51213	5.44941	4.78734	4.09697	6.60927	7.08957	7.01298	6.979	6.84137	7.2106	6.516	5.08522	5.81278	8.59239	5.38877	5.80634	5.59927	5.27585	4.8825	6.51634	5.65097	4.58756	6.75178	5.43272	4.5385	4.84765	4.7266	4.71069	5.06711	4.90642	5.02784	4.32552	5.11222	5.04088	5.17479
ENSMUSG00000016349	26.8127	16.8833	26.4412	28.742	24.5694	30.3374	22.5564	14.1713	26.324	21.7083	27.1862	26.7177	24.7141	30.9725	27.5793	25.749	39.418	13.9177	10.0575	14.0263	43.512	33.1973	5.52332	8.27405	6.40632	5.09344	10.993	82.3576	80.0374	77.9379	76.7558	79.7	75.4984	76.1098	70.5414	72.6322	75.0209	71.8128	66.8119
ENSMUSG00000016344	2.53996	3.24947	2.73488	1.9589	4.52321	1.69798	1.70956	1.53978	0	0	1.29454	1.41612	3.0515	0	0	3.52057	1.27247	2.25835	2.13534	3.827	1.32896	2.81379	1.62802	2.92811	1.8536	2.52344	0	3.88459	5.14938	3.91307	3.08299	5.4459	5.21748	3.40223	3.54963	7.32906	3.61597	5.09917	5.73136
ENSMUSG00000027581	18.8914	14.6399	23.5308	24.0988	24.7753	20.7258	17.3618	10.716	20.7354	15.9091	11.972	11.089	10.2074	14.7509	18.3102	19.3828	12.5724	7.06613	6.608	6.22903	17.6407	13.5681	4.01337	6.16951	4.79869	3.84896	5.7693	19.7191	21.199	22.1036	21.3272	21.4931	21.4037	21.0753	18.5304	20.9592	18.8338	18.7589	19.3122
ENSMUSG00000038671	2.21746	2.5914	2.59697	2.10061	2.23522	1.70467	2.06509	2.55666	2.3262	4.48588	2.26363	2.60161	3.04003	2.77605	2.32876	2.64442	1.76067	1.33921	2.93664	3.08893	0.656729	0.874018	2.59664	3.02257	2.91523	3.03618	1.09342	1.77197	1.1492	1.17195	1.46257	1.27831	1.30634	1.40906	1.6922	1.77584	1.23891	1.5551	1.39434
ENSMUSG00000027582	3.87208	3.04273	2.41386	2.60777	1.63855	3.71667	3.41551	3.11398	3.75867	3.97688	3.80035	3.76328	4.12077	3.58028	4.08058	3.53121	2.70863	7.12088	4.66814	4.73319	3.25116	3.6385	3.50668	4.83523	4.08116	3.75321	6.13478	1.01124	0.785645	0.734891	0.884953	0.73553	0.865116	1.12297	0.664054	0.819371	0.894438	0.831638	0.886808
ENSMUSG00000090077	9.36271	4.90833	5.59619	5.76264	2.16666	9.05755	6.93394	5.09178	9.86726	4.04362	12.1454	10.9469	9.85485	7.43668	15.1786	10.9867	8.68697	22.3069	13.9116	13.97	9.41705	7.59567	7.85957	11.5969	9.44864	7.65664	13.0658	2.56656	0.998713	1.98604	2.06546	1.24247	1.79254	1.87857	0.807041	2.38602	1.5529	2.1273	1.32535
ENSMUSG00000085028	1.35421	1.12655	0.588156	0.671408	0.477022	1.02102	1.43232	1.75919	1.02439	1.04815	2.68497	1.82729	0.669372	0.498494	1.16561	1.17985	0.882296	1.37608	1.51567	5.68402	0	0.734797	1.89849	2.17447	1.52844	1.85516	1.76956	0	0	0.10838	0.0563568	0	0.0794791	0.148077	0.190844	0.108044	0	0	0
ENSMUSG00000000826	4.30705	3.92067	4.28138	4.19228	2.97088	4.27158	4.01293	3.21231	5.1518	3.51717	4.39157	4.40325	3.99692	3.30364	3.33032	3.76013	3.38926	2.40208	2.1296	1.85281	2.28116	2.93685	2.45105	2.23561	2.18853	2.21886	2.45898	4.74775	4.89101	5.02063	5.21054	4.72637	5.25866	5.21244	5.32098	5.34846	5.08216	5.18751	5.16149
ENSMUSG00000010492	2.4925	2.47722	1.4911	2.08724	1.68516	2.6479	2.96559	4.4219	2.07551	1.87087	2.74623	2.08844	2.92106	4.42843	1.93774	2.8619	3.36021	5.40456	4.10056	4.79734	1.96881	2.56526	3.56981	4.49547	3.85732	3.83842	4.66482	2.89447	1.62795	1.64859	2.0799	2.40486	2.10085	3.17557	1.90359	1.72431	2.33508	1.69348	2.41159
ENSMUSG00000000823	3.07674	2.73059	1.85703	2.35892	1.71068	3.27946	3.16718	3.81816	3.72356	2.20197	5.02368	4.87909	5.67069	4.80924	5.98881	3.0772	5.65903	9.11875	6.13794	5.9538	4.07189	4.75464	4.62419	6.47951	5.43243	4.87045	6.70068	4.06678	3.4088	3.97116	3.8312	3.92898	3.89121	4.40984	3.63027	3.94201	4.19121	4.194	4.25142
ENSMUSG00000027584	5.04635	5.35244	4.5341	4.97887	4.91057	3.56123	5.14331	4.95594	1.84305	3.51525	2.06041	2.55345	2.21374	1.11455	2.79227	3.92698	1.47951	2.40368	2.64606	1.71077	2.20659	4.10723	3.88622	2.49322	2.79977	3.62937	1.69563	3.32037	3.39453	3.15016	3.02412	2.86919	2.48784	2.40031	2.08015	2.11373	2.18604	2.15851	2.47761
ENSMUSG00000027589	5.07577	3.57302	5.38848	4.94002	4.31619	4.8445	3.74504	2.76636	4.67987	4.12152	3.94984	4.32129	3.80674	5.00535	3.91072	4.37184	2.2216	4.85943	4.36387	5.13434	3.04909	2.09462	3.02138	2.82134	3.13083	1.8218	2.32319	2.11485	1.95077	2.25947	2.2635	2.36924	2.61056	2.25545	2.306	1.94908	2.32484	2.37951	1.84016
ENSMUSG00000038628	2.40242	3.15757	2.77043	2.35756	2.38994	2.18258	2.40876	2.13338	2.25363	4.53559	1.12246	1.29108	4.12756	1.3128	1.54018	2.31488	2.0711	1.67939	2.08047	2.02208	1.8725	0.377582	2.96621	2.13924	2.14803	3.32363	5.32594	1.26308	1.91138	1.80999	1.73757	1.4787	1.75617	1.52182	1.37293	1.49902	1.61338	1.30009	1.13884
ENSMUSG00000073295	0.983505	0.93717	1.00381	1.41408	0.900744	1.21016	0.87001	1.01188	1.93898	1.00963	2.08217	2.38874	1.62855	1.8328	0.241865	1.16847	1.73882	2.09872	2.04471	2.15929	0.926263	1.36081	1.12911	1.34436	1.21971	1.37645	0	1.81491	2.08396	1.5821	1.25244	1.86396	1.07363	1.41955	1.74638	1.43595	1.77619	1.07346	1.52178
ENSMUSG00000073293	1.29513	1.42398	1.43869	1.86707	1.04402	1.71934	1.24051	0.869692	2.22552	0	1.65218	1.82318	0.99103	1.85312	0.900378	1.94704	1.65736	0.93009	0.978328	1.57613	1.17284	1.41899	0.535072	0.789593	0.782359	0.56159	0	3.16453	2.11097	1.96738	2.39432	2.46314	2.51715	2.40204	3.46432	2.87933	1.99981	2.36579	3.0089
ENSMUSG00000046269	2.78732	2.70102	2.62121	3.08242	1.71821	2.91719	2.44841	2.98999	1.61821	0.969949	4.13406	4.01602	1.02163	1.14124	2.11448	2.63238	1.33681	0	0.973487	0.106772	0.444932	1.48036	1.20288	0.925859	1.14672	1.21216	0.92599	3.90165	4.28219	2.89807	3.46811	3.07677	3.26068	3.47141	4.33418	2.33502	3.63185	2.82905	3.69008
ENSMUSG00000031144	26.7351	18.3636	21.5258	25.9567	19.0195	23.9831	18.4353	15.6269	17.4839	18.0154	7.8364	7.7066	9.44177	13.5637	12.3013	24.0013	31.6921	18.8279	12.7502	13.2886	24.9461	21.2267	5.7553	11.2411	8.79411	6.85171	19.0555	49.773	52.8699	54.3864	54.4372	53.2016	48.2515	48.5244	41.951	51.6088	44.6539	40.3605	42.8033
ENSMUSG00000087644	39.7996	28.4379	35.38	40.1271	28.738	36.2697	27.0703	23.5466	25.8339	25.0717	9.47736	9.57971	8.68236	14.9707	14.9609	36.8512	59.0841	30.7849	18.5007	20.1558	44.1367	36.6627	6.13598	14.5346	11.3254	9.09587	30.5733	89.4277	94.2372	98.7769	98.8452	93.723	85.7779	90.5068	75.7114	92.6406	81.3457	74.4927	78.6737
ENSMUSG00000031148	1.45842	1.65256	1.7499	1.16017	1.47481	1.24537	1.22426	1.55567	2.47295	2.18685	1.43395	1.04475	1.44581	1.78926	3.04658	1.59447	1.18216	1.13646	1.46146	1.70363	1.85196	0.933605	1.6559	1.70018	1.59102	1.86656	1.79867	1.97795	1.71681	1.87276	2.16246	1.89727	1.67632	2.14481	1.96407	2.37488	2.08559	1.89491	1.62127
ENSMUSG00000109493	2.49316	1.95913	2.33906	2.77605	1.72899	2.69742	2.21994	2.01207	1.97251	1.66626	3.99535	4.13943	1.43773	5.30752	1.47533	2.74297	3.23023	2.42457	2.89314	2.69998	1.34524	2.66331	2.01475	2.44753	2.67725	2.45339	2.34157	3.79469	4.40231	3.97192	3.58604	3.85256	3.96904	4.38315	3.45861	3.65503	3.81555	3.64666	4.32751
ENSMUSG00000031149	3.27785	2.79807	5.4498	4.37973	2.52574	4.59301	3.25416	3.30854	0.528837	1.89276	7.17084	6.86934	0.992375	6.09708	2.9624	4.08901	6.34487	1.3115	4.40616	1.66685	1.54354	6.06935	2.83633	2.5979	3.11232	2.51674	5.13984	11.2795	13.698	11.4999	10.9572	12.2551	11.8168	12.1369	11.0344	12.0135	12.7394	11.0835	12.4601
ENSMUSG00000031153	4.42216	3.23415	4.20001	4.57752	2.99299	4.39787	3.61589	3.14838	5.28872	3.47224	4.67367	4.52825	4.13338	5.6535	5.24941	4.22961	4.3251	6.46617	4.66953	4.24724	4.40822	3.84086	3.27404	4.09124	3.9979	2.74577	3.3685	4.34937	4.30103	4.17398	4.24321	4.33914	4.1157	5.35794	5.07566	4.78725	5.37657	4.89754	4.61274
ENSMUSG00000031155	1.47733	1.45399	1.26518	1.57425	0.846551	1.30461	1.84863	1.63477	1.4461	0.178001	0.85166	0.663301	1.2599	0.884655	2.14915	1.31514	1.70812	2.33107	1.98301	1.03458	0.783858	1.30401	2.26818	1.76306	1.77068	1.82814	0.978817	2.64374	2.64535	2.93751	3.05497	3.9148	3.23128	3.63123	1.60104	2.57978	2.59491	3.52323	3.72723
ENSMUSG00000031157	8.46994	6.76172	10.9818	10.6578	9.88398	8.56266	7.31657	6.82061	7.57737	6.89701	9.10967	9.06434	4.58399	5.31762	7.95306	7.91036	7.19704	2.77878	2.68331	5.11838	9.59797	6.8384	2.09028	2.16694	1.96601	2.21866	2.84092	11.318	11.9434	10.7334	10.4897	12.8919	12.7838	12.5847	11.5948	13.0906	13.6186	11.9717	11.7457
ENSMUSG00000039278	10.293	6.92595	9.90818	9.87853	10.1462	10.6468	9.02671	7.31724	10.3357	11.7537	7.5781	7.50192	11.4386	8.20137	7.99165	9.47655	20.691	9.13094	4.6351	6.2529	21.6401	19.2357	2.25735	2.87863	3.21381	1.67716	4.59565	46.2743	38.1989	40.7846	37.5797	41.6245	41.5547	42.6942	31.988	35.8657	34.3671	34.3265	38.1902
ENSMUSG00000031166	6.1919	4.56053	4.39072	5.58254	4.59137	6.44343	6.62883	5.43467	8.78701	6.67877	6.41193	6.97947	6.9279	7.95578	6.00538	5.97039	7.5411	8.49748	5.46796	8.41679	6.44425	5.49608	3.82895	3.88588	4.4653	2.52926	4.57319	7.64872	9.08474	8.01224	7.74445	9.22645	8.76515	8.42273	9.22868	8.04379	7.89518	9.12617	8.90182
ENSMUSG00000031167	2.74208	2.4001	1.51573	2.34669	4.2066	3.2759	2.43284	2.72015	2.18105	2.82557	2.26492	1.83948	1.80589	2.81521	3.05751	3.23926	6.00735	6.06746	4.98618	7.95792	3.96177	4.88202	3.50826	4.54411	4.76942	2.87096	4.7639	2.04553	2.12748	1.8853	2.26024	4.02111	3.76365	1.82456	2.12097	2.76698	2.55516	1.60859	1.59013
ENSMUSG00000052364	3.54069	3.17542	2.43783	3.87438	2.6705	2.40069	2.80367	2.36362	6.07948	1.853	1.23463	1.13116	2.01779	1.40877	1.57757	3.74137	2.17607	0.444443	1.20705	0.376576	1.17692	1.18661	0.795461	0.888386	0.713714	0.712531	0.653176	3.70482	4.51125	2.87034	3.05793	3.81811	4.10719	4.3043	3.08191	4.18748	3.70044	3.8707	4.94554
ENSMUSG00000031176	5.57866	5.04594	9.63142	9.53091	12.8902	5.29574	4.45935	3.17139	6.48018	5.79424	3.30243	2.8498	2.27963	5.98551	2.52275	6.28837	4.50332	1.44534	2.0063	2.50494	4.52329	4.91134	1.5482	1.50487	2.02562	1.17774	0.482761	5.81546	6.46556	6.16777	7.31845	7.63414	5.64625	6.3626	6.01347	7.26284	5.70139	6.63712	6.48965
ENSMUSG00000058254	2.16739	1.87056	2.3158	2.55515	2.11866	2.81013	2.2548	1.60129	2.42985	1.85826	2.44179	2.64446	2.5955	2.36857	2.35664	1.83382	3.59764	5.47999	5.0443	5.28469	3.7188	2.77218	2.79692	3.25877	3.39267	1.93666	2.68708	2.42468	2.28432	2.25212	2.25105	2.26817	2.51543	2.0617	2.20285	2.12382	2.23976	2.14906	2.23612
ENSMUSG00000008035	2.66803	2.33778	2.34251	2.87365	2.41031	2.72396	2.41499	2.66039	3.51669	1.37732	1.00634	1.30347	2.26807	2.44472	0.039594	2.25711	5.43552	0.73621	1.42184	1.14362	3.68248	3.01392	1.40917	0.954546	1.53693	1.18029	2.34427	2.33788	2.65338	3.55633	2.17088	2.66299	2.72139	3.22169	2.45045	3.15995	3.22201	2.70717	2.20374
ENSMUSG00000085587	7.47432	6.07318	6.01116	9.10915	7.17906	7.98117	5.84966	4.93154	8.36998	3.42006	0.735993	1.43658	8.57032	7.55819	0	5.20408	17.9987	1.8546	2.91019	3.1428	10.6408	10.8935	2.3512	2.30442	3.62351	2.09482	0	6.07344	8.59393	9.64045	6.38015	8.59513	8.56936	9.57932	6.94459	9.46496	10.2448	8.7938	5.97388
ENSMUSG00000031007	2.97967	2.64066	4.11281	3.96536	4.36746	3.43404	2.99589	2.36029	2.95103	2.20284	2.49214	2.61461	3.01655	2.47041	3.47657	2.72277	1.62201	1.98208	1.61552	1.67941	1.80154	1.69761	1.52203	1.55	1.61563	1.42437	1.26901	2.04095	2.65017	2.52864	2.80978	2.5111	2.56617	2.62702	2.1991	2.43451	2.23096	2.1421	2.27566
ENSMUSG00000083307	3.42388	4.62198	3.70832	6.5355	5.90971	6.01737	3.57197	3.17573	4.67413	5.85802	1.20811	1.3138	2.22126	6.45142	4.12584	4.41355	3.72633	0.456642	0.826789	3.48221	3.22461	6.82742	1.49837	0.937438	1.8577	2.79524	2.68441	3.8065	3.22439	6.0421	5.23643	3.9229	7.17386	5.89658	5.82635	4.30241	6.43415	4.94908	4.81384
ENSMUSG00000087424	1.34371	1.50942	2.19204	1.43315	0.929331	1.20386	0.794115	1.64508	3.38404	0.841098	0.693846	0.851281	2.09785	1.01339	2.76449	1.3628	1.52865	1.04904	1.30846	0	0.617321	0	1.53856	0.81231	1.14179	1.17217	1.54172	0.416411	0.46296	0.716055	0.630122	0.79053	0.484718	0.526795	0.678939	0.604015	0.279945	0.541403	0.614376
ENSMUSG00000031010	3.76786	3.04062	6.25035	5.26142	5.73304	4.52964	3.64117	2.4443	4.29164	2.83641	3.5448	3.48802	2.77299	3.44273	3.32677	3.35672	2.79995	2.63237	1.97994	2.35459	2.33851	2.07082	1.37878	1.96232	1.7808	1.11236	1.68995	3.29359	3.70655	3.67591	3.63452	3.82552	3.6802	3.39431	3.63041	3.2839	3.54155	3.49966	3.64014
ENSMUSG00000084349	31.3005	28.2442	50.0807	52.957	72.0267	31.1992	24.0598	17.2717	27.7216	34.3834	15.3115	15.0132	14.3067	10.1389	10.8683	33.2781	1.05072	0.474379	0	0	6.69972	0	0.283013	0.102511	0.0507857	0.207415	0	58.1855	69.0863	70.8381	69.9407	69.9232	66.415	82.0833	68.9477	78.3658	61.6758	62.2466	61.862
ENSMUSG00000000787	13.9974	10.1484	19.3397	17.3878	22.4686	14.0785	12.532	6.6947	11.4803	15.1965	6.50015	6.83576	7.88216	10.7758	9.13149	14.1851	8.15265	6.80041	4.98864	5.35307	8.21014	8.15278	2.89887	3.342	3.73881	2.14851	5.35174	18.3559	20.0399	18.8945	20.3688	17.3378	16.4205	14.5222	18.4244	16.466	16.2133	16.6426	18.4661
ENSMUSG00000031059	5.44074	5.73564	10.3025	10.6457	18.2729	7.12914	4.29336	2.6614	10.4311	13.0001	2.51555	2.43658	6.81598	6.52627	7.58968	5.46093	5.45464	2.75239	1.84236	2.54411	6.18424	8.01663	1.38083	1.3788	1.82156	1.53166	1.47093	9.93227	7.7298	8.67108	8.44396	8.59824	7.39939	10.9855	8.88363	7.93696	9.6954	8.0387	7.71785
ENSMUSG00000001924	4.83127	3.84326	5.10003	5.51093	4.38188	4.77059	4.19	3.28785	7.036	3.77005	3.76381	3.46541	3.81959	5.23726	3.96465	3.9531	4.0492	2.10163	2.51727	2.81782	3.26171	3.92161	1.82218	2.08859	2.1288	2.22827	1.62918	7.37058	7.08356	7.53768	7.21863	7.19469	7.97138	7.62453	7.14894	6.70196	6.84839	7.07995	7.40303
ENSMUSG00000031065	2.30942	1.40404	1.37131	1.45897	0.978735	1.75399	1.77298	1.83097	1.11957	2.16084	2.21545	1.99174	3.7144	1.42086	2.60896	2.13068	6.34526	3.60945	4.2232	2.8544	4.92775	2.77541	2.57689	3.80631	3.60141	2.8267	6.86065	4.41288	3.80176	3.45683	3.94195	4.09087	4.53637	2.65151	2.77655	4.02047	2.8357	3.98643	3.49498
ENSMUSG00000031066	8.3119	6.44103	8.1611	9.25344	8.07044	8.58645	7.32286	5.47727	8.1368	8.31131	5.95242	5.75068	7.229	7.36282	6.88147	7.44511	4.92785	7.21208	4.40268	4.67811	6.09193	5.71214	3.18586	3.72845	3.83836	2.76612	3.65141	9.7527	10.4622	9.50142	9.02212	9.64231	8.88112	9.87732	8.93972	8.75671	9.44807	8.24119	9.52545
ENSMUSG00000037217	1.08673	1.06774	0.903028	0.883939	1.04816	1.55674	1.30247	1.21108	1.26614	1.02248	1.77731	1.61066	1.73544	2.48171	2.38514	1.07684	4.76631	3.23559	3.54476	3.51331	3.73546	3.33386	2.2431	3.00591	2.51414	2.11585	3.80693	5.11104	4.90352	5.47032	5.43104	4.95088	6.0459	4.29653	4.41098	4.20774	4.2995	4.42564	4.76422
ENSMUSG00000001128	1.05797	1.09214	0.884523	0.930172	0.695651	1.42941	1.37669	1.00053	0	1.77994	2.53846	2.41494	0.213535	0.783757	1.15345	0.879855	1.14046	4.79743	3.49717	4.14456	1.99279	0.703218	2.44123	3.00846	3.39379	1.91938	3.45615	0.0746792	0.0415137	0	0.0616397	0	0.0434647	0	0	0.118172	0	0.109232	0
ENSMUSG00000009406	1.88139	1.54856	1.3872	1.77011	1.29462	1.99116	1.85948	1.99159	3.71102	1.87147	1.62323	1.5645	3.2332	1.29853	1.9045	1.705	2.64329	2.86766	2.59607	3.55989	1.9426	2.84887	2.24299	2.33102	2.66308	2.05086	4.36147	2.19719	2.36923	2.10098	1.91187	2.2012	2.24947	2.38254	1.7018	1.70699	1.92205	2.14253	2.61684
ENSMUSG00000051537	7.73038	9.27594	8.46506	9.85704	7.58919	9.97298	10.2519	7.49815	4.49132	5.09451	5.85941	5.71283	10.5008	6.80572	5.17513	6.23845	5.96494	5.6514	3.06048	2.45892	8.0894	6.03544	2.73374	3.20162	2.27293	3.22787	2.02027	13.1566	13.6837	15.6868	13.5117	15.4006	13.6916	12.8201	15.6754	14.1511	13.7443	14.3665	12.7024
ENSMUSG00000097824	7.73038	9.27594	8.46506	9.85704	7.58919	9.97298	10.2519	7.49815	4.49132	5.09451	5.85941	5.71283	10.5008	6.80572	5.17513	6.23845	5.96494	5.6514	3.06048	2.45892	8.0894	6.03544	2.73374	3.20162	2.27293	3.22787	2.02027	13.1566	13.6837	15.6868	13.5117	15.4006	13.6916	12.8201	15.6754	14.1511	13.7443	14.3665	12.7024
ENSMUSG00000079297	17.5341	14.3031	27.3805	24.6177	30.2643	17.8685	13.089	9.56662	6.80516	17.3179	6.63684	6.96337	11.1685	8.16334	12.0736	7.1585	0.49566	0	0	0	0	0	0	0.0918799	0.364153	0.247874	0	32.0672	17.6383	26.9238	31.0652	16.7253	15.9133	18.4842	30.8988	17.6265	18.6535	18.1034	21.581
ENSMUSG00000036699	36.2618	30.3432	39.5701	41.8041	40.468	31.0881	29.19	20.3436	28.1585	30.4834	12.8766	11.9034	17.7277	22.7418	20.2007	31.8339	8.28461	3.70322	3.63985	2.54007	5.915	9.41636	2.78796	2.28641	2.22771	2.18461	0.77749	23.5196	30.5847	27.7775	23.4573	29.7404	24.2	29.0711	24.2608	23.9254	26.3153	23.8901	25.7504
ENSMUSG00000006373	22.1367	19.1624	31.9157	35.492	33.3567	26.1441	21.8526	14.9407	19.9161	16.8564	8.10022	8.24417	12.3164	16.518	14.0903	20.8873	9.008	7.65429	4.03003	3.21185	7.33553	9.10866	2.30501	3.56014	3.33242	2.36927	1.71415	23.0624	29.7584	28.4315	24.7438	27.4231	26.2056	28.7732	24.2638	25.0466	27.2426	22.7709	25.8152
ENSMUSG00000016319	15.9842	9.63451	20.3344	20.9358	22.816	14.2027	9.58856	4.46279	13.332	14.4612	19.7221	22.5741	10.4951	11.0982	11.6753	21.4279	10.3646	5.27271	2.63357	3.6973	11.8762	6.40772	2.03385	2.04307	1.81024	1.93443	6.14579	26.4149	27.2815	29.8426	26.33	30.1704	31.9241	23.3997	26.7285	29.4647	30.5092	26.0392	25.9818
ENSMUSG00000079641	0.746413	0.88906	1.92886	1.73561	1.42636	1.01635	1.10525	1.30318	4.81695	1.40477	0.474068	0.352506	2.25978	1.00974	2.89106	0.558676	2.08889	0.796391	1.10548	0.33739	1.75743	3.82729	1.39568	1.37676	1.38547	1.1607	1.17042	0.790309	0.527193	1.12902	0.913242	1.17028	1.10394	0.685582	0.331345	1.37564	0.956358	1.23304	0.233206
ENSMUSG00000036572	2.44679	2.14456	2.77199	3.40069	2.84584	2.40117	2.57127	1.90171	3.33453	3.46554	1.43349	1.41036	1.00833	4.00367	2.48351	2.81234	3.03258	5.04885	3.57851	4.33005	2.71744	3.84669	2.47031	2.97039	2.99591	2.0505	1.99074	2.57847	2.54064	2.1822	2.05764	2.51945	2.0626	2.66347	2.63004	2.52351	2.39562	2.84798	2.88477
ENSMUSG00000016427	3.36988	2.72372	5.87723	4.34398	7.56739	3.14417	2.9567	1.64162	9.2307	4.63309	2.80278	2.91298	1.71775	0.843133	1.34668	3.80345	3.33074	1.28411	0.852499	0.40801	7.651	2.22848	1.29279	0.711067	1.306	1.31007	1.1795	1.84775	2.69184	1.66875	2.47174	2.32243	2.67002	3.03997	3.02751	4.13373	3.1869	2.60947	2.5695
ENSMUSG00000036537	3.95895	2.37524	2.74154	5.19056	4.5555	3.62165	2.84228	4.80002	6.7257	1.3547	0.86919	1.03871	0.456602	4.93057	2.57461	2.34129	3.11865	0.938673	1.18968	0.397668	5.79994	3.50861	1.75003	2.12984	1.2059	1.09446	0	6.52054	2.69265	2.80932	2.76789	1.69767	2.60234	2.4242	4.42615	4.27462	4.20829	5.26833	4.76442
ENSMUSG00000048047	2.83302	1.81383	4.63342	4.06669	4.93742	2.36724	1.59733	1.48905	3.35761	1.49727	0.544301	0.472833	1.71925	2.39351	0.689406	2.3684	1.51281	0.870414	0.439358	1.87728	1.81601	1.01407	0.542891	0.786565	0.465921	0.657359	0.697748	2.63842	2.54923	2.76707	2.85179	2.86221	2.52279	3.20158	2.89714	2.41057	2.55928	2.63404	2.74964
ENSMUSG00000048970	2.90055	1.82672	3.91501	3.93982	4.56251	2.1062	1.7503	1.80083	5.16375	5.26211	0.599958	0.944713	2.94158	2.85106	0.731757	3.03608	3.23452	1.73413	1.38473	3.05169	1.88395	0.997219	0.89531	1.15304	1.08535	0.719342	1.96044	1.16491	1.64835	1.63896	1.83561	1.56816	1.91073	1.95219	2.146	1.67577	1.96499	2.27187	1.92705
ENSMUSG00000001986	1.36088	1.2286	1.48777	1.50389	1.47196	1.87661	1.43353	0.940966	2.46959	1.33685	2.51835	2.46753	2.06349	2.5132	2.22866	1.26418	2.43061	4.81935	3.23465	4.2813	2.24376	1.54494	2.55126	2.82487	2.4888	1.6822	2.21412	0.769474	0.593736	0.646506	0.71163	0.634466	0.687529	0.691169	0.734871	0.65294	0.763049	0.811926	0.785906
ENSMUSG00000093206	13.9241	12.0619	28.8629	28.1159	35.8941	13.6285	5.11192	2.76255	0	17.326	23.2256	29.8904	19.7091	19.5703	0	21.0544	73.9992	40.5175	30.1593	11.4435	59.6078	57.6946	26.187	58.3708	21.6885	11.8105	0	93.819	65.5643	82.9697	95.1376	88.5459	96.7279	63.9467	78.6691	108.163	71.3623	96.7128	76.4613
ENSMUSG00000045284	4.77477	3.86217	5.61267	6.19614	4.31448	5.20273	4.87051	3.55979	10.4823	3.65335	2.38589	2.52108	3.69409	5.58809	4.85004	4.78483	3.02479	0.949281	1.26042	1.20649	1.95516	2.8724	1.01469	0.888916	0.81302	1.22212	2.09267	8.41549	8.72783	9.12132	8.70852	9.44269	8.26077	8.4444	7.54805	8.4471	9.069	8.81854	7.90689
ENSMUSG00000001173	1.86092	1.7413	1.93275	1.89912	1.96441	2.36732	2.01216	1.48841	1.98742	1.70726	1.61849	1.67694	2.01866	2.29582	2.92643	1.56938	2.2821	4.5506	2.68035	3.55563	1.57261	1.87975	2.23785	2.35056	2.13139	1.50009	2.08205	1.40162	1.38779	1.43361	1.29403	1.52374	1.43813	1.54757	1.32175	1.33479	1.4435	1.19643	1.31159
ENSMUSG00000025630	1.82947	1.49861	2.51509	2.2746	2.70266	1.89246	1.71526	1.16978	1.59331	1.31794	0.751983	0.939788	1.38261	1.64372	1.10504	1.72433	1.44515	1.24994	1.37028	1.08809	1.20912	0.658299	1.14155	1.06192	1.10719	1.0057	0.654267	1.6584	2.14605	1.66143	1.81202	1.77289	1.73265	1.59193	1.80474	1.74232	1.64495	1.86899	2.11255
ENSMUSG00000051851	25.4902	17.8974	29.3667	30.5437	34.0727	36.5354	18.7819	19.3241	41.2915	23.4127	13.6333	13.3053	31.5651	27.7418	42.4945	27.2237	29.5357	11.4513	3.11004	8.48987	45.4862	22.9304	7.89931	8.50634	6.28299	4.38107	14.7258	61.9333	60.0126	68.0936	60.9679	56.3072	59.5261	76.3997	83.3775	53.4969	71.5079	73.1359	81.5965
ENSMUSG00000067925	1.44061	0.285987	1.36867	0.874947	0.777041	0.798324	0.727219	0.392999	0	0	0.127079	0.21261	1.55767	0.0870017	4.64989	2.09663	4.5916	3.36233	0.57979	0.406986	10.1757	9.23354	0.644773	0.726582	1.18273	0.420038	0	10.296	10.599	11.1979	9.12773	10.6419	8.21189	13.4388	7.72741	8.90042	11.3825	8.36654	8.8144
ENSMUSG00000067924	3.23136	1.52569	2.98703	1.75796	1.29206	1.82525	1.05807	0.952991	2.16772	1.94249	2.09547	1.34046	0	3.20678	0	0.87157	3.91057	1.39772	0.393664	1.57905	11.5151	1.49271	0.486429	0.704761	0.897819	1.8334	0	13.1307	14.8042	11.302	9.31154	15.7994	9.04165	15.4417	12.6645	10.9743	11.6374	11.0007	14.9165
ENSMUSG00000085998	1.50702	2.02579	1.29006	1.10316	1.57896	1.07822	1.41937	3.09812	0.811951	1.71601	2.19235	2.24082	3.09657	1.06358	1.22188	1.90777	2.40544	4.47257	4.38516	4.0686	3.14865	1.90474	4.12936	3.63771	3.9657	4.61898	5.08106	0.980265	0.762892	1.00275	0.916984	0.856047	0.671961	1.12201	0.89808	0.766965	1.27409	0.892154	0.696362
ENSMUSG00000054850	3.88334	2.17983	4.09654	2.55605	3.21931	3.32869	2.9292	2.411	1.46245	3.95211	3.11847	3.71538	1.50581	0.905749	1.72888	3.39661	2.06114	1.42875	0.905403	0.605287	3.15287	3.81459	1.38513	1.19638	1.47222	1.01514	1.04988	3.75726	4.72899	3.7134	5.09068	4.52201	4.29108	5.2273	4.16109	5.21631	4.74686	3.94031	4.9508
ENSMUSG00000060681	1.43397	1.58098	2.48304	1.92486	2.35965	1.84136	1.85587	1.39233	1.46293	2.32163	1.29352	1.33391	1.29507	1.88375	1.60488	1.44881	1.15712	1.01156	1.10146	0.848168	0.948708	1.20409	1.09384	0.93699	1.02542	1.12569	0.89818	1.48484	1.83684	1.77266	1.73998	1.74374	1.70407	1.76431	1.67179	1.53883	1.65341	1.57026	1.66209
ENSMUSG00000067873	7.53112	6.25666	10.6965	10.5592	9.68483	7.83583	6.25099	4.92043	6.93527	9.05485	3.90787	4.00689	5.58383	4.89985	6.26435	6.90797	6.97627	4.26247	3.70341	4.14796	6.10935	5.63382	1.97647	2.74049	2.50303	1.77759	4.77578	11.492	11.1749	10.53	11.2553	11.1247	10.2571	13.3878	11.7527	12.1409	12.6902	12.1536	12.9678
ENSMUSG00000031134	5.53425	4.20588	5.11812	6.12735	4.01849	5.9133	4.26576	3.53201	5.78678	6.58357	4.66426	4.36944	4.34662	7.83006	6.35131	5.66611	5.23658	9.17721	8.1696	6.80386	4.37011	5.86762	4.08832	4.17504	4.82841	1.53993	2.4845	3.81062	3.91685	3.42376	3.32329	3.95835	4.12883	4.288	4.32066	3.56484	4.36957	4.06637	4.38462
ENSMUSG00000036357	6.20684	4.65153	2.23765	9.02727	3.34904	10.3415	5.84254	5.92838	3.72155	1.79155	0.514053	0.573357	4.01687	1.59837	2.53405	6.23466	0.707837	0.809589	0.742687	0.548771	0.142924	2.68027	0.893547	0.446117	0.780052	1.06194	1.30879	7.06998	5.28785	6.27426	5.14586	4.86849	5.01265	6.09826	4.3115	3.81392	5.02955	3.79176	5.12073
ENSMUSG00000071753	3.28711	2.83525	3.81136	4.08209	3.58747	5.56176	4.13815	2.17854	4.58979	3.51462	5.84958	5.88647	5.62115	5.84669	5.86369	2.9724	7.97613	17.5745	11.1066	15.2499	7.68423	7.199	7.25326	8.06894	8.58781	3.34597	6.48187	0.947989	0.446234	0.755411	0.49535	0.522493	0.436059	0.783404	0.694476	0.6079	0.915884	0.738034	0.710615
ENSMUSG00000090546	1.11642	2.51182	5.37409	2.2279	2.75283	1.94441	2.19166	1.82737	2.49397	0.955063	4.39888	5.54711	2.17286	3.46107	4.08398	1.93431	321.292	112.417	82.375	95.0408	180.06	141.524	42.084	47.6471	52.2584	20.7968	25.8945	97.2262	74.1441	75.5223	87.8113	102.219	85.6553	54.0492	59.4719	88.6158	50.3834	84.0492	77.1259
ENSMUSG00000046699	2.47846	2.11622	3.57172	3.14468	3.25278	3.04932	2.60689	1.803	4.28641	2.20383	2.38221	2.85282	2.68946	2.18029	2.93612	3.10288	2.23747	2.51172	1.76187	1.24478	1.92426	1.51834	1.27937	1.49005	1.06544	0.780491	2.15909	3.25441	3.49272	2.97106	3.71095	4.32837	3.4379	5.07923	4.36411	5.09022	4.62869	5.11787	5.38443
ENSMUSG00000036790	1.3543	1.14616	2.16703	1.96046	1.50491	1.55742	1.78708	1.20559	3.1492	2.50004	3.672	3.66081	1.60307	1.23975	2.14731	1.20039	2.01696	1.85375	1.70975	1.89288	1.42652	1.52287	1.45333	1.76155	1.67926	1.19847	0.977979	2.52827	1.95085	2.02155	2.18026	1.65484	1.91076	2.72109	3.19055	2.19442	2.51151	2.63096	2.85799
ENSMUSG00000000838	1.83952	1.35235	2.21543	2.28654	2.56064	1.61096	1.55775	1.09597	2.57152	1.97056	1.07858	1.05371	1.24179	1.60079	1.25444	1.60246	1.94854	1.44144	1.39543	1.65311	1.31091	1.2284	0.966368	1.24595	1.10048	0.761816	1.30528	1.87835	1.61283	1.88524	2.01787	1.76431	1.77608	1.82998	2.09196	1.70563	1.78576	2.18103	1.94419
ENSMUSG00000035847	2.58041	3.05027	4.33481	3.32776	3.01865	3.48513	2.85518	2.16515	4.53677	2.27435	2.7039	2.81581	2.89155	3.53231	2.10325	2.67436	3.76575	1.82503	1.73086	2.07652	3.03779	3.61967	1.64488	1.54935	1.57144	1.34515	0.842964	5.29875	5.70698	5.80704	5.52673	5.46977	6.05953	4.75819	5.6262	4.65089	4.85078	5.25776	5.53762
ENSMUSG00000045237	0.455784	1.7855	1.31639	1.70837	2.2477	0.712025	1.14529	1.85678	3.19782	1.61162	0.943495	0.896882	2.1027	0	0.627689	0.909721	1.03933	0	0.391329	1.64817	0	0.692465	1.13633	0.875727	0.902411	1.81916	0.714694	0.643452	0.500767	0.25534	0.21244	0.659638	0.299601	0.279093	0.80932	0.814555	0.363367	0.376467	0.379742
ENSMUSG00000015217	6.46612	6.28357	6.46114	8.17605	12.0973	6.01385	7.48688	6.41442	2.60385	3.32666	4.4674	3.73709	2.19036	4.60959	2.49088	6.05441	3.24799	0.72368	1.41219	2.86147	3.40687	6.18286	1.61904	1.04255	1.5495	0.949256	3.72244	9.86264	11.2313	9.23346	9.04945	10.8524	8.97262	13.9134	11.1739	11.2883	12.2052	11.298	11.255
ENSMUSG00000033361	2.2267	2.14887	2.23495	1.86356	1.944	2.48307	2.56718	2.3019	1.82996	1.23953	2.06009	2.0881	1.71414	1.781	2.45762	2.05561	2.34554	2.04614	1.96898	2.26343	2.90986	1.82099	1.81413	2.24764	1.8863	2.87446	4.26007	2.72991	2.65883	1.96965	3.07261	2.36428	2.25855	2.2018	2.55394	2.64186	2.23872	2.09	2.13037
ENSMUSG00000031347	3.63796	2.27603	6.1166	5.1115	6.60541	4.60801	4.54102	2.55027	4.42186	2.56516	2.86293	3.01967	2.05976	1.98134	2.88458	3.37388	2.55042	0.705736	0.724084	0.498308	0.62295	0.376847	0.912254	0.762528	0.843689	0.908576	0.172864	3.36167	4.30846	4.85429	4.20058	3.93551	3.42397	5.41724	5.35054	4.24819	4.51997	4.00649	4.08727
ENSMUSG00000046287	1.86435	3.06124	2.13752	1.79853	1.67519	3.34209	3.82831	3.3102	1.44316	2.64914	0.133797	0.0373082	0.984007	0.641207	1.46871	2.26002	1.92587	5.39441	2.64524	1.714	0.595202	4.6808	1.73486	2.40426	1.913	2.43233	1.48648	2.40895	2.60384	2.33674	2.37495	2.2104	1.71362	2.97496	1.96384	1.85301	1.72746	1.89227	2.30364
ENSMUSG00000031376	2.06573	1.86425	1.85422	1.92425	1.5644	2.31055	1.93629	1.92915	2.2098	1.82137	2.69422	2.77747	2.45283	2.71245	2.83885	1.83653	2.14279	3.4734	2.33092	2.48473	2.25284	1.8141	2.12642	2.47638	2.35145	2.11238	2.34741	2.21405	2.33848	2.40683	2.492	2.4417	2.13208	2.44811	2.49881	2.31178	2.37884	2.29309	2.17776
ENSMUSG00000002012	7.14868	4.72357	5.6515	8.76493	8.71694	7.08856	6.07588	5.46616	4.24814	5.89225	4.86069	5.0518	7.04123	6.73114	5.6141	6.68288	1.49275	3.06207	1.68004	2.83035	1.22858	6.98623	2.13821	2.52648	2.36922	2.75883	1.02277	4.80665	4.97542	6.18265	4.97062	6.48198	5.91668	7.54859	5.63648	6.07606	6.50741	5.33357	5.70602
ENSMUSG00000019558	1.1849	1.09619	1.46017	0.926251	0.595678	1.69756	1.56405	1.33062	1.46195	1.69268	1.2015	1.4533	2.2489	2.20095	3.84185	1.28199	2.61847	3.7436	2.31863	3.17195	3.14195	3.40813	1.36385	2.25451	2.08931	1.74417	2.25483	2.38735	2.24797	2.39742	2.17158	2.19213	2.72226	1.90194	2.14483	2.44782	2.00458	2.06666	3.01913
ENSMUSG00000002010	3.83737	2.90718	3.45251	2.76708	3.79483	3.6755	2.99349	2.66333	4.79266	3.94392	3.55966	4.17845	4.22249	3.26248	2.28754	3.51835	3.00207	3.76155	3.10843	3.00329	2.93719	3.39914	2.58938	3.22014	2.66403	2.54083	1.48835	4.53682	3.63933	3.87415	4.10017	3.99027	3.91064	5.5734	4.49443	4.15748	4.10015	4.45196	3.84109
ENSMUSG00000002014	3.67799	2.02195	3.52659	3.94722	3.87178	2.68772	3.38958	3.02551	4.15728	0.629279	2.55562	2.33826	4.55197	4.31943	0.681853	3.24702	1.72432	5.58452	2.27731	3.58079	1.59874	2.25666	2.09358	2.85388	2.92469	2.0238	0	1.55772	1.59863	1.28384	1.53298	1.22839	1.32506	2.07892	1.4234	1.65908	1.49834	1.16844	1.35539
ENSMUSG00000002006	3.78835	2.60551	3.61665	3.68796	2.92908	3.86726	3.46848	2.46621	3.68013	3.89013	4.44852	4.39241	4.01595	4.9729	5.05078	3.85541	3.87586	6.40984	3.69975	4.87718	3.3018	3.49058	2.87078	3.40789	3.23087	2.31302	3.30909	3.97151	3.51795	3.55817	3.37919	3.47289	3.22183	3.98608	3.58604	3.68971	3.77381	3.99922	4.09073
ENSMUSG00000085669	12.5871	6.18914	11.6777	13.3696	13.5303	13.4753	10.9141	8.40727	7.42706	16.0177	10.9374	9.67831	9.99676	15.2358	16.3475	14.8266	13.6503	19.8343	9.43221	9.51639	10.9686	10.2082	5.88089	8.49469	8.28894	4.98045	8.77994	17.0742	16.7682	16.0354	15.0325	14.8026	15.6792	19.1317	16.7033	16.0608	18.672	17.7595	21.2728
ENSMUSG00000031391	1.95475	1.89334	2.07305	1.92318	1.88348	2.59994	2.30629	2.21348	3.10926	2.84431	3.41548	3.19927	2.34392	3.08993	1.83785	1.83918	2.69219	3.60715	2.15901	2.25204	2.80098	3.25851	1.91335	2.66666	2.24735	1.927	2.71041	5.19985	4.94927	5.28037	5.01169	5.02777	4.98763	5.62099	5.04023	5.15754	5.36741	5.08625	4.86576
ENSMUSG00000031388	2.39714	2.18987	2.53138	2.72404	3.00768	2.43175	1.74194	2.59262	3.09608	2.57695	4.01207	4.40813	2.23869	2.2958	1.38769	2.11706	2.01851	3.05559	1.42067	2.01367	0.998947	1.45033	2.05927	2.05426	1.79312	2.09474	1.49688	2.2012	2.34737	2.38874	2.0764	2.45613	1.8302	3.06885	3.13902	2.31026	1.99323	1.57697	2.29767
ENSMUSG00000031386	1.99065	2.04478	1.93636	1.62575	1.6324	2.74699	2.37852	2.15227	2.8558	2.50753	2.40362	2.24248	1.78511	3.52057	3.34035	2.12635	4.36989	4.18941	2.62839	4.35456	3.86998	3.06945	2.18697	2.75804	2.59196	2.06961	3.04269	37.7069	13.2431	18.0632	13.1275	13.2706	13.2915	18.4624	16.7143	20.3786	16.9491	18.0262	19.9899
ENSMUSG00000084131	4.96321	2.11133	5.52373	5.35208	7.10245	3.25558	3.10196	3.48164	4.48771	5.00405	4.25308	4.39493	2.91325	4.02508	4.72968	3.8328	1.65356	0	0.513644	0.400616	4.17353	0.504946	1.26936	0.0510865	1.31608	1.10257	0	1.50146	1.87796	1.3406	2.01385	2.13782	1.52929	2.44217	2.36063	2.07891	1.5141	1.28109	3.3229
ENSMUSG00000031328	1.50209	1.19277	0.933809	1.00012	0.598846	1.88194	1.30222	1.49656	2.391	2.42332	3.27225	3.19032	4.42756	3.24601	3.85056	1.20847	2.81771	4.15909	3.52207	3.4871	2.26808	1.65111	2.08508	3.76443	3.69963	2.11683	3.80826	0.224734	0.192198	0.137201	0.128419	0.137839	0.171046	0.206201	0.229515	0.253036	0.216167	0.286573	0.119027
ENSMUSG00000008682	3.6575	5.44102	8.65638	9.6728	14.8406	5.48308	5.04813	4.95096	15.7204	0.396059	6.99183	7.92598	6.32752	4.69731	2.63007	5.15942	15.8936	6.42167	4.47192	6.27816	13.5169	11.6059	2.57866	2.64194	2.77639	3.20375	0	13.0394	13.298	10.1932	11.8146	13.2892	11.2982	10.7374	12.3313	10.7046	11.8639	11.4722	12.0542
ENSMUSG00000009995	3.00327	2.34334	2.35211	3.63445	2.57577	3.75446	3.35728	2.33677	3.6948	2.90431	1.52966	1.81918	2.14605	3.20481	3.41669	2.73656	2.70418	5.08518	3.87625	4.48574	2.21359	2.08303	2.40003	3.67297	2.94576	1.97976	5.32354	1.29961	1.13746	1.03144	0.981395	0.850405	0.9978	1.34927	0.695583	0.831348	1.00383	1.18639	0.598354
ENSMUSG00000019087	9.75061	6.31966	9.2664	8.98155	7.88083	8.32011	6.89522	6.03595	6.17835	7.41182	5.79557	6.51416	7.59212	9.13547	8.23472	8.96572	4.44047	6.39867	4.12529	4.65619	4.51846	3.77852	3.05394	3.89601	3.16723	2.41373	1.10633	10.6079	12.2921	11.5495	11.9374	11.8108	13.3915	10.6927	10.9412	12.6012	11.9327	12.2671	10.6985
ENSMUSG00000015291	16.7858	12.9434	20.9538	21.0505	19.7287	21.1823	17.8489	10.7404	21.5362	14.2122	12.6089	12.8792	12.1202	20.5057	15.217	14.6767	22.8083	16.8897	10.5567	17.9945	24.503	22.9486	5.4497	8.63658	8.63801	4.02141	8.23301	35.2473	33.2097	37.6677	35.8593	37.6537	39.4839	34.1899	36.5038	35.3452	34.1652	34.4999	34.0165
ENSMUSG00000001962	1.90488	1.9688	1.91892	1.82589	2.85173	2.50855	2.84913	3.06842	1.74114	1.68129	1.8137	1.76709	2.30159	3.65207	3.40929	2.0871	2.17187	2.74216	2.70636	4.44185	2.27811	2.23944	2.0209	2.61426	2.78026	1.93951	1.54089	1.95288	1.77966	1.67695	2.14038	2.22445	1.78877	2.67306	2.23706	2.22901	2.42775	1.84186	1.92086
ENSMUSG00000015290	1.7213	0.934005	1.77707	1.66272	1.83919	1.55345	1.13924	1.12697	1.32446	2.60143	1.45766	1.52421	1.36485	0.98409	1.72849	1.69395	1.37379	2.14264	0.849781	0.972567	1.35093	2.1248	1.05003	1.08312	0.917542	1.26027	0	1.94403	1.55347	1.80807	1.90545	1.66078	2.15685	1.91039	1.82538	1.75441	1.86238	1.36251	2.24081
ENSMUSG00000031403	1.4991	1.75492	2.1672	1.67345	1.57193	1.79606	1.5291	1.34914	2.85399	1.37498	1.25423	0.939711	2.04536	1.12001	2.51413	1.32384	0.778519	0.618355	0.77127	1.74644	1.67385	1.01258	1.02065	0.917546	0.679648	0.91324	1.21169	1.66908	1.91024	1.64935	1.9179	1.78935	1.37144	1.65019	2.37834	1.54067	1.58413	1.7233	1.3681
ENSMUSG00000031402	1.17787	1.62174	1.69827	1.67023	1.90714	1.67443	1.38822	1.10326	0.813084	0.916809	2.01205	2.08302	1.13693	1.45566	1.30535	1.33692	0.971456	1.56418	1.04494	1.05112	0.904591	1.72807	1.10614	0.906216	0.906575	1.13593	2.06098	1.72351	1.47581	1.49532	1.58162	1.41447	1.89409	1.60192	1.22677	1.33823	1.30406	1.618	1.4952
ENSMUSG00000031198	1.43093	1.48261	2.14027	1.41282	2.31134	0.969244	1.32879	1.06879	1.27634	1.42704	0.982807	1.11125	1.01934	1.06474	0.764013	1.4764	0.756657	0.449042	0.48289	0.345885	0.504468	0.174384	0.864578	0.692481	0.847838	1.02333	1.07989	1.13429	1.47727	1.35035	1.61835	1.51352	1.43353	1.86253	1.15494	1.79489	1.49026	1.27988	1.29102
ENSMUSG00000031202	5.13104	3.97775	5.7903	5.91572	4.48177	4.94602	4.94031	2.809	5.31881	3.89841	3.26501	3.30626	5.47651	3.63028	1.55698	5.49674	2.82325	2.04138	1.80324	2.67311	3.1124	0.89186	1.10716	0.972492	1.15233	0.635614	0.272737	4.01475	5.24159	4.85257	4.77301	4.36328	3.64433	5.91107	4.83862	5.18724	5.52684	4.92053	4.99956
ENSMUSG00000086937	10.4812	8.1818	12.422	12.9883	9.34477	10.7633	9.96407	5.29857	9.40673	3.546	8.77561	8.45964	11.6786	11.5583	3.66975	13.5921	7.0339	4.73857	3.5081	4.55032	10.5962	2.02423	1.13081	1.60423	1.62335	0.690624	0	10.6587	13.8021	14.0326	13.8692	11.8553	10.2177	16.7249	13.1435	13.6915	14.8709	14.1842	13.0742
ENSMUSG00000096919	3.70711	2.76638	4.88836	2.72815	2.20261	2.88524	3.66754	2.14445	3.23713	0.152834	1.44989	1.63473	1.85446	1.33789	2.22972	3.93732	4.47205	4.28891	3.13493	0.605664	2.94451	6.10715	0.959531	2.21404	2.04071	1.59745	1.05053	3.40492	2.62885	3.60312	3.35687	3.55522	4.40385	4.30751	3.70105	2.3198	4.04402	3.59691	5.20972
ENSMUSG00000025666	1.57582	1.21359	2.4556	2.42668	1.50835	1.69761	1.87609	1.01099	1.45054	2.28967	0.989115	0.836767	1.53434	1.08654	1.28138	1.58712	2.75536	1.85876	1.16261	1.10961	1.64072	2.00763	0.708835	0.828441	0.911303	0.566439	1.33482	1.96195	2.12534	2.21589	1.92388	1.99603	1.90316	2.33656	2.30834	2.08962	2.17125	3.0087	2.36687
ENSMUSG00000084029	2.20583	1.36235	2.14225	1.27591	2.71952	3.80295	4.12408	1.60467	1.33836	0	3.45922	3.90652	0	4.49971	17.0875	4.89191	11.8129	8.49884	10.4953	12.1864	0	4.88728	5.94795	5.15647	6.92896	3.14431	4.80397	0	0	0	0.214194	0	0.302075	0.844191	0	0	0	0.25305	0.255252
ENSMUSG00000083421	3.50163	2.86481	5.72608	6.55502	1.83149	10.4835	7.99893	2.08417	14.6437	9.25888	14.527	10.0224	9.36214	14.5595	8.76784	7.23615	16.4316	65.0985	21.9334	30.6965	13.9908	4.83633	11.989	14.7402	12.7871	6.18769	29.9495	0.674101	0.499638	0.535004	0.370932	1.02379	0.26156	0.730966	0	0	0.543823	0.219111	0.221017
ENSMUSG00000081424	1.40516	0.956403	2.59371	1.53267	2.22736	6.86512	4.86395	0.876183	0	13.051	4.53313	5.4511	5.55646	2.13365	6.22009	4.00662	9.73751	13.9216	16.6749	13.6105	7.56218	17.155	11.1806	8.2152	12.8405	5.61879	7.86919	0.850172	0	0	0	0	0	0	1.18814	0.336327	0.342933	0.829023	1.25435
ENSMUSG00000097961	9.58391	6.90003	2.91371	9.04711	0.945263	12.3822	11.3531	4.74096	13.702	8.74529	15.5106	24.5922	8.84282	10.372	27.4971	17.8537	47.2849	79.0782	38.0985	69.3133	117.941	18.9289	14.6414	32.2616	29.3387	12.1214	25.0468	0.811804	0.601702	0.429528	0.223352	0.616463	0	0.880285	1.5127	0.428198	0.654912	0.527739	0.266165
ENSMUSG00000035277	0.948335	0.846282	0.665867	0.758553	0.701509	0.989565	0.826741	0.946127	0.00896711	1.31348	0.420664	0.469194	0.578127	0.209453	0.404242	0.976459	1.37614	1.63821	1.55866	2.04125	1.19085	0.617482	1.31511	0.806928	1.34116	1.48172	0.49568	3.06014	2.50914	2.33762	2.22587	2.67962	2.67159	0.974745	0.828599	0.923071	0.941201	0.932503	0.978239
ENSMUSG00000084904	2.64897	2.12058	1.11307	1.39022	1.14172	2.41418	2.31926	2.02104	0	2.46876	5.41054	4.8566	3.31597	2.58045	3.26249	1.54031	0.575923	3.90632	2.62107	2.0443	1.4198	1.22699	1.93637	2.2593	2.5092	1.62426	0.337701	0.228029	0.253519	0.217171	0.0376426	0.155843	0.106174	0.247264	0.318677	0.108249	0.110376	0.0444712	0.134574
ENSMUSG00000025151	41.3282	30.9475	41.9312	42.6824	33.69	42.2852	37.1757	26.1221	41.9453	35.0789	26.0006	25.9592	27.4607	35.6013	29.1021	38.9049	26.6854	19.2767	8.52817	12.7603	30.9925	24.7224	5.66037	8.81469	8.63259	4.41491	4.30009	59.3357	64.2976	63.7112	59.5485	66.8477	68.5123	65.5634	61.8704	62.1084	62.8047	56.727	63.9741
ENSMUSG00000071723	4.0933	4.38147	4.84333	5.6824	4.88017	5.05183	3.77434	2.91231	3.81093	3.20667	2.83573	3.06256	3.11273	3.69448	3.17477	3.41665	3.45014	3.67948	2.24963	2.101	2.96544	2.90443	1.49128	1.82358	1.99527	1.84196	1.88088	4.73092	4.41256	4.38471	5.24143	4.41232	3.51116	5.2333	5.99039	4.82331	4.61067	5.60399	5.24674
ENSMUSG00000073062	0.880831	0.638623	1.3244	0.983545	1.03874	0.873158	1.36615	0.710427	0.950571	0.720759	3.5134	3.1199	0.662542	1.40621	0.725192	1.01918	0.952684	0	0.0123305	0.0865543	0	0.109095	0.213305	0.231785	0.240597	0.223325	0	2.879	3.7869	3.15385	3.58119	3.78743	4.29528	4.61684	3.62681	3.40074	3.53296	4.54716	3.62949
ENSMUSG00000025656	3.15392	2.37968	4.12036	3.53114	3.11717	3.85209	3.19203	1.75253	3.60292	2.64082	3.28724	3.37677	3.33595	4.08356	2.89998	3.43233	3.00458	4.19861	2.45342	2.96566	3.13066	2.39115	1.92612	1.89174	2.03891	1.32396	1.72796	3.79225	3.7949	3.60142	3.73145	3.74062	3.75809	3.74637	4.0362	3.84984	4.13298	4.27918	4.0543
ENSMUSG00000057421	2.71625	2.44133	2.67704	2.71066	2.36134	2.92382	2.54477	2.41027	3.58092	2.28961	2.21878	1.93829	3.72661	3.37456	3.80238	2.8299	2.67929	3.79516	3.18106	2.81087	2.53005	2.38082	2.69169	3.09693	2.75034	2.45619	2.22322	2.08589	1.96769	1.92303	2.11297	1.95596	1.93754	2.18188	2.04645	1.84205	2.20969	2.02372	2.35219
ENSMUSG00000047694	2.51581	2.20626	4.13977	3.11032	2.95548	2.28001	2.41738	1.25709	2.43893	3.14495	1.2912	1.41016	1.23098	2.2509	1.72068	2.14158	1.70156	1.40088	1.71276	2.06761	1.35622	1.30303	1.26712	1.34272	1.23366	1.08013	1.12902	1.73997	1.65527	1.72261	1.67305	1.85934	1.71219	2.35357	1.80495	2.08627	1.751	1.67919	1.30564
ENSMUSG00000034403	25.248	19.1851	29.2128	33.2434	28.4938	26.802	24.5492	17.1662	34.1301	27.58	17.2418	16.5787	18.2109	27.2116	18.7561	23.937	15.2912	9.73933	4.83994	8.33991	14.8159	16.0443	2.95159	4.20923	4.24831	3.59395	3.65448	32.6552	36.3514	35.2523	31.8417	35.8846	31.8841	34.7856	35.5783	31.7915	37.6914	32.6048	32.6862
ENSMUSG00000015668	1.69304	0.973528	1.90801	3.14049	1.76341	2.23691	2.75058	2.16597	5.50645	3.24627	0.617986	0.379104	1.11099	1.55133	2.31149	1.45656	2.19659	2.80303	1.07142	2.11112	1.9244	2.32829	1.18453	1.27874	1.7505	1.27098	0.22886	1.66898	1.92427	2.40389	2.14287	2.04189	1.65494	2.27897	1.46858	2.103	2.19417	1.92884	1.33761
ENSMUSG00000000881	3.10545	2.44741	3.68323	3.24433	2.89438	3.51676	2.76023	2.24213	3.93885	2.98527	2.77422	3.04748	3.67222	3.66938	2.80997	3.12811	2.2996	2.74039	2.00519	2.16841	2.7188	2.28566	1.66362	2.16073	1.90333	1.85176	2.1302	4.82761	4.75759	4.51998	4.54491	5.13543	4.31144	5.05939	5.19512	5.19948	5.37776	4.98366	4.83689
ENSMUSG00000096056	3.87192	2.98081	3.18329	3.31404	2.2828	3.49929	3.27602	2.78908	6.10968	2.59787	3.79798	3.49581	3.20329	3.15854	2.75907	3.26917	4.2546	5.10771	4.093	4.55654	5.3626	5.62302	3.08081	3.79018	3.36522	2.50218	3.70367	5.45723	5.44169	5.88358	5.02041	5.02581	6.10291	6.41153	5.72936	6.13388	5.97335	5.59147	6.09694
ENSMUSG00000031302	5.26814	4.01111	5.02034	5.01398	3.70788	5.37848	4.7836	3.79444	8.29613	4.13574	5.11753	4.83087	4.84873	5.38149	3.96072	4.78863	5.50376	5.82653	4.47316	4.70086	6.20191	6.33685	3.26203	3.90454	3.63944	2.73177	4.18703	7.9673	8.12057	8.63802	7.4745	7.70961	8.92783	9.44157	8.48461	8.90726	8.80783	8.33292	8.94068
ENSMUSG00000031310	5.36474	4.00575	4.37547	4.51745	4.37447	6.0586	4.48605	4.26395	8.9594	5.83591	5.70881	5.97909	6.46622	5.78367	5.86055	5.30388	4.38075	8.47089	4.65378	4.01697	4.30786	4.54188	3.6343	4.50848	4.40747	3.31257	5.02068	5.42425	5.78446	5.55695	5.57358	5.68995	5.75028	6.90214	5.87881	5.47404	6.39647	5.54568	5.15839
ENSMUSG00000031311	6.96127	5.67404	9.10532	9.16779	8.44474	7.09216	5.70363	4.71486	5.54799	6.09362	4.82195	5.06187	3.49606	6.53233	7.47647	6.99174	4.47506	2.85897	2.95487	3.15417	3.89056	3.91198	1.94107	2.17198	2.18715	1.68843	2.49475	6.86825	6.92631	6.37986	6.7911	7.35208	7.21055	8.79359	7.88044	7.66952	7.61989	7.82707	6.97657
ENSMUSG00000031314	2.15484	1.82369	2.42649	2.07753	2.28975	1.88573	1.75342	1.46557	1.64903	1.69011	1.87142	1.91869	1.50949	1.63352	1.62808	1.95662	2.0368	2.2027	1.84911	1.68323	2.08372	1.81089	1.62158	1.90037	1.75749	1.4392	1.84459	1.752	1.86348	1.8985	1.7157	1.99188	1.79744	1.88906	1.7476	1.69422	1.90584	1.98189	2.02834
ENSMUSG00000034160	5.12567	3.55705	6.34218	5.49011	5.04648	5.57548	5.07514	3.18094	5.94036	5.87277	6.13035	6.17504	6.26186	7.78603	6.66162	4.90518	4.20442	7.54238	6.43856	7.69733	4.25539	3.30778	4.01654	5.26626	4.55345	2.05687	3.29492	2.10912	1.60711	1.93112	1.93192	1.83404	2.03593	1.93003	1.68945	1.86002	1.92975	1.7958	1.57361
ENSMUSG00000049191	7.02839	4.62995	4.58617	4.58043	3.78926	6.14014	5.7497	5.91851	3.76951	5.29723	5.90088	6.37707	2.97138	5.8087	4.00708	6.39017	3.16229	7.47488	2.83776	5.10763	4.46964	2.96138	2.85911	3.47806	3.87213	2.79386	2.12622	5.35996	6.43799	4.97562	5.68809	5.23314	4.95794	5.0337	6.68814	5.45244	5.59814	5.41329	5.36623
ENSMUSG00000031320	2.85053	1.91825	2.62557	2.01211	3.7824	1.25454	2.14623	1.68706	0.431714	2.9345	0.920569	1.14086	2.34035	0.396821	0.706949	6.0672	6.23471	2.96407	1.91335	6.11484	4.3227	7.56966	1.65303	1.72662	1.64181	1.33356	3.59855	7.05945	6.82487	6.78016	6.03793	6.06	5.83559	6.93384	7.00615	6.67821	6.14908	5.93606	6.23928
ENSMUSG00000032894	0.759266	0.758504	0.474697	0.348509	0.513335	0.155116	0.329701	0.988872	0.705197	1.02667	0.795078	0.983194	0.974562	0.260332	0.674602	0.509226	0.891072	0.457317	0.796469	2.43562	3.22938	0.209312	1.27647	0.875296	1.49675	1.57108	1.34419	0	0	0	0	0	0	0	0	0	0	0	0
ENSMUSG00000084842	3.27464	1.73354	2.72594	1.1906	3.65273	3.65403	1.25946	4.7644	0	0	1.98078	0.552323	0	5.42437	1.34218	1.81556	0.096977	1.66376	0.100413	0	0	0.888413	0	0.0898825	0	0	0	33.0212	37.4468	27.2558	33.2517	33.0996	29.2128	36.5229	33.6882	41.5407	36.496	37.0297	37.027
ENSMUSG00000082229	36.7963	25.441	45.4839	55.5654	46.8721	41.3832	31.7879	21.5289	38.223	29.5736	18.4203	17.0066	21.7479	42.4726	19.0856	39.9308	30.9461	14.4373	7.13929	9.47048	26.7207	18.1539	3.99405	5.78676	5.11051	3.7332	5.81777	48.0649	47.6831	47.6837	45.4707	52.1168	53.5823	38.4883	44.5662	44.757	40.9383	45.0666	53.1865
ENSMUSG00000086503	0.292033	0.792934	0.221961	0.209242	0.464569	0.176002	0.462862	0.894325	0	0.975121	0.392231	0.450457	0.431882	0.209363	0.454071	0.321213	0.0849499	0.603072	0.457997	0.660018	0.0887215	0.0268356	0.734573	0.589157	0.672534	0.717808	1.03402	2.57341	0.60992	1.2666	0.625695	0.0113615	0.0116106	0.0324476	0.585464	0.0710257	0.136795	0.145895	0.843739
ENSMUSG00000086370	2.29578	1.63134	1.5107	1.93932	1.31284	2.6564	2.3207	1.70747	2.75188	1.55828	2.56853	2.75098	2.89069	2.81059	3.13279	2.22393	1.75036	5.05975	2.89606	3.06444	1.62848	2.0678	2.4792	2.34466	2.28993	1.40565	2.29525	0.264651	0.165255	0.189901	0.164579	0.152792	0.0506406	0.20049	0.16213	0.108998	0.210579	0.194434	0.1569
ENSMUSG00000103697	4.74009	1.86372	2.15114	3.91303	2.66666	4.75075	3.96476	2.41044	7.81313	2.40149	6.52777	7.28084	3.62251	6.35898	3.01043	3.98034	2.84772	8.22453	5.23045	5.61651	2.81722	3.53959	3.71667	3.46171	4.02137	1.39549	1.98446	0.341087	0.43339	0.580084	0.361968	0.444022	0.11344	0.475535	0.204292	0.192762	0.353787	0.475146	0.239639
ENSMUSG00000056537	3.01974	2.91856	4.98697	5.08062	6.20311	3.72324	3.12828	2.56992	5.15482	1.88499	2.48672	2.32245	1.9446	3.23254	3.248	3.27922	2.31351	1.83226	1.15465	1.37102	2.39449	2.54127	1.21024	1.11584	1.1209	1.00228	1.43382	3.29651	4.15858	4.1156	3.90595	4.34668	4.26607	3.98429	4.34296	3.98327	3.63479	3.90529	4.84047
ENSMUSG00000031224	2.8339	1.91831	1.58895	3.38589	2.1765	3.05995	2.68913	1.31806	5.07373	2.30508	1.04912	1.20672	1.76818	1.66096	1.59949	3.63179	0.375598	0	0.628231	0.209995	0	0.264683	1.03503	0.964025	0.636795	0.722432	0	2.75462	4.04694	3.20125	3.89767	3.9221	3.66455	3.73374	2.88725	3.58052	2.85718	2.49423	2.32239
ENSMUSG00000031227	18.0336	12.9963	17.5535	15.5256	13.452	18.1202	14.851	9.45882	17.0619	18.0977	16.3838	15.8525	9.85762	20.9691	11.8959	15.7789	12.1011	3.23379	3.41545	0.958997	14.8432	11.5694	2.04985	1.78195	1.60984	0.919055	1.90102	33.2463	34.6794	31.3781	33.9043	35.7495	32.0507	34.6589	32.0216	32.2965	31.5328	32.0437	28.6609
ENSMUSG00000087620	1.75883	1.62254	1.80121	1.72392	1.79939	2.41582	2.14451	1.59262	1.81501	1.79454	1.84697	1.86046	1.7418	2.87317	2.64449	2.12311	2.85687	7.50903	4.17509	5.57967	2.35306	2.42411	2.96624	3.1726	2.77902	1.98301	2.5989	0.450506	0.279554	0.349232	0.289693	0.381883	0.323181	0.340821	0.285515	0.34815	0.371892	0.38311	0.314306
ENSMUSG00000031229	2.72522	2.35592	3.70887	3.49305	3.74637	3.16492	2.5596	2.2183	3.12964	3.21693	2.686	2.66621	2.41241	3.09403	2.95422	3.17081	3.57599	3.51048	3.14805	3.31025	2.84495	2.82806	2.11513	2.69838	2.51279	1.5146	2.51558	1.61649	1.40316	1.36527	1.24862	1.32927	1.49929	1.47727	1.49318	1.51834	1.44077	1.67069	1.40464
ENSMUSG00000031231	8.7498	5.82162	12.9978	10.0779	17.9987	6.66185	5.2992	3.72173	7.65862	6.78981	6.18597	5.98384	6.45194	6.0985	3.0454	8.69496	7.19592	2.97585	2.4631	2.16123	5.70384	2.27005	1.5598	1.69953	1.54742	1.3755	0.874691	8.33625	6.67906	6.6429	6.40711	6.30471	6.75724	6.2581	7.59384	6.75583	5.79943	5.46313	6.0086
ENSMUSG00000062070	4.49178	3.994	6.63585	5.67321	5.37001	5.13533	4.01357	2.12184	5.50214	3.26036	3.11953	3.07637	2.48936	3.48853	3.7602	4.51718	3.51501	1.14108	1.43578	1.40631	3.23534	2.88038	1.55235	1.57663	1.61771	1.52196	1.67699	5.47654	6.24135	6.01319	6.63884	6.22249	6.45479	4.86692	6.25336	6.20089	5.89084	5.56784	5.37326
ENSMUSG00000073006	3.15182	1.56424	2.156	0.738353	0.777162	0.873304	0.954624	1.63366	0	1.9548	1.66818	1.11638	1.02238	1.56084	0.203465	4.25945	0	0	2.61309	4.27402	0	0	2.19436	1.40797	0.832544	2.51187	1.85334	0	0	0	0	0	0	0	0	0	0	0	0
ENSMUSG00000056854	11.3548	10.5631	15.5568	12.7022	7.883	7.19129	6.4801	6.09498	16.3448	18.7986	15.0408	17.8317	13.986	14.8423	9.80505	9.41264	6.26178	1.76434	1.94036	0.66441	2.76867	8.16502	1.66662	1.22852	1.25924	1.51429	2.59296	13.151	13.7559	13.0312	11.3043	11.7002	12.5002	11.9821	14.4639	16.0077	15.3177	16.0867	14.6958
ENSMUSG00000034732	2.86197	3.10686	2.83608	3.31924	3.43912	2.34025	2.68218	2.92533	2.91341	1.73551	1.02263	0.940995	0.501391	1.96032	0.748366	3.19361	1.75734	1.15959	0.769832	0.818768	0.682379	0.412798	1.21067	0.918799	1.13798	1.1267	0.852098	0.460295	1.79113	2.31367	1.13977	2.79629	1.6967	1.331	1.92983	1.33534	1.36157	1.49615	1.43371
ENSMUSG00000055733	6.1819	9.21545	15.8252	14.9524	11.5024	10.1602	8.88324	7.61479	6.32592	13.4968	9.15334	8.95554	4.65845	7.40266	8.68323	8.45293	9.38732	5.66513	4.1273	2.2286	8.21524	6.69833	2.50467	1.63956	3.24907	1.88723	0.297348	12.9303	16.1615	15.234	15.3791	16.1921	12.4337	14.979	13.5809	14.4242	14.4484	14.6448	15.8781
ENSMUSG00000031256	3.20843	1.72528	3.34416	2.58916	2.04501	2.74218	2.25383	1.67405	2.71383	2.33833	2.08283	2.2894	2.10843	3.79629	1.44782	2.75895	2.5983	5.52541	3.09655	3.53766	2.12692	2.70642	2.22448	3.24088	2.37059	2.01023	1.55692	2.00364	1.8151	2.14645	2.22547	2.02869	2.02518	2.1816	2.18942	2.27027	2.35477	1.994	2.37631
ENSMUSG00000033578	2.10284	1.33585	2.24519	2.19635	2.48144	2.13719	2.11629	1.24566	2.48546	1.16501	1.7101	1.83251	1.88826	1.05467	1.48245	1.91537	0.672567	0.534201	1.01235	0.769467	1.226	0.798703	1.43416	0.848468	0.812099	1.01214	1.49167	1.33591	1.41452	1.19488	1.73273	1.76322	1.65378	1.90847	1.39282	1.37573	1.91596	1.5508	1.18886
ENSMUSG00000079435	6.25295	4.39784	11.1685	10.5096	14.372	5.71391	4.38902	4.58132	11.4408	2.36892	4.34966	4.37686	4.40434	4.53157	1.61462	6.90889	8.61079	1.42964	1.72565	4.64343	7.5716	12.7232	1.31491	1.28723	1.88765	1.21545	0	5.58029	5.0474	5.62987	4.60593	6.57177	4.51394	5.84591	6.0803	7.4084	5.49376	4.15028	5.11669
ENSMUSG00000045427	5.83525	4.82245	7.24352	7.99903	6.40482	5.387	5.29414	3.27354	6.70154	7.29218	3.82102	4.21144	3.38611	8.27212	4.12511	7.57593	6.31373	4.00101	2.09669	2.48053	4.13464	5.10664	2.03768	1.73974	2.32974	1.9485	0.286833	13.2865	13.8243	13.2196	14.5795	13.1928	12.445	14.4493	12.8841	13.9755	14.375	12.6538	13.3735
ENSMUSG00000049804	4.19285	3.63817	4.88001	4.09921	3.71824	4.35251	4.25785	3.50884	3.95417	1.36641	3.45574	3.79652	3.67229	3.60468	3.85311	3.11117	3.79043	1.62574	1.94206	1.37749	2.7711	3.83165	2.37461	2.25931	1.99254	2.09981	2.22449	5.69671	6.35827	6.00476	5.73059	5.95662	6.34626	5.79119	5.44232	5.95094	6.60639	5.72859	6.98226
ENSMUSG00000033460	9.73936	6.69684	11.1657	12.4629	10.2298	9.2867	7.8736	5.04664	11.7764	6.42331	5.18359	5.65311	2.63563	3.41738	4.02755	9.36668	4.7542	3.04778	4.23943	2.82832	6.40539	6.66478	3.5933	3.63803	3.68238	4.71698	5.33234	12.098	9.9277	11.6134	10.8415	11.8774	12.0037	9.24548	9.33932	9.25286	9.48107	8.70736	10.5397
ENSMUSG00000049047	11.9083	8.54211	16.3523	16.8079	14.1903	10.3735	7.80652	4.97555	8.32889	13.4061	4.52987	4.57334	3.1783	8.29854	7.08723	9.60897	4.92805	3.42439	3.13571	3.20164	4.58616	3.15267	2.06059	2.88342	2.86964	1.53169	0.694159	11.7649	11.9336	11.4949	12.4962	13.2408	12.7127	11.6901	12.6426	12.2752	11.76	11.7465	12.5864
ENSMUSG00000033436	5.10744	4.10617	5.28328	5.72221	3.34439	4.95266	4.10806	3.00632	3.61905	3.95226	4.33714	4.05349	2.38314	5.11951	3.46582	5.42844	3.58492	2.03505	2.23808	3.06542	4.98982	2.17335	2.09096	1.94229	1.83977	1.6313	1.32925	8.07806	7.23476	9.33186	8.59376	7.97456	8.5151	7.49424	6.83633	7.38554	6.66169	7.52701	8.43119
ENSMUSG00000031409	14.9483	11.4431	17.9822	19.3706	18.4294	14.2688	14.0422	9.85738	10.517	9.38381	8.80347	8.57054	8.83729	14.0285	7.12743	25.4894	25.214	13.1954	4.46664	3.15968	20.7629	22.0571	2.43871	3.13039	3.04029	1.63051	1.26473	34.7292	29.2434	29.3704	28.7592	32.944	26.6415	28.3985	35.3272	28.1983	35.0905	34.4204	31.0238
ENSMUSG00000072969	6.72764	6.06819	8.85484	8.33065	9.21916	8.26917	7.00522	4.19499	10.9618	3.97053	10.4879	10.9875	4.29869	8.44874	7.62673	6.51127	7.85768	11.0048	3.78878	5.8277	5.74001	7.87958	3.50653	4.70209	4.003	3.4265	8.45415	5.95676	8.00237	7.20962	5.49028	7.23747	7.10725	7.80494	6.79856	6.71598	6.04697	7.0671	6.73797
ENSMUSG00000043384	11.1648	8.25383	13.1872	12.5545	11.3299	11.9027	10.0267	6.22395	10.3603	8.06155	7.51274	7.3972	7.03906	9.4002	8.44656	10.0615	9.23702	10.7255	5.97012	8.43916	7.69066	7.90199	3.95627	5.45839	5.04721	2.94734	6.16621	8.87123	9.74198	9.24074	8.43994	9.00253	8.6847	9.64805	9.12145	8.49093	8.94518	8.54813	9.10582
ENSMUSG00000072964	7.94467	6.09937	9.67993	9.33218	8.7377	8.26855	7.12042	4.82002	7.23076	6.35038	4.93324	4.96381	4.68101	5.61272	5.90206	7.20344	5.25791	4.66012	2.81548	3.59476	4.03217	5.42923	2.05311	2.62636	2.34923	1.78254	2.73408	7.14335	7.83891	7.3986	7.0085	7.47601	6.97041	8.00757	7.42854	7.08065	7.39275	6.94663	7.4889
ENSMUSG00000072966	11.1996	10.0481	11.8569	14.1055	12.8531	13.7434	12.0507	9.76858	7.03167	10.9219	8.66324	8.62951	5.29312	6.22306	13.8176	9.45545	8.35106	10.1762	7.07808	13.0615	9.96079	11.1905	3.65168	7.17404	4.97258	3.30401	6.07103	13.8379	15.785	14.0298	13.2043	15.9445	13.5008	17.5206	13.6938	14.9356	14.2287	12.1287	13.5717
ENSMUSG00000048040	4.35438	4.23847	5.65828	6.82482	4.58913	4.359	5.76704	3.83187	4.95077	3.60486	0.892127	0.746286	4.61708	0.678636	0	4.78946	1.13562	3.37205	1.71855	1.5873	4.63011	0.400134	2.57058	1.57881	2.48691	1.20135	0	4.75919	8.43286	7.67235	4.54198	7.11508	8.30982	6.93464	7.89821	5.76585	5.8791	4.6408	8.04575
ENSMUSG00000048355	3.47302	2.05485	2.79495	3.49781	2.77058	2.37206	2.01673	4.45855	1.14938	1.51465	0	0	1.29592	3.3559	2.46179	4.41743	3.21866	3.26961	0.482363	3.07815	1.2827	4.26775	0.975321	1.60935	0.894536	1.00601	0.533909	5.19143	8.49732	6.06587	6.1894	7.55597	6.54661	7.34945	8.26286	6.16117	4.76981	8.15591	6.24106
ENSMUSG00000042750	73.381	56.4825	104.166	107.494	137.647	80.0768	63.0256	51.2302	82.6889	88.6881	40.1208	44.1925	20.9173	53.8789	62.2199	102.585	83.4727	19.2133	11.2231	24.7099	80.5578	81.3431	6.24304	9.23056	7.9706	4.30039	8.06768	145.179	150.355	141.163	147.37	165.988	169.311	171.75	154.358	158.505	164.695	144.622	172.805
ENSMUSG00000047844	10.4029	6.25449	11.0694	13.152	19.9711	8.98843	8.40219	8.10832	5.82817	7.24657	2.83164	4.12335	3.72797	4.37983	3.32578	8.15713	4.57493	1.18922	2.00964	2.68701	3.49908	5.08015	0.886859	1.45625	0.976082	1.27104	0	15.2632	14.1703	12.7381	11.1695	12.0087	13.371	13.3088	13.1943	11.5782	11.4248	13.5025	11.4532
ENSMUSG00000051579	7.8158	5.49412	14.2667	13.4736	17.7317	7.50604	7.84771	4.33422	7.28281	8.98794	4.65661	6.80744	7.53653	7.21177	6.28614	8.84423	6.9723	2.05061	1.83577	3.18537	11.4637	5.10989	1.88605	1.69864	1.84773	1.31999	3.01367	6.64749	8.82347	8.77509	6.99846	9.19446	9.94878	7.50247	7.67854	7.94288	8.91973	8.92946	10.8086
ENSMUSG00000054034	5.1061	6.009	9.57661	7.59834	10.0995	9.49205	8.06027	6.57391	5.10602	3.95956	4.51069	3.7733	3.30466	7.73808	8.03107	7.33202	13.7758	11.7582	5.55888	8.30229	16.6063	11.5108	3.82899	4.57361	5.30797	3.42742	6.04818	17.9694	19.1133	18.0276	19.519	22.0632	16.6613	22.522	24.5693	21.9723	28.2402	19.7981	24.2551
ENSMUSG00000050071	12.2109	12.4113	20.9484	22.1337	25.5497	13.7434	11.5532	13.553	16.1415	2.50704	7.68163	7.90876	7.84642	15.7097	4.9248	26.2293	31.3741	8.93383	5.66141	6.30802	30.2291	21.4671	2.05423	2.41319	3.58662	2.54987	1.09413	25.858	34.3341	34.1258	34.2708	29.7905	38.1837	40.2164	27.0515	38.3456	36.1187	34.5803	43.456
ENSMUSG00000079428	0.570193	0.84518	0.845084	0.976248	1.11305	0.788438	0.767555	1.11995	0.641592	0.0975561	0.0268256	0	0.0822034	0.661158	0.376265	2.16551	2.72456	0.557674	0.575232	0.687297	2.41653	2.11157	0.967874	0.723061	0.982387	0.864506	0.298031	2.03254	2.32688	2.25201	2.37528	2.31519	2.92817	2.98959	1.91245	2.80231	2.40277	2.55106	3.42441
ENSMUSG00000042712	46.4106	36.7291	66.9382	60.9132	101.05	39.94	35.4188	21.8752	16.0678	26.7066	21.368	18.6761	13.0958	30.4183	16.7157	39.5089	17.7594	2.22804	5.68129	3.30368	10.3251	11.0049	2.70002	3.00917	3.69718	3.40962	2.86513	27.0851	30.3586	30.9721	29.9294	30.5997	29.4691	33.8053	32.4448	27.8148	28.2719	29.6453	33.9265
ENSMUSG00000046432	61.5276	43.7588	74.8133	74.1638	90.2279	50.5345	49.2582	28.4338	60.8396	29.5437	21.82	19.7985	26.3143	54.8749	43.8906	71.9582	40.1252	13.9675	8.42979	9.86222	51.0776	29.1231	4.21609	4.06034	5.30484	3.2959	0	93.7258	103.469	92.3016	93.2686	96.3843	76.6777	116.949	103.681	109.667	105.112	100.534	96.604
ENSMUSG00000049536	5.96898	5.61936	7.38973	9.4822	13.4283	4.22847	5.42572	5.90903	2.19943	3.10586	3.08323	3.45103	4.15185	3.59737	3.60166	4.60584	3.94175	1.47726	1.62464	0.834455	5.21589	4.03177	2.17885	1.40106	1.68695	2.03343	1.92983	4.88661	6.08481	6.4121	4.9476	5.86301	4.70224	5.15753	5.00807	5.05192	5.09859	6.09926	5.96005
ENSMUSG00000031422	6.4363	4.80091	8.83286	9.02532	10.0578	6.80856	5.98269	4.10695	5.41629	6.14826	5.35444	5.15276	2.75342	6.84796	6.25501	10.6388	7.03442	6.94202	3.49357	4.25312	7.73032	6.1021	2.26991	2.86756	2.71552	1.43982	1.56959	10.111	10.3221	9.70693	10.2351	11.2031	9.89431	11.9293	10.6941	10.8173	9.18291	9.9421	11.3213
ENSMUSG00000031425	0.807139	0.951377	0.766835	0.770334	0.839618	0.798719	1.14593	1.29361	1.49629	1.12203	0.364898	0.521151	0.872725	0.438705	0.673016	0.75516	51.3886	23.7162	43.8294	43.0112	42.1059	57.2301	11.7908	24.8941	32.6287	15.7921	42.5669	6.31608	4.18656	4.27094	3.16322	3.75691	4.29006	6.15386	4.77736	8.83237	6.21576	4.4532	7.68357
ENSMUSG00000043463	4.22917	4.0106	6.9992	6.80024	5.98928	4.66959	4.34144	2.74459	6.45442	6.05588	2.34754	2.80196	3.10557	2.60677	1.30941	4.504	1.93003	1.1362	0.744507	0.275058	1.43274	1.67567	0.81504	0.4969	0.42284	0.82798	0.397576	2.53425	3.55775	3.54538	2.90718	3.1313	3.07496	3.65628	3.03145	3.0926	3.30927	3.68587	3.33769
ENSMUSG00000044348	2.92944	2.41733	3.27187	3.05852	3.54669	2.78829	2.6948	2.4103	2.6731	2.65894	2.60239	2.53238	1.91066	3.19062	2.33198	2.48163	1.46613	1.87696	1.22972	1.66689	1.8074	1.72581	1.09733	1.1821	1.12936	1.08107	1.1801	2.61764	3.18489	2.89965	2.8446	3.07696	3.22791	3.16248	3.00677	2.97263	2.87352	2.89441	2.93918
ENSMUSG00000031428	27.0708	19.3113	30.2631	28.8873	33.1505	25.9219	22.333	17.353	24.0447	25.1659	18.4756	17.5096	14.8759	28.8363	19.8177	22.7152	12.9223	15.5426	7.80399	11.706	17.5304	13.6018	3.50946	6.2742	5.65051	3.33498	6.02781	26.8634	32.3433	29.1071	29.1395	31.5263	33.1153	32.1493	30.7166	30.2373	29.0339	29.2032	29.4151
ENSMUSG00000031432	1.6309	1.55757	1.99336	1.7707	2.16694	1.6924	1.87648	1.50308	1.78334	3.32769	0.622121	0.728587	1.04852	0.857164	0.920032	1.74124	0.606504	0.352723	0.702499	0.62263	0.985934	0.753386	1.03463	0.701874	0.849636	0.959612	1.29595	2.05351	1.90688	2.00944	2.27278	2.05998	1.65696	2.20143	1.67951	1.85552	2.20258	1.77488	1.8477
ENSMUSG00000080775	29.5674	24.7521	37.1373	46.3682	35.1555	41.038	33.1906	24.7176	33.2865	19.7207	16.3389	17.3363	19.0736	29.9262	31.057	1.66709	0.0311664	0	0.871305	0.679574	0	1.99862	1.63487	0.779931	1.45971	2.64961	0.785819	0.318369	0.117986	0	0.26278	0	0.123531	0.115075	0.14831	0.0839642	0.171227	0.206966	0
ENSMUSG00000085584	0.297351	2.25221	1.21694	0.920836	1.49459	0.97057	1.69347	2.29625	0.726702	3.24816	2.45352	2.10644	0.553992	0.59675	0.551252	0.266313	0.881947	1.22024	0.869007	0.206781	0.430838	1.17284	1.87457	1.93809	1.61988	2.32975	3.04864	0.774987	2.04635	1.69145	1.3593	1.15862	1.12764	1.94334	1.15076	1.18801	1.32857	1.08633	1.23871
ENSMUSG00000083375	27.2011	14.7198	43.6456	31.1878	55.8927	29.2222	26.3095	13.6317	5.20122	18.2709	15.641	10.4673	19.869	23.5581	2.08113	7.70812	0.125307	0	0.389241	0.910765	0	0	2.56514	1.85825	2.07137	1.40996	0	3.8401	1.42313	2.70909	2.46524	1.45804	1.49001	1.85069	1.78889	0.675173	3.09796	2.91245	1.25905
ENSMUSG00000081738	0	0	0	0	0	0	0	0.369209	0	0	0	0	0	0	0	3.93942	14.6243	0	3.05028	4.58819	14.3396	9.63844	1.74992	3.02294	2.802	4.20919	6.63189	24.0027	31.0671	27.2953	31.0481	37.9503	32.5272	25.2505	30.5405	25.5101	24.5661	27.9469	34.8852
ENSMUSG00000077767	0	10.6798	7.02781	16.9204	42.4901	3.72655	10.1839	9.17254	173.591	14.3819	179.147	151.846	129.426	6.49794	1.44704	0	21.4334	22.4218	23.2754	18.998	79.1666	19.1564	6.6884	7.26785	9.60168	3.92145	0	0	1.97903	0	0	0	0	0	0	0	0	0	0
ENSMUSG00000084421	3.33629	0	6.33939	9.26301	8.22648	6.86709	6.73664	1.82029	28.9836	0	3.53162	9.84763	59.1612	10.4773	0	8.32383	118.267	97.8912	32.7626	49.0119	455.607	104.543	22.5643	46.1536	31.4399	7.7821	45.7755	0	0	0	0	0	0	0	0	0	0	0	0
ENSMUSG00000025270	1.65112	1.63062	0.882321	1.18779	1.1233	2.38136	1.80549	1.46357	1.09746	1.85164	2.74815	2.55554	2.32036	2.32835	3.50314	1.60777	2.6577	6.06962	4.62217	6.56437	2.91838	2.39784	3.19424	3.30302	3.38106	2.49203	1.92184	0.284024	0.195998	0.202098	0.145509	0.133871	0.102605	0.254883	0.150561	0.139481	0.292342	0.181456	0.192667
ENSMUSG00000025272	20.8269	14.9587	23.0084	24.7646	15.7281	22.4294	18.3052	14.0164	19.1468	21.467	14.2338	13.8827	13.2482	18.4228	20.7393	20.0385	14.4073	20.9407	6.66331	9.98044	11.2226	12.9789	4.96379	7.81802	6.43031	3.44032	9.54863	19.9829	22.4437	20.6454	19.8783	22.6773	17.1055	23.5196	23.026	20.0383	21.3749	20.3	21.3708
ENSMUSG00000025268	1.49738	1.79961	0.994544	1.55434	1.87935	1.18754	1.14403	1.47202	4.07157	1.24634	1.04718	1.09897	0.326727	0.247665	0.743111	1.27894	0.956396	0.50376	1.02503	1.58539	0.762286	0.461137	1.03043	0.754243	1.10174	1.22717	0.211529	1.37119	1.71503	1.33764	1.13177	1.59441	1.3966	1.14612	1.39729	1.24309	1.19837	1.28137	1.60159
ENSMUSG00000025266	4.37218	3.84426	5.17244	5.07544	5.23902	4.72864	4.19064	3.62715	5.23156	3.92605	2.66561	2.36364	3.00052	3.93275	3.56548	4.21464	3.57846	2.40132	2.46881	2.39034	3.55742	4.08885	2.23408	2.40042	2.14652	2.10233	2.59129	4.34602	5.23203	4.75065	4.8911	5.64132	5.20636	4.28619	4.8068	4.56716	4.96339	4.4459	4.94352
ENSMUSG00000025264	3.76869	3.47179	4.97592	4.96306	4.96918	3.94434	4.8739	2.93211	4.19388	3.46748	2.82829	2.72889	3.56525	2.83847	1.5288	3.655	2.46414	2.91555	1.67164	1.69836	3.96754	3.76236	1.54916	1.39789	1.71022	1.62004	2.14242	4.33993	5.22716	4.26724	5.33342	5.52018	4.29407	4.75832	5.29019	4.99799	5.25177	4.93729	4.7668
ENSMUSG00000025261	3.59528	2.46901	3.55214	3.47142	2.82922	4.00318	3.40115	2.24331	4.15441	3.29992	3.43293	3.51628	2.89837	4.3692	2.98172	3.17479	4.59612	4.74171	3.36514	4.1983	4.41132	3.76607	2.17128	3.10576	2.77967	1.64878	2.46284	4.57517	4.94736	4.61042	4.65089	4.95498	4.90206	4.76106	4.79251	4.43142	4.71645	4.99282	4.88475
ENSMUSG00000093219	29.7303	20.2355	64.5617	36.3588	40.1447	37.6578	36.2094	40.1661	30.9231	0	85.9207	53.4882	29.3907	77.9753	17.0598	21.1929	33.4571	151.052	55.6102	63.9932	13.3333	0	38.2999	35.9057	43.6624	20.9144	11.0997	47.9676	56.6629	66.6221	56.9137	51.2232	41.8771	32.5088	62.8465	37.9518	48.3716	93.5487	56.0277
ENSMUSG00000025260	3.1061	2.69668	4.24944	3.50705	5.87181	2.43929	2.73173	2.62113	4.97531	3.75546	2.04584	2.88492	2.79427	1.88085	1.1407	3.30647	0.952973	2.20939	0.640045	0.374402	0.780086	3.53929	2.01012	1.24133	1.63206	1.38463	0.649405	1.57861	3.31515	3.82823	2.60595	1.99793	2.75635	2.37747	1.47077	2.35921	2.40555	1.96693	2.3291
ENSMUSG00000041133	3.45807	2.83275	4.80944	4.20492	4.32358	3.23872	3.27448	2.54778	3.2994	3.49341	2.72755	3.06692	1.93918	2.71676	2.33392	3.05188	3.34954	2.91546	2.095	2.52283	3.35098	3.53756	1.7301	1.97315	2.14766	1.74486	2.49789	3.45707	3.69569	3.76773	3.67451	3.79197	3.45665	3.91423	3.46867	4.09114	3.30541	3.70721	3.57477
ENSMUSG00000041096	19.7278	14.6843	17.1068	20.9954	16.635	21.0883	18.9947	15.2922	18.4558	18.3956	18.2537	19.8733	14.0591	19.678	25.2543	20.5804	25.7381	42.3239	21.852	27.4847	27.4512	25.9543	12.8402	20.4727	19.4693	9.47039	13.7721	21.869	24.2682	22.3849	21.4244	22.0699	23.4103	27.969	23.7646	23.7386	25.1282	24.713	29.1497
ENSMUSG00000064999	47.859	23.3015	82.8402	63.529	291.576	84.7359	59.722	41.1692	223.709	64.5504	90.2284	102.287	113.619	58.3971	51.7174	6.97256	12.3835	1.86363	6.74853	3.15811	39.4805	7.9611	0.555919	1.20816	0.798062	0.271615	0	0	0	0	0	0	0	0	0	0	0	0	0
ENSMUSG00000047238	13.9645	10.9071	11.6577	13.4006	17.781	10.1006	9.24496	7.6607	4.62151	7.70299	12.278	12.3431	8.05292	10.7654	3.94086	13.2001	8.6846	6.51346	4.22589	3.79421	7.90543	5.65182	2.24654	2.85903	2.96358	2.19527	2.39313	4.36301	8.62354	8.3362	7.86929	10.6757	8.46452	7.18421	9.48493	8.18252	8.08251	8.98167	8.90086
ENSMUSG00000050148	16.5383	8.94244	21.6917	15.3654	18.3269	20.3776	17.0219	7.16248	22.4895	15.0838	15.6219	15.8793	23.1007	23.5356	13.238	16.5904	37.3791	8.06756	4.49606	5.963	31.5151	42.1624	2.48335	2.55939	3.271	1.95134	0.252266	77.9474	86.2064	78.0863	81.4338	78.4647	84.5474	84.8183	84.4619	79.4077	89.0477	81.8551	87.0574
ENSMUSG00000083823	6.16996	3.78199	13.5748	9.84253	14.146	5.82709	4.22565	2.83481	7.30796	12.5936	11.611	10.3519	2.99624	6.58946	0.372677	1.98047	0	0	0.0697031	0.489284	0	0	0.51677	0.18718	1.05097	1.00995	0	1.37533	0.764537	0.363846	1.51358	1.04439	1.06729	2.23702	0.320345	0.725437	0.739686	0.447038	1.35278
ENSMUSG00000025283	0.648556	1.0815	0.862639	1.21546	1.59918	0.575044	0.785738	0.353853	0	2.4412	0.778064	0.957161	0	0.783356	2.56786	0.593305	2.70238	1.90295	3.77956	3.07815	3.97026	1.66276	2.11578	3.66357	3.14847	1.66407	0	0.274679	0.305384	0.599501	0.340077	0.547534	0.639474	0.446775	0.383873	0.380319	0.276992	0.401769	0.810527
ENSMUSG00000084932	9.38878	5.9643	12.702	6.77751	6.48212	9.75166	8.59421	4.09803	19.7617	16.3848	8.2158	8.42462	7.47164	1.45155	0.323247	11.8684	10.3933	43.0749	3.38565	1.69755	19.4531	5.34908	4.9305	6.3859	6.22015	1.60599	1.47221	19.0866	13.7047	11.3611	8.53338	8.60574	8.79444	15.0913	16.6713	14.472	14.1147	11.6324	13.298
ENSMUSG00000047485	5.89411	6.00499	7.01559	4.97887	3.56481	8.02921	7.11089	3.76193	5.85192	6.65953	10.5949	10.7011	12.3132	12.5728	2.68019	7.95389	18.4317	10.679	7.44768	5.2782	17.2816	9.82075	5.44197	5.22434	6.51029	2.8102	10.463	42.1545	37.1793	37.3812	37.7097	35.543	34.8146	31.41	42.7855	36.6132	38.3773	38.8094	33.9351
ENSMUSG00000025658	2.77695	1.81692	3.14825	2.84784	2.81078	3.28276	2.51277	1.37064	3.64736	2.42537	3.12195	3.05592	3.09006	3.38483	2.90697	3.09592	4.00081	5.47715	3.66944	4.47856	3.4667	2.98408	2.41717	2.78648	2.44657	1.43477	2.01522	4.45404	4.10245	3.67517	4.03914	3.77378	3.47996	4.02351	4.28421	3.72228	4.08786	4.19202	4.38203
ENSMUSG00000082076	1.8859	3.78326	5.43176	5.99393	3.18169	4.27463	4.40927	5.41552	13.501	6.28346	11.9078	11.719	1.37374	2.30185	2.05041	0.330189	0.0617289	0	1.02266	2.2433	0	0	2.52728	1.88803	2.15418	3.62722	0	0	0	0	0	0	0	0	0	0	0	0	0
ENSMUSG00000067194	2.86703	2.705	5.14137	4.63219	4.99939	3.19389	3.0761	2.28851	2.58171	2.07412	1.76233	1.73902	1.83509	2.70006	2.48338	2.92373	1.82449	0.743731	1.01482	0.821951	1.88384	1.17414	0.87777	0.621902	1.02124	1.09338	0.760364	3.08056	3.13952	3.0867	3.8458	4.19612	3.94448	3.42394	3.62353	3.15838	3.44822	3.00393	3.19419
ENSMUSG00000041020	1.93372	1.70703	2.15942	2.21957	1.78054	2.23565	1.96475	1.89112	2.02773	1.86087	1.42325	1.33544	1.07458	1.39798	1.27608	1.67513	2.65555	2.52956	1.97437	2.00464	2.50366	1.55097	1.53557	1.71501	1.53068	1.46872	2.03414	3.62666	3.48443	3.13393	3.41562	3.57608	3.19453	3.60977	3.08641	3.69596	3.37991	3.42823	3.30099
ENSMUSG00000031299	5.50426	4.88221	7.33253	7.46599	7.49007	6.009	4.79068	2.97053	5.47804	5.20287	4.3576	4.36644	2.74531	5.20317	6.35499	6.00775	4.67842	2.05442	1.8342	1.98081	4.94003	3.59367	1.5268	1.49642	1.41824	1.60552	0.520566	7.24102	8.1599	7.80013	8.6691	8.36009	8.01966	7.82136	8.29215	7.75372	6.96455	7.48592	7.5372
ENSMUSG00000085695	1.18365	1.54082	1.22409	0.82158	1.53106	1.65902	1.38438	0.973993	0.847666	1.09557	1.01331	1.28294	2.81981	1.55622	0.73487	1.54918	3.041	8.1778	3.82348	4.56089	2.37571	3.86928	3.7209	4.71993	4.21123	2.38375	3.65119	0.657446	0.639573	0.521786	0.94964	1.0765	0.57397	0.980246	0.631677	0.58519	0.895027	1.16198	0.485001
ENSMUSG00000059461	42.8157	39.7389	95.9361	65.034	98.7177	52.8238	37.8	32.1584	42.7853	27.5895	26.291	21.0083	64.452	18.5368	16.2726	18.4974	1.03743	0	1.43225	0	10.4737	3.16798	2.21218	0.801278	0.793937	0.864678	0	78.3037	75.2749	74.7624	62.6875	60.356	78.8127	74.6946	77.3429	61.022	63.6455	62.5773	49.2233
ENSMUSG00000031353	5.4169	4.42484	5.95036	7.30008	7.06162	5.85143	4.60294	3.21615	3.56065	4.42222	2.61617	2.9565	3.54536	4.1885	3.25035	5.49593	3.1719	2.64105	1.93127	2.10766	4.28298	2.45976	1.4932	1.73206	1.62413	1.47702	1.44425	5.02234	5.24496	5.05991	4.88997	4.49885	4.5975	5.30061	5.38342	4.9285	4.93679	5.00439	4.40044
ENSMUSG00000031367	2.37888	2.18362	4.14696	3.75687	3.41182	2.95792	2.93788	1.72421	3.19825	2.91255	2.11926	2.08202	1.89539	2.12152	2.05884	2.49023	1.25142	1.39716	0.916303	1.06543	1.35659	1.14394	0.958571	0.58874	0.755358	0.621068	0.752888	2.96708	3.38098	3.24983	3.28061	3.90613	3.24937	3.6183	3.97867	3.00574	3.81792	3.56927	3.87307
ENSMUSG00000031370	1.81187	2.21517	2.11322	2.29012	2.4909	2.36837	2.10217	2.0024	1.72989	1.99794	1.34077	1.50456	1.89997	1.21345	1.36409	2.01939	2.46688	1.4091	1.97837	2.13651	1.48384	1.82167	1.59284	1.51448	1.1936	1.54928	2.17988	2.50229	2.55291	2.37536	2.78623	2.41435	2.23883	2.64954	2.68792	2.61645	2.24827	2.62185	3.22378
ENSMUSG00000031342	2.92221	1.82971	2.4537	2.82802	2.20972	3.07209	2.46386	1.54116	3.1191	2.70714	2.78771	2.82378	2.45207	2.57774	2.6374	2.61984	4.34538	5.93206	4.71723	5.75861	4.08498	3.0185	3.00739	3.79855	4.14167	2.17731	3.4119	1.39977	1.12583	1.05792	1.27816	0.99781	1.30421	1.15238	1.51915	1.37415	1.39625	1.45081	1.44999
ENSMUSG00000049775	33.8323	23.2141	50.0307	53.8537	68.9217	31.6037	29.9709	13.4151	42.336	27.99	17.4198	13.8292	22.1896	20.4847	16.7473	35.8247	19.0538	6.97164	6.29579	10.2827	32.8205	19.5787	2.88838	3.15256	3.89769	2.74719	4.17424	21.4214	19.5998	24.4037	24.7874	24.0501	24.3388	22.0059	21.0563	19.5436	22.8215	20.3888	23.0865
ENSMUSG00000081137	2.31197	1.50636	1.75722	1.31672	1.16938	1.87721	3.03241	2.45814	0	1.41996	4.43448	3.70954	0.205114	2.97867	0.918449	1.38043	3.20746	2.84627	6.06958	5.62717	0.55831	1.01323	4.66972	6.66319	5.31557	4.88579	2.78868	0.125535	0.697841	0.996317	0.103616	0.285985	0.146128	0.952874	0.526318	0.496615	0.506369	0.979298	0.370431
ENSMUSG00000072844	2.36016	6.92329	2.40586	0.82874	2.87555	1.61784	1.42034	3.45408	1.90218	2.09029	3.60545	3.60614	1.0568	2.22691	2.19875	3.04813	3.05647	5.48076	5.47127	1.3806	1.04602	5.85321	3.73377	4.86549	4.55132	5.67792	4.13625	0.470392	0.32686	0.373329	0.145597	0.46883	0.0684443	0.637591	0.575215	0.27913	0.664095	0.401354	0.23134
ENSMUSG00000087263	2.59161	9.58526	2.37958	1.13485	2.83059	1.98281	2.15407	4.47921	0.60441	3.51155	3.19136	3.9018	3.97198	2.80674	2.2157	2.74837	2.76916	4.17555	7.21298	3.06621	0.819053	5.64844	6.58763	7.33881	7.50005	9.12849	3.81832	0.662986	0.3276	0.380021	0.486421	0.377591	0.085749	0.639034	0.566222	0.32056	0.742855	0.610577	0.398516
ENSMUSG00000093806	2.72419	3.78955	2.73551	1.78047	2.40249	0.856349	1.84694	5.85849	1.20428	0.61238	3.87297	3.87372	2.37364	0.307424	3.4915	7.11087	0.222594	0	1.54934	0.808933	0	0.906309	3.7814	2.2121	2.39625	3.8497	5.76831	0	0	0	0.0347556	0	0	0	0	0	0	0.0410605	0
ENSMUSG00000094830	9.94579	4.30783	2.74884	0	4.45889	3.43577	17.0397	5.91976	14.363	105.193	37.0079	42.7006	9.38527	114.451	143.196	12.0311	1109.43	101.294	44.8314	114.435	2758.99	922.083	7.91367	46.3839	25.3032	22.4962	0	0	0	0	0	0	0	0	0	0	0	0	0
ENSMUSG00000103034	1.09791	0	0.166894	1.0669	0.541436	1.39067	0.886761	0	0	0	0.309918	0	0	0	0	7.66982	6.14518	3.51428	0.989784	0	6.20407	3.75309	5.41624	2.91109	1.75574	4.78043	1.72159	16.2747	15.5092	17.7141	19.9577	19.5972	22.192	28.7404	24.0441	23.5456	21.7573	21.311	20.1242
ENSMUSG00000102979	0	0.548621	0	0.0959114	0	0.204195	0.0620024	0.150781	0	0.394025	0	0	0.119526	0	0.396448	0.0766106	0.186191	0	0.192788	0	0.433789	0	0.787948	0.610632	0.605037	0.519279	0	0.975369	1.13862	1.04504	0.925822	1.38876	1.41921	1.74512	1.8402	1.38908	0.983583	0.808439	1.34313
ENSMUSG00000027500	1.1553	1.85114	1.31009	1.14783	2.02353	1.20512	1.50529	1.68539	0.0858739	0.810387	0.712111	0.795074	0.751733	0.362164	1.20533	0.907708	1.9006	1.36229	1.8287	1.61039	1.70676	1.30234	2.17605	1.82922	1.78188	2.17602	1.9698	1.16437	1.34787	1.49865	1.4002	1.52995	1.77163	0.628933	0.62774	0.938499	0.56642	0.863249	0.866469
ENSMUSG00000040289	3.89198	3.94535	5.2239	5.72863	3.30098	3.95081	4.16158	2.40961	6.4128	3.54198	5.22043	4.30183	4.39328	4.7476	3.23114	3.90246	4.11991	4.12313	1.43973	1.12292	3.11954	1.88714	1.93274	1.57514	2.19129	1.86716	2.59695	5.43604	5.97874	5.52051	5.16231	5.52619	6.53189	6.02138	4.90132	6.05837	6.50745	6.83976	6.03685
ENSMUSG00000081657	13.2475	13.8549	6.38508	7.40102	2.39012	6.34361	4.34948	11.9877	5.77433	11.0564	17.3294	18.3113	8.94373	0	0.556218	17.1976	4.82264	0	14.9805	14.6051	9.12912	14.7268	14.9113	16.9481	20.1145	20.8516	30.3992	0	0	0	0	0.779372	0	0	0	0	0.551988	0	0.673005
ENSMUSG00000097365	1.30047	1.8703	1.05304	1.17587	1.00935	1.16263	1.61072	1.90355	0.559605	1.27682	1.79992	1.8886	2.12453	1.22314	1.60449	1.22032	1.408	1.0415	1.6059	1.83608	1.27519	1.52489	2.5255	2.17257	2.02858	2.71514	1.92564	1.45363	1.66061	1.45004	1.35392	1.35196	1.42042	1.34488	1.54692	1.44027	1.56001	1.56051	1.98073
ENSMUSG00000027533	5.43277	6.01859	10.2525	8.27767	13.8206	4.81698	4.85171	2.77616	10.893	9.97523	4.7877	5.50691	4.49307	10.6016	5.88509	7.7139	8.91639	4.38275	4.18098	2.3958	12.2299	10.2671	3.66906	3.92583	4.04122	3.95622	7.68777	7.85677	8.98462	8.23986	8.29143	11.1228	9.73351	11.6839	7.76449	12.9209	13.1747	11.3825	8.66635
ENSMUSG00000049230	8.18556	6.51911	13.0852	11.3969	11.5505	9.28245	8.9711	5.95474	8.6304	3.84206	10.5648	10.1491	4.13554	5.87965	8.64584	3.65475	0.405449	0	0.528655	0	0.682225	0	0.826143	0.487133	0.689528	1.20155	1.32519	6.74948	7.33344	6.85828	6.92152	7.51335	5.77345	8.48321	8.64657	6.43248	6.76507	7.03032	7.14177
ENSMUSG00000027531	2.37456	2.30655	2.68201	2.74446	2.94797	2.24531	2.31931	2.91653	1.6503	3.32576	2.41616	2.3211	2.71321	3.68719	3.45078	2.49835	1.6519	2.88708	2.60298	2.89553	1.92431	2.92596	3.03182	2.71198	2.56097	2.86816	3.89663	1.96459	1.85918	1.62418	1.71808	1.75827	1.5518	1.40753	1.58525	1.87821	1.66982	2.00695	1.74835
ENSMUSG00000078784	1.57026	2.08387	2.6649	1.95591	1.93594	1.51216	1.38989	2.15945	0.79019	0.883271	0.273238	0.558728	2.00952	1.37182	1.59226	2.11091	2.79589	2.9836	2.56252	4.95877	2.43102	2.45104	2.60155	2.083	2.02706	2.64252	0.84324	2.0498	2.78537	2.0245	2.10546	2.59427	1.85581	2.17332	1.97343	2.09031	2.64583	2.70949	2.59865
ENSMUSG00000027562	0.838618	0.954688	0.857379	0.93753	1.50055	0.761423	1.04897	1.71683	0.994716	0.825337	1.28837	1.20042	1.79747	0.337043	1.36699	0.765324	3.56309	1.30652	4.00952	4.19324	2.93557	3.63625	2.39155	2.31855	3.18316	2.08884	1.86194	0.518618	0.55912	0.461496	0.492922	0.572837	0.310993	0.391953	0.54908	0.422763	0.507138	0.536366	0.602864
ENSMUSG00000047213	3.13632	2.2783	2.92047	2.76203	2.67845	2.9714	2.89453	2.00621	4.80975	2.00273	3.01242	3.04573	1.85998	2.66787	1.86721	2.81464	2.45691	3.1902	3.51074	3.86767	1.79743	2.37402	2.49044	2.79237	2.65779	1.75101	2.49387	1.17877	1.24314	1.42736	1.28985	1.09717	1.08203	1.05178	1.03549	1.27905	1.41829	1.31365	1.29858
ENSMUSG00000100252	2.82967	2.52055	3.19385	2.56	2.85498	2.16411	2.22008	2.2434	3.24681	2.47384	2.92559	3.15419	2.39394	2.51595	2.36266	2.83709	1.99162	3.94718	4.17164	3.57421	1.32983	1.48022	2.93461	2.37007	2.59029	2.06838	1.77129	0.944874	0.73136	0.835337	0.908229	1.13077	0.960646	0.674408	0.936045	0.927379	0.868403	0.863054	0.611746
ENSMUSG00000082896	32.1166	29.4804	67.5201	71.1039	63.9345	43.2617	37.5481	26.4718	42.9056	40.4137	32.0216	31.6571	23.5332	21.8753	22.4023	14.8659	1.22162	0.785941	1.39139	0.443951	2.31249	0	2.18815	1.41531	1.87914	1.79457	0	38.165	34.9163	33.8388	34.677	29.7318	26.9943	31.0102	32.9904	29.4555	31.2925	31.2327	27.4129
ENSMUSG00000049796	1.18592	2.14025	1.8437	3.8913	0.996883	2.76531	1.74154	3.7646	0	1.2912	0	0	0.0932572	0	2.59828	1.61389	0.804579	2.01302	1.24963	1.94929	1.52304	0	1.62988	1.21179	1.63171	2.30519	0	1.59812	2.53824	3.35209	2.73237	1.82036	1.99315	1.11403	0.15953	0.451581	0.920902	1.44705	2.02104
ENSMUSG00000048106	4.6986	3.41838	3.65099	4.15412	4.01289	3.39134	3.07413	3.72362	2.44976	2.82936	3.7789	4.46278	2.63386	0.710192	4.4283	4.10404	2.77517	2.66064	1.87622	1.54246	1.48329	1.04685	2.27657	2.48136	2.5036	2.95934	1.64641	2.27902	2.41018	2.33815	3.57865	3.10247	2.97638	2.1699	3.41805	2.94661	2.06278	2.71015	3.71787
ENSMUSG00000039617	6.76404	8.4939	8.48867	11.7921	12.6058	8.86652	5.92903	6.17939	0.624708	8.34318	4.21833	4.64307	10.069	5.47195	5.14501	5.49446	0	0	0	0	0	0	0.500652	0.090671	0.449201	0	0	12.325	12.5918	9.78182	14.8471	12.5212	8.53052	6.50175	5.12083	6.3253	17.1988	9.41983	10.4847
ENSMUSG00000063887	1.98475	2.00076	1.3959	1.91593	2.22622	3.21274	2.64872	1.79459	1.56564	1.57001	2.84987	2.75335	2.89344	2.95503	3.80049	2.23623	3.40667	7.30414	4.75688	5.94569	3.24491	3.14063	3.97381	3.73197	3.93239	2.50341	3.31847	0.412325	0.237315	0.284144	0.260435	0.259747	0.226519	0.301252	0.286713	0.273715	0.330812	0.314299	0.290325
ENSMUSG00000102397	2.29554	2.37469	2.35298	3.37674	2.46661	5.46849	3.96893	1.60865	2.73911	1.15303	5.23142	4.22702	4.51782	4.9043	5.54683	3.3978	8.749	22.6948	12.5985	18.0869	6.14862	8.51895	6.97091	8.24249	9.11718	4.58487	10.0721	0.356776	0.19833	0.672499	0.22086	0.203195	0.259563	0.677027	0.311629	0.529275	0.359781	0.652314	0.482525
ENSMUSG00000074664	11.4453	6.5958	6.71697	10.76	8.09724	13.7631	7.54092	5.58586	13.473	8.09724	11.9961	11.5175	5.51406	8.81947	15.629	8.43405	6.69742	14.4273	7.55665	8.73157	5.91262	4.67733	7.68505	5.34454	7.4469	5.5196	3.40763	7.97666	4.20678	5.35677	5.31775	4.30999	3.09505	5.10102	6.00258	6.14929	6.10507	5.08576	6.13589
ENSMUSG00000027692	2.23277	2.19971	1.66848	1.92008	1.63434	2.49273	2.35555	2.43896	2.24836	2.35238	3.25878	3.32759	2.93616	3.12799	2.87092	2.04965	2.68698	5.34292	4.11836	5.12578	2.76757	2.41253	3.87845	3.72644	3.84033	3.07204	4.05797	1.24623	1.02887	1.02764	1.0382	0.957254	1.00652	1.02325	1.06412	1.08212	1.10738	1.142	1.13021
ENSMUSG00000103420	0.928614	1.57309	0.611689	1.0313	1.29752	2.31324	1.58338	1.35108	5.59326	1.90655	0.786386	1.24257	2.46332	1.97406	1.59857	1.64753	1.73253	7.92633	4.82363	4.19748	0.583045	3.17436	4.23624	3.49704	4.84393	5.15038	4.85372	0.131097	0	0.104046	0	0.298655	0	0	0	0.207447	0.105761	0	0
ENSMUSG00000039221	5.08495	3.69418	8.922	6.45826	12.5382	4.41951	3.85943	2.59727	2.47057	4.16489	3.05399	3.12955	2.33963	3.6067	0.0931224	5.75847	1.24476	4.90597	1.4282	0.489038	6.62309	0	1.59257	1.59023	1.05044	1.64034	0	1.26008	2.1651	1.90923	1.79648	2.08773	3.20026	1.98746	2.08119	1.17824	0.831729	2.34577	2.47885
ENSMUSG00000103992	0.875178	2.77982	0.547796	1.14347	1.39634	1.27156	3.04921	1.23588	0.102225	2.11393	2.97907	2.97832	1.33594	3.13394	3.89938	1.02754	3.04155	7.14065	5.43671	12.7986	2.90909	2.93304	5.448	4.00601	4.49855	3.72256	1.21088	0	0	0.173044	0.179964	0.124178	0	0.118214	0.152355	0.0862541	0	0.106305	0
ENSMUSG00000097786	5.62308	4.80861	5.75324	7.28065	5.33274	5.34184	4.36697	4.71994	1.28834	0.370027	0.610492	0.255345	5.42522	1.56734	2.04766	7.91392	11.0963	4.61506	3.89945	6.3543	3.05527	11.0895	2.40917	4.17615	3.58205	2.69049	3.39126	14.1975	13.7478	11.8131	15.4986	14.8676	11.995	14.1536	12.8009	15.2189	11.2689	17.417	18.9199
ENSMUSG00000027706	5.50693	4.77318	6.39211	6.79247	6.95291	5.2231	5.27026	3.99509	3.48445	4.6429	3.94775	3.90648	2.7473	5.03557	4.07774	4.97381	4.76595	4.83235	3.66815	4.12871	4.28334	4.53454	2.61759	3.15676	3.05641	2.50775	3.03092	4.99209	5.63044	5.35698	5.68381	5.9057	5.02622	5.76132	5.8101	5.39753	5.387	5.64269	5.60494
ENSMUSG00000027660	5.09436	4.40854	8.48686	7.0151	6.97001	4.53129	4.63144	3.25945	6.76973	4.38815	4.90013	5.21155	3.8554	5.03591	4.26034	4.83173	3.97303	1.85632	2.34139	2.68623	4.05038	3.22986	2.0003	2.36853	2.16596	2.17048	3.03467	5.79551	5.57812	5.75612	5.56944	5.14913	5.18493	6.19462	6.52581	6.24267	6.09144	6.77353	6.56371
ENSMUSG00000037625	0.425751	1.24555	0.567707	0.311071	0.902457	0.227063	0.884812	2.02133	0	0.523958	0.78012	0.864239	1.18882	0.360871	1.11865	0.484522	3.01938	1.79312	5.22823	5.36823	2.67314	3.44696	3.01913	3.60791	4.60721	4.25112	5.44621	0.126537	0.175853	0.150641	0.0783322	0.0900837	0.0552354	0.205817	0.17684	0.137659	0.140363	0.0616947	0.248926
ENSMUSG00000027663	1.58173	1.9319	1.41959	1.51887	1.47849	1.81798	1.90191	2.18851	1.54303	2.21687	1.78985	1.74137	3.18949	2.10445	2.95423	1.5533	2.05738	1.48909	2.04373	1.88477	1.88237	2.12038	2.28678	2.37564	2.35584	2.00684	1.59405	2.07246	2.06885	2.02127	2.00573	2.03648	2.21705	1.98616	2.36601	2.20554	2.31951	2.20591	2.51221
ENSMUSG00000027669	2.95892	2.93641	2.66849	2.89017	2.89058	3.15395	3.04425	3.28384	0.86924	1.90415	1.50377	1.52775	2.07942	1.08114	1.94141	2.90751	1.58546	2.48573	3.19344	2.69642	1.5373	1.91067	2.80302	2.61221	2.75608	2.68367	3.07144	1.30094	1.11098	1.25196	1.23978	1.18834	1.7777	0.729192	0.816828	0.75084	0.806149	0.649608	0.655259
ENSMUSG00000027673	3.02628	3.79806	3.28751	3.55048	5.33265	2.65989	3.67634	4.01107	4.04524	2.23528	3.69831	3.78219	3.85639	2.28233	2.71916	3.03243	1.61123	2.08698	2.85657	2.86931	2.98918	1.47185	3.45336	2.72718	2.66004	3.20237	2.31482	1.50053	1.51187	1.4142	1.34174	1.88724	1.78306	1.67796	1.83491	1.33562	1.84102	1.50893	1.38368
ENSMUSG00000087625	0.716392	1.46701	0.644427	0.579156	0.804253	0.796391	1.17311	1.85776	0.269444	0.539307	1.3085	1.51651	1.8051	0.654772	1.18681	0.855126	2.51697	4.26243	4.30704	4.8916	2.49241	2.02635	3.93648	4.69871	5.23137	3.83091	5.35239	0.249867	0.107151	0.130317	0.173829	0.166702	0.132962	0.224497	0.159633	0.20899	0.241892	0.194921	0.172039
ENSMUSG00000102581	0.685079	1.69245	0.636406	0.554773	1.22	0.361564	1.69071	2.24268	0	1.62795	0.483459	0.674042	0	1.10329	0.720702	0.886266	2.48532	2.4365	4.06837	3.44074	1.07534	1.95155	4.57281	4.89219	4.99953	4.43885	7.46	0.402982	0	0.127932	0.266095	0	0	0	0	0	0.0650202	0.0785915	0
ENSMUSG00000102498	0.882653	1.47187	0.737949	0.704557	0.326461	1.45341	1.06935	2.02262	0	0	0	0.052106	1.60335	0.938177	4.48237	0.954271	5.37948	8.24034	7.38887	9.97433	2.0782	5.53163	5.02151	7.63154	6.93148	7.8236	11.0724	0.0934562	0.415614	0.074172	0	0.319357	0	0.20268	0.261216	0.739422	0.376973	0.546788	0.091924
ENSMUSG00000027677	8.51227	5.78725	7.63966	7.90609	6.42562	8.02532	6.216	4.46854	8.52952	6.84712	6.26476	5.92528	6.25466	8.34282	7.45615	7.88297	6.62508	15.4681	11.1472	14.6594	7.34934	4.40512	7.01229	9.60677	7.59292	4.33623	6.73559	1.65249	1.21357	1.54012	1.36395	1.34696	1.53532	1.20007	1.27123	1.42739	1.36981	1.44876	1.83416
ENSMUSG00000027680	2.98781	2.46921	3.33735	3.62445	3.52036	2.89451	2.67079	2.26054	3.24843	2.90493	2.33607	2.55683	2.63066	2.34019	2.45221	2.96613	1.78907	2.63187	2.84538	3.80352	1.81024	2.37269	2.09016	2.28232	2.25287	1.76182	1.44001	1.32511	1.42296	1.36754	1.4185	1.29817	1.34769	1.39275	1.40313	1.30963	1.28063	1.26127	1.41015
ENSMUSG00000027679	2.94269	2.18814	3.96576	3.56266	3.96876	2.93017	2.80494	2.30158	2.31366	3.28859	1.84858	1.99825	2.7073	2.05452	2.262	3.33141	1.74809	2.97185	2.38507	2.53727	2.04252	2.18048	1.73916	1.98298	1.82638	1.65318	1.46697	1.73798	1.85217	1.59376	1.77642	1.74375	1.91825	1.70882	1.67379	1.83819	1.75806	1.78255	1.77149
ENSMUSG00000105739	6.07197	7.71455	5.35342	4.3832	1.79664	1.84585	6.04853	9.80613	0	0	7.19877	6.73884	6.72294	4.57643	6.68968	5.45371	2.56781	3.23927	6.33417	4.94033	3.43115	0	5.41111	1.39998	2.56623	7.17604	2.85635	0	0	0	0	0	0	0	0	0	0	0	0
ENSMUSG00000106525	1.05455	1.74867	0.695432	0.710446	1.45309	0.638408	1.1273	2.50453	0.0153971	0.822533	0.722308	0.933807	1.34146	0.404599	2.26921	0.722247	1.38882	1.73738	3.84472	7.08002	1.02239	2.03216	3.65249	2.86049	3.58714	3.67765	2.55335	0.098521	0.109534	0.104256	0.108425	0.0748144	0.0764548	0.106832	0	0.155899	0.185455	0.0320234	0.129208
ENSMUSG00000104901	0.455752	0.904751	0.144331	0.263618	0.421415	0.312691	0.818003	1.49195	0	0	0	0	1.05127	0.77067	0.457658	0.821218	4.08618	4.25484	6.84778	2.40342	1.43075	4.76036	3.56589	4.33454	5.96504	3.66168	11.9107	0.482555	0	0.446813	0.199149	0.27483	0.374475	0.523262	0.337193	0.445428	0.194647	0.235275	0.158214
ENSMUSG00000074637	2.45843	3.7382	0.715608	1.88795	1.35425	1.02694	2.18278	1.48402	3.27175	6.44354	2.58391	3.14961	2.98622	3.33584	3.60176	2.78405	5.69275	4.1857	5.75971	8.74812	6.89677	8.64226	2.83013	3.34667	4.3616	2.39951	8.61211	3.54452	4.55649	4.39551	3.10847	4.1636	1.80511	8.52782	6.65638	8.23796	9.11465	6.91269	6.64597
ENSMUSG00000105556	1.262	1.42236	0.835418	1.41285	2.10798	1.93367	2.19202	1.7769	0.485018	1.67163	3.79219	3.98935	1.83113	2.2422	1.89215	1.55737	2.81024	6.73248	6.21283	2.39218	1.15021	5.33451	3.91941	3.84832	3.1853	2.5322	2.87257	0.517244	0	0.136838	0.071155	0.392782	0.100349	0	0.120478	0.341035	0.139093	0.252189	0.169588
ENSMUSG00000105055	2.03716	2.50902	2.14873	1.84687	1.07639	1.71147	1.79088	1.72393	1.27959	5.40599	2.81657	2.35612	1.29465	0.4419	3.72159	1.93622	0.982511	3.54868	1.6063	0.187924	0.39155	0.473729	3.40726	3.47479	2.65938	3.52344	3.58553	1.76079	2.54491	2.16606	1.45334	1.60452	1.6397	1.05013	2.82988	2.15935	1.84664	2.48963	2.07831
ENSMUSG00000104568	2.25789	3.14678	1.2258	1.08746	1.24983	1.57589	2.17101	3.6203	0	3.62658	1.82102	2.17618	3.26843	1.33577	4.28347	4.0621	0.343884	0	4.30249	0.833145	0	1.57517	5.68299	2.15141	3.57914	6.98639	1.08382	0.195157	0	0	0.0805407	0	0.113585	0.10581	0.136369	0.231612	0.0787203	0	0
ENSMUSG00000027714	2.68947	3.38577	3.39652	3.96693	4.0942	2.63805	2.78152	2.16528	2.53183	3.42307	2.41874	2.38153	1.57458	2.13132	1.59503	2.57765	2.05505	1.44353	1.91666	1.07484	2.39394	2.6628	2.0421	1.72511	1.86853	2.07837	1.47861	2.30937	2.64475	2.06712	2.2931	2.5514	2.1829	2.3159	2.03837	2.44538	2.19924	2.52283	2.22027
ENSMUSG00000027715	1.13709	1.75896	1.7285	1.43503	1.31086	1.1036	1.59031	2.32045	0.0879702	0.37899	1.60489	1.23791	1.58396	1.81222	1.52529	1.67025	1.84597	1.81196	1.80677	0.667511	1.11263	2.10337	2.38528	1.9067	1.92297	2.75567	1.04202	2.12648	3.02478	1.73733	1.80681	2.10161	1.96568	2.17023	2.14146	2.20205	2.27053	2.37852	1.75327
ENSMUSG00000045031	0.433852	0.413413	1.03871	0.632396	0.775586	0.480846	0.642425	1.04153	1.9599	0	1.74516	2.02333	0	0.209611	1.49371	1.1546	0.984825	0.462902	0.530812	1.47081	0.204301	2.10102	1.81234	1.26289	1.64777	1.78784	2.38106	1.60779	2.04287	1.27603	1.40289	1.30812	1.22986	1.19548	1.15557	1.4538	1.4453	1.38861	1.67179
ENSMUSG00000051444	1.63206	1.97757	2.36146	2.00553	2.2208	1.69208	1.90405	1.42473	0.624147	0.413682	2.13286	1.82701	0.752931	1.10976	2.7679	1.78962	1.09769	3.99864	1.44798	1.3115	0.45543	0.619892	1.66413	1.08707	1.33949	1.34416	0.758271	0.307208	0.256163	0.243818	0.380351	0.291608	0.327802	0.194322	0.357778	0.0810207	0.268489	0.224675	0.176267
ENSMUSG00000085677	2.44535	4.25941	0.839365	0.821294	1.26428	0.799328	2.12372	8.0912	0.0783176	0	6.56872	6.79876	2.72934	0.762222	0.814753	0.918429	0	0	3.20011	0.713121	0	1.34825	5.64885	3.18279	4.73045	8.34122	2.47383	0	0	0	0	0	0	0	0	0	0	0	0
ENSMUSG00000044864	1.49967	2.06958	1.74192	1.7314	2.26268	1.70232	2.01469	2.19733	2.59363	2.41582	2.41535	2.37034	2.45322	1.81137	1.52503	1.42824	1.53061	1.5646	1.57899	1.13435	1.42378	1.80873	2.22052	1.61557	1.93232	2.42373	1.70678	1.94002	2.24942	2.30193	2.27772	1.93266	2.22099	2.82572	2.80966	2.51263	2.64979	2.3725	2.97882
ENSMUSG00000025757	3.42953	3.04612	5.14193	4.62491	4.59831	3.9162	3.65679	2.84825	4.15842	2.93919	2.50702	2.58455	4.1081	3.37028	2.40458	3.4954	2.46346	2.00197	2.07147	1.97898	2.1991	1.95985	2.07688	2.01046	1.85749	1.83982	1.69994	4.18087	3.97088	3.80521	4.42016	4.05824	3.96735	3.60482	3.88704	3.40919	3.61505	3.6851	3.78664
ENSMUSG00000097583	2.06191	2.43022	1.784	1.59321	1.79065	2.24213	2.14717	2.12261	3.03854	0.843119	2.69054	2.89376	3.99339	3.13267	2.12076	2.35108	2.33075	6.91815	4.82664	5.04109	2.68691	2.95531	3.28124	3.47581	3.48841	3.07528	3.96523	0.384458	0.244249	0.108974	0.158664	0.0625602	0.287694	0.208445	0.268646	0.130364	0.310156	0.241003	0.0810332
ENSMUSG00000049940	2.52242	2.52417	2.71925	2.70665	2.47517	2.53075	2.32142	2.54183	1.70578	3.33585	2.88807	2.75022	2.18191	2.69851	1.91634	2.29041	2.64119	1.51043	1.86461	1.71608	2.12108	2.23631	2.21184	1.69132	1.81181	2.15636	2.21981	3.3112	2.96932	3.21195	3.34039	3.27499	3.66403	3.38367	3.48492	2.93247	3.06701	4.06594	4.00748
ENSMUSG00000049100	5.63303	3.62501	5.3346	5.55431	5.22022	6.02765	5.42641	3.26214	5.86338	4.98614	3.60901	3.56955	4.54733	4.90167	4.91323	5.1225	4.56844	4.58388	2.83552	2.94056	5.1529	4.27409	2.26498	2.26071	2.14658	1.79373	2.15221	6.92784	6.83909	6.93926	6.8684	6.67581	6.5024	8.01738	7.40608	7.73995	8.28063	7.46599	7.48002
ENSMUSG00000100799	2.62278	2.30072	3.57309	2.80632	3.36781	2.73146	2.70212	2.06641	2.84842	2.37329	1.65043	1.83897	2.00663	2.31933	1.73591	2.66944	2.49673	2.09627	1.82609	1.90456	2.0956	2.83212	1.43898	1.49269	1.44927	1.82208	2.33842	3.38857	3.70049	4.31252	4.4105	4.5107	3.81606	4.06578	4.66558	4.53712	5.12768	4.40896	4.5262
ENSMUSG00000103713	1.16906	3.51436	2.28484	2.23151	1.49278	2.43272	3.14742	5.01162	3.44062	3.35745	1.76787	2.169	0.0722318	1.12964	0.862494	2.29172	1.99938	2.89561	2.12398	2.26472	1.17966	3.56813	3.32214	2.26224	2.19382	6.29785	4.58288	1.41464	1.27789	2.38582	1.24061	1.81279	2.26421	2.2051	2.47126	1.95871	2.5678	2.50026	1.82628
ENSMUSG00000104309	0.684836	1.69185	0.809684	1.32042	0.938132	1.06021	2.86807	3.81951	1.28432	2.21323	0.214795	0.269521	0.526567	1.83817	2.09585	9.23922	0.236613	1.62376	1.12698	2.40767	0	6.06935	3.51165	3.59657	2.04256	5.20641	1.19318	3.22272	2.50808	2.17407	3.45801	2.38607	3.37623	2.09675	3.1527	3.05977	3.50985	3.77106	2.37741
ENSMUSG00000103313	0.43667	0.832195	0.696973	0.454645	0.107672	1.49339	0.646597	1.14359	0	0	3.57462	4.94939	2.19079	0.295361	0.826877	0.145262	0.298724	3.49431	1.82773	7.30312	0.82251	2.23906	1.59827	1.2585	1.37167	1.32413	0.342361	0.27741	0.308421	0.146779	0.305296	0.210658	0.322916	0.401082	0	0.219486	0.298396	0.0901697	0.545724
ENSMUSG00000037152	2.71983	2.9325	3.41374	3.63716	4.92215	2.46527	1.9146	1.85153	1.18915	4.65344	1.83133	1.70872	1.64039	2.79689	2.19069	2.36569	1.53629	0.798699	1.47825	1.01511	3.52504	4.97569	1.25082	1.19378	1.3111	1.29987	0.195635	3.59312	3.46606	4.02593	3.75079	4.0326	2.3373	2.75028	3.32305	2.84287	3.45287	3.45221	3.74211
ENSMUSG00000037111	1.94829	2.1978	1.92415	1.77688	1.36259	1.86356	2.27297	2.84495	1.65299	2.73945	2.67982	2.55959	2.53712	1.8187	2.44733	1.99934	2.86685	2.58268	2.88326	2.42315	3.22498	2.01819	2.78476	2.57	2.63952	3.03335	3.18464	3.06555	2.75217	2.98865	3.07102	2.77412	2.56135	2.27756	2.72568	2.74991	2.27541	2.8625	2.91692
ENSMUSG00000097885	1.33678	1.95412	1.13148	1.04385	1.55444	1.18333	2.12666	2.85109	0.0452457	2.28713	1.86528	1.61416	2.70684	1.05684	2.06585	1.51599	2.42792	1.78286	1.86833	1.78527	0.858392	2.76947	2.90086	2.19776	2.02146	2.91733	1.54828	1.5119	1.35903	1.37864	1.72583	1.6855	1.12335	1.01157	1.21381	1.37437	1.14185	1.88207	1.61367
ENSMUSG00000044167	1.49188	1.90834	1.34585	1.38657	1.48457	1.59267	1.8803	2.04427	2.36212	2.38986	4.3365	4.57788	3.25198	5.93408	3.43445	1.38302	2.05663	2.89413	2.93428	3.44912	2.23232	2.3831	3.13154	2.65286	3.29529	2.45199	2.32544	1.14881	1.13996	1.15461	0.943791	1.18016	1.32164	1.23408	1.38043	1.36978	1.29707	1.49714	1.29631
ENSMUSG00000092405	8.27657	5.97473	5.06518	8.43075	7.68613	6.33094	5.93241	1.64208	8.32404	10.8504	24.1216	24.3662	11.1573	38.0139	13.5076	8.40283	12.9015	15.4825	3.87608	5.83035	3.03696	11.6355	3.50656	3.28372	2.39418	1.75505	5.89914	26.1761	27.5839	25.8331	20.4783	30.8533	29.1452	29.3716	25.4484	30.9757	28.646	30.8519	25.5231
ENSMUSG00000102844	1.76812	1.89955	0.632407	1.01069	0.448798	1.81143	1.61009	1.02144	1.96199	1.95744	3.74328	4.05233	4.85821	6.33149	1.70091	1.55695	2.74901	2.21942	3.21476	4.46623	2.93861	1.18512	3.68266	3.05748	4.3363	1.73865	3.26178	0.220248	0.122434	0.0874004	0	0	0	0.238827	0.307803	0.261389	0.444205	0.107384	0
ENSMUSG00000036615	4.34799	2.74017	4.66854	3.27347	4.76492	3.84641	3.77811	3.36385	3.99709	3.89667	2.01311	2.66183	1.27358	3.33442	3.60382	5.01263	3.17617	0.981823	1.86656	3.43158	2.59995	4.06311	1.61082	2.45318	1.37959	1.44885	2.70551	3.70244	4.38714	5.21964	4.30248	4.38378	3.51588	4.54303	4.56154	5.08783	4.40174	5.60552	5.27094
ENSMUSG00000027797	3.06535	2.75346	2.84027	2.69252	2.68429	3.02078	2.78248	2.65837	2.40542	2.68093	3.05455	2.96623	2.91598	3.4543	2.93651	2.89037	4.02786	6.35122	5.10953	6.60583	3.709	2.77263	4.26232	4.81365	4.34518	3.58365	4.63149	2.38593	2.29919	2.46529	2.64247	2.66787	2.78179	2.20666	2.25586	2.63871	2.53132	2.22249	2.24636
ENSMUSG00000105302	1.16074	1.44268	0.997294	1.22603	1.30661	1.7579	1.83425	2.09265	0	0.345381	3.63267	3.45591	0.611158	2.04813	0.0868764	1.09123	2.76194	2.96153	5.19962	4.56237	0.475297	3.16278	4.25648	5.17794	3.71817	5.02259	8.70483	0	0.237633	0.424089	0.352838	0	0	0	0.149354	0.253665	0.172432	0	0.105118
ENSMUSG00000094962	11.1425	6.6339	13.4991	10.8161	11.8694	10.3087	8.73898	5.74068	11.3344	6.94877	6.71237	6.82005	5.66105	12.363	8.80278	9.88791	13.8919	20.2634	13.2594	17.835	11.594	9.7112	8.23799	10.1161	9.77107	5.27666	11.5491	12.5665	12.9309	13.8992	14.3999	13.5527	14.7835	11.0897	12.2686	14.6318	13.7868	12.3625	12.9961
ENSMUSG00000106354	1.49042	2.46772	0.988183	1.03451	1.32926	2.59075	2.39048	2.07619	0.913035	4.88298	1.07416	0.786243	7.8999	1.68529	5.18596	1.95155	3.70759	8.79691	4.92121	4.4435	1.49327	1.084	5.24821	6.98239	5.43331	3.32855	4.97245	0.604367	0	0.213182	0.0554267	0.22947	0.234502	0.0728166	0.281541	0.478173	0.216696	0.392888	0.264204
ENSMUSG00000106651	1.54622	0.931442	1.94517	1.25829	0.986015	2.22865	1.65078	0.814529	2.11745	0	4.21415	4.7213	6.18011	4.27615	1.65212	1.33025	4.808	5.40435	3.91401	7.95317	1.00429	0	2.79998	5.31679	4.35454	2.86044	1.6721	0.338721	0.502114	0.179218	0.559156	0.257216	0.919996	0.122431	0.473373	0.267995	0.455431	0	0.444224
ENSMUSG00000027799	1.63732	1.77453	1.64418	1.53576	1.67066	1.99692	2.18693	1.7301	1.86564	2.00303	2.30166	2.36006	2.37365	2.64429	2.49987	1.74987	2.28775	4.42852	3.16697	3.8681	2.10284	2.00088	2.98816	3.01274	2.90284	2.31093	2.92718	1.14676	0.973793	0.993994	1.01118	1.04322	1.06562	1.11831	1.09864	1.05385	1.18843	1.17632	1.13077
ENSMUSG00000056947	1.59752	1.71426	2.03461	1.22873	0.47908	2.40632	1.62739	2.44994	3.04357	1.99454	1.46253	1.58028	8.3659	2.08602	2.15546	1.4363	3.3833	6.44942	3.8368	5.26942	4.06634	3.19786	3.67593	3.16068	3.37831	3.89417	2.3696	0	0.101652	0.0725648	0.2264	0.208291	0.106429	0	0.127778	0.43404	0.295043	0.0891565	0.359728
ENSMUSG00000104677	1.12943	1.33331	1.03646	1.15741	1.12654	1.45556	1.74827	1.3362	1.2549	1.62685	1.72828	1.71683	1.94992	2.47626	1.52108	1.23824	2.30768	4.57774	3.64539	4.40286	2.05314	2.233	3.05399	2.92623	2.98022	2.26301	3.87295	0.653178	0.458649	0.592455	0.502646	0.50906	0.594539	0.644374	0.514758	0.458507	0.590335	0.656085	0.618317
ENSMUSG00000106211	1.36106	1.53585	1.08892	0.795558	1.63386	1.58788	1.54288	1.32886	0	0.674092	2.78039	2.70646	0.929467	1.62665	0.801554	2.20426	2.29433	4.58587	4.49752	3.23801	1.34931	0.408126	3.64789	4.89297	3.60031	2.81272	3.089	0.151695	0.0843264	0.180591	0	0	0.0882895	0.0822459	0	0	0.183567	0.147922	0
ENSMUSG00000106528	2.28334	1.76892	1.39683	1.43026	0.411962	2.96273	2.84877	0.486163	1.05056	0.952838	1.72925	3.55065	2.6977	4.41268	4.31414	2.50103	4.64104	8.02172	5.73788	8.30719	1.049	2.53832	4.74142	5.29665	6.26594	2.77127	10.9158	0.235866	0.131116	0.280794	0.0973409	0.402998	0.137278	0.255763	0	0	0.380563	0.229998	0.115999
ENSMUSG00000105293	1.10095	2.36279	1.35694	2.086	1.06386	1.94101	1.88257	2.07803	1.5362	0.203638	2.01584	2.77536	1.64727	2.58768	1.53667	1.68272	2.47967	5.07963	3.46808	3.63147	1.12094	3.39051	2.39125	3.31019	3.99362	2.221	0.46658	0.0630106	0.140109	0.100017	0.0520085	0.215319	0.0733467	0	0	0.299122	0	0	0.123955
ENSMUSG00000105452	10.071	8.64995	9.60717	9.55828	8.9955	10.7388	7.3318	12.3352	7.85629	0	14.5043	12.3758	22.0454	9.4335	3.18431	2.393	0	0	2.05141	0.464516	0	1.17097	6.29617	5.27191	4.22584	5.99266	2.41713	0	0	0	0	0	0	0.235976	0	0.172179	0.175561	0	0
ENSMUSG00000027805	14.4562	10.8024	20.1636	19.0903	23.0559	18.1016	15.3619	8.92191	19.776	19.138	12.2765	12.7137	11.978	17.7341	11.23	15.5091	14.5296	3.99061	4.87291	3.30261	13.107	12.3889	3.14209	3.97082	3.32838	2.02888	1.63669	19.7823	22.6899	21.5477	20.6762	19.2183	22.0411	20.732	20.0269	20.2568	21.5463	20.3678	20.5812
ENSMUSG00000027808	2.40832	1.85614	3.47248	2.58121	2.96917	2.42245	3.12273	1.1594	1.65266	1.06042	2.02446	1.69351	2.05258	1.26622	1.31081	2.68031	2.05941	0.850228	1.1061	0.240133	1.50099	1.71512	1.38083	0.908441	1.02148	1.25294	0	1.27498	1.95949	1.42856	1.33092	2.09299	1.35317	1.34187	1.67701	1.60215	1.54286	2.01116	2.02865
ENSMUSG00000075700	5.68694	4.15334	8.58527	6.99842	8.84453	5.42729	4.85485	3.20244	3.90445	4.82035	2.7246	3.10309	2.33551	3.8567	3.09861	5.32613	3.39478	3.44441	2.33077	2.38782	2.88681	2.41516	1.98747	1.99988	1.97039	1.85083	1.12491	4.40556	4.85198	4.53778	5.57417	4.73505	4.75849	4.13325	5.32699	4.82967	5.38133	5.13092	5.44723
ENSMUSG00000036362	1.29503	1.02835	0.956949	1.14858	0.487854	1.29861	1.40431	1.64866	3.25011	1.1694	2.7417	3.18542	4.792	0.41712	6.37837	1.43601	2.39379	2.68672	3.4515	5.36593	1.35518	1.84455	2.71919	2.38455	2.89688	2.93683	2.53835	0	0	0.0604585	0.125752	0.0867706	0.177347	0.413017	0	0	0.061455	0.148564	0
ENSMUSG00000102550	3.26586	4.99807	3.65565	2.84389	3.44075	3.45978	4.07656	5.1836	1.53281	3.4542	10.476	9.6748	5.95816	5.10655	5.00872	1.48148	0	0	1.37652	0.268404	0	1.35321	2.69308	1.88247	2.06871	2.90862	5.12105	0	0	0.0997966	0	0	0	0	0	0	0.101442	0.122615	0
ENSMUSG00000104235	1.64329	1.36907	1.94515	2.22516	3.122	2.9516	2.86484	1.64619	2.80837	2.16629	3.00374	3.88037	2.28366	3.33194	4.77659	1.61308	2.36227	5.74861	4.87457	4.74902	1.52228	0.767407	3.27956	2.84163	2.84637	2.66012	2.11211	0.114094	0	0	0.0470863	0	0.13281	0.0618595	0.318901	0.135406	0.138066	0	0.168336
ENSMUSG00000027694	5.8109	5.06083	7.12353	8.45713	3.00431	7.12293	4.03729	3.27271	16.3774	0.641423	2.91021	1.77051	0.324288	4.34706	1.9361	2.80603	0.582876	0	0.362116	0	3.53077	0	2.98298	2.70117	3.85405	1.89468	0	30.5647	21.6246	28.6684	22.2792	25.7722	24.0271	28.8388	33.8393	28.8936	27.2195	31.3527	21.474
ENSMUSG00000102564	1.00182	0.477311	0.87565	0.903984	1.97619	1.55447	1.21372	0.98387	12.2342	12.5125	2.75723	2.06993	2.33976	12.3425	6.63966	1.33305	0.623037	0	0.419322	1.58493	0.471756	2.28307	1.03627	0.692949	0.686601	1.94734	0	1.80325	3.53794	2.18884	2.27636	2.17484	1.72863	11.2721	8.00503	6.46223	10.7823	5.68892	10.0161
ENSMUSG00000027765	1.16498	1.27026	1.49336	1.77414	1.73639	1.59675	2.55128	1.74557	16.9871	11.275	6.87149	6.28192	5.26418	12.5674	10.1171	1.64849	1.49227	0.74208	0.481456	0.550168	0.818788	3.56629	1.36967	0.681527	0.923549	1.21674	0.136325	2.20924	4.21648	2.63006	2.88719	2.85199	2.05731	15.1722	13.8937	10.3711	14.1988	9.76607	14.5592
ENSMUSG00000036894	8.01461	5.15676	10.8708	8.67435	9.72481	9.52974	6.63102	4.49377	9.37256	12.5201	5.96888	5.83464	15.9205	9.39729	9.37964	8.1143	5.74282	3.29544	2.76405	5.01169	3.8785	4.60227	2.24332	1.80771	2.50579	1.9335	2.73203	9.62636	11.3737	10.5682	11.8214	10.0099	11.4007	10.1111	11.3438	12.1808	11.1754	13.9004	11.1181
ENSMUSG00000053706	8.77737	5.4005	11.3102	9.2799	11.7172	9.71889	7.70746	3.99607	9.63793	10.4923	6.52234	6.76007	20.0119	13.8735	14.5094	8.65323	4.33803	4.03132	2.97577	5.6491	4.10588	5.2988	2.22007	1.7758	2.77209	1.67225	1.13935	9.6013	10.6062	9.86709	10.9221	8.7632	10.6748	10.8117	10.4077	11.4922	10.4766	12.5433	9.44389
ENSMUSG00000027770	2.31516	2.20433	2.61115	2.68531	2.45286	2.16528	2.71905	2.10776	2.93418	3.56449	1.87722	1.91242	1.98591	2.82369	2.43211	2.06537	1.55822	2.16398	1.94037	2.43224	2.07906	1.88656	1.91019	1.92775	1.97628	1.70353	1.23317	1.56019	1.59167	1.67419	1.65915	1.8304	1.43521	1.30529	1.73943	1.80308	1.71122	1.72651	1.57485
ENSMUSG00000027823	2.24803	2.22816	3.17441	2.69331	3.11978	1.91053	2.39973	2.09685	2.15609	2.1588	1.67303	1.651	1.37782	1.35568	1.68585	2.06018	1.37935	1.14864	1.28808	1.14068	0.741346	1.14755	1.63029	1.44525	1.39366	1.9027	1.198	2.11305	2.40376	2.37742	2.20945	2.53533	2.25422	2.28598	2.04178	1.99379	2.08041	2.15609	2.14109
ENSMUSG00000090303	1.33452	2.78172	0.824121	0.665779	1.18256	0.765945	1.17891	3.00347	0.372646	3.92436	0	0	0	0	0.502536	1.66477	0.155614	0	2.25579	2.6391	0.392764	0	3.01963	2.01922	2.14363	3.46952	7.52026	0	0.0981847	0	0	0	0	0	0	0	0	0.0861156	0
ENSMUSG00000102437	1.32143	1.63171	1.0115	1.16699	1.31985	1.72616	1.78304	1.68277	1.419	1.42721	3.142	3.06248	2.52751	3.08137	2.71813	1.29619	2.25015	4.78264	2.55452	2.88465	1.89391	2.19314	2.83085	2.4823	3.27292	2.19325	2.72916	0.326231	0.250106	0.243103	0.255566	0.219365	0.241568	0.269139	0.279584	0.24038	0.332829	0.283309	0.262095
ENSMUSG00000027827	2.28566	2.25641	1.96506	2.15237	2.12912	2.88119	2.63018	2.13557	2.5701	2.53632	4.62912	4.53863	3.61564	5.01195	4.0697	2.1475	3.69168	8.22438	4.15416	5.22819	3.20388	3.20822	4.04683	3.61031	4.81773	2.75083	3.68696	1.02465	0.799976	0.76546	0.841539	0.778091	0.847439	0.856517	0.960574	0.85093	1.10079	0.981802	0.883639
ENSMUSG00000104093	1.74245	1.76291	1.3176	1.55067	1.62661	2.28781	2.1099	1.83007	1.66259	1.68107	3.86574	3.79172	3.08469	4.21627	3.17753	1.62054	3.46867	8.00971	3.72676	4.68211	2.71813	2.7899	3.81559	3.46061	4.64034	2.63363	3.35688	0.496994	0.373346	0.336875	0.378063	0.325894	0.329913	0.415113	0.369809	0.392157	0.493052	0.398183	0.404289
ENSMUSG00000090120	2.32613	2.54368	1.41306	2.19923	1.94776	2.65893	2.89628	1.89538	2.07116	3.48703	4.65669	4.92082	3.77507	4.69779	4.9885	2.5479	3.84592	8.94035	5.40981	6.0759	3.65809	3.00858	4.39621	4.09535	4.72085	2.97589	3.52431	0.480571	0.102749	0.366739	0.328007	0.147377	0.344248	0.340726	0.361638	0.175489	0.574086	0.333438	0.354519
ENSMUSG00000027828	3.70017	3.68923	6.69661	5.44186	7.00644	4.41359	5.3048	2.78833	5.33755	5.16679	2.34189	2.39004	2.89926	4.34499	5.58418	4.18117	3.34339	2.30148	2.44679	2.88756	2.42218	2.55241	2.16521	2.09934	2.12749	1.54169	1.36596	4.62052	5.46909	5.17299	5.06083	5.20303	4.94901	5.1627	4.61589	5.28206	5.11652	5.29363	5.04591
ENSMUSG00000027829	4.19746	3.19186	4.58266	4.49987	4.36362	3.68902	3.50752	2.89179	3.77892	2.0084	4.757	4.39932	5.43085	6.36744	5.74078	4.57058	3.16901	7.40092	5.33137	6.1904	2.42885	2.02663	3.89883	4.2853	4.43396	2.53068	2.37058	0.866264	0.837479	0.807083	0.652833	1.02963	0.832997	0.775976	0.55268	1.04298	0.926732	1.00998	0.981724
ENSMUSG00000047557	0.74404	1.03754	0.85516	1.15885	1.14104	1.1723	0.977147	2.09906	0.576557	0.807269	0.845231	0.964167	0.565111	1.20994	1.03091	0.754606	2.78762	1.35537	1.85804	1.31246	3.41822	1.44747	1.89157	1.62134	1.97961	2.4269	0	1.42188	1.11085	1.40298	1.74455	1.00678	1.78932	0.541721	0.537059	0.820935	0.837059	0.374731	0.642585
ENSMUSG00000103718	2.00106	4.56325	1.13093	1.10404	2.46706	1.10484	3.52252	6.04679	1.93579	1.49237	3.6933	3.81648	9.32038	1.73526	5.38791	2.47492	0.319095	0	2.54408	3.01504	0	0	3.71514	2.27728	2.98902	5.46547	3.21822	0	0	0	0	0	0	0	0	0	0	0	0
ENSMUSG00000027782	2.03833	2.41078	2.76708	2.93177	4.55483	2.55116	2.99989	2.22423	4.01897	2.50506	1.88163	1.93205	2.17292	2.60416	2.50811	2.23237	1.68834	2.72808	2.48531	3.20366	1.84196	2.01387	2.17866	2.18331	1.99934	1.80806	1.88509	1.20829	1.42785	1.32084	1.21998	1.07335	1.16766	1.32258	1.14168	1.16042	1.36713	1.17453	1.11747
ENSMUSG00000089417	80.9318	86.1859	96.7986	151.108	433.923	134.299	147.371	82.8363	312.689	84.7987	102.273	107.405	150.867	188.232	228.421	79.307	87.0079	189.102	117.36	157.39	129.99	159.06	56.9079	78.2921	63.7798	34.1459	22.1347	9.29984	2.95413	4.74485	2.19315	1.5133	0.773241	6.4828	4.64173	3.15343	5.35895	3.23875	3.26692
ENSMUSG00000084752	1.4251	3.39491	7.58208	13.3539	34.2611	20.7587	12.4695	7.7754	376.364	1.21913	193.093	209.481	219.425	18.5901	6.13313	0	0	0	0	0	0	0	1.13393	2.05361	0.813917	5.54024	0	0	0	0	0	0	0	0	0	0	0	0	0
ENSMUSG00000048304	3.3078	3.24276	3.84875	3.70616	2.95789	3.36866	3.43575	3.34211	3.06112	3.03932	3.37178	3.27862	2.20777	3.83748	3.00529	3.53204	4.03809	4.46607	3.6618	5.21467	3.17297	3.37359	3.66361	3.43079	3.31772	2.77033	3.04165	5.55617	5.38409	5.35339	4.9786	4.8759	5.10865	4.43074	5.01548	4.70392	4.36028	4.84875	4.48689
ENSMUSG00000102625	0.616516	1.44739	0.794556	0.613986	1.1897	0.899741	1.19074	1.93048	0.212905	0	2.83744	3.10149	0.556476	0.543923	0.230718	0.624184	0.500106	0.714996	1.58799	1.69628	0.757348	1.98532	2.58072	2.33305	1.97487	2.50097	6.93524	0	0	0.135151	0	0	0	0	0	0	0	0	0
ENSMUSG00000027804	4.04717	3.15128	4.78351	5.3696	4.94656	4.22951	3.47121	2.74707	5.563	5.04003	2.73888	2.92069	3.50839	3.81779	2.57313	4.52168	3.17474	4.66324	3.19716	4.50432	2.63438	2.73907	2.8725	2.98279	2.76077	2.4943	2.2616	2.99871	2.67537	3.20264	3.17792	3.18378	2.60718	2.74987	2.79386	3.14878	3.12103	3.44756	3.27727
ENSMUSG00000033981	10.985	7.75794	14.2535	13.167	12.1083	12.4956	10.7603	6.52688	14.746	13.5398	10.4638	10.4789	10.883	14.0278	11.6974	11.8595	10.8481	20.3382	10.8534	14.3758	8.65689	7.76192	7.5289	9.53077	8.49475	4.0469	8.20741	7.39365	7.56907	7.60056	7.32816	7.93649	7.86143	8.51196	8.43104	7.94087	8.77372	8.54405	8.31743
ENSMUSG00000093226	146.369	149.325	254.912	213.957	188.82	161.455	189.202	61.3486	207.876	220.574	136.811	122.457	160.987	192.011	225.268	237.004	285.139	217.189	143.563	83.2488	127.808	165.677	74.0424	148.622	95.221	28.6395	68.3981	400.27	481.529	482.217	481.169	584.529	532.833	632.135	450.381	534.317	566.34	510.409	516.868
[truncated: 5,512 more rows]

## Sheet: RPKM from nuclear
gene	D1_D2_nuclear.D1.1_L004.sam	D1_D2_nuclear.D1.2_L005.sam	D1_D2_nuclear.D1.3_L005.sam	D1_D2_nuclear.D1.4_L004.sam	D1_D2_nuclear.D1.5_L005.sam	D1_D2_nuclear.D1.6_L004.sam	D1_D2_nuclear.D2.1_L004.sam	D1_D2_nuclear.D2.2_L005.sam	D1_D2_nuclear.D2.3_L005.sam	D1_D2_nuclear.D2.5_L004.sam	D1_D2_nuclear.D2.7_L005.sam
[truncated: 15,819 more rows]

[truncated: 2 more sheets: RPKM from whole cell, RPKM from RiboTag]
