# Supplementary material for: Biology and Bias in Cell Type-Specific RNAseq of Nucleus Accumbens Medium Spiny Neurons
Source: Sci Rep. 2019 Jun 6;9:8350. doi: 10.1038/s41598-019-44798-9 (PMC6554355; doi:10.1038/s41598-019-44798-9)
Supplement: Supplementary file 5 — Supplementary Dataset 4 [file 41598_2019_44798_MOESM5_ESM.xlsx]

## Sheet: corr.csv
	nuc_ribo_var	wc_ribo_var	wc_nuc_var	nuc_ribo_rpkm	wc_ribo_rpkm	wc_nuc_rpkm
p-value	5.49884e-11	0.99651	3.42642e-130	7.01724e-89	0.00727639	4.26883e-190
correlation	0.079759	-5.32902e-05	0.289433	0.239962	0.0326916	0.478867
