# Supplementary material for: Biology and Bias in Cell Type-Specific RNAseq of Nucleus Accumbens Medium Spiny Neurons
Source: Sci Rep. 2019 Jun 6;9:8350. doi: 10.1038/s41598-019-44798-9 (PMC6554355; doi:10.1038/s41598-019-44798-9)
Supplement: Supplementary file 6 — Supplementary Dataset 5 [file 41598_2019_44798_MOESM6_ESM.xlsx]

## Sheet: Variance explained_all genes
Ensembl gene ID	Method_variance explained	Cell type_variance explained	Residuals_variance explained
ENSMUSG00000036591	0.981032	0.00246768	0.0165002
ENSMUSG00000091421	0.975537	0.000763415	0.0236995
ENSMUSG00000106587	0.973012	0.00362664	0.0233612
ENSMUSG00000026131	0.970865	0.00443841	0.0246963
ENSMUSG00000100826	0.966316	0.00168109	0.0320027
ENSMUSG00000101188	0.96618	0	0.03382
ENSMUSG00000109321	0.963964	0.00187495	0.0341614
ENSMUSG00000097391	0.963924	0.000702699	0.0353738
ENSMUSG00000063954	0.961087	0	0.0389129
ENSMUSG00000082016	0.960275	0	0.0397252
ENSMUSG00000037965	0.959504	0.00157144	0.0389247
ENSMUSG00000109125	0.958255	0.00548806	0.0362565
ENSMUSG00000110373	0.957749	0	0.0422505
ENSMUSG00000080242	0.953493	0	0.0465069
ENSMUSG00000096929	0.952954	0.00534361	0.0417024
ENSMUSG00000061080	0.952375	0.0033039	0.0443211
ENSMUSG00000051951	0.95046	0.00348346	0.0460564
ENSMUSG00000068151	0.950423	0	0.0495772
ENSMUSG00000093528	0.950377	0	0.0496231
ENSMUSG00000058152	0.950338	0.00774467	0.0419176
ENSMUSG00000028649	0.950173	0.00886889	0.0409582
ENSMUSG00000030255	0.949346	0.00435895	0.0462953
ENSMUSG00000076281	0.949262	0.0112968	0.0394414
ENSMUSG00000063887	0.948424	0	0.0515757
ENSMUSG00000083899	0.948045	0.0114042	0.0405505
ENSMUSG00000064115	0.947703	0	0.0522973
ENSMUSG00000096617	0.947354	0.0175642	0.0350813
ENSMUSG00000029088	0.947348	0.00473818	0.047914
ENSMUSG00000062991	0.946614	0.00357771	0.0498082
ENSMUSG00000086782	0.945408	0.00254356	0.0520486
ENSMUSG00000059195	0.945215	0.00288395	0.0519009
ENSMUSG00000102657	0.945185	0	0.0548152
ENSMUSG00000069670	0.943419	0.012663	0.0439181
ENSMUSG00000031626	0.94284	0.00238224	0.0547773
ENSMUSG00000055421	0.942451	0	0.0575495
ENSMUSG00000051401	0.942321	0.00510042	0.0525783
ENSMUSG00000104861	0.941453	0	0.0585467
ENSMUSG00000022974	0.941417	0	0.0585832
ENSMUSG00000109394	0.941219	0	0.0587812
ENSMUSG00000052581	0.940682	0.00372114	0.055597
ENSMUSG00000093383	0.939935	0.00568174	0.0543832
ENSMUSG00000032826	0.939566	0	0.060434
ENSMUSG00000101609	0.939427	0.00353085	0.0570424
ENSMUSG00000060924	0.939214	0.0134947	0.0472916
ENSMUSG00000097311	0.939163	0.000173874	0.060663
ENSMUSG00000075014	0.938969	0	0.0610314
ENSMUSG00000086308	0.937634	0	0.0623664
ENSMUSG00000097451	0.937363	0	0.0626371
ENSMUSG00000031425	0.937071	0.000616004	0.0623134
ENSMUSG00000078902	0.937	0	0.0629997
ENSMUSG00000056755	0.936713	0.0109421	0.0523445
ENSMUSG00000097265	0.93485	0.0106006	0.0545489
ENSMUSG00000034912	0.93471	0.0143951	0.0508953
ENSMUSG00000086370	0.934617	0	0.0653835
ENSMUSG00000090015	0.934477	0	0.065523
ENSMUSG00000062257	0.934442	0.014776	0.0507818
ENSMUSG00000109562	0.934335	0	0.0656651
ENSMUSG00000088609	0.934274	0.0201516	0.045574
ENSMUSG00000024500	0.934078	0.0129795	0.0529426
ENSMUSG00000062078	0.93404	0	0.0659599
ENSMUSG00000040037	0.932395	0.0108471	0.0567574
ENSMUSG00000073147	0.932014	0.00746657	0.0605197
ENSMUSG00000113701	0.931695	0.0052485	0.0630566
ENSMUSG00000049336	0.931313	0.0190065	0.0496805
ENSMUSG00000024404	0.931051	0	0.0689486
ENSMUSG00000047454	0.930232	0	0.0697681
ENSMUSG00000087620	0.929791	0	0.0702093
ENSMUSG00000024238	0.929012	0.0059652	0.0650228
ENSMUSG00000085899	0.928681	0.0251762	0.0461431
ENSMUSG00000110043	0.928027	0.0187485	0.0532249
ENSMUSG00000027981	0.927958	0	0.0720416
ENSMUSG00000025551	0.927364	0.00609489	0.0665408
ENSMUSG00000024186	0.926914	0.00247625	0.07061
ENSMUSG00000022748	0.926885	0.00451322	0.0686019
ENSMUSG00000043336	0.926681	0.0038571	0.0694623
ENSMUSG00000097545	0.926393	0.00627218	0.0673344
ENSMUSG00000099013	0.925528	0.00917017	0.0653021
ENSMUSG00000095280	0.924965	0	0.0750346
ENSMUSG00000044349	0.924577	0.00147258	0.07395
ENSMUSG00000097736	0.924493	0.0205774	0.0549296
ENSMUSG00000079297	0.924386	0.00682156	0.0687922
ENSMUSG00000110189	0.924385	0	0.0756149
ENSMUSG00000085925	0.923937	0	0.0760627
ENSMUSG00000036097	0.92354	0	0.0764595
ENSMUSG00000031386	0.922572	0	0.0774276
ENSMUSG00000029022	0.922295	0	0.0777051
ENSMUSG00000112713	0.921335	0	0.0786646
ENSMUSG00000033569	0.921241	0.0194597	0.0592998
ENSMUSG00000051166	0.92069	0.0150954	0.0642148
ENSMUSG00000040640	0.920176	0.0145394	0.0652845
ENSMUSG00000102573	0.920105	0	0.0798949
ENSMUSG00000080316	0.919802	0.0115097	0.0686878
ENSMUSG00000059005	0.919728	0.0284833	0.0517889
ENSMUSG00000026034	0.919137	0	0.0808626
ENSMUSG00000085334	0.918887	0	0.0811132
ENSMUSG00000066392	0.918656	0.0147111	0.0666327
ENSMUSG00000088357	0.917765	0	0.0822349
ENSMUSG00000085084	0.917723	0	0.0822774
ENSMUSG00000032076	0.917695	0.0229565	0.0593489
ENSMUSG00000079157	0.917338	0.011058	0.0716038
ENSMUSG00000084842	0.91678	0.0144625	0.0687575
ENSMUSG00000026657	0.916753	0.0113488	0.0718978
ENSMUSG00000102437	0.916547	0.0221748	0.0612778
ENSMUSG00000078591	0.916239	0.0265475	0.0572135
ENSMUSG00000024843	0.916137	0.0139004	0.0699624
ENSMUSG00000104222	0.916029	0.0110771	0.0728943
ENSMUSG00000039037	0.915691	0.0189615	0.0653475
ENSMUSG00000063902	0.915634	0	0.0843659
ENSMUSG00000090160	0.91547	0	0.0845296
ENSMUSG00000064356	0.914705	0.00266715	0.082628
ENSMUSG00000071532	0.914536	0	0.0854639
ENSMUSG00000079036	0.914484	0	0.0855164
ENSMUSG00000031508	0.913922	0.014637	0.0714411
ENSMUSG00000048271	0.913369	0.0133503	0.0732806
ENSMUSG00000086524	0.913141	0	0.0868587
ENSMUSG00000089617	0.912998	0	0.0870022
ENSMUSG00000104206	0.912928	0.00360429	0.0834674
ENSMUSG00000082896	0.912888	0	0.087112
ENSMUSG00000099587	0.912727	0	0.0872728
ENSMUSG00000058625	0.912609	0	0.0873905
ENSMUSG00000022477	0.91234	0.0149283	0.0727316
ENSMUSG00000007564	0.912155	0	0.087845
ENSMUSG00000097156	0.911951	0.0155439	0.0725048
ENSMUSG00000052572	0.911937	0.0111246	0.0769385
ENSMUSG00000097583	0.911792	0	0.0882084
ENSMUSG00000086363	0.911786	0.0427842	0.0454298
ENSMUSG00000029267	0.910743	0.00303632	0.0862212
ENSMUSG00000025270	0.910104	0	0.089896
ENSMUSG00000097300	0.909378	0.0159492	0.0746725
ENSMUSG00000035067	0.909256	0.0363864	0.0543578
ENSMUSG00000057378	0.90875	0.0265369	0.0647134
ENSMUSG00000084349	0.908635	0.0200992	0.0712658
ENSMUSG00000034187	0.908232	0.00882731	0.0829402
ENSMUSG00000098061	0.908073	0	0.0919266
ENSMUSG00000100851	0.907982	0	0.0920182
ENSMUSG00000022515	0.907656	0.0198858	0.0724578
ENSMUSG00000114410	0.907553	0.00110313	0.0913439
ENSMUSG00000071753	0.907013	0	0.092987
ENSMUSG00000049755	0.906647	0.0194332	0.0739195
ENSMUSG00000092267	0.906377	0	0.0936233
ENSMUSG00000027016	0.906107	0.0243421	0.0695511
ENSMUSG00000020385	0.906091	0	0.0939087
ENSMUSG00000041607	0.905931	0	0.0940694
ENSMUSG00000060961	0.904251	0.0141843	0.0815645
ENSMUSG00000097131	0.904178	0	0.0958217
ENSMUSG00000029837	0.904135	0.0339685	0.0618969
ENSMUSG00000087625	0.903932	0.00188066	0.0941869
ENSMUSG00000021198	0.903893	0.0288365	0.067271
ENSMUSG00000024392	0.903453	0.011229	0.0853177
ENSMUSG00000058793	0.903173	0.0074809	0.0893461
ENSMUSG00000028986	0.903072	0	0.096928
ENSMUSG00000087086	0.902763	0.00787749	0.0893595
ENSMUSG00000036826	0.902431	0.000500571	0.0970681
ENSMUSG00000054640	0.902342	0	0.0976582
ENSMUSG00000026289	0.90223	0.0220239	0.0757457
ENSMUSG00000028452	0.902219	0.0139341	0.0838473
ENSMUSG00000109362	0.902068	0	0.0979316
ENSMUSG00000036898	0.901839	0.00194256	0.096218
ENSMUSG00000021916	0.901366	0	0.0986344
ENSMUSG00000105218	0.901324	0.043847	0.0548291
ENSMUSG00000019996	0.901191	0.0183316	0.0804779
ENSMUSG00000056211	0.901063	0	0.0989368
ENSMUSG00000104093	0.900884	0.0161085	0.0830071
ENSMUSG00000110132	0.900242	0	0.0997576
ENSMUSG00000101481	0.899934	0.0159173	0.0841491
ENSMUSG00000084859	0.89949	0.0072938	0.0932166
ENSMUSG00000015149	0.899312	0.0234431	0.0772448
ENSMUSG00000097986	0.899006	0.00389779	0.0970961
ENSMUSG00000038910	0.898931	0.0189551	0.0821139
ENSMUSG00000097767	0.898819	0	0.101181
ENSMUSG00000037243	0.898404	0.00716666	0.0944289
ENSMUSG00000085440	0.898015	0	0.101985
ENSMUSG00000105985	0.897942	0	0.102058
ENSMUSG00000098760	0.896682	0.0373203	0.065998
ENSMUSG00000112663	0.89641	0	0.10359
ENSMUSG00000086708	0.896157	0	0.103843
ENSMUSG00000022790	0.896028	0.024155	0.0798171
ENSMUSG00000060882	0.895941	0	0.104059
ENSMUSG00000075015	0.895831	0.00131415	0.102855
ENSMUSG00000044471	0.895759	0.0160608	0.0881797
ENSMUSG00000031673	0.895499	0.0336318	0.0708695
ENSMUSG00000061028	0.895417	0.0182689	0.0863136
ENSMUSG00000058589	0.895349	0.0202371	0.0844138
ENSMUSG00000022822	0.894961	0.018955	0.086084
ENSMUSG00000104677	0.894735	0.0116243	0.0936402
ENSMUSG00000114438	0.894734	0.0120776	0.0931882
ENSMUSG00000092341	0.894632	0	0.105368
ENSMUSG00000027582	0.894616	0.0119692	0.0934147
ENSMUSG00000021495	0.894443	0.0275748	0.0779825
ENSMUSG00000060198	0.894003	0.00977148	0.0962259
ENSMUSG00000109505	0.893757	0	0.106243
ENSMUSG00000030259	0.893616	0.0104228	0.0959617
ENSMUSG00000050377	0.893602	0	0.106398
ENSMUSG00000097312	0.893286	0	0.106714
ENSMUSG00000027677	0.892847	0	0.107153
ENSMUSG00000038252	0.892835	0.00274016	0.104425
ENSMUSG00000113216	0.892827	0	0.107173
ENSMUSG00000075415	0.89265	0.0109993	0.0963502
ENSMUSG00000026349	0.892604	0	0.107396
ENSMUSG00000020486	0.892295	0.00981078	0.097894
ENSMUSG00000084984	0.89216	0	0.10784
ENSMUSG00000004892	0.892113	0	0.107887
ENSMUSG00000090120	0.892094	0.0143961	0.0935101
ENSMUSG00000064357	0.891815	0.0305872	0.0775982
ENSMUSG00000078485	0.891794	0.0232983	0.0849078
ENSMUSG00000061897	0.891783	0.00185035	0.106367
ENSMUSG00000032586	0.891713	0.0283899	0.0798972
ENSMUSG00000036555	0.891673	0.018793	0.0895335
ENSMUSG00000102317	0.891568	0.0139176	0.0945146
ENSMUSG00000114704	0.891534	0.0234628	0.0850027
ENSMUSG00000072501	0.891294	0	0.108706
ENSMUSG00000097277	0.890675	0.00872393	0.100601
ENSMUSG00000028033	0.890558	0.000778074	0.108664
ENSMUSG00000032036	0.890464	0.00961203	0.0999236
ENSMUSG00000002107	0.890394	0.0141031	0.0955025
ENSMUSG00000032238	0.890126	0.0223897	0.0874843
ENSMUSG00000003974	0.889981	0.0189299	0.0910887
ENSMUSG00000106826	0.889793	0	0.110207
ENSMUSG00000039199	0.889534	0.0163266	0.0941394
ENSMUSG00000037022	0.889313	0.0297825	0.0809048
ENSMUSG00000031939	0.888944	0	0.111056
ENSMUSG00000114937	0.88875	0	0.11125
ENSMUSG00000109122	0.888725	0	0.111275
ENSMUSG00000109536	0.888666	0	0.111334
ENSMUSG00000038347	0.888627	0.0130866	0.0982868
ENSMUSG00000030759	0.888254	0	0.111746
ENSMUSG00000005360	0.888206	0	0.111794
ENSMUSG00000013921	0.887693	0	0.112307
ENSMUSG00000058927	0.887644	0.0096313	0.102724
ENSMUSG00000038695	0.887632	0.00858969	0.103778
ENSMUSG00000010110	0.887424	0.00962875	0.102947
ENSMUSG00000049235	0.887327	0.00852445	0.104148
ENSMUSG00000065911	0.887156	0.00757194	0.105272
ENSMUSG00000083097	0.886965	0.00158441	0.11145
ENSMUSG00000106093	0.886255	0.00109048	0.112655
ENSMUSG00000107512	0.886191	0.00518031	0.108629
ENSMUSG00000021268	0.886126	0.000812395	0.113062
ENSMUSG00000028430	0.885842	0	0.114158
ENSMUSG00000029817	0.885292	0	0.114708
ENSMUSG00000023036	0.885224	0	0.114776
ENSMUSG00000102465	0.884944	0.007468	0.107588
ENSMUSG00000095478	0.884812	0.00229107	0.112897
ENSMUSG00000114760	0.884703	0.0235815	0.0917153
ENSMUSG00000030279	0.884337	0.0251224	0.0905411
ENSMUSG00000082475	0.884249	0.00769663	0.108054
ENSMUSG00000086233	0.88418	0.0111775	0.104643
ENSMUSG00000024381	0.884101	0.00839001	0.107509
ENSMUSG00000032525	0.883921	0	0.116079
ENSMUSG00000081738	0.883618	0.00483925	0.111543
ENSMUSG00000021111	0.883564	0.0225569	0.0938789
ENSMUSG00000108043	0.8833	0.0106829	0.106017
ENSMUSG00000020402	0.882893	0.0138758	0.103231
ENSMUSG00000078636	0.882586	0	0.117414
ENSMUSG00000086612	0.88257	0.0265811	0.0908487
ENSMUSG00000102397	0.882559	0	0.117441
ENSMUSG00000026790	0.882454	0.0220004	0.0955455
ENSMUSG00000056023	0.882374	0.0138162	0.10381
ENSMUSG00000001119	0.882133	0.0109408	0.106927
ENSMUSG00000101599	0.881868	0.0230436	0.0950884
ENSMUSG00000055026	0.88142	0.041728	0.0768523
ENSMUSG00000009741	0.881016	0.0249103	0.0940735
ENSMUSG00000070871	0.880975	0.00364028	0.115385
ENSMUSG00000095734	0.880678	0.0243222	0.095
ENSMUSG00000090546	0.879975	0.0250185	0.0950061
ENSMUSG00000022801	0.879842	0	0.120158
ENSMUSG00000021327	0.879586	0	0.120414
ENSMUSG00000022000	0.879473	0	0.120527
ENSMUSG00000042846	0.879344	0.00555036	0.115105
ENSMUSG00000108070	0.879166	0	0.120834
ENSMUSG00000111059	0.879144	0	0.120856
ENSMUSG00000038665	0.878672	0.042962	0.0783655
ENSMUSG00000057914	0.878374	0.0347595	0.0868667
ENSMUSG00000104156	0.878303	0.00946649	0.112231
ENSMUSG00000040414	0.878172	0.00342188	0.118406
ENSMUSG00000110710	0.877987	0	0.122013
ENSMUSG00000107937	0.87796	0	0.12204
ENSMUSG00000043801	0.877815	0.00242106	0.119764
ENSMUSG00000045104	0.877766	0	0.122234
ENSMUSG00000024393	0.877475	0	0.122525
ENSMUSG00000020703	0.876432	0.0293756	0.0941921
ENSMUSG00000002524	0.876279	0	0.123721
ENSMUSG00000105545	0.876177	0	0.123823
ENSMUSG00000058979	0.876106	0.0418	0.0820936
ENSMUSG00000079484	0.876089	0.00707332	0.116837
ENSMUSG00000041132	0.875911	0.033972	0.0901167
ENSMUSG00000103976	0.875767	0	0.124233
ENSMUSG00000057060	0.875622	0.0308142	0.0935638
ENSMUSG00000102543	0.875488	0	0.124512
ENSMUSG00000079546	0.875043	0.0240697	0.100888
ENSMUSG00000108005	0.875013	0.00346671	0.121521
ENSMUSG00000034163	0.874563	0.00032151	0.125116
ENSMUSG00000063142	0.874517	0.0167345	0.108749
ENSMUSG00000099998	0.874445	0.0158885	0.109666
ENSMUSG00000033676	0.874107	0.00807986	0.117813
ENSMUSG00000103646	0.873919	0	0.126081
ENSMUSG00000030231	0.87342	0.0391819	0.0873983
ENSMUSG00000049076	0.873094	0.0174279	0.109478
ENSMUSG00000102349	0.872544	0	0.127456
ENSMUSG00000008658	0.872196	0.0183916	0.109412
ENSMUSG00000024045	0.871888	0	0.128112
ENSMUSG00000023764	0.87186	0.0201517	0.107989
ENSMUSG00000089874	0.871552	0.0168613	0.111586
ENSMUSG00000089941	0.871466	0	0.128534
ENSMUSG00000058809	0.871401	0	0.128599
ENSMUSG00000017491	0.871385	0.0153162	0.113298
ENSMUSG00000105700	0.871114	0.000579709	0.128306
ENSMUSG00000080775	0.870855	0	0.129145
ENSMUSG00000103412	0.870818	0.0139236	0.115259
ENSMUSG00000037685	0.870709	0.00199216	0.127299
ENSMUSG00000109529	0.870495	0	0.129505
ENSMUSG00000017677	0.87026	0	0.12974
ENSMUSG00000100801	0.870112	0	0.129888
ENSMUSG00000039617	0.870106	0.00865061	0.121243
ENSMUSG00000040731	0.869855	0.0244604	0.105685
ENSMUSG00000061751	0.869838	0.0322163	0.0979453
ENSMUSG00000045776	0.869807	0.00932911	0.120864
ENSMUSG00000106855	0.869683	0	0.130317
ENSMUSG00000028176	0.869592	0.0103094	0.120099
ENSMUSG00000059461	0.86959	0.0200202	0.11039
ENSMUSG00000047495	0.869363	0.0439934	0.086644
ENSMUSG00000114349	0.869227	0	0.130773
ENSMUSG00000113960	0.869066	0	0.130934
ENSMUSG00000102224	0.869061	0.0153833	0.115556
ENSMUSG00000056966	0.869041	0	0.130959
ENSMUSG00000022763	0.869005	0.00328268	0.127712
ENSMUSG00000108055	0.868898	0.00598981	0.125112
ENSMUSG00000111443	0.8687	0.0112693	0.120031
ENSMUSG00000029068	0.868624	0	0.131376
ENSMUSG00000113941	0.867971	0	0.132029
ENSMUSG00000039735	0.867962	0	0.132038
ENSMUSG00000021991	0.867403	0.0307824	0.101815
ENSMUSG00000112652	0.86729	0.00223033	0.130479
ENSMUSG00000102386	0.86691	0	0.13309
ENSMUSG00000104027	0.86663	0.000233408	0.133136
ENSMUSG00000023912	0.866329	0.0100371	0.123634
ENSMUSG00000034265	0.866299	0.0382529	0.0954484
ENSMUSG00000049354	0.866274	0	0.133726
ENSMUSG00000038388	0.866175	0.0311957	0.10263
ENSMUSG00000032582	0.866167	0.00304778	0.130785
ENSMUSG00000075514	0.866058	0.0512123	0.0827302
ENSMUSG00000071337	0.866007	0	0.133993
ENSMUSG00000039047	0.865804	0.0274935	0.106702
ENSMUSG00000078671	0.865694	0.0421098	0.092196
ENSMUSG00000085782	0.865574	0	0.134426
ENSMUSG00000095041	0.865532	0.0253271	0.109141
ENSMUSG00000083679	0.865452	0.045115	0.0894334
ENSMUSG00000110205	0.865221	0.000552806	0.134226
ENSMUSG00000113055	0.865058	0.00534211	0.1296
ENSMUSG00000050953	0.864824	0.022611	0.112565
ENSMUSG00000097774	0.864642	0.001987	0.133371
ENSMUSG00000111068	0.864641	0.00713142	0.128228
ENSMUSG00000031536	0.864546	0	0.135454
ENSMUSG00000097479	0.864511	0.0199278	0.115561
ENSMUSG00000034168	0.864384	0.00505255	0.130563
ENSMUSG00000011752	0.864206	0.0335552	0.102239
ENSMUSG00000097518	0.864067	0	0.135933
ENSMUSG00000113183	0.86393	0.00883457	0.127236
ENSMUSG00000024617	0.863413	0	0.136587
ENSMUSG00000038267	0.863186	0.0599574	0.0768564
ENSMUSG00000102828	0.86318	0	0.13682
ENSMUSG00000097042	0.863149	0	0.136851
ENSMUSG00000101330	0.863062	0	0.136938
ENSMUSG00000005089	0.863058	0.0399872	0.0969552
ENSMUSG00000038034	0.862726	0.0122128	0.125062
ENSMUSG00000105445	0.862605	0.0180189	0.119376
ENSMUSG00000082536	0.862475	0.0164501	0.121075
ENSMUSG00000009291	0.862391	0.0156318	0.121977
ENSMUSG00000065822	0.862246	0.00136371	0.13639
ENSMUSG00000000881	0.861988	0	0.138012
ENSMUSG00000097554	0.861837	0	0.138163
ENSMUSG00000026640	0.86156	0.00171089	0.136729
ENSMUSG00000052865	0.861381	0.00116478	0.137454
ENSMUSG00000081239	0.861123	0	0.138877
ENSMUSG00000064358	0.860818	0.0223955	0.116786
ENSMUSG00000087355	0.8608	0.00626636	0.132934
ENSMUSG00000107414	0.860316	0	0.139684
ENSMUSG00000019054	0.860174	0.0393214	0.100505
ENSMUSG00000085179	0.859439	0.0270565	0.113504
ENSMUSG00000031672	0.859301	0	0.140699
ENSMUSG00000068740	0.859263	0	0.140737
ENSMUSG00000078919	0.859146	0.0300117	0.110843
ENSMUSG00000029319	0.859128	0.00264551	0.138226
ENSMUSG00000060487	0.859003	0.0220166	0.118981
ENSMUSG00000029405	0.858904	0.0168993	0.124197
ENSMUSG00000097023	0.858903	0.0435782	0.097519
ENSMUSG00000024780	0.858799	0.0139459	0.127255
ENSMUSG00000042210	0.858409	0.0206431	0.120948
ENSMUSG00000031796	0.858339	0	0.141661
ENSMUSG00000035620	0.858165	0.0287306	0.113104
ENSMUSG00000039953	0.858088	0.0190031	0.122909
ENSMUSG00000022914	0.857769	0.00942319	0.132808
ENSMUSG00000032621	0.857734	0	0.142266
ENSMUSG00000105620	0.857669	0	0.142331
ENSMUSG00000048076	0.857523	0.0187249	0.123752
ENSMUSG00000078137	0.857488	0.0198925	0.122619
ENSMUSG00000107917	0.857087	0.0131406	0.129773
ENSMUSG00000103161	0.856592	0	0.143408
ENSMUSG00000112307	0.856526	0	0.143474
ENSMUSG00000029064	0.856286	0.00264422	0.14107
ENSMUSG00000027692	0.856246	0.0288272	0.114927
ENSMUSG00000105179	0.856225	0	0.143775
ENSMUSG00000107560	0.856167	0.00515622	0.138677
ENSMUSG00000104525	0.855912	0	0.144088
ENSMUSG00000073433	0.855512	0	0.144488
ENSMUSG00000029838	0.855417	0	0.144583
ENSMUSG00000087465	0.855136	0	0.144864
ENSMUSG00000042211	0.854969	0.0182723	0.126759
ENSMUSG00000008348	0.854958	0.00152168	0.14352
ENSMUSG00000109418	0.85493	0.0019966	0.143074
ENSMUSG00000028849	0.854804	0	0.145196
ENSMUSG00000100281	0.854769	0.00592229	0.139309
ENSMUSG00000091028	0.85467	0.00101451	0.144315
ENSMUSG00000104344	0.85465	0.00737445	0.137975
ENSMUSG00000075538	0.854512	0.0131459	0.132342
ENSMUSG00000000826	0.854413	0	0.145587
ENSMUSG00000102097	0.853972	0	0.146028
ENSMUSG00000020627	0.853964	0.0481979	0.0978385
ENSMUSG00000082872	0.853926	0	0.146074
ENSMUSG00000098202	0.853916	0.0484602	0.0976234
ENSMUSG00000085792	0.853887	0.0156206	0.130492
ENSMUSG00000107707	0.853874	3.01488e-16	0.146126
ENSMUSG00000036019	0.853478	0	0.146522
ENSMUSG00000095123	0.853387	0	0.146613
ENSMUSG00000034647	0.853192	0.0430568	0.103751
ENSMUSG00000023951	0.853107	0.00773107	0.139162
ENSMUSG00000104235	0.852894	0.0170168	0.130089
ENSMUSG00000022494	0.852832	0.0313273	0.11584
ENSMUSG00000085816	0.852814	0.031635	0.115552
ENSMUSG00000097698	0.852769	0.0107007	0.136531
ENSMUSG00000027375	0.852667	0	0.147333
ENSMUSG00000097530	0.852552	0	0.147448
ENSMUSG00000034275	0.852485	0.0297216	0.117794
ENSMUSG00000109320	0.852354	0.0202064	0.12744
ENSMUSG00000036281	0.852313	0.0294835	0.118204
ENSMUSG00000014232	0.852258	0.0400399	0.107703
ENSMUSG00000028248	0.852195	0	0.147805
ENSMUSG00000071035	0.852184	0.000486035	0.14733
ENSMUSG00000095891	0.852117	0	0.147883
ENSMUSG00000083179	0.851966	0.00255753	0.145476
ENSMUSG00000049230	0.85184	0.00758044	0.14058
ENSMUSG00000025579	0.85173	0.0114674	0.136802
ENSMUSG00000027201	0.851499	0	0.148501
ENSMUSG00000006998	0.851179	0.0155589	0.133262
ENSMUSG00000039989	0.850962	0	0.149038
ENSMUSG00000030058	0.850653	0	0.149347
ENSMUSG00000109239	0.850548	0.00360798	0.145844
ENSMUSG00000046709	0.850544	0.0211381	0.128318
ENSMUSG00000032554	0.850325	0	0.149675
ENSMUSG00000083674	0.850105	0.00776203	0.142133
ENSMUSG00000110523	0.85006	0.0506647	0.0992753
ENSMUSG00000089417	0.849793	0	0.150207
ENSMUSG00000059003	0.84962	0.0448827	0.105498
ENSMUSG00000032894	0.849389	0.00720795	0.143403
ENSMUSG00000017167	0.849026	0	0.150974
ENSMUSG00000002625	0.848688	0.0243304	0.126981
ENSMUSG00000020591	0.8484	0	0.1516
ENSMUSG00000090093	0.848294	0	0.151706
ENSMUSG00000108752	0.848275	0.0332659	0.118459
ENSMUSG00000093798	0.848235	0.0536153	0.0981496
ENSMUSG00000039262	0.848148	0.0187775	0.133075
ENSMUSG00000088088	0.847851	0	0.152149
ENSMUSG00000005899	0.847711	0.0314972	0.120792
ENSMUSG00000030701	0.847332	0	0.152668
ENSMUSG00000052707	0.847192	0.0274611	0.125347
ENSMUSG00000103509	0.847073	0	0.152927
ENSMUSG00000004865	0.847053	0.0227542	0.130193
ENSMUSG00000104237	0.846913	0.0112019	0.141886
ENSMUSG00000000416	0.84687	0.0160967	0.137033
ENSMUSG00000105939	0.846799	0	0.153201
ENSMUSG00000030216	0.846697	0.043658	0.109645
ENSMUSG00000087534	0.846674	0.0266756	0.12665
ENSMUSG00000110773	0.846667	0	0.153333
ENSMUSG00000029823	0.846453	0	0.153547
ENSMUSG00000024740	0.846371	0.0321558	0.121474
ENSMUSG00000112153	0.846355	0.00376572	0.149879
ENSMUSG00000114153	0.846163	0.00808329	0.145754
ENSMUSG00000040097	0.846136	0.00304032	0.150824
ENSMUSG00000111910	0.84611	0	0.15389
ENSMUSG00000095550	0.846087	0	0.153913
ENSMUSG00000003410	0.846057	0.00371274	0.15023
ENSMUSG00000051331	0.846057	0.0534638	0.100479
ENSMUSG00000034621	0.845531	0.013603	0.140866
ENSMUSG00000024558	0.845525	0.00986996	0.144605
ENSMUSG00000053332	0.845392	0.0751095	0.0794982
ENSMUSG00000031328	0.845226	0.0672021	0.0875723
ENSMUSG00000041679	0.845197	0	0.154803
ENSMUSG00000027827	0.845124	0.0277977	0.127078
ENSMUSG00000058922	0.844678	0.0273991	0.127923
ENSMUSG00000051675	0.844608	0.00977368	0.145619
ENSMUSG00000051177	0.844191	0	0.155809
ENSMUSG00000043411	0.844174	0.060279	0.0955469
ENSMUSG00000048703	0.844107	0	0.155893
ENSMUSG00000039145	0.843675	0	0.156325
ENSMUSG00000045983	0.843519	0.00637916	0.150102
ENSMUSG00000038429	0.843372	0	0.156628
ENSMUSG00000087058	0.843142	0.0115972	0.145261
ENSMUSG00000007836	0.843107	0	0.156893
ENSMUSG00000082286	0.843013	0.0642501	0.0927366
ENSMUSG00000062526	0.842903	0	0.157097
ENSMUSG00000073062	0.842862	0.00831826	0.14882
ENSMUSG00000111837	0.84284	0.0031293	0.15403
ENSMUSG00000051790	0.842659	0.0058329	0.151508
ENSMUSG00000033943	0.842129	0	0.157871
ENSMUSG00000020134	0.842001	0.00590334	0.152096
ENSMUSG00000032500	0.841856	0	0.158144
ENSMUSG00000039646	0.841656	0.0472032	0.111141
ENSMUSG00000114218	0.841596	0	0.158404
ENSMUSG00000026490	0.841585	0	0.158415
ENSMUSG00000028957	0.841513	0.0398566	0.118631
ENSMUSG00000105736	0.841167	0.0166118	0.142221
ENSMUSG00000110342	0.841068	0	0.158932
ENSMUSG00000096768	0.841034	0	0.158966
ENSMUSG00000107643	0.840977	0	0.159023
ENSMUSG00000001761	0.84089	0.00132473	0.157785
ENSMUSG00000064354	0.840749	0.0411581	0.118093
ENSMUSG00000104221	0.840636	0.0244787	0.134885
ENSMUSG00000021068	0.840598	0.0695847	0.089817
ENSMUSG00000069601	0.840373	0.0161043	0.143522
ENSMUSG00000103034	0.839836	0	0.160164
ENSMUSG00000100755	0.839774	0	0.160226
ENSMUSG00000005580	0.839705	0.0558421	0.104453
ENSMUSG00000087047	0.839664	0.0267154	0.13362
ENSMUSG00000052534	0.839415	0.0378385	0.122746
ENSMUSG00000030683	0.839263	0	0.160737
ENSMUSG00000086614	0.839028	0	0.160972
ENSMUSG00000051586	0.838698	0.0318036	0.129499
ENSMUSG00000014763	0.838571	0.0242539	0.137175
ENSMUSG00000081264	0.838397	0.00844833	0.153154
ENSMUSG00000035011	0.838208	0	0.161792
ENSMUSG00000105332	0.838122	0	0.161878
ENSMUSG00000006586	0.838031	0.0623337	0.0996357
ENSMUSG00000048537	0.837996	0	0.162004
ENSMUSG00000002052	0.837551	0	0.162449
ENSMUSG00000112367	0.837286	0	0.162714
ENSMUSG00000086971	0.837233	0.0161579	0.146609
ENSMUSG00000086502	0.837229	0.0358613	0.12691
ENSMUSG00000037852	0.837032	0.000313218	0.162655
ENSMUSG00000108890	0.836873	0	0.163127
ENSMUSG00000034616	0.836832	0	0.163168
ENSMUSG00000024137	0.83679	0.00590827	0.157301
ENSMUSG00000061603	0.83678	0	0.16322
ENSMUSG00000021182	0.836741	0	0.163259
ENSMUSG00000035242	0.836483	0.0120625	0.151455
ENSMUSG00000003469	0.836401	0.00976855	0.153831
ENSMUSG00000031367	0.836209	0.0347751	0.129016
ENSMUSG00000084950	0.836137	0	0.163863
ENSMUSG00000007097	0.835897	0	0.164103
ENSMUSG00000039474	0.835872	0.0832191	0.0809086
ENSMUSG00000097167	0.835786	0.00647754	0.157737
ENSMUSG00000102918	0.835756	0	0.164244
ENSMUSG00000085955	0.835749	0.0324678	0.131783
ENSMUSG00000035545	0.835733	0.0311606	0.133106
ENSMUSG00000032517	0.83572	0	0.16428
ENSMUSG00000026442	0.835608	0.0305954	0.133797
ENSMUSG00000108390	0.835542	0.0450502	0.119408
ENSMUSG00000100514	0.835033	0	0.164967
ENSMUSG00000022895	0.834413	0	0.165587
ENSMUSG00000078300	0.83432	0.0406004	0.125079
ENSMUSG00000109031	0.834317	0.00969398	0.155989
ENSMUSG00000087233	0.834278	0.0344578	0.131264
ENSMUSG00000045284	0.834251	0.0107526	0.154997
ENSMUSG00000034928	0.833924	0	0.166076
ENSMUSG00000104132	0.833811	0.0241626	0.142027
ENSMUSG00000086921	0.833694	0	0.166306
ENSMUSG00000047649	0.833568	0	0.166432
ENSMUSG00000006273	0.833352	0.0551828	0.111465
ENSMUSG00000099662	0.833322	0	0.166678
ENSMUSG00000096201	0.832957	0	0.167043
ENSMUSG00000087328	0.83285	0.0230218	0.144128
ENSMUSG00000066189	0.832808	0.0526743	0.114518
ENSMUSG00000058297	0.832739	0.0368502	0.130411
ENSMUSG00000026787	0.832477	0.0151504	0.152372
ENSMUSG00000042506	0.83246	0.0235642	0.143976
ENSMUSG00000030016	0.832103	0.0037135	0.164184
ENSMUSG00000041164	0.832056	0.00247635	0.165467
ENSMUSG00000113328	0.831957	0	0.168043
ENSMUSG00000091514	0.831907	0.00255717	0.165536
ENSMUSG00000114501	0.831901	0.0204918	0.147608
ENSMUSG00000074763	0.831896	0.0142575	0.153846
ENSMUSG00000002028	0.831788	0.0219345	0.146278
ENSMUSG00000030532	0.83172	0	0.16828
ENSMUSG00000033565	0.830614	0.0542384	0.115147
ENSMUSG00000056258	0.830386	0.0213371	0.148277
ENSMUSG00000087307	0.830333	0.0333812	0.136286
ENSMUSG00000055818	0.829962	0.0215139	0.148524
ENSMUSG00000083773	0.829661	0	0.170339
ENSMUSG00000043346	0.829519	0	0.170481
ENSMUSG00000103914	0.829488	0	0.170512
ENSMUSG00000114169	0.82941	0	0.17059
ENSMUSG00000053580	0.829373	0.00758939	0.163038
ENSMUSG00000030002	0.829232	0.00653302	0.164235
ENSMUSG00000069925	0.829175	0	0.170825
ENSMUSG00000042810	0.828947	0.0173657	0.153687
ENSMUSG00000106627	0.828716	0	0.171284
ENSMUSG00000022119	0.828676	0.00421716	0.167107
ENSMUSG00000108920	0.828562	0	0.171438
ENSMUSG00000046876	0.828489	0.0633345	0.108177
ENSMUSG00000048602	0.82835	0.0436941	0.127956
ENSMUSG00000107826	0.828289	0	0.171711
ENSMUSG00000027419	0.828056	0.0534258	0.118518
ENSMUSG00000106244	0.828016	0	0.171984
ENSMUSG00000085181	0.828004	0	0.171996
ENSMUSG00000108077	0.827987	0	0.172013
ENSMUSG00000078139	0.827892	0.00226719	0.169841
ENSMUSG00000004558	0.827883	0.0114971	0.16062
ENSMUSG00000027829	0.827778	0	0.172222
ENSMUSG00000028451	0.827474	0.0120419	0.160484
ENSMUSG00000015377	0.827398	0.0448039	0.127798
ENSMUSG00000047379	0.827297	0.0254914	0.147211
ENSMUSG00000113076	0.827253	0.0309522	0.141794
ENSMUSG00000028047	0.827106	0.0312049	0.141689
ENSMUSG00000020455	0.826975	0.0170361	0.155989
ENSMUSG00000025571	0.826864	0.0678206	0.105315
ENSMUSG00000024862	0.826656	0.0228045	0.15054
ENSMUSG00000008200	0.826541	0.0106685	0.16279
ENSMUSG00000078489	0.826518	0	0.173482
ENSMUSG00000025409	0.826447	0.022192	0.151361
ENSMUSG00000004113	0.826422	0.046438	0.12714
ENSMUSG00000097185	0.826379	0.0230466	0.150574
ENSMUSG00000027799	0.826358	0.0325057	0.141136
ENSMUSG00000035578	0.826351	0.0082273	0.165422
ENSMUSG00000106414	0.826228	0.0014432	0.172329
ENSMUSG00000102948	0.826158	0.00359734	0.170245
ENSMUSG00000024750	0.826155	0.013424	0.160421
ENSMUSG00000056947	0.82595	0.00137635	0.172674
ENSMUSG00000108912	0.825871	0	0.174129
ENSMUSG00000102411	0.825864	0	0.174136
ENSMUSG00000025006	0.825809	0.0519203	0.12227
ENSMUSG00000106386	0.825655	0.00351111	0.170834
ENSMUSG00000079470	0.825518	0	0.174482
ENSMUSG00000112990	0.825249	0.0214111	0.15334
ENSMUSG00000114136	0.82499	0	0.17501
ENSMUSG00000046958	0.824811	0.00116288	0.174026
ENSMUSG00000087083	0.824728	0.0374701	0.137802
ENSMUSG00000006932	0.824663	0.044881	0.130456
ENSMUSG00000020496	0.824652	0	0.175348
ENSMUSG00000028525	0.824625	0.0673826	0.107993
ENSMUSG00000017412	0.824604	0.0582409	0.117155
ENSMUSG00000085779	0.824579	0	0.175421
ENSMUSG00000046204	0.824239	0	0.175761
ENSMUSG00000063511	0.824235	0.00460368	0.171161
ENSMUSG00000001440	0.824178	0	0.175822
ENSMUSG00000045967	0.824046	0.0516547	0.1243
ENSMUSG00000067719	0.824011	0.0459317	0.130057
ENSMUSG00000108993	0.823911	0	0.176089
ENSMUSG00000102816	0.82382	0	0.17618
ENSMUSG00000106612	0.823661	0.0145379	0.161801
ENSMUSG00000020850	0.82344	0.00833603	0.168224
ENSMUSG00000020734	0.823399	0	0.176601
ENSMUSG00000114409	0.823005	0.00734666	0.169649
ENSMUSG00000078620	0.822931	0	0.177069
ENSMUSG00000036699	0.822598	0.0785387	0.0988636
ENSMUSG00000022973	0.822586	0.0476904	0.129723
ENSMUSG00000098364	0.822435	0.0490228	0.128542
ENSMUSG00000092274	0.822206	0	0.177794
ENSMUSG00000078126	0.821993	0.0411942	0.136813
ENSMUSG00000029581	0.821714	0	0.178286
ENSMUSG00000035572	0.821506	0.0262652	0.152228
ENSMUSG00000027694	0.821389	0	0.178611
ENSMUSG00000044927	0.821377	0.00307799	0.175545
ENSMUSG00000029840	0.821169	0.04388	0.134951
ENSMUSG00000031342	0.82114	0	0.17886
ENSMUSG00000053863	0.82111	0.0330022	0.145888
ENSMUSG00000104655	0.821107	0.00131418	0.177579
ENSMUSG00000041028	0.820983	0.00759785	0.171419
ENSMUSG00000110834	0.820945	0	0.179055
ENSMUSG00000086999	0.820869	0.00805225	0.171078
ENSMUSG00000096923	0.820749	0.00573738	0.173514
ENSMUSG00000059326	0.820701	0.0116397	0.167659
ENSMUSG00000070427	0.820599	0	0.179401
ENSMUSG00000020863	0.820588	0.014224	0.165188
ENSMUSG00000037625	0.820512	0	0.179488
ENSMUSG00000035355	0.820466	0.0217285	0.157806
ENSMUSG00000002985	0.820406	0.0101703	0.169423
ENSMUSG00000048234	0.820275	0.0062736	0.173451
ENSMUSG00000037224	0.820123	0.0435297	0.136347
ENSMUSG00000015476	0.820072	0.0154437	0.164484
ENSMUSG00000029126	0.820054	0.00787752	0.172068
ENSMUSG00000037217	0.820003	0	0.179997
ENSMUSG00000073119	0.819893	0.012105	0.168002
ENSMUSG00000026077	0.819865	0.0569748	0.12316
ENSMUSG00000038370	0.81961	0	0.18039
ENSMUSG00000058498	0.819541	0	0.180459
ENSMUSG00000004366	0.819475	0.0844463	0.0960784
ENSMUSG00000024782	0.819442	0	0.180558
ENSMUSG00000030410	0.819321	0	0.180679
ENSMUSG00000062296	0.819289	0.00424263	0.176469
ENSMUSG00000096954	0.819269	0	0.180731
ENSMUSG00000036966	0.818986	0	0.181014
ENSMUSG00000028132	0.818933	0.0107401	0.170327
ENSMUSG00000049792	0.818897	0.00402931	0.177074
ENSMUSG00000081078	0.818746	0	0.181254
ENSMUSG00000103220	0.818647	0.00384732	0.177506
ENSMUSG00000074224	0.818615	0.0199577	0.161427
ENSMUSG00000023007	0.818549	0.0359202	0.145531
ENSMUSG00000035863	0.818364	0.0214262	0.16021
ENSMUSG00000070923	0.818175	0.0352742	0.146551
ENSMUSG00000103697	0.818155	0	0.181845
ENSMUSG00000084535	0.818115	0.000414131	0.181471
ENSMUSG00000032115	0.818063	0	0.181937
ENSMUSG00000102407	0.818006	0	0.181994
ENSMUSG00000008206	0.817967	0	0.182033
ENSMUSG00000019124	0.817777	0.0126564	0.169566
ENSMUSG00000044348	0.81769	0.0557618	0.126548
ENSMUSG00000105526	0.817621	0.0133665	0.169012
ENSMUSG00000103377	0.817616	0	0.182384
ENSMUSG00000114890	0.817472	0.00273316	0.179795
ENSMUSG00000105256	0.817459	0	0.182541
ENSMUSG00000049928	0.817427	0.0104017	0.172171
ENSMUSG00000086859	0.817344	0.0132588	0.169397
ENSMUSG00000032279	0.817343	0.032666	0.149991
ENSMUSG00000003863	0.817335	0.037436	0.145229
ENSMUSG00000047988	0.817253	0	0.182747
ENSMUSG00000084834	0.817241	0.00694131	0.175818
ENSMUSG00000027993	0.817214	0	0.182786
ENSMUSG00000085695	0.81699	0	0.18301
ENSMUSG00000053192	0.816882	1.80071e-06	0.183116
ENSMUSG00000018547	0.816389	0.00188606	0.181725
ENSMUSG00000093264	0.816373	0.0414016	0.142225
ENSMUSG00000103748	0.816316	0	0.183684
ENSMUSG00000037887	0.816219	0.0102935	0.173488
ENSMUSG00000107858	0.816189	0.00664115	0.17717
ENSMUSG00000004267	0.816084	0.0344557	0.14946
ENSMUSG00000001910	0.816036	0	0.183964
ENSMUSG00000055675	0.815983	0.0134895	0.170527
ENSMUSG00000103563	0.815975	0.00428902	0.179736
ENSMUSG00000106888	0.815803	0.0279226	0.156274
ENSMUSG00000028351	0.815795	0.0103321	0.173873
ENSMUSG00000114448	0.815694	0.00955193	0.174754
ENSMUSG00000052374	0.815601	0.0617008	0.122698
ENSMUSG00000048142	0.81555	0.021225	0.163224
ENSMUSG00000049583	0.815511	0.000607174	0.183882
ENSMUSG00000034269	0.8155	0.00572274	0.178777
ENSMUSG00000086544	0.81527	0.0153217	0.169408
ENSMUSG00000052188	0.81521	0.0015718	0.183218
ENSMUSG00000084845	0.815171	0	0.184829
ENSMUSG00000041775	0.815166	0.00512247	0.179712
ENSMUSG00000026275	0.815122	0	0.184878
ENSMUSG00000103507	0.815076	0	0.184924
ENSMUSG00000106047	0.814654	0.00856576	0.17678
ENSMUSG00000069049	0.814614	0	0.185386
ENSMUSG00000085246	0.814589	0.00969476	0.175716
ENSMUSG00000038406	0.814369	0	0.185631
ENSMUSG00000111652	0.813966	0	0.186034
ENSMUSG00000104106	0.813884	0.0192533	0.166862
ENSMUSG00000085241	0.813689	0	0.186311
ENSMUSG00000110047	0.813559	0	0.186441
ENSMUSG00000089837	0.813358	0.0038573	0.182785
ENSMUSG00000045004	0.813287	0.0858842	0.100828
ENSMUSG00000105434	0.813254	0.0309129	0.155833
ENSMUSG00000021071	0.813104	0.0375055	0.149391
ENSMUSG00000027562	0.812654	0	0.187346
ENSMUSG00000109744	0.812571	0	0.187429
ENSMUSG00000059851	0.812446	0.0493028	0.138251
ENSMUSG00000056185	0.812423	0.00281518	0.184761
ENSMUSG00000001924	0.812357	0.0292231	0.15842
ENSMUSG00000104362	0.812117	0	0.187883
ENSMUSG00000028524	0.812024	0.0441133	0.143863
ENSMUSG00000111447	0.811862	0	0.188138
ENSMUSG00000097614	0.8116	0	0.1884
ENSMUSG00000032883	0.811554	0.0190693	0.169377
ENSMUSG00000104398	0.811527	0	0.188473
ENSMUSG00000046240	0.811511	0	0.188489
ENSMUSG00000085001	0.811506	0	0.188494
ENSMUSG00000098462	0.811504	0	0.188496
ENSMUSG00000087185	0.811387	0.0663836	0.122229
ENSMUSG00000021252	0.811361	0.00477442	0.183864
ENSMUSG00000044645	0.81129	0.00370943	0.185
ENSMUSG00000084064	0.811264	0	0.188736
ENSMUSG00000108597	0.811098	0.0021836	0.186719
ENSMUSG00000105800	0.811039	0	0.188961
ENSMUSG00000021079	0.810987	0.0354325	0.153581
ENSMUSG00000110754	0.810419	0.014021	0.17556
ENSMUSG00000070880	0.810386	0	0.189614
ENSMUSG00000109574	0.810293	0	0.189707
ENSMUSG00000102618	0.81023	0	0.18977
ENSMUSG00000087635	0.810162	0	0.189838
ENSMUSG00000093815	0.81003	0.0291554	0.160815
ENSMUSG00000032216	0.809963	0.000247304	0.18979
ENSMUSG00000019082	0.809813	0.0156161	0.174571
ENSMUSG00000043192	0.809756	0.00824565	0.181998
ENSMUSG00000108341	0.809698	0	0.190302
ENSMUSG00000112106	0.809639	0	0.190361
ENSMUSG00000094870	0.809614	0	0.190386
ENSMUSG00000069622	0.809544	0.010635	0.179821
ENSMUSG00000041141	0.809418	0.0755221	0.11506
ENSMUSG00000074748	0.809296	0.0285301	0.162174
ENSMUSG00000007950	0.80916	0.0150478	0.175792
ENSMUSG00000024830	0.808926	0.0267374	0.164337
ENSMUSG00000057649	0.808853	0.00770838	0.183439
ENSMUSG00000094936	0.808837	0	0.191163
ENSMUSG00000039680	0.808752	0	0.191248
ENSMUSG00000092679	0.808689	0.0218388	0.169472
ENSMUSG00000018286	0.808586	0.00847668	0.182937
ENSMUSG00000104562	0.808424	0	0.191576
ENSMUSG00000039108	0.808334	0	0.191666
ENSMUSG00000058594	0.808296	0.063711	0.127993
ENSMUSG00000107905	0.808228	0	0.191772
ENSMUSG00000010097	0.808224	0.0285754	0.163201
ENSMUSG00000028309	0.808063	0	0.191937
ENSMUSG00000020836	0.808017	0	0.191983
ENSMUSG00000047485	0.807874	0	0.192126
ENSMUSG00000004263	0.807654	0	0.192346
ENSMUSG00000090135	0.807523	0.0274732	0.165004
ENSMUSG00000088493	0.807513	0	0.192487
ENSMUSG00000103544	0.807422	0	0.192578
ENSMUSG00000100252	0.807383	0	0.192617
ENSMUSG00000025889	0.807362	0.00693007	0.185707
ENSMUSG00000107729	0.807261	0.00313865	0.189601
ENSMUSG00000114584	0.807094	0	0.192906
ENSMUSG00000022391	0.806716	0.0314097	0.161874
ENSMUSG00000094109	0.806607	0.0277299	0.165663
ENSMUSG00000093577	0.806514	0	0.193486
ENSMUSG00000103427	0.806303	0.0110071	0.18269
ENSMUSG00000097142	0.806038	0.0241061	0.169856
ENSMUSG00000019990	0.806037	0.0390585	0.154905
ENSMUSG00000076451	0.806037	0	0.193963
ENSMUSG00000004936	0.806022	0	0.193978
ENSMUSG00000107454	0.806	0.00200141	0.191999
ENSMUSG00000104647	0.805944	0	0.194056
ENSMUSG00000100158	0.805869	0	0.194131
ENSMUSG00000083728	0.805859	0.0490585	0.145083
ENSMUSG00000022378	0.805696	0.0363802	0.157924
ENSMUSG00000103420	0.80564	0.0080819	0.186278
ENSMUSG00000110269	0.805194	0.011279	0.183527
ENSMUSG00000025145	0.805143	0.0283454	0.166511
ENSMUSG00000097859	0.805042	0.0214857	0.173473
ENSMUSG00000112197	0.805015	0.04195	0.153035
ENSMUSG00000102602	0.804874	0	0.195126
ENSMUSG00000102179	0.8048	0.015015	0.180185
ENSMUSG00000020361	0.804575	0	0.195425
ENSMUSG00000097961	0.8044	0	0.1956
ENSMUSG00000095547	0.804355	0	0.195645
ENSMUSG00000085207	0.804205	0.0198753	0.17592
ENSMUSG00000023004	0.80391	0.0279291	0.16816
ENSMUSG00000081887	0.803448	0	0.196552
ENSMUSG00000090119	0.80313	0	0.19687
ENSMUSG00000098395	0.803102	0.0277834	0.169115
ENSMUSG00000022555	0.803035	0.0669463	0.130019
ENSMUSG00000044352	0.803	0.0347328	0.162267
ENSMUSG00000106944	0.802834	0.0111694	0.185996
ENSMUSG00000093354	0.802548	0	0.197452
ENSMUSG00000107927	0.80248	0.0425704	0.15495
ENSMUSG00000113694	0.801899	0.0196739	0.178427
ENSMUSG00000020198	0.801834	0	0.198166
ENSMUSG00000070823	0.801713	0.0589546	0.139332
ENSMUSG00000106463	0.801596	0.0820232	0.11638
ENSMUSG00000078970	0.801477	0.0292573	0.169266
ENSMUSG00000108049	0.801438	0.0415076	0.157054
ENSMUSG00000108042	0.801259	0	0.198741
ENSMUSG00000081228	0.801075	0.00520702	0.193718
ENSMUSG00000098120	0.801064	0.0377814	0.161155
ENSMUSG00000092652	0.800792	0.0124206	0.186788
ENSMUSG00000078307	0.800744	0.000190473	0.199066
ENSMUSG00000108833	0.80071	0	0.19929
ENSMUSG00000026199	0.800693	0	0.199307
ENSMUSG00000064225	0.800542	0.0316914	0.167767
ENSMUSG00000069662	0.800451	0.0639054	0.135644
ENSMUSG00000097456	0.800345	0.0277771	0.171878
ENSMUSG00000098557	0.800216	0.0151795	0.184605
ENSMUSG00000020888	0.800148	0.0187725	0.181079
ENSMUSG00000019432	0.799976	0	0.200024
ENSMUSG00000108171	0.799951	0.0408828	0.159166
ENSMUSG00000051391	0.799505	0.0226112	0.177884
ENSMUSG00000035569	0.799489	0.0471872	0.153324
ENSMUSG00000026872	0.799466	0	0.200534
ENSMUSG00000043683	0.799329	0	0.200671
ENSMUSG00000051375	0.799211	0	0.200789
ENSMUSG00000070392	0.799107	0.0463029	0.15459
ENSMUSG00000026223	0.799081	0.0919951	0.108924
ENSMUSG00000023473	0.798965	0.0660718	0.134963
ENSMUSG00000079065	0.798769	0	0.201231
ENSMUSG00000020070	0.798569	0.0528046	0.148626
ENSMUSG00000085160	0.798371	0	0.201629
ENSMUSG00000061207	0.798291	0.0390315	0.162677
ENSMUSG00000078429	0.798145	0.0565228	0.145332
ENSMUSG00000038143	0.798042	0.0334922	0.168466
ENSMUSG00000072875	0.797862	0	0.202138
ENSMUSG00000025326	0.797852	0.0015063	0.200642
ENSMUSG00000105556	0.797807	0	0.202193
ENSMUSG00000035781	0.797532	0	0.202468
ENSMUSG00000108574	0.797496	0	0.202504
ENSMUSG00000034336	0.797429	0.0114487	0.191122
ENSMUSG00000085026	0.797291	0.0289339	0.173775
ENSMUSG00000006392	0.797235	0.00365567	0.199109
ENSMUSG00000037996	0.797232	0.0125979	0.19017
ENSMUSG00000064999	0.797176	0	0.202824
ENSMUSG00000034525	0.796958	0.0341586	0.168883
ENSMUSG00000029657	0.796942	0.00925675	0.193802
ENSMUSG00000052675	0.796919	0.00638053	0.196701
ENSMUSG00000102250	0.796593	0.0118452	0.191562
ENSMUSG00000109438	0.796526	0.0340376	0.169436
ENSMUSG00000100937	0.79633	0	0.20367
ENSMUSG00000107498	0.796224	0.0236226	0.180153
ENSMUSG00000055436	0.796133	0	0.203867
ENSMUSG00000097236	0.796098	0	0.203902
ENSMUSG00000113255	0.796096	0.0145221	0.189382
ENSMUSG00000028795	0.796017	0	0.203983
ENSMUSG00000112142	0.795622	0.00661388	0.197764
ENSMUSG00000030846	0.795583	0	0.204417
ENSMUSG00000058700	0.795542	0.0678546	0.136603
ENSMUSG00000073722	0.795488	0.0432599	0.161252
ENSMUSG00000070802	0.795464	0.0646571	0.139879
ENSMUSG00000027239	0.795163	0.00996595	0.194871
ENSMUSG00000105293	0.794841	0.0111085	0.19405
ENSMUSG00000084911	0.79483	0.0181465	0.187024
ENSMUSG00000112576	0.794703	0.00922096	0.196076
ENSMUSG00000051243	0.794662	0.060934	0.144404
ENSMUSG00000021427	0.79459	0.0646325	0.140777
ENSMUSG00000028833	0.79455	0.0464737	0.158976
ENSMUSG00000104863	0.794482	0.0186191	0.186899
ENSMUSG00000028809	0.79445	0.00155713	0.203993
ENSMUSG00000003660	0.794376	0.0326738	0.172951
ENSMUSG00000087943	0.794373	0.0416087	0.164018
ENSMUSG00000048895	0.794367	0.0399482	0.165684
ENSMUSG00000073594	0.793888	0	0.206112
ENSMUSG00000039910	0.793798	0.0703788	0.135823
ENSMUSG00000109606	0.793797	0.0121161	0.194086
ENSMUSG00000020297	0.793288	0.0269284	0.179784
ENSMUSG00000101242	0.792972	0	0.207028
ENSMUSG00000081307	0.792794	0	0.207206
ENSMUSG00000097078	0.792734	0	0.207266
ENSMUSG00000038271	0.792592	0.0552481	0.15216
ENSMUSG00000077450	0.792319	0	0.207681
ENSMUSG00000092051	0.790986	0.0312686	0.177745
ENSMUSG00000032846	0.790957	0.0773474	0.131695
ENSMUSG00000114306	0.790872	0.0510224	0.158106
ENSMUSG00000087115	0.7905	0.0498159	0.159684
ENSMUSG00000025607	0.790357	4.69672e-17	0.209643
ENSMUSG00000109575	0.790352	0	0.209648
ENSMUSG00000097862	0.790334	0.0451998	0.164466
ENSMUSG00000027397	0.790275	0	0.209725
ENSMUSG00000112555	0.790179	0.0044761	0.205345
ENSMUSG00000031347	0.789768	0.00749048	0.202742
ENSMUSG00000071141	0.789665	0	0.210335
ENSMUSG00000068917	0.78956	0	0.21044
ENSMUSG00000109539	0.789399	0.00788916	0.202711
ENSMUSG00000021665	0.78939	0	0.21061
ENSMUSG00000069939	0.789375	0.0132076	0.197417
ENSMUSG00000034891	0.789162	0	0.210838
ENSMUSG00000103869	0.788809	0.00864187	0.202549
ENSMUSG00000039860	0.78873	0.0309674	0.180303
ENSMUSG00000031391	0.788595	0.00661047	0.204794
ENSMUSG00000108438	0.788585	0	0.211415
ENSMUSG00000022619	0.788453	0.044068	0.167479
ENSMUSG00000000308	0.788201	0.0252191	0.186579
ENSMUSG00000109460	0.788185	0.0265092	0.185305
ENSMUSG00000109648	0.788074	0.0537119	0.158214
ENSMUSG00000036564	0.787916	0.0403175	0.171767
ENSMUSG00000096947	0.787875	0.0477065	0.164419
ENSMUSG00000111394	0.787692	0	0.212308
ENSMUSG00000033436	0.787609	0.0673681	0.145023
ENSMUSG00000052229	0.787534	0.00803415	0.204432
ENSMUSG00000103209	0.787405	0.0661202	0.146475
ENSMUSG00000096385	0.787367	0	0.212633
ENSMUSG00000064816	0.787359	0.000628516	0.212013
ENSMUSG00000001986	0.78725	0.0207824	0.191967
ENSMUSG00000020321	0.787229	0.0690494	0.143721
ENSMUSG00000031865	0.787206	0	0.212794
ENSMUSG00000109217	0.787176	0.0769997	0.135824
ENSMUSG00000108819	0.787149	0.00600251	0.206848
ENSMUSG00000020340	0.78685	0.00685135	0.206299
ENSMUSG00000043889	0.786741	0	0.213259
ENSMUSG00000031539	0.786536	0	0.213464
ENSMUSG00000037771	0.786515	0	0.213485
ENSMUSG00000110929	0.786483	0.0382253	0.175292
ENSMUSG00000041954	0.786418	0	0.213582
ENSMUSG00000032244	0.786304	0.0276252	0.18607
ENSMUSG00000020661	0.786111	0.0805891	0.1333
ENSMUSG00000087881	0.78611	0.000997691	0.212892
ENSMUSG00000032212	0.78602	0	0.21398
ENSMUSG00000104060	0.785867	0	0.214133
ENSMUSG00000055093	0.785859	0.0565548	0.157586
ENSMUSG00000049422	0.785801	0.0122161	0.201983
ENSMUSG00000111264	0.785748	0	0.214252
ENSMUSG00000032966	0.785717	0	0.214283
ENSMUSG00000026667	0.785696	0.036408	0.177896
ENSMUSG00000017421	0.785635	0	0.214365
ENSMUSG00000105610	0.785555	0.0694141	0.145031
ENSMUSG00000092563	0.785516	0.00172038	0.212764
ENSMUSG00000060680	0.785115	0	0.214885
ENSMUSG00000032607	0.78504	0.0231567	0.191803
ENSMUSG00000103780	0.784963	0.0274296	0.187608
ENSMUSG00000048078	0.784839	0.0821259	0.133035
ENSMUSG00000089544	0.784573	0.0129874	0.202439
ENSMUSG00000081148	0.78456	0.0502657	0.165174
ENSMUSG00000109094	0.784471	0.0322741	0.183255
ENSMUSG00000102594	0.784349	0.0130071	0.202644
ENSMUSG00000083270	0.784269	0	0.215731
ENSMUSG00000102136	0.784241	0	0.215759
ENSMUSG00000084671	0.784215	0.00616349	0.209622
ENSMUSG00000110079	0.783981	0	0.216019
ENSMUSG00000043872	0.783882	0.0305921	0.185526
ENSMUSG00000065336	0.783846	0.0620279	0.154127
ENSMUSG00000042874	0.783682	0	0.216318
ENSMUSG00000100192	0.783648	0.0173725	0.19898
ENSMUSG00000107529	0.783584	0.00507967	0.211336
ENSMUSG00000064901	0.783544	0	0.216456
ENSMUSG00000033430	0.783446	0	0.216554
ENSMUSG00000020358	0.78339	0.0487968	0.167813
ENSMUSG00000109157	0.783281	0	0.216719
ENSMUSG00000020076	0.783271	0	0.216729
ENSMUSG00000089710	0.782967	0.0147898	0.202243
ENSMUSG00000094248	0.782926	0.0209112	0.196163
ENSMUSG00000024743	0.782878	0	0.217122
ENSMUSG00000112287	0.782841	0	0.217159
ENSMUSG00000044030	0.782801	0.0292434	0.187956
ENSMUSG00000105663	0.782772	0.0190234	0.198204
ENSMUSG00000021557	0.782695	0.0572688	0.160036
ENSMUSG00000019087	0.782667	0.0534227	0.16391
ENSMUSG00000104284	0.782491	0.0257961	0.191713
ENSMUSG00000057894	0.782424	0	0.217576
ENSMUSG00000040860	0.782413	0.080589	0.136998
ENSMUSG00000105470	0.782128	0.000836938	0.217035
ENSMUSG00000033576	0.782043	0.0229599	0.194998
ENSMUSG00000056854	0.782029	7.84414e-05	0.217892
ENSMUSG00000023952	0.782013	0	0.217987
ENSMUSG00000033629	0.781981	0.0305242	0.187495
ENSMUSG00000096248	0.781903	0.0462091	0.171888
ENSMUSG00000039542	0.781812	0.0252107	0.192978
ENSMUSG00000029095	0.781808	0.0817175	0.136475
ENSMUSG00000107000	0.781767	0.00665755	0.211575
ENSMUSG00000033730	0.781586	0	0.218414
ENSMUSG00000086583	0.781529	0.0329986	0.185472
ENSMUSG00000066362	0.781421	0	0.218579
ENSMUSG00000047842	0.780984	0	0.219016
ENSMUSG00000111390	0.780544	0.0130237	0.206432
ENSMUSG00000004626	0.780514	0	0.219486
ENSMUSG00000045767	0.780469	0.00627351	0.213257
ENSMUSG00000103214	0.780294	0.00749754	0.212209
ENSMUSG00000030327	0.780248	0.0270825	0.19267
ENSMUSG00000107478	0.780196	0.0353957	0.184408
ENSMUSG00000005034	0.779633	0.0497671	0.1706
ENSMUSG00000114511	0.779614	0.0619639	0.158422
ENSMUSG00000081611	0.779383	0	0.220617
ENSMUSG00000102523	0.779153	0	0.220847
ENSMUSG00000001128	0.778973	0	0.221027
ENSMUSG00000085272	0.778964	0.00323445	0.217802
ENSMUSG00000090625	0.778919	0.01185	0.209231
ENSMUSG00000110411	0.77886	0	0.22114
ENSMUSG00000103992	0.778838	0	0.221162
ENSMUSG00000105433	0.778702	0	0.221298
ENSMUSG00000034341	0.778646	0.0228392	0.198515
ENSMUSG00000031227	0.778636	0.0278205	0.193543
ENSMUSG00000065087	0.778554	0.059588	0.161858
ENSMUSG00000086067	0.778538	0.0585913	0.16287
ENSMUSG00000090077	0.778298	0	0.221702
ENSMUSG00000107802	0.778146	0.0490889	0.172766
ENSMUSG00000031605	0.777951	0.0582435	0.163806
ENSMUSG00000020907	0.777833	0.0764756	0.145691
ENSMUSG00000097414	0.777778	0	0.222222
ENSMUSG00000029331	0.777624	0.0157436	0.206632
ENSMUSG00000022752	0.777457	0.052534	0.170009
ENSMUSG00000111107	0.777179	0	0.222821
ENSMUSG00000036882	0.777169	0.0461181	0.176713
ENSMUSG00000038738	0.777165	0.00404462	0.21879
ENSMUSG00000019210	0.776684	0.0233171	0.199999
ENSMUSG00000094840	0.776629	0.0715027	0.151868
ENSMUSG00000065208	0.776571	0.04639	0.177039
ENSMUSG00000092229	0.776544	0	0.223456
ENSMUSG00000091623	0.77645	0.00549739	0.218053
ENSMUSG00000106934	0.77636	0	0.22364
ENSMUSG00000109387	0.776262	0	0.223738
ENSMUSG00000002949	0.776219	0.0349005	0.18888
ENSMUSG00000093553	0.776209	0.0140633	0.209728
ENSMUSG00000025369	0.776093	0.037647	0.18626
ENSMUSG00000027162	0.776022	0.0477334	0.176244
ENSMUSG00000036162	0.775827	0.0306053	0.193568
ENSMUSG00000018326	0.775408	0.0198231	0.204769
ENSMUSG00000007670	0.775392	0.00297365	0.221634
ENSMUSG00000008153	0.774923	0	0.225077
ENSMUSG00000040907	0.774872	0.00830919	0.216819
ENSMUSG00000049339	0.774825	0.0203051	0.204869
ENSMUSG00000110895	0.774777	0	0.225223
ENSMUSG00000035078	0.774725	0	0.225275
ENSMUSG00000053024	0.774724	0.00207369	0.223203
ENSMUSG00000050141	0.774715	0	0.225285
ENSMUSG00000056812	0.77451	0.0466281	0.178862
ENSMUSG00000099150	0.774457	0.0259008	0.199642
ENSMUSG00000019179	0.774315	0.0215215	0.204163
ENSMUSG00000014602	0.774254	0	0.225746
ENSMUSG00000097820	0.774239	0	0.225761
ENSMUSG00000011877	0.7742	0	0.2258
ENSMUSG00000064966	0.7742	0.00164676	0.224153
ENSMUSG00000107795	0.774128	0	0.225872
ENSMUSG00000095720	0.774126	0.101141	0.124733
ENSMUSG00000095334	0.77386	0.0192095	0.206931
ENSMUSG00000103225	0.773787	0	0.226213
ENSMUSG00000105828	0.773628	0.0308729	0.1955
ENSMUSG00000030007	0.773605	0.0478956	0.1785
ENSMUSG00000111212	0.773513	0	0.226487
ENSMUSG00000084849	0.773426	0	0.226574
ENSMUSG00000024777	0.773409	0.0273225	0.199268
ENSMUSG00000086064	0.773407	0.0205249	0.206068
ENSMUSG00000107947	0.773199	0.0140939	0.212708
ENSMUSG00000108455	0.77318	0	0.22682
ENSMUSG00000111143	0.773171	0.0659961	0.160833
ENSMUSG00000031778	0.773045	0.00473701	0.222218
ENSMUSG00000112303	0.77294	0	0.22706
ENSMUSG00000021127	0.772756	0	0.227244
ENSMUSG00000034781	0.772715	0.0126064	0.214679
ENSMUSG00000020483	0.772672	0	0.227328
ENSMUSG00000032855	0.772298	0.0901482	0.137554
ENSMUSG00000036634	0.772161	0	0.227839
ENSMUSG00000088246	0.772008	0.0555001	0.172492
ENSMUSG00000030678	0.771858	0	0.228142
ENSMUSG00000083421	0.771848	0	0.228152
ENSMUSG00000112093	0.771787	0	0.228213
ENSMUSG00000000686	0.771698	0.0569735	0.171329
ENSMUSG00000109709	0.771663	0.0204566	0.207881
ENSMUSG00000042369	0.771496	0	0.228504
ENSMUSG00000104929	0.771367	0	0.228633
ENSMUSG00000085998	0.771259	0.00177907	0.226962
ENSMUSG00000110159	0.771236	0.0128701	0.215894
ENSMUSG00000114167	0.7712	0.0555687	0.173231
ENSMUSG00000106525	0.771126	0	0.228874
ENSMUSG00000097067	0.771007	0	0.228993
ENSMUSG00000092006	0.770964	0.00134702	0.227689
ENSMUSG00000108006	0.770957	0	0.229043
ENSMUSG00000020680	0.770778	0.018882	0.21034
ENSMUSG00000062591	0.770772	0.0433182	0.18591
ENSMUSG00000018474	0.770762	0.0500756	0.179162
ENSMUSG00000051853	0.770725	0	0.229275
ENSMUSG00000038077	0.770638	0	0.229362
ENSMUSG00000020612	0.770636	0.0869887	0.142375
ENSMUSG00000018040	0.770552	0.0579682	0.17148
ENSMUSG00000109789	0.770517	0	0.229483
ENSMUSG00000006930	0.770273	0.0224492	0.207278
ENSMUSG00000074219	0.770128	0	0.229872
ENSMUSG00000021910	0.770092	0	0.229908
ENSMUSG00000013033	0.76978	0	0.23022
ENSMUSG00000045903	0.769636	0.0234406	0.206923
ENSMUSG00000109162	0.76948	0	0.23052
ENSMUSG00000038486	0.769445	0.0555452	0.17501
ENSMUSG00000104724	0.769394	0	0.230606
ENSMUSG00000067199	0.769312	0.00889218	0.221796
ENSMUSG00000079564	0.769063	0	0.230937
ENSMUSG00000077704	0.768906	0.0118667	0.219227
ENSMUSG00000024429	0.768855	0.00376653	0.227379
ENSMUSG00000022185	0.76885	0.0018961	0.229254
ENSMUSG00000033900	0.76877	0.0117475	0.219483
ENSMUSG00000002997	0.768763	0.00228182	0.228955
ENSMUSG00000061589	0.768726	0.0755535	0.155721
ENSMUSG00000107779	0.768712	0	0.231288
ENSMUSG00000064220	0.768551	0.0781021	0.153347
ENSMUSG00000039041	0.768428	0.0203566	0.211215
ENSMUSG00000092086	0.768316	0.000163096	0.231521
ENSMUSG00000033543	0.76828	0	0.23172
ENSMUSG00000032120	0.768247	0	0.231753
ENSMUSG00000034403	0.76823	0.0662263	0.165543
ENSMUSG00000032011	0.768055	0.0179414	0.214004
ENSMUSG00000043881	0.767877	0.028987	0.203137
ENSMUSG00000085289	0.767869	0	0.232131
ENSMUSG00000035640	0.767805	0	0.232195
ENSMUSG00000107155	0.767659	0.0476985	0.184643
ENSMUSG00000024736	0.76759	0	0.23241
ENSMUSG00000103922	0.767566	0	0.232434
ENSMUSG00000101648	0.767377	0.0119772	0.220645
ENSMUSG00000020894	0.767358	0.0557798	0.176862
ENSMUSG00000095061	0.767268	0.0126196	0.220112
ENSMUSG00000021373	0.767262	0.0838323	0.148906
ENSMUSG00000097596	0.767248	0	0.232752
ENSMUSG00000112905	0.767229	0.0181594	0.214611
ENSMUSG00000101693	0.767206	0.0914049	0.141389
ENSMUSG00000054766	0.767107	0.0584968	0.174396
ENSMUSG00000047747	0.767102	0.0976049	0.135293
ENSMUSG00000022421	0.767073	0.0572246	0.175702
ENSMUSG00000024121	0.767049	0	0.232951
ENSMUSG00000065728	0.767041	0.0495289	0.183431
ENSMUSG00000041329	0.766792	0	0.233208
ENSMUSG00000074113	0.766759	0	0.233241
ENSMUSG00000097769	0.766755	0	0.233245
ENSMUSG00000031950	0.766749	0	0.233251
ENSMUSG00000020524	0.766681	0.0235352	0.209784
ENSMUSG00000004207	0.766285	0.0860867	0.147628
ENSMUSG00000068923	0.766283	0.0245823	0.209135
ENSMUSG00000072647	0.766254	0.0338198	0.199926
ENSMUSG00000070462	0.766169	0.00908025	0.224751
ENSMUSG00000112257	0.765972	0	0.234028
ENSMUSG00000087531	0.765965	0	0.234035
ENSMUSG00000022139	0.765963	0.0506607	0.183376
ENSMUSG00000074385	0.76582	0.0234242	0.210755
ENSMUSG00000033953	0.765807	0.0485497	0.185643
ENSMUSG00000104963	0.765648	0	0.234352
ENSMUSG00000029309	0.765607	0.0669307	0.167462
ENSMUSG00000106663	0.765454	0.0226637	0.211883
ENSMUSG00000109165	0.765291	0.0175432	0.217166
ENSMUSG00000006471	0.765219	0.0213271	0.213454
ENSMUSG00000097976	0.764726	0.0044354	0.230838
ENSMUSG00000032968	0.76471	0.0372271	0.198063
ENSMUSG00000029020	0.764677	0	0.235323
ENSMUSG00000020300	0.764508	0	0.235492
ENSMUSG00000076138	0.764446	0.101197	0.134357
ENSMUSG00000034160	0.764297	0	0.235703
ENSMUSG00000089715	0.764271	0	0.235729
ENSMUSG00000086313	0.764177	0.00268649	0.233136
ENSMUSG00000025170	0.764151	0.00899609	0.226853
ENSMUSG00000041037	0.764146	0.0170011	0.218853
ENSMUSG00000036894	0.76411	0	0.23589
ENSMUSG00000033161	0.763949	0.0518619	0.184189
ENSMUSG00000001847	0.763825	0	0.236175
ENSMUSG00000055531	0.763601	0	0.236399
ENSMUSG00000090516	0.763517	0.0191017	0.217381
ENSMUSG00000109370	0.763395	0.0121055	0.2245
ENSMUSG00000044285	0.76333	0.0595415	0.177129
ENSMUSG00000021577	0.763298	0.0373743	0.199328
ENSMUSG00000046317	0.763269	0.0857427	0.150988
ENSMUSG00000097417	0.76314	0	0.23686
ENSMUSG00000023495	0.763113	0	0.236887
ENSMUSG00000046785	0.762858	0.0665161	0.170626
ENSMUSG00000082938	0.762823	0.00200354	0.235173
ENSMUSG00000109456	0.76261	0.0632135	0.174177
ENSMUSG00000063524	0.762495	0.0662723	0.171232
ENSMUSG00000112395	0.762411	0.00125476	0.236334
ENSMUSG00000036565	0.762334	0.00743454	0.230231
ENSMUSG00000022120	0.761871	0.113888	0.124241
ENSMUSG00000107106	0.761782	0.0187528	0.219465
ENSMUSG00000035203	0.761749	0.0175685	0.220683
ENSMUSG00000058761	0.761732	0.0321377	0.206131
ENSMUSG00000045210	0.761701	0.0337031	0.204596
ENSMUSG00000085059	0.761617	0.0150571	0.223326
ENSMUSG00000036362	0.76143	0.025013	0.213557
ENSMUSG00000102623	0.761395	0	0.238605
ENSMUSG00000102581	0.761267	0	0.238733
ENSMUSG00000108465	0.761197	0	0.238803
ENSMUSG00000096838	0.761067	0.0299552	0.208978
ENSMUSG00000029524	0.760926	0.0329344	0.20614
ENSMUSG00000026825	0.760419	0.00578757	0.233794
ENSMUSG00000030134	0.760342	0.0672163	0.172441
ENSMUSG00000103761	0.760266	0	0.239734
ENSMUSG00000085609	0.76021	0.00250245	0.237288
ENSMUSG00000086216	0.760126	0	0.239874
ENSMUSG00000025220	0.760009	0.00959534	0.230396
ENSMUSG00000075391	0.759899	0.0162924	0.223809
ENSMUSG00000114057	0.759867	0.0162955	0.223838
ENSMUSG00000097899	0.759841	0.0705716	0.169587
ENSMUSG00000038384	0.759685	0.025679	0.214636
ENSMUSG00000080848	0.759649	0	0.240351
ENSMUSG00000006373	0.759517	0.116474	0.12401
ENSMUSG00000025153	0.759464	0.0157039	0.224832
ENSMUSG00000102559	0.759442	0	0.240558
ENSMUSG00000042155	0.759195	0.0109363	0.229868
ENSMUSG00000031840	0.759194	0.059115	0.181691
ENSMUSG00000074030	0.759168	0.0405892	0.200243
ENSMUSG00000031996	0.75904	0.0473024	0.193658
ENSMUSG00000085363	0.758767	0	0.241233
ENSMUSG00000033585	0.758684	0.0950042	0.146311
ENSMUSG00000003378	0.758577	0.0635221	0.177901
ENSMUSG00000097686	0.758489	0.0689459	0.172566
ENSMUSG00000112614	0.758389	0	0.241611
ENSMUSG00000016319	0.75836	0.0187126	0.222928
ENSMUSG00000029056	0.757928	0.0772272	0.164845
ENSMUSG00000109282	0.757928	0.0291294	0.212943
ENSMUSG00000037428	0.757893	0	0.242107
ENSMUSG00000108037	0.75789	0.045041	0.197069
ENSMUSG00000105983	0.757886	0	0.242114
ENSMUSG00000099931	0.757654	0.0797441	0.162602
ENSMUSG00000019235	0.757417	0.0368622	0.205721
ENSMUSG00000027347	0.75741	0.0496655	0.192924
ENSMUSG00000104343	0.757332	0.00409082	0.238577
ENSMUSG00000071659	0.756974	0.0226125	0.220414
ENSMUSG00000111918	0.75696	0	0.24304
ENSMUSG00000049038	0.75689	0	0.24311
ENSMUSG00000100738	0.756763	0.0154334	0.227803
ENSMUSG00000085315	0.756695	0.0420188	0.201286
ENSMUSG00000051537	0.756646	0.0872456	0.156109
ENSMUSG00000097824	0.756646	0.0872456	0.156109
ENSMUSG00000092702	0.756639	0.064647	0.178714
ENSMUSG00000046093	0.756624	0.0830701	0.160306
ENSMUSG00000087367	0.75655	0.0106099	0.23284
ENSMUSG00000032356	0.756434	0.0192202	0.224346
ENSMUSG00000022199	0.7564	0.0651	0.1785
ENSMUSG00000041084	0.756281	0.00461174	0.239108
ENSMUSG00000056486	0.755998	0.00505414	0.238948
ENSMUSG00000024261	0.755956	0.0750096	0.169034
ENSMUSG00000071076	0.755942	0.0264115	0.217646
ENSMUSG00000031229	0.755871	0.0229981	0.22113
ENSMUSG00000109353	0.755797	0	0.244203
ENSMUSG00000072594	0.755727	0	0.244273
ENSMUSG00000034958	0.755677	0	0.244323
ENSMUSG00000083122	0.755593	0	0.244407
ENSMUSG00000108943	0.755484	0.0114745	0.233042
ENSMUSG00000106446	0.755371	0.00453703	0.240092
ENSMUSG00000057177	0.755327	0	0.244673
ENSMUSG00000085371	0.755269	0	0.244731
ENSMUSG00000104017	0.755052	0	0.244948
ENSMUSG00000051285	0.754988	0	0.245012
ENSMUSG00000108414	0.754815	0.0433437	0.201842
ENSMUSG00000032997	0.754805	0.0140155	0.23118
ENSMUSG00000028278	0.754703	0.00306748	0.24223
ENSMUSG00000086675	0.754473	0	0.245527
ENSMUSG00000112601	0.75444	0.0229961	0.222564
ENSMUSG00000106528	0.754236	0	0.245764
ENSMUSG00000025468	0.754226	0.0710695	0.174705
ENSMUSG00000084071	0.754179	0	0.245821
ENSMUSG00000079003	0.754148	0.00906291	0.236789
ENSMUSG00000042105	0.754082	0.123152	0.122766
ENSMUSG00000033763	0.75404	0.0463505	0.199609
ENSMUSG00000026764	0.753911	0	0.246089
ENSMUSG00000090671	0.753909	0	0.246091
ENSMUSG00000103924	0.753802	0	0.246198
ENSMUSG00000068696	0.75369	0	0.24631
ENSMUSG00000004894	0.753403	0	0.246597
ENSMUSG00000105428	0.753296	0.0847799	0.161924
ENSMUSG00000003949	0.753095	0.0781449	0.16876
ENSMUSG00000039485	0.752588	0.0774978	0.169914
ENSMUSG00000067336	0.752584	0	0.247416
ENSMUSG00000022010	0.75246	0	0.24754
ENSMUSG00000084708	0.752276	0.00307088	0.244653
ENSMUSG00000103285	0.752213	0	0.247787
ENSMUSG00000062825	0.752138	0.0624445	0.185418
ENSMUSG00000037096	0.751925	0	0.248075
ENSMUSG00000032503	0.751894	0.0319333	0.216173
ENSMUSG00000023861	0.751813	4.07033e-17	0.248187
ENSMUSG00000007682	0.751752	0	0.248248
ENSMUSG00000040712	0.751538	0	0.248462
ENSMUSG00000028851	0.75149	0	0.24851
ENSMUSG00000001248	0.751336	0.0638642	0.184799
ENSMUSG00000026927	0.751332	0	0.248668
ENSMUSG00000105720	0.751312	0.0331902	0.215498
ENSMUSG00000081824	0.751243	0.016914	0.231843
ENSMUSG00000025151	0.751144	0.0830269	0.16583
ENSMUSG00000047514	0.751128	0.059566	0.189306
ENSMUSG00000058756	0.750983	0.0622281	0.186789
ENSMUSG00000102498	0.750835	0	0.249165
ENSMUSG00000065118	0.750815	0.0312727	0.217912
ENSMUSG00000056579	0.750716	0.0457451	0.203539
ENSMUSG00000021114	0.750578	0.0677943	0.181627
ENSMUSG00000036371	0.750343	0.0747814	0.174875
ENSMUSG00000104936	0.750248	0	0.249752
ENSMUSG00000105733	0.750196	0	0.249804
ENSMUSG00000027406	0.750135	0.0352025	0.214663
ENSMUSG00000093226	0.750116	0.00607981	0.243804
ENSMUSG00000087079	0.750099	0	0.249901
ENSMUSG00000114230	0.750066	0	0.249934
ENSMUSG00000098917	0.749837	0	0.250163
ENSMUSG00000030317	0.749714	0	0.250286
ENSMUSG00000112358	0.74956	0	0.25044
ENSMUSG00000031820	0.749325	0	0.250675
ENSMUSG00000025428	0.749285	0.0711321	0.179583
ENSMUSG00000104030	0.749153	0.00711668	0.24373
ENSMUSG00000104608	0.749119	0.000381432	0.2505
ENSMUSG00000104901	0.749114	0	0.250886
ENSMUSG00000020152	0.748883	0.00637487	0.244742
ENSMUSG00000106375	0.748756	0	0.251244
ENSMUSG00000065414	0.748686	0	0.251314
ENSMUSG00000104771	0.74867	0	0.25133
ENSMUSG00000036095	0.748513	0.0451634	0.206323
ENSMUSG00000094826	0.748381	0.0459281	0.20569
ENSMUSG00000020827	0.748226	0.013891	0.237883
ENSMUSG00000027248	0.748022	0	0.251978
ENSMUSG00000107842	0.748002	0	0.251998
ENSMUSG00000029223	0.747858	0.12912	0.123021
ENSMUSG00000097524	0.747736	0	0.252264
ENSMUSG00000113993	0.747589	0	0.252411
ENSMUSG00000080058	0.747392	0.033603	0.219005
ENSMUSG00000061983	0.747377	0	0.252623
ENSMUSG00000028461	0.746951	0	0.253049
ENSMUSG00000047126	0.746793	0.0505662	0.202641
ENSMUSG00000103889	0.746585	0	0.253415
ENSMUSG00000033863	0.746575	0	0.253425
ENSMUSG00000020889	0.746451	0.00737695	0.246172
ENSMUSG00000001687	0.74635	0	0.25365
ENSMUSG00000030738	0.74628	0.0531313	0.200589
ENSMUSG00000031311	0.746067	0.0649678	0.188965
ENSMUSG00000009995	0.746017	4.65696e-05	0.253936
ENSMUSG00000060227	0.745915	0	0.254085
ENSMUSG00000102240	0.745881	0	0.254119
ENSMUSG00000026701	0.745804	0.0460147	0.208181
ENSMUSG00000062044	0.745734	0.0691882	0.185078
ENSMUSG00000040385	0.745701	0	0.254299
ENSMUSG00000105574	0.745613	0	0.254387
ENSMUSG00000069227	0.745573	0.0656815	0.188746
ENSMUSG00000106404	0.745323	0	0.254677
ENSMUSG00000021816	0.745279	0.0575891	0.197132
ENSMUSG00000039601	0.745147	0.0410782	0.213775
ENSMUSG00000113065	0.745119	0.00587156	0.24901
ENSMUSG00000114094	0.745056	0.0855644	0.16938
ENSMUSG00000039830	0.745053	0	0.254947
ENSMUSG00000094910	0.744772	0.0191638	0.236064
ENSMUSG00000096045	0.744756	0	0.255244
ENSMUSG00000103482	0.744617	0.00888707	0.246496
ENSMUSG00000108718	0.744535	0	0.255465
ENSMUSG00000096992	0.744386	0	0.255614
ENSMUSG00000036748	0.744331	0	0.255669
ENSMUSG00000037434	0.744235	0.0354625	0.220303
ENSMUSG00000108702	0.744189	0	0.255811
ENSMUSG00000025651	0.744134	0	0.255866
ENSMUSG00000091390	0.744096	0	0.255904
ENSMUSG00000096996	0.744034	0.0339574	0.222009
ENSMUSG00000055254	0.743875	0.0768467	0.179278
ENSMUSG00000087968	0.743695	0	0.256305
ENSMUSG00000028478	0.74366	0.0292978	0.227042
ENSMUSG00000024163	0.743654	0.0103658	0.245981
ENSMUSG00000102673	0.743568	0.0351533	0.221279
ENSMUSG00000019505	0.743528	0.0849289	0.171543
ENSMUSG00000023960	0.743508	0.0366616	0.21983
ENSMUSG00000082159	0.743471	0.0578259	0.198703
ENSMUSG00000037049	0.743436	0.0648742	0.19169
ENSMUSG00000072825	0.743289	0	0.256711
ENSMUSG00000027522	0.743143	0.00918525	0.247672
ENSMUSG00000086964	0.742978	0	0.257022
ENSMUSG00000018411	0.742813	0.0474085	0.209778
ENSMUSG00000018548	0.742795	0.0419544	0.21525
ENSMUSG00000104126	0.74273	0	0.25727
ENSMUSG00000026103	0.742558	0.0244675	0.232974
ENSMUSG00000025422	0.742545	0	0.257455
ENSMUSG00000096054	0.74251	0.0533526	0.204138
ENSMUSG00000039218	0.742431	0.00827089	0.249298
ENSMUSG00000075590	0.742199	0	0.257801
ENSMUSG00000003363	0.742143	0	0.257857
ENSMUSG00000102664	0.741987	0.0178569	0.240156
ENSMUSG00000092805	0.741942	0.0363215	0.221737
ENSMUSG00000103937	0.741833	0	0.258167
ENSMUSG00000067870	0.741821	0	0.258179
ENSMUSG00000021775	0.741717	0	0.258283
ENSMUSG00000028756	0.741614	0.0419237	0.216462
ENSMUSG00000062933	0.741538	0.113164	0.145298
ENSMUSG00000112655	0.741526	0	0.258474
ENSMUSG00000046691	0.741463	0.00277652	0.25576
ENSMUSG00000107312	0.741406	0.00157869	0.257016
ENSMUSG00000037316	0.74135	0	0.25865
ENSMUSG00000067194	0.741344	0.0898741	0.168782
ENSMUSG00000105748	0.741295	0.0132048	0.2455
ENSMUSG00000106211	0.741248	0	0.258752
ENSMUSG00000029430	0.741078	0.0804821	0.17844
ENSMUSG00000045427	0.741006	0.0451164	0.213877
ENSMUSG00000081424	0.74074	0.00101155	0.258249
ENSMUSG00000030795	0.740684	0	0.259316
ENSMUSG00000036533	0.740423	0.13368	0.125897
ENSMUSG00000003435	0.740263	0	0.259737
ENSMUSG00000032328	0.740118	0.0929329	0.166949
ENSMUSG00000097763	0.740118	0.0190613	0.240821
ENSMUSG00000053510	0.7401	0.00165423	0.258246
ENSMUSG00000021701	0.740075	0.0216712	0.238254
ENSMUSG00000092599	0.740027	0.130922	0.129051
ENSMUSG00000096160	0.740017	0.00896482	0.251018
ENSMUSG00000024764	0.7399	0.0558109	0.204289
ENSMUSG00000097274	0.739887	0.0752069	0.184906
ENSMUSG00000026360	0.739737	3.83075e-05	0.260225
ENSMUSG00000054162	0.739736	0.0187178	0.241546
ENSMUSG00000005442	0.739695	0.00126802	0.259037
ENSMUSG00000105771	0.739446	0	0.260554
ENSMUSG00000087985	0.739312	0.0378081	0.22288
ENSMUSG00000026620	0.739307	0.105232	0.155461
ENSMUSG00000073680	0.73921	0.00742653	0.253364
ENSMUSG00000096231	0.739149	0.0219178	0.238933
ENSMUSG00000031833	0.739135	0.0627619	0.198103
ENSMUSG00000107418	0.739121	0.0187126	0.242167
ENSMUSG00000029878	0.738966	0.0969446	0.164089
ENSMUSG00000069237	0.738945	0.0163969	0.244658
ENSMUSG00000049470	0.738932	0.0517193	0.209348
ENSMUSG00000112955	0.738868	0	0.261132
ENSMUSG00000110711	0.738822	0	0.261178
ENSMUSG00000031224	0.738783	0	0.261217
ENSMUSG00000022016	0.738697	0.0839884	0.177314
ENSMUSG00000105773	0.738616	0	0.261384
ENSMUSG00000032788	0.738559	0.0214699	0.239971
ENSMUSG00000054871	0.738539	0.0630885	0.198372
ENSMUSG00000027223	0.73847	0	0.26153
ENSMUSG00000025757	0.738087	0.0731858	0.188727
ENSMUSG00000109625	0.737805	0.000813147	0.261382
ENSMUSG00000044916	0.737755	0.0136707	0.248575
ENSMUSG00000081517	0.737709	0	0.262291
ENSMUSG00000057506	0.737697	0	0.262303
ENSMUSG00000072844	0.737462	0	0.262538
ENSMUSG00000078377	0.737233	0.00428133	0.258486
ENSMUSG00000043909	0.737178	0.0348203	0.228001
ENSMUSG00000086291	0.737034	0.00146439	0.261501
ENSMUSG00000029559	0.736893	0.0814957	0.181611
ENSMUSG00000015176	0.736885	0.0237403	0.239375
ENSMUSG00000025867	0.736831	0.0600272	0.203142
ENSMUSG00000107116	0.736772	0	0.263228
ENSMUSG00000037364	0.736661	0.0261524	0.237187
ENSMUSG00000034243	0.736653	0.0288577	0.234489
ENSMUSG00000017740	0.73654	0	0.26346
ENSMUSG00000113250	0.736493	0.0215223	0.241985
ENSMUSG00000027797	0.736436	0	0.263564
ENSMUSG00000109178	0.73642	0	0.26358
ENSMUSG00000087431	0.736053	0.0456311	0.218316
ENSMUSG00000087111	0.735888	0.0318302	0.232282
ENSMUSG00000098973	0.735733	0	0.264267
ENSMUSG00000027680	0.735416	0.0416335	0.222951
ENSMUSG00000032294	0.735336	0.064924	0.19974
ENSMUSG00000077714	0.735311	0	0.264689
ENSMUSG00000086638	0.735192	0.0342573	0.230551
ENSMUSG00000055763	0.735164	0	0.264836
ENSMUSG00000026201	0.734772	0	0.265228
ENSMUSG00000006818	0.734554	0.0248738	0.240572
ENSMUSG00000001946	0.734552	0.0650152	0.200433
ENSMUSG00000081272	0.73432	0	0.26568
ENSMUSG00000032936	0.734264	0.00955677	0.256179
ENSMUSG00000113656	0.734231	0	0.265769
ENSMUSG00000030815	0.734084	0.12532	0.140595
ENSMUSG00000100799	0.73407	0.0475726	0.218357
ENSMUSG00000092035	0.734058	0	0.265942
ENSMUSG00000079138	0.733975	0	0.266025
ENSMUSG00000094344	0.733931	0.000352397	0.265717
ENSMUSG00000020135	0.733929	0.0327207	0.233351
ENSMUSG00000104672	0.733896	0	0.266104
ENSMUSG00000024530	0.733875	0.00977607	0.256349
ENSMUSG00000062319	0.733795	0	0.266205
ENSMUSG00000021750	0.733769	0	0.266231
ENSMUSG00000030161	0.733676	0.119347	0.146977
ENSMUSG00000065649	0.73367	0	0.26633
ENSMUSG00000096980	0.733636	0.0549873	0.211377
ENSMUSG00000021061	0.733528	0.0331999	0.233272
ENSMUSG00000053470	0.733514	0.0828077	0.183678
ENSMUSG00000082274	0.733486	0.0105602	0.255954
ENSMUSG00000051008	0.733434	0.064259	0.202307
ENSMUSG00000097707	0.733318	0	0.266682
ENSMUSG00000016349	0.733313	0.0437469	0.22294
ENSMUSG00000061718	0.733268	0.0216049	0.245127
ENSMUSG00000004961	0.733241	0.0772665	0.189493
ENSMUSG00000091216	0.733061	0.017962	0.248977
ENSMUSG00000086290	0.732987	0.00911507	0.257898
ENSMUSG00000050751	0.732977	0.0854297	0.181593
ENSMUSG00000085767	0.732726	0.0112992	0.255975
ENSMUSG00000030806	0.732722	0	0.267278
ENSMUSG00000047213	0.73266	0	0.26734
ENSMUSG00000047036	0.732605	0	0.267395
ENSMUSG00000105942	0.732031	0.0424019	0.225567
ENSMUSG00000105902	0.731982	0.0666705	0.201347
ENSMUSG00000102151	0.73198	0	0.26802
ENSMUSG00000113954	0.731842	0.0190101	0.249148
ENSMUSG00000111227	0.731591	0	0.268409
ENSMUSG00000108348	0.731557	0.0710982	0.197345
ENSMUSG00000030062	0.731557	0.0994827	0.168961
ENSMUSG00000024853	0.731229	0.057123	0.211648
ENSMUSG00000087563	0.731193	0.0098008	0.259006
ENSMUSG00000026202	0.731018	0.091473	0.177509
ENSMUSG00000105530	0.73101	0.0668233	0.202167
ENSMUSG00000062070	0.730919	0.0484021	0.220678
ENSMUSG00000085623	0.73081	0.00972667	0.259464
ENSMUSG00000108741	0.730712	0	0.269288
ENSMUSG00000037972	0.730391	0	0.269609
ENSMUSG00000074102	0.730369	0.0306613	0.23897
ENSMUSG00000022892	0.730099	0.0649943	0.204907
ENSMUSG00000085425	0.72992	0.00285431	0.267226
ENSMUSG00000104272	0.729864	0.00434694	0.265789
ENSMUSG00000093929	0.729859	0.0555626	0.214578
ENSMUSG00000054364	0.729795	0.0680365	0.202169
ENSMUSG00000091997	0.729794	0	0.270206
ENSMUSG00000102844	0.729596	0.0994721	0.170932
ENSMUSG00000015090	0.72953	0	0.27047
ENSMUSG00000036309	0.729424	0.0803221	0.190254
ENSMUSG00000104796	0.729112	0.122607	0.148281
ENSMUSG00000032580	0.729055	0	0.270945
ENSMUSG00000024370	0.729013	0.0186539	0.252333
ENSMUSG00000106847	0.728999	0.0243689	0.246632
ENSMUSG00000024767	0.72899	0.0504447	0.220565
ENSMUSG00000051695	0.728916	0.0049641	0.266119
ENSMUSG00000031066	0.72881	0.083704	0.187486
ENSMUSG00000106049	0.728702	0	0.271298
ENSMUSG00000104651	0.728646	0	0.271354
ENSMUSG00000045973	0.728608	0	0.271392
ENSMUSG00000006651	0.728595	0.0664409	0.204965
ENSMUSG00000105803	0.728579	0	0.271421
ENSMUSG00000112015	0.728574	0.0251837	0.246243
ENSMUSG00000083375	0.728307	2.32326e-16	0.271693
ENSMUSG00000101301	0.728137	0.0287983	0.243064
ENSMUSG00000028759	0.728062	0.0364387	0.235499
ENSMUSG00000113698	0.727989	0	0.272011
ENSMUSG00000034902	0.727905	0	0.272095
ENSMUSG00000085638	0.727886	0.0152574	0.256857
ENSMUSG00000071658	0.727878	0.125892	0.14623
ENSMUSG00000055862	0.727801	0	0.272199
ENSMUSG00000062380	0.727733	0.0720203	0.200246
ENSMUSG00000003581	0.727589	0	0.272411
ENSMUSG00000092850	0.727574	0	0.272426
ENSMUSG00000110389	0.727547	0.0265482	0.245905
ENSMUSG00000102747	0.727545	0.00990512	0.26255
ENSMUSG00000068373	0.727538	0.088346	0.184116
ENSMUSG00000065944	0.72731	0.0410848	0.231605
ENSMUSG00000051451	0.727298	0	0.272702
ENSMUSG00000009394	0.727212	0.0063438	0.266444
ENSMUSG00000025738	0.72716	0.014285	0.258555
ENSMUSG00000105804	0.727157	0.0443789	0.228464
ENSMUSG00000111336	0.727079	0.00515904	0.267762
ENSMUSG00000031532	0.726967	0.0747705	0.198262
ENSMUSG00000052565	0.726832	0	0.273168
ENSMUSG00000085944	0.726757	0.01031	0.262933
ENSMUSG00000046229	0.726737	0.00863341	0.264629
ENSMUSG00000070934	0.726636	0.0217907	0.251573
ENSMUSG00000033940	0.726538	0	0.273462
ENSMUSG00000018398	0.726376	0.101501	0.172123
ENSMUSG00000097854	0.726333	0	0.273667
ENSMUSG00000027438	0.726304	0.174022	0.099674
ENSMUSG00000064994	0.726094	0.00157573	0.27233
ENSMUSG00000031633	0.725958	0.0735584	0.200483
ENSMUSG00000051851	0.72591	0	0.27409
ENSMUSG00000039278	0.725851	0.074518	0.199631
ENSMUSG00000032482	0.725641	0.0853733	0.188986
ENSMUSG00000113136	0.725633	0	0.274367
ENSMUSG00000031834	0.725623	0.0140162	0.260361
ENSMUSG00000049804	0.725522	0.00875463	0.265723
ENSMUSG00000088651	0.72552	0.0422449	0.232235
ENSMUSG00000096361	0.725501	0	0.274499
ENSMUSG00000036712	0.72549	1.31998e-06	0.274508
ENSMUSG00000024944	0.725463	0	0.274537
ENSMUSG00000032802	0.725402	0	0.274598
ENSMUSG00000027423	0.725377	0	0.274623
ENSMUSG00000043388	0.725371	0.0319595	0.242669
ENSMUSG00000100701	0.725227	0.0133727	0.2614
ENSMUSG00000108219	0.725169	0	0.274831
ENSMUSG00000061911	0.725115	0.0603882	0.214497
ENSMUSG00000091021	0.725055	0	0.274945
ENSMUSG00000030357	0.725034	0.107031	0.167935
ENSMUSG00000026797	0.725015	0	0.274985
ENSMUSG00000104696	0.725011	0	0.274989
ENSMUSG00000073888	0.724808	0	0.275192
ENSMUSG00000085279	0.724681	0.0134194	0.261899
ENSMUSG00000033615	0.724565	1.28309e-16	0.275435
ENSMUSG00000021057	0.724203	0.0731471	0.20265
ENSMUSG00000007656	0.724196	0.0164065	0.259397
ENSMUSG00000049482	0.723944	0.0660166	0.21004
ENSMUSG00000109150	0.723874	0	0.276126
ENSMUSG00000070304	0.723787	0.0424093	0.233804
ENSMUSG00000030695	0.723781	0.0729035	0.203315
ENSMUSG00000087202	0.72371	0.0114008	0.264889
ENSMUSG00000064453	0.723705	0.0544982	0.221797
ENSMUSG00000065778	0.723694	0	0.276306
ENSMUSG00000106580	0.723641	0.0194928	0.256866
ENSMUSG00000109359	0.723442	0	0.276558
ENSMUSG00000103552	0.723085	0	0.276915
ENSMUSG00000002981	0.72297	0.0249581	0.252072
ENSMUSG00000027254	0.722827	0.0298274	0.247346
ENSMUSG00000106229	0.722733	0.0122237	0.265044
ENSMUSG00000102868	0.722617	0.041356	0.236027
ENSMUSG00000105878	0.722446	0.0954828	0.182071
ENSMUSG00000027953	0.72243	0	0.27757
ENSMUSG00000063358	0.722271	0.00716476	0.270564
ENSMUSG00000096677	0.72224	0.0117767	0.265984
ENSMUSG00000102969	0.722191	0	0.277809
ENSMUSG00000061032	0.722161	0.0543717	0.223467
ENSMUSG00000084319	0.722107	0.00249891	0.275394
ENSMUSG00000086894	0.721913	0	0.278087
ENSMUSG00000035478	0.721797	0.00642686	0.271776
ENSMUSG00000103596	0.72179	0	0.27821
ENSMUSG00000038984	0.721769	0.0488077	0.229423
ENSMUSG00000026434	0.72158	0.07212	0.2063
ENSMUSG00000032181	0.72158	0.068464	0.209957
ENSMUSG00000051844	0.721236	0.0422281	0.236536
ENSMUSG00000000056	0.721211	0.00656695	0.272222
ENSMUSG00000098974	0.721036	0	0.278964
ENSMUSG00000101840	0.72096	0.000237531	0.278803
ENSMUSG00000101126	0.720843	0	0.279157
ENSMUSG00000033006	0.720838	0	0.279162
ENSMUSG00000077879	0.720792	0	0.279208
ENSMUSG00000026123	0.720566	0	0.279434
ENSMUSG00000046058	0.720531	0.110115	0.169354
ENSMUSG00000104911	0.720517	0.118996	0.160487
ENSMUSG00000073073	0.72035	0	0.27965
ENSMUSG00000108291	0.720321	0.019505	0.260174
ENSMUSG00000082277	0.719913	0.0408835	0.239203
ENSMUSG00000009575	0.719888	0.00331637	0.276795
ENSMUSG00000080790	0.719822	0.0141175	0.266061
ENSMUSG00000023018	0.719803	0	0.280197
ENSMUSG00000027936	0.719796	0.0269611	0.253242
ENSMUSG00000031711	0.719796	0.0157129	0.264491
ENSMUSG00000032253	0.719597	0	0.280403
ENSMUSG00000058672	0.719589	0.130857	0.149555
ENSMUSG00000114503	0.719431	0	0.280569
ENSMUSG00000022456	0.719213	0.0852956	0.195491
ENSMUSG00000024268	0.719167	0.0896355	0.191197
ENSMUSG00000038976	0.719098	0.0157986	0.265104
ENSMUSG00000098783	0.719057	0	0.280943
ENSMUSG00000104077	0.718978	0	0.281022
ENSMUSG00000014791	0.718951	0	0.281049
ENSMUSG00000022841	0.71887	0.0580001	0.22313
ENSMUSG00000031428	0.718831	0.0985181	0.182651
ENSMUSG00000079523	0.71883	0.0883863	0.192783
ENSMUSG00000064949	0.718642	0	0.281358
ENSMUSG00000105791	0.718595	0	0.281405
ENSMUSG00000107596	0.718512	0	0.281488
ENSMUSG00000107362	0.718394	0	0.281606
ENSMUSG00000042712	0.718364	0.106631	0.175005
ENSMUSG00000025364	0.718332	0.0195033	0.262165
ENSMUSG00000088185	0.718237	0.100334	0.181429
ENSMUSG00000106988	0.718059	0	0.281941
ENSMUSG00000038886	0.71803	0	0.28197
ENSMUSG00000103147	0.717985	0.0643904	0.217625
ENSMUSG00000107515	0.717936	0	0.282064
ENSMUSG00000106691	0.717808	0	0.282192
ENSMUSG00000024411	0.717686	0	0.282314
ENSMUSG00000086976	0.717545	0	0.282455
ENSMUSG00000029106	0.717418	0	0.282582
ENSMUSG00000068039	0.717405	0.101639	0.180956
ENSMUSG00000022621	0.717337	0	0.282663
ENSMUSG00000062647	0.717268	0.0840228	0.19871
ENSMUSG00000027782	0.717113	0.00713283	0.275754
ENSMUSG00000022054	0.717089	0.114968	0.167943
ENSMUSG00000024462	0.717062	0.0372847	0.245653
ENSMUSG00000042763	0.716846	0	0.283154
ENSMUSG00000015092	0.716841	0.0833448	0.199814
ENSMUSG00000108146	0.716841	0	0.283159
ENSMUSG00000024248	0.71684	0.0401215	0.243039
ENSMUSG00000105709	0.716716	0	0.283284
ENSMUSG00000092837	0.716635	0.0387206	0.244645
ENSMUSG00000015837	0.716516	0.0911438	0.19234
ENSMUSG00000092972	0.716476	0	0.283524
ENSMUSG00000104997	0.716379	0.0152793	0.268342
ENSMUSG00000108372	0.715625	0.0247078	0.259667
ENSMUSG00000065537	0.715451	0	0.284549
ENSMUSG00000107197	0.715335	0	0.284665
ENSMUSG00000108643	0.715302	0.0109545	0.273743
ENSMUSG00000025404	0.715301	0.074876	0.209823
ENSMUSG00000027091	0.715216	0.0538701	0.230914
ENSMUSG00000096431	0.715112	0.0584328	0.226455
ENSMUSG00000031294	0.715021	0.0243933	0.260586
ENSMUSG00000041020	0.714942	0.104177	0.180881
ENSMUSG00000036181	0.714811	0.019126	0.266063
ENSMUSG00000083274	0.714519	0	0.285481
ENSMUSG00000018451	0.714447	0.100541	0.185011
ENSMUSG00000107499	0.714423	0.00503677	0.28054
ENSMUSG00000001175	0.714371	0.0776442	0.207985
ENSMUSG00000058740	0.714281	0.0837829	0.201936
ENSMUSG00000077391	0.714247	0.00871695	0.277036
ENSMUSG00000108522	0.71419	0	0.28581
ENSMUSG00000110084	0.714033	0	0.285967
ENSMUSG00000078676	0.713886	0	0.286114
ENSMUSG00000097857	0.713784	0	0.286216
ENSMUSG00000027660	0.713572	0	0.286428
ENSMUSG00000067924	0.713379	0.0255249	0.261096
ENSMUSG00000029464	0.713327	0	0.286673
ENSMUSG00000040459	0.71326	0	0.28674
ENSMUSG00000032803	0.712978	0.006627	0.280395
ENSMUSG00000075576	0.712923	0.0331414	0.253936
ENSMUSG00000086796	0.71289	0.00223244	0.284878
ENSMUSG00000104100	0.712852	0	0.287148
ENSMUSG00000004110	0.712852	0.102277	0.184871
ENSMUSG00000024442	0.712813	0.0268899	0.260297
ENSMUSG00000093629	0.712735	0	0.287265
ENSMUSG00000007989	0.712701	0	0.287299
ENSMUSG00000106943	0.712562	0.0707798	0.216658
ENSMUSG00000026576	0.712403	0.0787461	0.208851
ENSMUSG00000073755	0.712335	0.0622287	0.225436
ENSMUSG00000097520	0.712141	0.0165812	0.271278
ENSMUSG00000026864	0.712136	0.0890168	0.198847
ENSMUSG00000106045	0.711938	0	0.288062
ENSMUSG00000103443	0.711934	0	0.288066
ENSMUSG00000028797	0.711905	0.00551469	0.28258
ENSMUSG00000024588	0.711899	0	0.288101
ENSMUSG00000023456	0.711609	0.0619702	0.226421
ENSMUSG00000031007	0.711573	0.0778174	0.21061
ENSMUSG00000093904	0.711486	0.0890361	0.199478
ENSMUSG00000092549	0.71145	0.034652	0.253898
ENSMUSG00000062785	0.711354	0	0.288646
ENSMUSG00000110077	0.711185	0	0.288815
ENSMUSG00000053656	0.711109	0.049698	0.239193
ENSMUSG00000107458	0.71107	0	0.28893
ENSMUSG00000087819	0.711046	0	0.288954
ENSMUSG00000072612	0.71095	0	0.28905
ENSMUSG00000080772	0.710779	0.0115748	0.277646
ENSMUSG00000020530	0.710585	0	0.289415
ENSMUSG00000058966	0.710526	0.0315555	0.257919
ENSMUSG00000027184	0.710374	0.0151291	0.274497
ENSMUSG00000035530	0.710282	0.0552603	0.234458
ENSMUSG00000104753	0.71026	0.0208824	0.268857
ENSMUSG00000087885	0.710089	0	0.289911
ENSMUSG00000106579	0.70993	0	0.29007
ENSMUSG00000101823	0.709891	0.000422834	0.289687
ENSMUSG00000109864	0.70982	0	0.29018
ENSMUSG00000023236	0.709696	0.00496164	0.285343
ENSMUSG00000030246	0.709537	0.0591838	0.23128
ENSMUSG00000093559	0.709486	0.0421711	0.248343
ENSMUSG00000071657	0.709376	0.062457	0.228167
ENSMUSG00000096736	0.709307	0	0.290693
ENSMUSG00000100768	0.70925	0	0.29075
ENSMUSG00000068396	0.709222	0	0.290778
ENSMUSG00000087935	0.709182	0	0.290818
ENSMUSG00000087263	0.709172	0.0131185	0.277709
ENSMUSG00000030942	0.70916	0.0818447	0.208996
ENSMUSG00000028005	0.709143	0.0340297	0.256827
ENSMUSG00000085838	0.709104	0.0604094	0.230486
ENSMUSG00000106354	0.708857	0.0239754	0.267168
ENSMUSG00000049086	0.708673	0.000925206	0.290402
ENSMUSG00000102625	0.708642	0	0.291358
ENSMUSG00000065687	0.708534	0.0498744	0.241592
ENSMUSG00000043463	0.708443	0.0496982	0.241859
ENSMUSG00000104925	0.708435	0	0.291565
ENSMUSG00000026944	0.708141	0	0.291859
ENSMUSG00000046062	0.708068	0.0294517	0.262481
ENSMUSG00000026830	0.708026	0	0.291974
ENSMUSG00000049932	0.708011	0	0.291989
ENSMUSG00000033004	0.707871	0	0.292129
ENSMUSG00000092492	0.707707	0	0.292293
ENSMUSG00000112947	0.70762	0.000517121	0.291862
ENSMUSG00000050321	0.707587	0	0.292413
ENSMUSG00000108158	0.707499	0	0.292501
ENSMUSG00000103364	0.707381	0	0.292619
ENSMUSG00000027350	0.707321	0.0874848	0.205194
ENSMUSG00000001525	0.70726	0.0722101	0.22053
ENSMUSG00000041645	0.707248	0.0634046	0.229347
ENSMUSG00000097433	0.707106	0.0632675	0.229627
ENSMUSG00000028622	0.707002	0.0346522	0.258345
ENSMUSG00000109485	0.706981	0.0882691	0.20475
ENSMUSG00000046699	0.706949	0	0.293051
ENSMUSG00000029580	0.706944	0.0583863	0.23467
ENSMUSG00000034994	0.706925	0.0842946	0.20878
ENSMUSG00000109894	0.706911	0	0.293089
ENSMUSG00000018858	0.706389	0	0.293611
ENSMUSG00000097971	0.706352	0.00485708	0.288791
ENSMUSG00000095349	0.706344	0.0306229	0.263033
ENSMUSG00000078984	0.70629	0.0276098	0.2661
ENSMUSG00000111158	0.706163	5.42639e-05	0.293783
ENSMUSG00000026933	0.705992	0.127323	0.166685
ENSMUSG00000078851	0.705953	0.0579267	0.23612
ENSMUSG00000029836	0.705951	0.0581919	0.235857
ENSMUSG00000104802	0.705676	0.00153057	0.292794
ENSMUSG00000075968	0.705663	0	0.294337
ENSMUSG00000005683	0.705633	0.0491207	0.245247
ENSMUSG00000020886	0.705629	0.00234335	0.292028
ENSMUSG00000028785	0.705244	0	0.294756
ENSMUSG00000028410	0.705057	0.0828529	0.212091
ENSMUSG00000090125	0.704993	0.0727907	0.222217
ENSMUSG00000024953	0.704838	0	0.295162
ENSMUSG00000046480	0.704813	0.0117347	0.283453
ENSMUSG00000104169	0.704728	0.00309358	0.292179
ENSMUSG00000026385	0.704424	0.000202191	0.295374
ENSMUSG00000041453	0.704316	0.143672	0.152013
ENSMUSG00000078151	0.704164	0.0438771	0.251959
ENSMUSG00000022982	0.703963	0.053397	0.24264
ENSMUSG00000089651	0.703957	0.0231943	0.272849
ENSMUSG00000003316	0.703516	0	0.296484
ENSMUSG00000083874	0.703493	0.0325493	0.263958
ENSMUSG00000033862	0.703444	0	0.296556
ENSMUSG00000106384	0.703441	0.0212442	0.275314
ENSMUSG00000111056	0.703365	0	0.296635
ENSMUSG00000047509	0.703267	0	0.296733
ENSMUSG00000001270	0.703182	0.0110315	0.285786
ENSMUSG00000050299	0.703082	0.035875	0.261043
ENSMUSG00000045092	0.703065	0	0.296935
ENSMUSG00000105974	0.702957	0.0146576	0.282386
ENSMUSG00000079224	0.702917	0	0.297083
ENSMUSG00000108826	0.70283	0	0.29717
ENSMUSG00000094389	0.702757	0.0465697	0.250673
ENSMUSG00000029775	0.702712	0.104657	0.192631
ENSMUSG00000029390	0.702649	0.0392378	0.258113
ENSMUSG00000114437	0.70261	0.0667364	0.230654
ENSMUSG00000000861	0.70255	0.0903374	0.207112
ENSMUSG00000027222	0.702549	0.0743015	0.223149
ENSMUSG00000110669	0.702539	0.0485923	0.248869
ENSMUSG00000079429	0.702526	0.045186	0.252288
ENSMUSG00000064853	0.702415	0	0.297585
ENSMUSG00000107062	0.702374	0	0.297626
ENSMUSG00000045534	0.7023	0	0.2977
ENSMUSG00000024335	0.702291	0.0171953	0.280513
ENSMUSG00000083878	0.70225	0	0.29775
ENSMUSG00000028034	0.702238	0	0.297762
ENSMUSG00000004897	0.702211	0.0658345	0.231955
ENSMUSG00000082870	0.702199	0	0.297801
ENSMUSG00000104851	0.701751	0	0.298249
ENSMUSG00000092730	0.701664	0.063513	0.234823
ENSMUSG00000102377	0.701621	0.0273735	0.271006
ENSMUSG00000100302	0.701579	0.0234947	0.274926
ENSMUSG00000015656	0.7015	0.109174	0.189325
ENSMUSG00000084244	0.701252	0	0.298748
ENSMUSG00000056201	0.701221	0.0544272	0.244352
ENSMUSG00000065013	0.700883	0	0.299117
ENSMUSG00000106385	0.700752	0.0268294	0.272419
ENSMUSG00000082879	0.700699	0.0255092	0.273792
ENSMUSG00000111794	0.700583	0.0597584	0.239659
ENSMUSG00000050711	0.700518	0.115707	0.183775
ENSMUSG00000021986	0.700436	0	0.299564
ENSMUSG00000022629	0.700378	0.0356726	0.26395
ENSMUSG00000011751	0.700362	0.107612	0.192026
ENSMUSG00000093076	0.700337	0.0527382	0.246925
ENSMUSG00000056429	0.70025	0.0958101	0.203939
ENSMUSG00000098155	0.700249	0	0.299751
ENSMUSG00000097675	0.700177	0.0846393	0.215184
ENSMUSG00000058624	0.700117	0.0596478	0.240235
ENSMUSG00000029571	0.700112	0.0772345	0.222653
ENSMUSG00000106448	0.699811	0	0.300189
ENSMUSG00000035486	0.699802	0	0.300198
ENSMUSG00000034949	0.699722	0.0667203	0.233558
ENSMUSG00000087006	0.699605	0	0.300395
ENSMUSG00000102550	0.699542	0.0977897	0.202668
ENSMUSG00000096934	0.699449	0.0788937	0.221658
ENSMUSG00000022228	0.6994	0	0.3006
ENSMUSG00000105598	0.699346	0.0492623	0.251392
ENSMUSG00000036990	0.699309	0	0.300691
ENSMUSG00000087632	0.699257	0.0448446	0.255898
ENSMUSG00000021413	0.699149	0.0447083	0.256142
ENSMUSG00000016262	0.698957	0.125464	0.175579
ENSMUSG00000053395	0.698626	0.050002	0.251372
ENSMUSG00000108008	0.698548	0	0.301452
ENSMUSG00000025582	0.698532	0.0779559	0.223512
ENSMUSG00000108057	0.698523	0	0.301477
ENSMUSG00000029472	0.698505	0	0.301495
ENSMUSG00000037126	0.698326	0	0.301674
ENSMUSG00000106749	0.698307	0.00809715	0.293596
ENSMUSG00000108088	0.698088	0.026073	0.275839
ENSMUSG00000089336	0.698044	0.0531822	0.248774
ENSMUSG00000113708	0.698012	0.0147925	0.287195
ENSMUSG00000037166	0.697986	0	0.302014
ENSMUSG00000052459	0.697888	0.0648944	0.237217
ENSMUSG00000029713	0.697879	0	0.302121
ENSMUSG00000063480	0.697791	0.044575	0.257634
ENSMUSG00000102357	0.697737	0	0.302263
ENSMUSG00000103975	0.697546	0	0.302454
ENSMUSG00000032009	0.697211	0.029473	0.273316
ENSMUSG00000019877	0.697169	0.112784	0.190046
ENSMUSG00000106499	0.697161	0	0.302839
ENSMUSG00000089744	0.69714	0.0369959	0.265864
ENSMUSG00000053536	0.69709	0.128114	0.174796
ENSMUSG00000076432	0.696983	0.0913263	0.211691
ENSMUSG00000077394	0.696942	0.00832354	0.294734
ENSMUSG00000110827	0.696866	0	0.303134
ENSMUSG00000106408	0.696796	0.041537	0.261667
ENSMUSG00000108089	0.696759	0.0318568	0.271384
ENSMUSG00000032199	0.696756	0.0986661	0.204578
ENSMUSG00000036026	0.696711	0.078462	0.224827
ENSMUSG00000051062	0.696506	0.0130621	0.290432
ENSMUSG00000065637	0.6965	0	0.3035
ENSMUSG00000085088	0.696359	0	0.303641
ENSMUSG00000083306	0.696343	0.00794494	0.295712
ENSMUSG00000104034	0.696089	0.0115561	0.292355
ENSMUSG00000022285	0.69594	0.0848567	0.219203
ENSMUSG00000049047	0.695888	0.09274	0.211372
ENSMUSG00000024083	0.695875	0.055291	0.248834
ENSMUSG00000090592	0.695854	0	0.304146
ENSMUSG00000108956	0.695699	0	0.304301
ENSMUSG00000085839	0.695669	0.0243439	0.279988
ENSMUSG00000071497	0.695642	0	0.304358
ENSMUSG00000035964	0.695521	0.0741573	0.230322
ENSMUSG00000002546	0.6953	0	0.3047
ENSMUSG00000071072	0.695221	0.123966	0.180812
ENSMUSG00000020848	0.695111	0.0894257	0.215463
ENSMUSG00000038335	0.694978	0.0785784	0.226444
ENSMUSG00000063229	0.69492	0.0258067	0.279273
ENSMUSG00000030120	0.694831	0.0231283	0.282041
ENSMUSG00000098448	0.694785	0	0.305215
ENSMUSG00000109379	0.69463	0	0.30537
ENSMUSG00000103202	0.694589	0	0.305411
ENSMUSG00000052915	0.694571	0.00883542	0.296594
ENSMUSG00000055407	0.694453	0.0709471	0.2346
ENSMUSG00000086970	0.694432	0	0.305568
ENSMUSG00000024571	0.694304	0.0883752	0.21732
ENSMUSG00000024188	0.694215	0	0.305785
ENSMUSG00000041483	0.694211	0	0.305789
ENSMUSG00000053706	0.694198	0	0.305802
ENSMUSG00000109876	0.69416	0.00121214	0.304628
ENSMUSG00000106292	0.693993	0.0179953	0.288012
ENSMUSG00000031748	0.693936	0.0887878	0.217277
ENSMUSG00000049225	0.693891	0	0.306109
ENSMUSG00000031299	0.693714	0.0805816	0.225704
ENSMUSG00000032637	0.693591	0.0530222	0.253386
ENSMUSG00000088576	0.69356	0	0.30644
ENSMUSG00000052364	0.693432	0.0270477	0.279521
ENSMUSG00000050148	0.693317	0.0388501	0.267833
ENSMUSG00000097170	0.69319	0	0.30681
ENSMUSG00000003873	0.693158	0.0451571	0.261685
ENSMUSG00000018537	0.693124	0.0517845	0.255092
ENSMUSG00000064655	0.693095	0	0.306905
ENSMUSG00000070610	0.692961	0	0.307039
ENSMUSG00000085197	0.692844	0.108599	0.198557
ENSMUSG00000025034	0.692777	0	0.307223
ENSMUSG00000035847	0.692768	0.0666363	0.240596
ENSMUSG00000064702	0.692764	0.02767	0.279566
ENSMUSG00000037872	0.692736	0	0.307264
ENSMUSG00000042625	0.692664	0.0324871	0.274848
ENSMUSG00000105552	0.692619	8.7974e-05	0.307293
ENSMUSG00000007021	0.69252	0.0440764	0.263404
ENSMUSG00000024359	0.692106	0.0942541	0.21364
ENSMUSG00000038762	0.692012	0.0582035	0.249785
ENSMUSG00000108297	0.691971	0.0129474	0.295082
ENSMUSG00000005469	0.69194	0	0.30806
ENSMUSG00000086239	0.691918	0	0.308082
ENSMUSG00000035397	0.691806	0.0106891	0.297505
ENSMUSG00000074405	0.691718	0.00921685	0.299065
ENSMUSG00000023348	0.691653	0.0587845	0.249563
ENSMUSG00000104599	0.691636	0	0.308364
ENSMUSG00000047025	0.691635	0	0.308365
ENSMUSG00000037266	0.691577	0	0.308423
ENSMUSG00000026424	0.691396	0	0.308604
ENSMUSG00000102277	0.691344	0.021988	0.286668
ENSMUSG00000108216	0.691213	0	0.308787
ENSMUSG00000022960	0.691058	0.0317216	0.27722
ENSMUSG00000074564	0.69103	0	0.30897
ENSMUSG00000113910	0.690867	0	0.309133
ENSMUSG00000113154	0.69071	0	0.30929
ENSMUSG00000029447	0.690612	0.0890653	0.220323
ENSMUSG00000109390	0.690495	0.0204216	0.289084
ENSMUSG00000040724	0.690405	0	0.309595
ENSMUSG00000064193	0.69029	0	0.30971
ENSMUSG00000079037	0.690275	0.139703	0.170022
ENSMUSG00000057577	0.690217	0	0.309783
ENSMUSG00000051495	0.690137	0	0.309863
ENSMUSG00000040289	0.690136	0	0.309864
ENSMUSG00000002129	0.689912	0	0.310088
ENSMUSG00000066357	0.689911	0.0442817	0.265808
ENSMUSG00000085968	0.689905	0	0.310095
ENSMUSG00000102963	0.689845	0.0152675	0.294887
ENSMUSG00000049097	0.68979	0	0.31021
ENSMUSG00000042216	0.689759	0.109101	0.20114
ENSMUSG00000104661	0.68971	0	0.31029
ENSMUSG00000111348	0.6897	0.150064	0.160236
ENSMUSG00000105255	0.689634	0	0.310366
[truncated: 14,895 more rows]

## Sheet: Variance explained_3way genes
Ensembl gene ID	Method_variance explained	Cell type_variance explained	Residuals_variance explained
ENSMUSG00000036591	0.981053	0.00247165	0.0164756
ENSMUSG00000091421	0.976484	0.000688877	0.0228273
ENSMUSG00000026131	0.974031	0.00477955	0.0211897
ENSMUSG00000037965	0.9596	0.00164537	0.0387548
ENSMUSG00000080242	0.954625	0	0.045375
ENSMUSG00000028649	0.953761	0.00942336	0.0368153
ENSMUSG00000096617	0.952698	0.0153955	0.0319064
ENSMUSG00000059195	0.948858	0.00273671	0.0484053
ENSMUSG00000083899	0.948601	0.0116581	0.0397408
ENSMUSG00000022974	0.944411	0	0.0555894
ENSMUSG00000032826	0.942928	0	0.0570724
ENSMUSG00000111971	0.940721	0	0.0592786
ENSMUSG00000097451	0.939476	0	0.0605243
ENSMUSG00000027763	0.936677	0	0.0633233
ENSMUSG00000020640	0.936459	0.00255347	0.0609876
ENSMUSG00000031425	0.936229	0.000541359	0.0632296
ENSMUSG00000088609	0.934969	0.0194217	0.045609
ENSMUSG00000021209	0.933321	0	0.0666789
ENSMUSG00000024404	0.933021	0	0.066979
ENSMUSG00000047454	0.930811	0	0.0691889
ENSMUSG00000034187	0.928575	0.00883359	0.0625918
ENSMUSG00000031647	0.928251	0.000572102	0.0711772
ENSMUSG00000031386	0.928045	0	0.0719553
ENSMUSG00000029655	0.927949	0	0.0720513
ENSMUSG00000097545	0.927391	0.00639574	0.0662133
ENSMUSG00000022748	0.927035	0.00455655	0.0684083
ENSMUSG00000043336	0.926817	0.00390172	0.0692808
ENSMUSG00000044349	0.926583	0.00160286	0.0718144
ENSMUSG00000085925	0.925867	0	0.0741331
ENSMUSG00000036097	0.925793	0	0.0742074
ENSMUSG00000088357	0.921845	0	0.0781549
ENSMUSG00000080316	0.921026	0.0118731	0.0671014
ENSMUSG00000085334	0.920886	0	0.0791138
ENSMUSG00000059005	0.920767	0.0274643	0.0517687
ENSMUSG00000022477	0.920052	0.012682	0.0672665
ENSMUSG00000026034	0.919972	0	0.0800277
ENSMUSG00000071532	0.919494	0	0.0805061
ENSMUSG00000025616	0.917243	8.77676e-05	0.082669
ENSMUSG00000063902	0.916996	0	0.083004
ENSMUSG00000020124	0.916995	0	0.0830052
ENSMUSG00000048271	0.916485	0.0144033	0.0691119
ENSMUSG00000063884	0.916329	0.00511573	0.0785556
ENSMUSG00000037876	0.915024	0.0111581	0.0738175
ENSMUSG00000082896	0.914946	0	0.0850535
ENSMUSG00000007564	0.913934	0	0.0860663
ENSMUSG00000064356	0.913044	0.00254613	0.0844099
ENSMUSG00000028572	0.912745	2.87884e-47	0.0872555
ENSMUSG00000071753	0.908776	0	0.0912235
ENSMUSG00000089617	0.907902	2.08139e-80	0.0920979
ENSMUSG00000020385	0.907898	0	0.0921021
ENSMUSG00000019916	0.907753	0.00934864	0.082898
ENSMUSG00000092267	0.907703	0	0.092297
ENSMUSG00000099587	0.907609	0	0.0923906
ENSMUSG00000084349	0.907518	0.0209502	0.0715317
ENSMUSG00000049755	0.90693	0.0206973	0.0723728
ENSMUSG00000098061	0.906594	0	0.0934062
ENSMUSG00000024392	0.906499	0.0107078	0.0827928
ENSMUSG00000056211	0.90493	0	0.0950699
ENSMUSG00000028986	0.90487	0	0.0951295
ENSMUSG00000058793	0.904814	0.00674047	0.0884453
ENSMUSG00000038910	0.903918	0.0204851	0.075597
ENSMUSG00000028452	0.903605	0.0132302	0.0831644
ENSMUSG00000021916	0.903356	0	0.0966439
ENSMUSG00000085440	0.902805	0	0.0971948
ENSMUSG00000026289	0.902716	0.0230701	0.0742141
ENSMUSG00000007411	0.901374	0.0343361	0.0642895
ENSMUSG00000097767	0.898904	0	0.101096
ENSMUSG00000022822	0.898389	0.0204214	0.0811893
ENSMUSG00000015149	0.897737	0.024816	0.0774466
ENSMUSG00000026915	0.897627	0	0.102373
ENSMUSG00000026349	0.89745	0	0.10255
ENSMUSG00000027582	0.897074	0.0129531	0.0899732
ENSMUSG00000092341	0.896335	4.76918e-05	0.103618
ENSMUSG00000023036	0.896103	0	0.103897
ENSMUSG00000039068	0.895416	0	0.104584
ENSMUSG00000033392	0.895066	0	0.104934
ENSMUSG00000019699	0.894676	0	0.105324
ENSMUSG00000027677	0.894671	0	0.105329
ENSMUSG00000050377	0.894046	0	0.105954
ENSMUSG00000084984	0.893567	0	0.106433
ENSMUSG00000072501	0.892743	0	0.107257
ENSMUSG00000082475	0.892007	0.00724525	0.100748
ENSMUSG00000013921	0.891852	0	0.108148
ENSMUSG00000058927	0.891836	0.00972479	0.0984388
ENSMUSG00000065911	0.891096	0.0069567	0.101948
ENSMUSG00000030759	0.890964	0	0.109036
ENSMUSG00000046111	0.890908	0	0.109092
ENSMUSG00000028430	0.890859	0	0.109141
ENSMUSG00000064357	0.890455	0.0309479	0.0785972
ENSMUSG00000109536	0.890422	0	0.109578
ENSMUSG00000078485	0.890256	0.0246461	0.0850981
ENSMUSG00000026309	0.889914	0.0286157	0.0814698
ENSMUSG00000061897	0.889475	0.00300018	0.107525
ENSMUSG00000020402	0.889001	0.0131752	0.0978242
ENSMUSG00000046753	0.888915	0.000286412	0.110798
ENSMUSG00000010110	0.888812	0.0104827	0.100705
ENSMUSG00000044647	0.88877	0.0338828	0.0773473
ENSMUSG00000020486	0.888738	0.00989911	0.101363
ENSMUSG00000021268	0.887958	0.00102381	0.111018
ENSMUSG00000032525	0.887958	0	0.112042
ENSMUSG00000081738	0.887941	0.00499446	0.107064
ENSMUSG00000029817	0.887576	0	0.112424
ENSMUSG00000030279	0.887509	0.0267339	0.085757
ENSMUSG00000031939	0.887084	0	0.112916
ENSMUSG00000083097	0.887064	0.00238887	0.110547
ENSMUSG00000021111	0.886335	0.0241343	0.0895307
ENSMUSG00000102543	0.886179	0	0.113821
ENSMUSG00000024393	0.885579	0	0.114421
ENSMUSG00000022000	0.88506	0	0.11494
ENSMUSG00000026790	0.884614	0.0238074	0.0915782
ENSMUSG00000026761	0.884327	0	0.115673
ENSMUSG00000038695	0.884081	0.00909707	0.106822
ENSMUSG00000024789	0.883999	0.0096836	0.106318
ENSMUSG00000001119	0.883676	0.0116494	0.104674
ENSMUSG00000042846	0.882563	0.00613609	0.1113
ENSMUSG00000021171	0.8823	0	0.1177
ENSMUSG00000024381	0.882024	0.00900395	0.108972
ENSMUSG00000002524	0.881277	0	0.118723
ENSMUSG00000108043	0.881272	0.0100518	0.108676
ENSMUSG00000033676	0.880683	0.00917099	0.110146
ENSMUSG00000000881	0.880257	0	0.119743
ENSMUSG00000050812	0.880197	0	0.119803
ENSMUSG00000100801	0.879052	0	0.120948
ENSMUSG00000034163	0.878788	0.000782243	0.12043
ENSMUSG00000020954	0.878428	0	0.121572
ENSMUSG00000040414	0.878405	0.00373106	0.117864
ENSMUSG00000024646	0.878287	0.0190895	0.102624
ENSMUSG00000090546	0.87778	0.0267586	0.0954616
ENSMUSG00000041132	0.877771	0.0359149	0.0863141
ENSMUSG00000049550	0.877547	0.0162047	0.106249
ENSMUSG00000024045	0.876972	0	0.123028
ENSMUSG00000049076	0.876912	0.0190574	0.104031
ENSMUSG00000049354	0.875859	0	0.124141
ENSMUSG00000040731	0.875643	0.0221846	0.102173
ENSMUSG00000037685	0.875215	0.00289707	0.121888
ENSMUSG00000057182	0.874762	0.00305429	0.122184
ENSMUSG00000035437	0.874359	0	0.125641
ENSMUSG00000102828	0.874126	0	0.125874
ENSMUSG00000075514	0.873902	0.0472786	0.0788194
ENSMUSG00000008658	0.873811	0.0192576	0.106931
ENSMUSG00000028176	0.873271	0.0111862	0.115543
ENSMUSG00000102349	0.872915	0	0.127085
ENSMUSG00000055373	0.872884	0.000480563	0.126636
ENSMUSG00000112652	0.872533	0.00196877	0.125499
ENSMUSG00000052852	0.872065	0.0349496	0.0929855
ENSMUSG00000061751	0.871606	0.0340174	0.0943763
ENSMUSG00000040537	0.871251	0	0.128749
ENSMUSG00000097554	0.871158	0	0.128842
ENSMUSG00000024234	0.871128	0.0134238	0.115448
ENSMUSG00000034168	0.870999	0.00470451	0.124296
ENSMUSG00000024617	0.870915	7.69349e-78	0.129085
ENSMUSG00000071359	0.870906	0.0243334	0.10476
ENSMUSG00000039953	0.870088	0.0187059	0.111207
ENSMUSG00000097479	0.869874	0.0189143	0.111212
ENSMUSG00000078671	0.869644	0.0455437	0.0848123
ENSMUSG00000039735	0.869607	0	0.130393
ENSMUSG00000084925	0.869606	0.0138922	0.116502
ENSMUSG00000068740	0.869349	0	0.130651
ENSMUSG00000021709	0.869262	0.00324877	0.127489
ENSMUSG00000036273	0.868809	0.010431	0.12076
ENSMUSG00000032582	0.868347	0.00370923	0.127943
ENSMUSG00000029068	0.868334	0	0.131666
ENSMUSG00000071337	0.868326	8.82735e-19	0.131674
ENSMUSG00000038388	0.868216	0.033136	0.0986477
ENSMUSG00000083674	0.867948	0.00608699	0.125965
ENSMUSG00000011752	0.867704	0.0330784	0.099218
ENSMUSG00000037514	0.867537	0.0143312	0.118132
ENSMUSG00000059461	0.867097	0.0214108	0.111492
ENSMUSG00000023912	0.867016	0.0108437	0.122141
ENSMUSG00000097518	0.866599	0	0.133401
ENSMUSG00000079659	0.866542	0	0.133458
ENSMUSG00000022718	0.866383	0.00912764	0.124489
ENSMUSG00000039047	0.866257	0.0293091	0.104434
ENSMUSG00000030058	0.866206	0	0.133794
ENSMUSG00000113941	0.865943	0	0.134057
ENSMUSG00000031536	0.865371	0	0.134629
ENSMUSG00000102386	0.864934	0	0.135066
ENSMUSG00000028849	0.864931	0	0.135069
ENSMUSG00000078137	0.864054	0.0188157	0.11713
ENSMUSG00000026640	0.863389	0.00237135	0.13424
ENSMUSG00000035620	0.863305	0.030665	0.10603
ENSMUSG00000101330	0.863252	0	0.136748
ENSMUSG00000025579	0.863029	0.0112481	0.125723
ENSMUSG00000000826	0.862998	0	0.137002
ENSMUSG00000029405	0.862782	0.0158608	0.121357
ENSMUSG00000085179	0.862767	0.0269349	0.110298
ENSMUSG00000031864	0.862685	0	0.137315
ENSMUSG00000017167	0.862362	0	0.137638
ENSMUSG00000032500	0.861959	0	0.138041
ENSMUSG00000009291	0.861888	0.0168189	0.121293
ENSMUSG00000032621	0.861559	0	0.138441
ENSMUSG00000048076	0.861425	0.017758	0.120817
ENSMUSG00000022914	0.861394	0.0105704	0.128035
ENSMUSG00000095041	0.861252	0.0261083	0.11264
ENSMUSG00000008348	0.861244	0.0012094	0.137546
ENSMUSG00000031796	0.861118	0	0.138882
ENSMUSG00000113183	0.861097	0.008924	0.129979
ENSMUSG00000064358	0.861085	0.0239464	0.114968
ENSMUSG00000031672	0.861053	0	0.138947
ENSMUSG00000039989	0.861025	6.25808e-18	0.138975
ENSMUSG00000027692	0.8604	0.031314	0.108286
ENSMUSG00000034462	0.86	0.0170745	0.122926
ENSMUSG00000039782	0.859333	0	0.140667
ENSMUSG00000024513	0.859201	0.0448864	0.0959123
ENSMUSG00000082536	0.859094	0.0189421	0.121964
ENSMUSG00000019054	0.85906	0.0416575	0.0992826
ENSMUSG00000039262	0.859056	0.0175054	0.123438
ENSMUSG00000029319	0.858713	0.00310372	0.138183
ENSMUSG00000107414	0.858395	0	0.141605
ENSMUSG00000093798	0.85767	0.0497887	0.0925412
ENSMUSG00000045983	0.857216	0.00637363	0.136411
ENSMUSG00000024780	0.857089	0.0168835	0.126028
ENSMUSG00000034543	0.857043	0.0119387	0.131019
ENSMUSG00000040097	0.856885	0.00319901	0.139916
ENSMUSG00000038034	0.856821	0.013398	0.129781
ENSMUSG00000003410	0.856816	0.00405368	0.13913
ENSMUSG00000020598	0.856508	0.00160053	0.141892
ENSMUSG00000033060	0.856491	0.0354647	0.108044
ENSMUSG00000062526	0.856032	0	0.143968
ENSMUSG00000032046	0.85586	1.32131e-14	0.14414
ENSMUSG00000042210	0.855719	0.0223238	0.121957
ENSMUSG00000026249	0.855396	0.00721869	0.137385
ENSMUSG00000028248	0.855268	0	0.144732
ENSMUSG00000006998	0.855197	0.0144557	0.130347
ENSMUSG00000032534	0.855075	0.0255325	0.119392
ENSMUSG00000102918	0.854918	1.24451e-113	0.145082
ENSMUSG00000030216	0.854759	0.0394321	0.105809
ENSMUSG00000029064	0.854485	0.00201236	0.143503
ENSMUSG00000036019	0.854381	0	0.145619
ENSMUSG00000002052	0.854374	0	0.145626
ENSMUSG00000053436	0.854296	0.0556278	0.0900764
ENSMUSG00000105620	0.854149	0	0.145851
ENSMUSG00000051790	0.854093	0.00554903	0.140358
ENSMUSG00000074643	0.854055	0.0496709	0.0962744
ENSMUSG00000046709	0.854002	0.0232629	0.122736
ENSMUSG00000083179	0.853861	0.0014216	0.144718
ENSMUSG00000073433	0.852959	0	0.147041
ENSMUSG00000078919	0.85295	0.0317756	0.115274
ENSMUSG00000024740	0.852919	0.0296662	0.117415
ENSMUSG00000042211	0.852479	0.0196763	0.127845
ENSMUSG00000097698	0.852053	0.0115124	0.136435
ENSMUSG00000033799	0.851903	0	0.148097
ENSMUSG00000023951	0.851634	0.00836779	0.139998
ENSMUSG00000052707	0.851486	0.0297755	0.118738
ENSMUSG00000058922	0.851471	0.025489	0.12304
ENSMUSG00000014232	0.851005	0.0425575	0.106438
ENSMUSG00000051675	0.850916	0.00909632	0.139988
ENSMUSG00000034275	0.850566	0.031448	0.117986
ENSMUSG00000002625	0.850451	0.0258012	0.123748
ENSMUSG00000000416	0.850346	0.0173792	0.132275
ENSMUSG00000007836	0.850306	0	0.149694
ENSMUSG00000027201	0.850085	3.13122e-15	0.149915
ENSMUSG00000030655	0.849987	0.00566855	0.144345
ENSMUSG00000059003	0.849752	0.0473595	0.102889
ENSMUSG00000029823	0.849457	0	0.150543
ENSMUSG00000030683	0.848783	0	0.151217
ENSMUSG00000029838	0.848365	0.000321196	0.151313
ENSMUSG00000109239	0.848148	0.00378353	0.148068
ENSMUSG00000051177	0.847902	0	0.152098
ENSMUSG00000034621	0.847771	0.0149416	0.137287
ENSMUSG00000047649	0.847692	7.38457e-17	0.152308
ENSMUSG00000027827	0.847621	0.0295455	0.122833
ENSMUSG00000034353	0.84748	0.00781331	0.144707
ENSMUSG00000021938	0.847478	0	0.152522
ENSMUSG00000049658	0.847154	0.0263168	0.126529
ENSMUSG00000026490	0.846839	0	0.153161
ENSMUSG00000004865	0.846801	0.0249907	0.128209
ENSMUSG00000035011	0.846553	1.04644e-15	0.153447
ENSMUSG00000103034	0.846528	0	0.153472
ENSMUSG00000058297	0.846438	0.0359202	0.117642
ENSMUSG00000043411	0.846129	0.0643688	0.0895018
ENSMUSG00000038429	0.845951	0	0.154049
ENSMUSG00000055675	0.845585	0.0120929	0.142322
ENSMUSG00000105939	0.845437	0	0.154563
ENSMUSG00000026787	0.845257	0.0148089	0.139934
ENSMUSG00000030532	0.845207	0	0.154793
ENSMUSG00000084950	0.844875	0	0.155125
ENSMUSG00000032216	0.844518	0.00139448	0.154088
ENSMUSG00000039145	0.844289	0	0.155711
ENSMUSG00000024558	0.844232	0.0106941	0.145074
ENSMUSG00000003469	0.843985	0.009472	0.146543
ENSMUSG00000019124	0.843788	0.01118	0.145032
ENSMUSG00000013495	0.842883	0.0149514	0.142165
ENSMUSG00000089417	0.842817	0	0.157183
ENSMUSG00000085955	0.84268	0.030001	0.127319
ENSMUSG00000040412	0.842658	0.0580255	0.0993165
ENSMUSG00000035242	0.842603	0.0109355	0.146461
ENSMUSG00000061603	0.842482	0	0.157518
ENSMUSG00000021066	0.842225	0.000302067	0.157472
ENSMUSG00000111837	0.842132	0.00272406	0.155144
ENSMUSG00000064354	0.841974	0.0394981	0.118528
ENSMUSG00000021068	0.841969	0.0738989	0.0841316
ENSMUSG00000027263	0.841874	0.00659664	0.15153
ENSMUSG00000069601	0.841828	0.0175012	0.140671
ENSMUSG00000058388	0.841727	0.00873904	0.149534
ENSMUSG00000034647	0.841509	0.0507404	0.107751
ENSMUSG00000085779	0.841065	0	0.158935
ENSMUSG00000006586	0.841056	0.0658285	0.0931152
ENSMUSG00000024750	0.840912	0.0126593	0.146429
ENSMUSG00000041164	0.840852	0.00226703	0.156881
ENSMUSG00000097167	0.84073	0.00599184	0.153278
ENSMUSG00000022973	0.840654	0.0457288	0.113617
ENSMUSG00000020134	0.840593	0.00644279	0.152964
ENSMUSG00000033943	0.840324	0	0.159676
ENSMUSG00000105736	0.840286	0.0174556	0.142259
ENSMUSG00000014763	0.840204	0.0268927	0.132903
ENSMUSG00000034928	0.839994	0	0.160006
ENSMUSG00000005580	0.839979	0.0592061	0.100815
ENSMUSG00000037852	0.839806	0.00212973	0.158064
ENSMUSG00000030410	0.839764	0	0.160236
ENSMUSG00000042506	0.839673	0.0222067	0.138121
ENSMUSG00000053332	0.839545	0.077619	0.0828357
ENSMUSG00000039474	0.839444	0.0800888	0.080467
ENSMUSG00000024862	0.839406	0.0218833	0.138711
ENSMUSG00000022895	0.839356	0	0.160644
ENSMUSG00000037062	0.83929	0	0.16071
ENSMUSG00000045284	0.8389	0.0102066	0.150893
ENSMUSG00000088088	0.8385	0	0.1615
ENSMUSG00000082286	0.838109	0.0668148	0.0950763
ENSMUSG00000096768	0.837802	0	0.162198
ENSMUSG00000032740	0.837415	0	0.162585
ENSMUSG00000028149	0.837257	0	0.162743
ENSMUSG00000110342	0.837006	0	0.162994
ENSMUSG00000087047	0.836775	0.0285947	0.13463
ENSMUSG00000105332	0.836543	0	0.163457
ENSMUSG00000096923	0.836335	0.00525639	0.158408
ENSMUSG00000035545	0.836276	0.0327265	0.130997
ENSMUSG00000001440	0.836104	0	0.163896
ENSMUSG00000070880	0.835872	0	0.164128
ENSMUSG00000006273	0.835714	0.0512044	0.113082
ENSMUSG00000086502	0.835581	0.0373317	0.127087
ENSMUSG00000047379	0.835135	0.0241321	0.140733
ENSMUSG00000024137	0.835069	0.00672569	0.158205
ENSMUSG00000021182	0.834824	0	0.165176
ENSMUSG00000035248	0.834648	0.0076016	0.157751
ENSMUSG00000055818	0.834623	0.0205185	0.144858
ENSMUSG00000091514	0.834564	0.000778268	0.164658
ENSMUSG00000084799	0.834545	0.00872376	0.156732
ENSMUSG00000044927	0.834281	0.0029668	0.162753
ENSMUSG00000006932	0.83419	0.0414973	0.124313
ENSMUSG00000026643	0.834081	0.00277413	0.163145
ENSMUSG00000026442	0.833991	0.032267	0.133742
ENSMUSG00000053580	0.833797	0.00910064	0.157103
ENSMUSG00000002028	0.833724	0.0239783	0.142297
ENSMUSG00000100514	0.833651	0	0.166349
ENSMUSG00000021276	0.833599	0.0138623	0.152539
ENSMUSG00000097185	0.833595	0.0217015	0.144703
ENSMUSG00000085181	0.833322	0	0.166678
ENSMUSG00000078620	0.83313	0	0.16687
ENSMUSG00000028451	0.832886	0.0103171	0.156797
ENSMUSG00000066189	0.832836	0.0558983	0.111266
ENSMUSG00000019188	0.832754	0.0438318	0.123414
ENSMUSG00000049928	0.832655	0.00835248	0.158992
ENSMUSG00000033565	0.832582	0.0583501	0.109068
ENSMUSG00000098364	0.832562	0.0469233	0.120515
ENSMUSG00000022119	0.832148	0.00507009	0.162782
ENSMUSG00000026254	0.832097	0	0.167903
ENSMUSG00000056258	0.831902	0.0228998	0.145198
ENSMUSG00000114136	0.831217	0	0.168783
ENSMUSG00000027694	0.830965	0	0.169035
ENSMUSG00000027799	0.83078	0.036142	0.133078
ENSMUSG00000046204	0.830667	0	0.169333
ENSMUSG00000071302	0.830359	0	0.169641
ENSMUSG00000027419	0.829911	0.0570906	0.112998
ENSMUSG00000032115	0.829555	0	0.170445
ENSMUSG00000035863	0.829408	0.0206005	0.149991
ENSMUSG00000029701	0.829179	0.0268882	0.143933
ENSMUSG00000022992	0.829139	0.00123932	0.169622
ENSMUSG00000020496	0.829098	0	0.170902
ENSMUSG00000037217	0.829033	0	0.170967
ENSMUSG00000026275	0.828916	5.11835e-15	0.171084
ENSMUSG00000029126	0.828731	0.00737891	0.16389
ENSMUSG00000078126	0.828654	0.0406699	0.130676
ENSMUSG00000042810	0.828624	0.0186601	0.152716
ENSMUSG00000029581	0.828614	0	0.171386
ENSMUSG00000027829	0.828567	0	0.171433
ENSMUSG00000038370	0.828177	0	0.171823
ENSMUSG00000037887	0.82784	0.00926148	0.162899
ENSMUSG00000025409	0.827693	0.0234146	0.148892
ENSMUSG00000008200	0.827245	0.0117259	0.161029
ENSMUSG00000015476	0.827131	0.0148885	0.15798
ENSMUSG00000025571	0.826994	0.0721373	0.100869
ENSMUSG00000062234	0.826889	0.0102622	0.162849
ENSMUSG00000063511	0.826836	0.00529296	0.167872
ENSMUSG00000028582	0.826478	0.0209565	0.152566
ENSMUSG00000055022	0.826351	0	0.173649
ENSMUSG00000020850	0.826297	0.0076093	0.166094
ENSMUSG00000106244	0.825864	0	0.174136
ENSMUSG00000018547	0.825828	0.00182194	0.17235
ENSMUSG00000089837	0.825647	0.00307694	0.171276
ENSMUSG00000045967	0.825594	0.0550941	0.119312
ENSMUSG00000036699	0.825518	0.0763858	0.0980961
ENSMUSG00000015755	0.825498	0.0088828	0.16562
ENSMUSG00000004113	0.825439	0.0490661	0.125495
ENSMUSG00000030020	0.825146	0.0240709	0.150783
ENSMUSG00000029840	0.825103	0.0411873	0.13371
ENSMUSG00000059436	0.824872	0.0488184	0.126309
ENSMUSG00000017412	0.824802	0.062394	0.112803
ENSMUSG00000030016	0.824706	0.004706	0.170588
ENSMUSG00000070923	0.824606	0.0334584	0.141936
ENSMUSG00000039108	0.824499	0	0.175501
ENSMUSG00000022811	0.824466	0.0224777	0.153056
ENSMUSG00000020455	0.824249	0.0189612	0.15679
ENSMUSG00000079470	0.824089	0	0.175911
ENSMUSG00000093264	0.824057	0.0390356	0.136908
ENSMUSG00000021891	0.823915	0.0316288	0.144456
ENSMUSG00000052188	0.823883	0.00165078	0.174466
ENSMUSG00000053192	0.823721	0	0.176279
ENSMUSG00000019082	0.823654	0.0156285	0.160717
ENSMUSG00000057672	0.823603	0.0323605	0.144036
ENSMUSG00000062296	0.823403	0.00488371	0.171713
ENSMUSG00000048142	0.82323	0.020227	0.156543
ENSMUSG00000049792	0.82319	0.00368679	0.173123
ENSMUSG00000004267	0.823016	0.0332236	0.143761
ENSMUSG00000028060	0.822761	0.0125912	0.164648
ENSMUSG00000038406	0.822635	0	0.177365
ENSMUSG00000024287	0.822598	0.000906696	0.176495
ENSMUSG00000041028	0.822246	0.00745829	0.170296
ENSMUSG00000042508	0.821813	0.00187698	0.17631
ENSMUSG00000028132	0.821809	0.0103427	0.167848
ENSMUSG00000097614	0.821537	0	0.178463
ENSMUSG00000105256	0.821398	0	0.178602
ENSMUSG00000027993	0.821397	1.43005e-16	0.178603
ENSMUSG00000047485	0.821313	0	0.178687
ENSMUSG00000027499	0.82127	0.0371333	0.141597
ENSMUSG00000059326	0.82107	0.0122638	0.166667
ENSMUSG00000063430	0.820486	0.0562642	0.12325
ENSMUSG00000001910	0.820337	0	0.179663
ENSMUSG00000001924	0.82023	0.0272203	0.15255
ENSMUSG00000051375	0.820004	0	0.179996
ENSMUSG00000031342	0.819786	0	0.180214
ENSMUSG00000086544	0.819374	0.0144192	0.166206
ENSMUSG00000037224	0.819341	0.046202	0.134457
ENSMUSG00000020863	0.819168	0.0168045	0.164028
ENSMUSG00000035572	0.818837	0.026378	0.154785
ENSMUSG00000036966	0.818621	0	0.181379
ENSMUSG00000004366	0.818593	0.0864283	0.0949788
ENSMUSG00000057406	0.818582	0.000401021	0.181017
ENSMUSG00000032279	0.818468	0.0302815	0.151251
ENSMUSG00000049583	0.818289	0.00114009	0.180571
ENSMUSG00000035781	0.818059	0	0.181941
ENSMUSG00000028351	0.817834	0.0115756	0.17059
ENSMUSG00000081078	0.817496	0	0.182504
ENSMUSG00000064225	0.817377	0.0301	0.152523
ENSMUSG00000034269	0.817276	0.00703302	0.175691
ENSMUSG00000023007	0.817005	0.0389827	0.144012
ENSMUSG00000036225	0.816882	0.0541808	0.128937
ENSMUSG00000084535	0.816603	0.00038966	0.183007
ENSMUSG00000106888	0.816511	0.0292993	0.15419
ENSMUSG00000043683	0.816337	0	0.183663
ENSMUSG00000020297	0.816103	0.0260963	0.157801
ENSMUSG00000003863	0.8161	0.0376299	0.14627
ENSMUSG00000007950	0.81604	0.013946	0.170014
ENSMUSG00000056608	0.81592	0.0277745	0.156306
ENSMUSG00000092652	0.815826	0.0112051	0.172969
ENSMUSG00000052374	0.815715	0.0654738	0.118811
ENSMUSG00000020198	0.815537	0	0.184463
ENSMUSG00000048234	0.815486	0.0067856	0.177728
ENSMUSG00000085695	0.81548	0	0.18452
ENSMUSG00000018286	0.815444	0.00866129	0.175894
ENSMUSG00000074748	0.815382	0.0273277	0.15729
ENSMUSG00000008206	0.81536	0	0.18464
ENSMUSG00000041775	0.814834	0.00592441	0.179242
ENSMUSG00000039716	0.814758	0.0313417	0.1539
ENSMUSG00000024782	0.814706	0	0.185294
ENSMUSG00000002985	0.814622	0.0120389	0.17334
ENSMUSG00000078307	0.81445	0.000212525	0.185338
ENSMUSG00000021071	0.814362	0.040227	0.145411
ENSMUSG00000020361	0.813882	0	0.186118
ENSMUSG00000062627	0.813803	0	0.186197
ENSMUSG00000041141	0.813736	0.0727911	0.113473
ENSMUSG00000097142	0.813686	0.0222918	0.164022
ENSMUSG00000106047	0.81332	0.00829682	0.178383
ENSMUSG00000028524	0.812711	0.0476276	0.139662
ENSMUSG00000004263	0.812128	0	0.187872
ENSMUSG00000025237	0.811388	0	0.188612
ENSMUSG00000023004	0.811361	0.0282352	0.160404
ENSMUSG00000031391	0.811276	0.00628385	0.18244
ENSMUSG00000028608	0.811138	0	0.188862
ENSMUSG00000104362	0.810916	0	0.189084
ENSMUSG00000070392	0.810822	0.0434698	0.145709
ENSMUSG00000098462	0.810777	0	0.189223
ENSMUSG00000059708	0.810745	0	0.189255
ENSMUSG00000010097	0.810554	0.0310529	0.158393
ENSMUSG00000072875	0.810361	0	0.189639
ENSMUSG00000028309	0.81018	0	0.18982
ENSMUSG00000034336	0.80997	0.0111634	0.178866
ENSMUSG00000044352	0.809922	0.0325616	0.157516
ENSMUSG00000086859	0.809629	0.0147309	0.17564
ENSMUSG00000020340	0.809559	0.00801679	0.182424
ENSMUSG00000084845	0.809479	0	0.190521
ENSMUSG00000031865	0.809323	0	0.190677
ENSMUSG00000069662	0.809289	0.0608271	0.129884
ENSMUSG00000044629	0.809218	0	0.190782
ENSMUSG00000021427	0.808915	0.0592308	0.131854
ENSMUSG00000098557	0.80886	0.013781	0.177359
ENSMUSG00000109574	0.808757	0	0.191243
ENSMUSG00000033352	0.808718	0	0.191282
ENSMUSG00000033419	0.80833	0	0.19167
ENSMUSG00000048249	0.808303	0.0112393	0.180457
ENSMUSG00000022391	0.808273	0.0289525	0.162775
ENSMUSG00000087185	0.80811	0.0683382	0.123552
ENSMUSG00000039318	0.807524	0.0459262	0.14655
ENSMUSG00000111447	0.807395	0	0.192605
ENSMUSG00000108341	0.807224	0	0.192776
ENSMUSG00000105340	0.80686	0.0387617	0.154378
ENSMUSG00000022378	0.806659	0.0397021	0.153639
ENSMUSG00000026223	0.806641	0.0885241	0.104834
ENSMUSG00000019990	0.806622	0.041279	0.152099
ENSMUSG00000088493	0.806432	0	0.193568
ENSMUSG00000100252	0.806341	0	0.193659
ENSMUSG00000004936	0.806245	0	0.193755
ENSMUSG00000078970	0.806133	0.0275964	0.166271
ENSMUSG00000090135	0.806007	0.0283111	0.165682
ENSMUSG00000056185	0.805767	0.00359568	0.190637
ENSMUSG00000104562	0.80554	0	0.19446
ENSMUSG00000058594	0.805221	0.0672804	0.127498
ENSMUSG00000029657	0.804852	0.00873994	0.186408
ENSMUSG00000008153	0.804711	0	0.195289
ENSMUSG00000021252	0.804528	0.00491725	0.190554
ENSMUSG00000026587	0.804218	0.0305522	0.16523
ENSMUSG00000076451	0.804036	0	0.195964
ENSMUSG00000021910	0.804018	0	0.195982
ENSMUSG00000051243	0.803955	0.0574581	0.138586
ENSMUSG00000051391	0.803794	0.0214691	0.174737
ENSMUSG00000025145	0.803713	0.0298753	0.166412
ENSMUSG00000019432	0.803699	0	0.196301
ENSMUSG00000039910	0.803607	0.0660553	0.130337
ENSMUSG00000048895	0.80353	0.0381276	0.158343
ENSMUSG00000007659	0.803397	0.0179553	0.178647
ENSMUSG00000022454	0.80324	0	0.19676
ENSMUSG00000019087	0.803238	0.0511289	0.145633
ENSMUSG00000057649	0.803201	0.00945848	0.187341
ENSMUSG00000113694	0.803118	0.0211304	0.175752
ENSMUSG00000077450	0.803061	0	0.196939
ENSMUSG00000111394	0.802647	0	0.197353
ENSMUSG00000032883	0.80233	0.0216048	0.176065
ENSMUSG00000070802	0.80223	0.0626631	0.135107
ENSMUSG00000036564	0.801996	0.0390727	0.158931
ENSMUSG00000032966	0.801963	2.79295e-17	0.198037
ENSMUSG00000003660	0.801675	0.0295473	0.168778
ENSMUSG00000094936	0.8016	0	0.1984
ENSMUSG00000092679	0.801378	0.0218549	0.176767
ENSMUSG00000028833	0.801219	0.0449603	0.15382
ENSMUSG00000029427	0.800983	0.0293114	0.169705
ENSMUSG00000110269	0.800572	0.0123822	0.187046
ENSMUSG00000100158	0.800535	0	0.199465
ENSMUSG00000098395	0.800213	0.0270553	0.172732
ENSMUSG00000057133	0.800112	0.0585174	0.141371
ENSMUSG00000025607	0.799902	5.68876e-14	0.200098
ENSMUSG00000097078	0.799402	0	0.200598
ENSMUSG00000033436	0.799318	0.0639876	0.136695
ENSMUSG00000021982	0.799174	0	0.200826
ENSMUSG00000090119	0.799146	0	0.200854
ENSMUSG00000108171	0.798903	0.0434806	0.157616
ENSMUSG00000026409	0.798848	0.00524671	0.195905
ENSMUSG00000097961	0.798823	0	0.201177
ENSMUSG00000022619	0.798813	0.0415599	0.159627
ENSMUSG00000085001	0.798785	0	0.201215
ENSMUSG00000107927	0.798757	0.0445354	0.156708
ENSMUSG00000033863	0.798747	0	0.201253
ENSMUSG00000031539	0.798551	0	0.201449
ENSMUSG00000036006	0.798326	0.0674293	0.134245
ENSMUSG00000093354	0.798313	0	0.201687
ENSMUSG00000106944	0.79817	0.0118351	0.189995
ENSMUSG00000081228	0.797976	0.00646103	0.195563
ENSMUSG00000079065	0.797585	0	0.202415
ENSMUSG00000098120	0.797569	0.040477	0.161954
ENSMUSG00000037771	0.797481	4.01438e-17	0.202519
ENSMUSG00000037996	0.797388	0.0137954	0.188817
ENSMUSG00000093815	0.797262	0.0305114	0.172227
ENSMUSG00000020070	0.797231	0.0573026	0.145466
ENSMUSG00000044030	0.797229	0.0275119	0.175259
ENSMUSG00000105610	0.797202	0.0652244	0.137573
ENSMUSG00000030846	0.797053	0	0.202947
ENSMUSG00000035569	0.797046	0.051534	0.15142
ENSMUSG00000029020	0.797043	0	0.202957
ENSMUSG00000023473	0.796862	0.0705621	0.132576
ENSMUSG00000024736	0.796847	0	0.203153
ENSMUSG00000038143	0.796805	0.0354431	0.167752
ENSMUSG00000034525	0.796633	0.0373036	0.166064
ENSMUSG00000055436	0.796467	0	0.203533
ENSMUSG00000039680	0.796451	0	0.203549
ENSMUSG00000007670	0.796203	0.00290606	0.20089
ENSMUSG00000028809	0.796188	0.00233575	0.201476
ENSMUSG00000084834	0.795577	0.00766953	0.196754
ENSMUSG00000101678	0.795566	0.034624	0.16981
ENSMUSG00000025326	0.795176	0.00274408	0.20208
ENSMUSG00000000560	0.795068	0.0130611	0.191871
ENSMUSG00000026199	0.794899	0	0.205101
ENSMUSG00000033430	0.794724	0	0.205276
ENSMUSG00000028528	0.794571	0.0322434	0.173186
ENSMUSG00000085160	0.794513	0	0.205487
ENSMUSG00000097414	0.794458	0	0.205542
ENSMUSG00000039671	0.794436	0.0654873	0.140077
ENSMUSG00000108574	0.794304	0.000423542	0.205272
ENSMUSG00000094870	0.794149	0	0.205851
ENSMUSG00000109006	0.794052	0.0118252	0.194123
ENSMUSG00000006127	0.794043	0.0360763	0.16988
ENSMUSG00000049422	0.793889	0.0114952	0.194616
ENSMUSG00000034891	0.793811	0	0.206189
ENSMUSG00000096947	0.793698	0.04613	0.160172
ENSMUSG00000078429	0.793655	0.059776	0.146569
ENSMUSG00000097456	0.793647	0.030167	0.176186
ENSMUSG00000020358	0.793314	0.0463839	0.160302
ENSMUSG00000055093	0.792941	0.0541985	0.152861
ENSMUSG00000025369	0.792618	0.0392794	0.168103
ENSMUSG00000020888	0.792549	0.020251	0.1872
ENSMUSG00000087528	0.792343	0.01764	0.190017
ENSMUSG00000020321	0.792321	0.0660674	0.141612
ENSMUSG00000047842	0.792252	0	0.207748
ENSMUSG00000107802	0.791367	0.0456357	0.162997
ENSMUSG00000022843	0.791137	0.0657288	0.143134
ENSMUSG00000031347	0.791132	0.00787853	0.200989
ENSMUSG00000031778	0.790939	0.00515003	0.203911
ENSMUSG00000000308	0.790562	0.023794	0.185644
ENSMUSG00000005034	0.790526	0.0452896	0.164184
ENSMUSG00000086583	0.790499	0.0315635	0.177937
ENSMUSG00000032846	0.790366	0.0805808	0.129054
ENSMUSG00000043889	0.790338	0	0.209662
ENSMUSG00000049339	0.790294	0.0196095	0.190096
ENSMUSG00000015597	0.790134	0	0.209866
ENSMUSG00000056812	0.79002	0.0448385	0.165142
ENSMUSG00000013033	0.789938	0	0.210062
ENSMUSG00000104863	0.789851	0.0207532	0.189395
ENSMUSG00000027397	0.789787	0	0.210213
ENSMUSG00000033730	0.789563	0	0.210437
ENSMUSG00000036298	0.789395	0.0703693	0.140236
ENSMUSG00000042874	0.789148	0	0.210852
ENSMUSG00000084849	0.789059	0	0.210941
ENSMUSG00000006930	0.788939	0.0219182	0.189143
ENSMUSG00000036882	0.788891	0.0456813	0.165428
ENSMUSG00000024777	0.788884	0.0257949	0.185321
ENSMUSG00000087115	0.788868	0.0544887	0.156644
ENSMUSG00000032212	0.788849	0	0.211151
ENSMUSG00000093553	0.788726	0.0139137	0.19736
ENSMUSG00000006392	0.78861	0.00416641	0.207224
ENSMUSG00000045767	0.788467	0.00608457	0.205448
ENSMUSG00000056854	0.788248	0.000631502	0.211121
ENSMUSG00000071141	0.788049	0	0.211951
ENSMUSG00000035640	0.787978	0	0.212022
ENSMUSG00000038271	0.787886	0.0592975	0.152816
ENSMUSG00000091623	0.787701	0.00548541	0.206813
ENSMUSG00000031227	0.787666	0.0268327	0.185501
ENSMUSG00000097862	0.787642	0.0469992	0.165359
ENSMUSG00000034781	0.787614	0.00990817	0.202477
ENSMUSG00000026667	0.787516	0.0339175	0.178567
ENSMUSG00000001986	0.78749	0.0224957	0.190014
ENSMUSG00000017421	0.787439	0	0.212561
ENSMUSG00000028795	0.787434	0	0.212566
ENSMUSG00000092051	0.787417	0.0323264	0.180257
ENSMUSG00000032244	0.787375	0.0257823	0.186843
ENSMUSG00000035078	0.787293	0	0.212707
ENSMUSG00000034958	0.787178	0	0.212822
ENSMUSG00000051396	0.787126	0	0.212874
ENSMUSG00000074219	0.787115	0	0.212885
ENSMUSG00000014602	0.787067	0	0.212933
ENSMUSG00000039041	0.786928	0.0187099	0.194362
ENSMUSG00000038486	0.786798	0.052843	0.160359
ENSMUSG00000036162	0.786672	0.0300236	0.183304
ENSMUSG00000019179	0.786664	0.0202289	0.193107
ENSMUSG00000025220	0.786648	0.00958509	0.203767
ENSMUSG00000040907	0.786489	0.00849297	0.205018
ENSMUSG00000021945	0.786438	0	0.213562
ENSMUSG00000090625	0.786118	0.0109635	0.202918
ENSMUSG00000022752	0.785557	0.0500419	0.164401
ENSMUSG00000103971	0.785497	0.0420788	0.172424
ENSMUSG00000092563	0.785421	0.00142657	0.213153
ENSMUSG00000030327	0.785131	0.0252644	0.189605
ENSMUSG00000039860	0.784829	0.0328771	0.182293
ENSMUSG00000018474	0.784765	0.0486417	0.166594
ENSMUSG00000033106	0.78417	0.0465587	0.169272
ENSMUSG00000034341	0.784016	0.0220243	0.19396
ENSMUSG00000064816	0.783985	0.000827342	0.215188
ENSMUSG00000030979	0.78356	0.0312159	0.185224
ENSMUSG00000032120	0.783487	0	0.216513
ENSMUSG00000020661	0.783449	0.0850299	0.131521
ENSMUSG00000068923	0.783297	0.0240601	0.192642
ENSMUSG00000018326	0.78327	0.0187446	0.197985
ENSMUSG00000109460	0.783201	0.0282812	0.188517
ENSMUSG00000045098	0.78303	0.0487857	0.168184
ENSMUSG00000108819	0.782742	0.00683298	0.210425
ENSMUSG00000103780	0.782588	0.029142	0.18827
ENSMUSG00000039542	0.782465	0.028428	0.189107
ENSMUSG00000086496	0.782361	0.0426818	0.174957
ENSMUSG00000064220	0.782239	0.0738011	0.14396
ENSMUSG00000051853	0.782172	0	0.217828
ENSMUSG00000029095	0.781915	0.0862245	0.13186
ENSMUSG00000089544	0.781641	0.0127348	0.205625
ENSMUSG00000031996	0.781507	0.0459797	0.172513
ENSMUSG00000000686	0.781335	0.0539335	0.164731
ENSMUSG00000068917	0.781305	0	0.218695
ENSMUSG00000027347	0.781255	0.04699	0.171755
ENSMUSG00000024743	0.781228	0	0.218772
ENSMUSG00000089715	0.781157	0	0.218843
ENSMUSG00000089710	0.78091	0.0152766	0.203814
ENSMUSG00000004207	0.780789	0.0818137	0.137397
ENSMUSG00000011877	0.780677	0	0.219323
ENSMUSG00000106864	0.780641	0.0358515	0.183508
ENSMUSG00000092006	0.780531	0.00138511	0.218084
ENSMUSG00000108034	0.780424	0.0530426	0.166534
ENSMUSG00000030678	0.780403	0	0.219597
ENSMUSG00000026825	0.78034	0.00676772	0.212892
ENSMUSG00000040860	0.78027	0.0849876	0.134742
ENSMUSG00000020483	0.780134	0	0.219866
ENSMUSG00000107478	0.779586	0.035009	0.185405
ENSMUSG00000033900	0.779494	0.0104528	0.210053
ENSMUSG00000019210	0.779488	0.0211948	0.199317
ENSMUSG00000018040	0.779275	0.0539587	0.166766
ENSMUSG00000030007	0.779046	0.0444643	0.17649
ENSMUSG00000021577	0.779033	0.0353822	0.185585
ENSMUSG00000031950	0.779023	0	0.220977
ENSMUSG00000034731	0.779002	0.116897	0.104102
ENSMUSG00000041037	0.7789	0.0147271	0.206373
ENSMUSG00000027162	0.778542	0.0464355	0.175023
ENSMUSG00000020076	0.778505	0	0.221495
ENSMUSG00000020827	0.778367	0.0133661	0.208267
ENSMUSG00000086216	0.778255	0	0.221745
ENSMUSG00000051650	0.778231	0.104577	0.117192
ENSMUSG00000020612	0.777878	0.0824927	0.13963
ENSMUSG00000034403	0.777737	0.0634395	0.158823
ENSMUSG00000043872	0.777697	0.0321157	0.190188
ENSMUSG00000086067	0.777642	0.0604421	0.161916
ENSMUSG00000036894	0.77758	0	0.22242
ENSMUSG00000100192	0.777563	0.0199027	0.202534
ENSMUSG00000002997	0.777177	0.0023667	0.220456
ENSMUSG00000029208	0.77715	0	0.22285
ENSMUSG00000001847	0.777128	0	0.222872
ENSMUSG00000070462	0.776876	0.00855078	0.214573
ENSMUSG00000034312	0.776836	0.0785267	0.144637
ENSMUSG00000035051	0.776715	0.0560615	0.167223
ENSMUSG00000090077	0.776697	0	0.223303
ENSMUSG00000094910	0.776625	0.0172044	0.206171
ENSMUSG00000106934	0.776464	0	0.223536
ENSMUSG00000109635	0.776455	0.0253317	0.198214
ENSMUSG00000079564	0.776446	0	0.223554
ENSMUSG00000033161	0.776344	0.049209	0.174447
ENSMUSG00000095334	0.776308	0.0198363	0.203856
ENSMUSG00000022199	0.776043	0.0631704	0.160786
ENSMUSG00000024429	0.776	0.0034403	0.22056
ENSMUSG00000085289	0.775651	0	0.224349
ENSMUSG00000064901	0.775445	0	0.224555
ENSMUSG00000067199	0.775425	0.00884139	0.215733
ENSMUSG00000074030	0.775276	0.0386406	0.186083
ENSMUSG00000074385	0.775108	0.0221569	0.202736
ENSMUSG00000030350	0.775043	0.0864512	0.138506
ENSMUSG00000020894	0.775016	0.054003	0.170981
ENSMUSG00000002949	0.774964	0.0388476	0.186188
ENSMUSG00000024121	0.774787	0	0.225213
ENSMUSG00000031935	0.774761	0.00652419	0.218715
ENSMUSG00000019969	0.774714	0.0554558	0.16983
ENSMUSG00000003435	0.774711	0	0.225289
ENSMUSG00000087881	0.774415	0.00149746	0.224087
ENSMUSG00000033629	0.773974	0.0340734	0.191953
ENSMUSG00000086805	0.773739	0.052799	0.173462
ENSMUSG00000023952	0.773714	0	0.226286
ENSMUSG00000076138	0.773684	0.0966983	0.129617
ENSMUSG00000043881	0.773674	0.0287083	0.197618
ENSMUSG00000109387	0.77364	0	0.22636
ENSMUSG00000065208	0.773555	0.0472954	0.17915
ENSMUSG00000057894	0.773075	0	0.226925
ENSMUSG00000037428	0.773005	0	0.226995
ENSMUSG00000008763	0.772967	3.50983e-17	0.227033
ENSMUSG00000033953	0.77285	0.0462497	0.180901
ENSMUSG00000025468	0.772662	0.0672202	0.160118
ENSMUSG00000046785	0.772547	0.0632225	0.164231
ENSMUSG00000099150	0.772399	0.0272925	0.200309
ENSMUSG00000038738	0.772341	0.004477	0.223182
ENSMUSG00000111390	0.772126	0.0142405	0.213634
ENSMUSG00000059811	0.771945	0.018191	0.209864
ENSMUSG00000032788	0.771927	0.0196634	0.20841
ENSMUSG00000027248	0.771831	0	0.228169
ENSMUSG00000097820	0.771685	0	0.228315
ENSMUSG00000054766	0.771632	0.0553961	0.172972
ENSMUSG00000011832	0.771531	0.0521522	0.176317
ENSMUSG00000031605	0.77137	0.0642645	0.164365
ENSMUSG00000074113	0.771305	0	0.228695
ENSMUSG00000029778	0.771163	0.0289903	0.199847
ENSMUSG00000062591	0.771125	0.0433353	0.18554
ENSMUSG00000092086	0.77101	1.36398e-14	0.22899
ENSMUSG00000056342	0.770895	0	0.229105
ENSMUSG00000106663	0.770844	0.0233267	0.205829
ENSMUSG00000026764	0.770806	0	0.229194
ENSMUSG00000063524	0.770766	0.0637429	0.165491
ENSMUSG00000025153	0.770551	0.0151371	0.214312
ENSMUSG00000044285	0.770542	0.056416	0.173042
ENSMUSG00000050141	0.770396	0	0.229604
ENSMUSG00000022421	0.770366	0.0572733	0.172361
ENSMUSG00000032855	0.770246	0.0947051	0.135049
ENSMUSG00000071076	0.770075	0.0247562	0.205169
ENSMUSG00000042369	0.769859	0	0.230141
ENSMUSG00000032011	0.769817	0.0180466	0.212137
ENSMUSG00000030811	0.7697	0.112216	0.118084
ENSMUSG00000021557	0.769316	0.0648543	0.16583
ENSMUSG00000036748	0.769291	0	0.230709
ENSMUSG00000022537	0.76922	0	0.23078
ENSMUSG00000027180	0.76914	0.0150649	0.215795
ENSMUSG00000056486	0.768939	0.00427432	0.226787
ENSMUSG00000022185	0.768916	0.00330607	0.227778
ENSMUSG00000093226	0.768872	0.00583169	0.225296
ENSMUSG00000051537	0.768853	0.0832204	0.147927
ENSMUSG00000097824	0.768853	0.0832204	0.147927
ENSMUSG00000058756	0.768745	0.0596158	0.17164
ENSMUSG00000020524	0.768699	0.0257018	0.205599
ENSMUSG00000071659	0.768541	0.0213699	0.210089
ENSMUSG00000036565	0.76852	0.00809342	0.223386
ENSMUSG00000088246	0.768411	0.0543031	0.177286
ENSMUSG00000032997	0.768342	0.0132568	0.218401
ENSMUSG00000016319	0.768299	0.0178266	0.213875
ENSMUSG00000107842	0.768253	0	0.231747
ENSMUSG00000097976	0.768057	0.00586483	0.226079
ENSMUSG00000034160	0.768016	0	0.231984
ENSMUSG00000085315	0.767926	0.0398528	0.192222
ENSMUSG00000001909	0.767818	0.00286088	0.229321
ENSMUSG00000024163	0.767723	0.0115427	0.220734
ENSMUSG00000064966	0.767319	0.0018096	0.230871
ENSMUSG00000033585	0.76719	0.0913739	0.141436
ENSMUSG00000057177	0.767063	0	0.232937
ENSMUSG00000031840	0.767005	0.0570324	0.175963
ENSMUSG00000067336	0.766986	0	0.233014
ENSMUSG00000035203	0.766954	0.0165333	0.216513
ENSMUSG00000024261	0.76684	0.0718692	0.161291
ENSMUSG00000022139	0.766651	0.05567	0.177679
ENSMUSG00000049606	0.766608	0.0460264	0.187366
ENSMUSG00000041329	0.766551	0	0.233449
ENSMUSG00000105828	0.766397	0.0327571	0.200846
ENSMUSG00000051527	0.766354	0.029501	0.204145
ENSMUSG00000020680	0.766113	0.0206145	0.213273
ENSMUSG00000079003	0.766105	0.00827196	0.225623
ENSMUSG00000006373	0.765726	0.112778	0.121497
ENSMUSG00000047747	0.765675	0.102935	0.13139
ENSMUSG00000049470	0.76545	0.0476667	0.186883
ENSMUSG00000017740	0.765371	0	0.234629
ENSMUSG00000068696	0.765295	0	0.234705
ENSMUSG00000022010	0.765201	0	0.234799
ENSMUSG00000112257	0.764707	0	0.235293
ENSMUSG00000025170	0.764502	0.0101639	0.225334
ENSMUSG00000021816	0.764474	0.0532073	0.182319
ENSMUSG00000028107	0.763921	0.0873753	0.148703
ENSMUSG00000021373	0.763364	0.0925773	0.144059
ENSMUSG00000027406	0.763277	0.0330906	0.203632
ENSMUSG00000080058	0.763218	0.0317181	0.205064
ENSMUSG00000085998	0.763071	0.00217165	0.234758
ENSMUSG00000046093	0.762854	0.0803407	0.156805
ENSMUSG00000056579	0.762683	0.0429648	0.194352
ENSMUSG00000087367	0.762628	0.0100808	0.227291
ENSMUSG00000045903	0.762376	0.0252192	0.212404
ENSMUSG00000023960	0.762153	0.0349286	0.202919
ENSMUSG00000025151	0.76212	0.0802177	0.157662
ENSMUSG00000101693	0.761792	0.0955903	0.142618
ENSMUSG00000060206	0.761787	0.0293184	0.208895
ENSMUSG00000020152	0.761544	0.00557036	0.232886
ENSMUSG00000020889	0.76154	0.00758832	0.230871
ENSMUSG00000003363	0.761404	0.000164459	0.238431
ENSMUSG00000046691	0.761285	0.00266703	0.236048
ENSMUSG00000020135	0.761269	0.0302783	0.208452
ENSMUSG00000106375	0.761268	0	0.238732
ENSMUSG00000047126	0.761199	0.0478486	0.190953
ENSMUSG00000031820	0.761032	0	0.238968
ENSMUSG00000090516	0.760889	0.018201	0.22091
ENSMUSG00000001687	0.760748	0	0.239252
ENSMUSG00000058761	0.760651	0.0365602	0.202788
ENSMUSG00000038077	0.760419	0	0.239581
ENSMUSG00000062825	0.760053	0.059867	0.18008
ENSMUSG00000041870	0.759909	0.0753879	0.164704
ENSMUSG00000098912	0.759823	0.0153768	0.2248
ENSMUSG00000032316	0.759786	0	0.240214
ENSMUSG00000031858	0.759535	0.000457872	0.240007
ENSMUSG00000039485	0.759502	0.0747189	0.165779
ENSMUSG00000055531	0.759123	0	0.240877
ENSMUSG00000033543	0.759051	0	0.240949
ENSMUSG00000036989	0.75905	0	0.24095
ENSMUSG00000038346	0.758777	0.0326317	0.208591
ENSMUSG00000022892	0.758688	0.0625826	0.178729
ENSMUSG00000031311	0.758443	0.06117	0.180387
ENSMUSG00000029309	0.75837	0.0692405	0.172389
ENSMUSG00000077704	0.758364	0.0136682	0.227968
ENSMUSG00000032968	0.758354	0.0399592	0.201687
ENSMUSG00000062044	0.758281	0.0700356	0.171683
ENSMUSG00000001052	0.757896	0.0645377	0.177566
ENSMUSG00000030134	0.757866	0.0750532	0.167081
ENSMUSG00000045973	0.757718	0	0.242282
ENSMUSG00000036046	0.75766	0.0910024	0.151338
ENSMUSG00000037049	0.757578	0.0612856	0.181136
ENSMUSG00000019775	0.75755	0	0.24245
ENSMUSG00000029223	0.757513	0.122831	0.119656
ENSMUSG00000047514	0.757502	0.0574933	0.185005
ENSMUSG00000097763	0.757336	0.0176818	0.224982
ENSMUSG00000051285	0.75723	0	0.24277
ENSMUSG00000025651	0.757215	0	0.242785
ENSMUSG00000028278	0.757166	0.000734005	0.2421
ENSMUSG00000054871	0.757146	0.0603949	0.182459
ENSMUSG00000040712	0.75704	0	0.24296
ENSMUSG00000097596	0.757019	0	0.242981
ENSMUSG00000045427	0.756779	0.0425631	0.200658
ENSMUSG00000028851	0.756709	0	0.243291
ENSMUSG00000021114	0.756702	0.0643844	0.178914
ENSMUSG00000029106	0.756588	0	0.243412
ENSMUSG00000027603	0.756477	0.0485317	0.194992
ENSMUSG00000031066	0.756422	0.0790264	0.164552
ENSMUSG00000018648	0.756195	0.0946341	0.149171
ENSMUSG00000021061	0.756121	0.0304961	0.213383
ENSMUSG00000036371	0.75602	0.0697138	0.174266
ENSMUSG00000025422	0.756002	0	0.243998
ENSMUSG00000085371	0.755892	0	0.244108
ENSMUSG00000098917	0.755891	0	0.244109
ENSMUSG00000034656	0.755775	0.0577916	0.186433
ENSMUSG00000026201	0.755607	0	0.244393
ENSMUSG00000020671	0.75507	0.0531036	0.191827
ENSMUSG00000025428	0.75495	0.0686996	0.17635
ENSMUSG00000001036	0.754914	0.101289	0.143797
ENSMUSG00000085609	0.754864	0.0030378	0.242098
ENSMUSG00000032356	0.754705	0.0246992	0.220596
ENSMUSG00000005893	0.754461	0.0267252	0.218814
ENSMUSG00000031833	0.754287	0.0606007	0.185112
ENSMUSG00000108465	0.75424	0.000181951	0.245578
ENSMUSG00000004961	0.75419	0.0733124	0.172497
ENSMUSG00000032936	0.754155	0.00972948	0.236115
ENSMUSG00000030738	0.753876	0.0500153	0.196109
ENSMUSG00000063358	0.753868	0.00751727	0.238615
ENSMUSG00000037434	0.753852	0.0333523	0.212795
ENSMUSG00000003378	0.753599	0.067606	0.178795
ENSMUSG00000060510	0.753533	0.0064805	0.239986
ENSMUSG00000045409	0.753423	0.0686795	0.177897
ENSMUSG00000021701	0.753416	0.0207654	0.225818
ENSMUSG00000083122	0.753282	0	0.246718
ENSMUSG00000074165	0.753109	0	0.246891
ENSMUSG00000069237	0.753109	0.0155249	0.231367
ENSMUSG00000108943	0.752928	0.0111118	0.23596
ENSMUSG00000030317	0.752676	0	0.247324
ENSMUSG00000110711	0.752532	0	0.247468
ENSMUSG00000040385	0.752341	0	0.247659
ENSMUSG00000092599	0.75228	0.125857	0.121864
ENSMUSG00000090671	0.752194	0	0.247806
ENSMUSG00000018548	0.752176	0.0365113	0.211313
ENSMUSG00000023018	0.752084	7.41694e-15	0.247916
ENSMUSG00000062933	0.752071	0.10822	0.139709
ENSMUSG00000025757	0.75202	0.0669959	0.180984
ENSMUSG00000069227	0.751965	0.0620848	0.18595
ENSMUSG00000038886	0.751624	0	0.248376
ENSMUSG00000085425	0.751575	0.00275071	0.245674
ENSMUSG00000081824	0.751161	0.0143875	0.234452
ENSMUSG00000032328	0.751159	0.0883965	0.160445
ENSMUSG00000028869	0.751086	0.00172629	0.247188
ENSMUSG00000002981	0.751078	0.0206503	0.228272
ENSMUSG00000093436	0.750915	0	0.249085
ENSMUSG00000044916	0.750843	0.0132159	0.235942
ENSMUSG00000020312	0.750771	0.0303831	0.218846
ENSMUSG00000049038	0.750682	0	0.249318
ENSMUSG00000022016	0.75057	0.0799882	0.169442
ENSMUSG00000108037	0.750495	0.0477146	0.201791
ENSMUSG00000087431	0.750385	0.0427671	0.206848
ENSMUSG00000020300	0.750363	0.00119411	0.248443
ENSMUSG00000019505	0.750357	0.0824556	0.167187
ENSMUSG00000028756	0.75024	0.0391056	0.210654
ENSMUSG00000029559	0.750174	0.0766833	0.173142
ENSMUSG00000040220	0.750174	0.0220546	0.227772
ENSMUSG00000030806	0.750149	1.07285e-17	0.249851
ENSMUSG00000028478	0.749902	0.0262916	0.223807
ENSMUSG00000028328	0.749441	0.00359045	0.246969
ENSMUSG00000026927	0.749394	0	0.250606
ENSMUSG00000019235	0.749378	0.0398397	0.210783
ENSMUSG00000032503	0.749206	0.0355861	0.215208
ENSMUSG00000039218	0.749089	0.00951397	0.241397
ENSMUSG00000086796	0.748848	0.00211291	0.249039
ENSMUSG00000105902	0.748572	0.0657194	0.185708
ENSMUSG00000015176	0.748544	0.0226052	0.228851
ENSMUSG00000024853	0.74842	0.0541912	0.197388
ENSMUSG00000031540	0.748311	0.0611378	0.190551
ENSMUSG00000032294	0.747883	0.0620955	0.190022
ENSMUSG00000041084	0.747773	0.00457907	0.247647
ENSMUSG00000114230	0.747598	0	0.252402
ENSMUSG00000067870	0.747579	0	0.252421
ENSMUSG00000074102	0.747533	0.0285933	0.223874
ENSMUSG00000005442	0.747512	0.00114767	0.25134
ENSMUSG00000096160	0.747476	0.0063394	0.246184
ENSMUSG00000037972	0.74742	0	0.25258
ENSMUSG00000022456	0.747399	0.080569	0.172032
ENSMUSG00000097274	0.747365	0.0725048	0.18013
ENSMUSG00000001248	0.747345	0.0684342	0.184221
ENSMUSG00000023495	0.747294	0	0.252706
ENSMUSG00000030795	0.747274	0	0.252726
ENSMUSG00000027223	0.747251	0	0.252749
ENSMUSG00000031834	0.747082	0.0139863	0.238932
ENSMUSG00000036095	0.746933	0.0483792	0.204688
ENSMUSG00000072825	0.746873	0	0.253127
ENSMUSG00000030062	0.746622	0.0921968	0.161181
ENSMUSG00000025867	0.746582	0.0584602	0.194958
ENSMUSG00000087079	0.746503	0	0.253497
ENSMUSG00000026123	0.74649	0	0.25351
ENSMUSG00000029636	0.746357	0.037244	0.216399
ENSMUSG00000100799	0.746199	0.0436488	0.210153
ENSMUSG00000024462	0.746186	0.0360569	0.217757
ENSMUSG00000087563	0.746131	0.00776677	0.246103
ENSMUSG00000029430	0.746127	0.0773729	0.1765
ENSMUSG00000054364	0.746039	0.0648138	0.189147
ENSMUSG00000061718	0.745708	0.0210428	0.23325
ENSMUSG00000097524	0.745632	0	0.254368
ENSMUSG00000029878	0.745616	0.093438	0.160946
ENSMUSG00000028826	0.745554	0.0805083	0.173938
ENSMUSG00000034902	0.745513	0	0.254487
ENSMUSG00000090063	0.745311	0	0.254689
ENSMUSG00000028759	0.74513	0.0338398	0.22103
ENSMUSG00000031229	0.745061	0.0260822	0.228857
ENSMUSG00000075590	0.744887	5.8659e-18	0.255113
ENSMUSG00000030161	0.744441	0.114436	0.141123
ENSMUSG00000036712	0.744428	0.000401227	0.255171
ENSMUSG00000039804	0.744404	0.0272866	0.228309
ENSMUSG00000067194	0.744291	0.0860053	0.169704
ENSMUSG00000084808	0.744209	0.0731838	0.182607
ENSMUSG00000096054	0.74404	0.0600194	0.195941
ENSMUSG00000006818	0.743914	0.023057	0.233029
ENSMUSG00000026360	0.743576	0	0.256424
ENSMUSG00000016349	0.74353	0.0424163	0.214054
ENSMUSG00000104030	0.743316	0.00761912	0.249065
ENSMUSG00000003949	0.743194	0.0857066	0.171099
ENSMUSG00000051695	0.743166	0.00429657	0.252537
ENSMUSG00000108219	0.742877	0	0.257123
ENSMUSG00000046229	0.742873	0.00718792	0.249939
ENSMUSG00000039601	0.742787	0.0449448	0.212268
ENSMUSG00000065414	0.742727	0	0.257273
ENSMUSG00000084708	0.742663	0.00480753	0.252529
ENSMUSG00000091390	0.741982	0	0.258018
ENSMUSG00000108348	0.741797	0.0676472	0.190556
ENSMUSG00000097854	0.741776	0	0.258224
ENSMUSG00000024767	0.741596	0.0472867	0.211118
ENSMUSG00000026797	0.741274	0	0.258726
ENSMUSG00000035798	0.741224	0.0277371	0.231039
ENSMUSG00000006651	0.741175	0.0642709	0.194554
ENSMUSG00000045962	0.741012	0.00286641	0.256121
ENSMUSG00000053286	0.740852	0.0203899	0.238758
ENSMUSG00000101840	0.740603	0.000656305	0.25874
ENSMUSG00000106847	0.740603	0.0231064	0.236291
ENSMUSG00000041645	0.740527	0.059738	0.199735
ENSMUSG00000055254	0.740471	0.0831635	0.176365
ENSMUSG00000085944	0.740307	0.0101359	0.249558
ENSMUSG00000079737	0.740048	0	0.259952
ENSMUSG00000061032	0.739935	0.0515811	0.208484
ENSMUSG00000009995	0.739731	0.000734006	0.259535
ENSMUSG00000026202	0.73957	0.0874326	0.172997
ENSMUSG00000078684	0.739387	0.0433502	0.217263
ENSMUSG00000033615	0.73936	0	0.26064
ENSMUSG00000051851	0.739278	0	0.260722
ENSMUSG00000082274	0.739182	0.00636611	0.254452
ENSMUSG00000043388	0.738952	0.0292688	0.231779
ENSMUSG00000104126	0.738906	0	0.261094
ENSMUSG00000028461	0.738733	0	0.261267
ENSMUSG00000087202	0.738692	0.0114098	0.249898
ENSMUSG00000002129	0.738634	0	0.261366
ENSMUSG00000027522	0.738543	0.0100174	0.25144
ENSMUSG00000049804	0.738501	0.00850253	0.252997
ENSMUSG00000060212	0.73849	0.0642067	0.197303
ENSMUSG00000092035	0.738319	0	0.261681
ENSMUSG00000086976	0.7383	0	0.2617
ENSMUSG00000023861	0.737923	0.000438958	0.261638
ENSMUSG00000080268	0.737891	0.0254873	0.236621
ENSMUSG00000026620	0.73789	0.11254	0.14957
ENSMUSG00000062604	0.737865	0.0756668	0.186469
ENSMUSG00000062380	0.737793	0.0686102	0.193597
ENSMUSG00000039278	0.737596	0.0718404	0.190564
ENSMUSG00000004031	0.737438	0.0226457	0.239916
ENSMUSG00000007656	0.736934	0.0156169	0.247449
ENSMUSG00000024764	0.736827	0.0598228	0.20335
ENSMUSG00000054162	0.736735	0.0204371	0.242828
ENSMUSG00000071658	0.736649	0.120712	0.142639
ENSMUSG00000026103	0.736341	0.029056	0.234603
ENSMUSG00000062070	0.736285	0.0460387	0.217676
ENSMUSG00000018411	0.736272	0.0519956	0.211733
ENSMUSG00000081424	0.736082	0.00105661	0.262861
ENSMUSG00000042763	0.735927	0	0.264073
ENSMUSG00000022779	0.735815	0.0361285	0.228056
ENSMUSG00000070304	0.735745	0.0407175	0.223538
ENSMUSG00000031532	0.735737	0.0678562	0.196406
ENSMUSG00000030357	0.735652	0.10048	0.163868
ENSMUSG00000024044	0.735534	0.0315495	0.232916
ENSMUSG00000025738	0.735489	0.0141217	0.250389
ENSMUSG00000031428	0.735354	0.0948578	0.169789
ENSMUSG00000036817	0.735065	0.0140209	0.250914
ENSMUSG00000027438	0.735001	0.163832	0.101167
ENSMUSG00000021057	0.734835	0.0711023	0.194063
ENSMUSG00000105878	0.734607	0.0930031	0.17239
ENSMUSG00000066306	0.734578	0.0543794	0.211042
ENSMUSG00000021824	0.734476	0	0.265524
ENSMUSG00000096992	0.734234	0	0.265766
ENSMUSG00000106580	0.73417	0.01796	0.24787
ENSMUSG00000032802	0.734023	0	0.265977
ENSMUSG00000061983	0.73377	0	0.26623
ENSMUSG00000053510	0.733515	0.00315647	0.263329
ENSMUSG00000070498	0.733446	0.104683	0.161871
ENSMUSG00000036309	0.733088	0.0773395	0.189572
ENSMUSG00000037364	0.733016	0.0294485	0.237535
ENSMUSG00000002546	0.732975	0	0.267025
ENSMUSG00000031633	0.732915	0.0709876	0.196098
ENSMUSG00000027797	0.732828	0	0.267172
ENSMUSG00000104911	0.732783	0.115638	0.151579
ENSMUSG00000062319	0.732571	0	0.267429
ENSMUSG00000085465	0.732477	0.118029	0.149494
ENSMUSG00000028005	0.732432	0.0319169	0.235651
ENSMUSG00000026933	0.732429	0.115272	0.152299
ENSMUSG00000070934	0.732399	0.0208446	0.246756
ENSMUSG00000084319	0.732265	0.0023549	0.26538
ENSMUSG00000046699	0.73205	0	0.26795
ENSMUSG00000040651	0.731922	0	0.268078
ENSMUSG00000046058	0.731876	0.105677	0.162447
ENSMUSG00000109178	0.731865	0	0.268135
ENSMUSG00000086291	0.731712	0.00273277	0.265555
ENSMUSG00000105709	0.731321	0	0.268679
ENSMUSG00000031728	0.731274	0	0.268726
ENSMUSG00000043909	0.731188	0.0396433	0.229168
ENSMUSG00000041020	0.73098	0.0996314	0.169389
ENSMUSG00000032177	0.730934	0.0966607	0.172406
ENSMUSG00000047036	0.730811	8.05336e-13	0.269189
ENSMUSG00000027184	0.73073	0.0142835	0.254987
ENSMUSG00000088651	0.730692	0.0414416	0.227867
ENSMUSG00000024220	0.730675	0.113677	0.155647
ENSMUSG00000024530	0.730629	0.0111687	0.258202
ENSMUSG00000030695	0.730479	0.0706379	0.198883
ENSMUSG00000002308	0.730405	0	0.269595
ENSMUSG00000015837	0.730057	0.0868863	0.183056
ENSMUSG00000027254	0.729874	0.0294193	0.240707
ENSMUSG00000021986	0.729792	0	0.270208
ENSMUSG00000035478	0.729761	0.00577271	0.264467
ENSMUSG00000045534	0.72964	0	0.27036
ENSMUSG00000038984	0.729591	0.0471929	0.223216
ENSMUSG00000024335	0.729589	0.0173661	0.253045
ENSMUSG00000031729	0.72954	0.0128584	0.257601
ENSMUSG00000021775	0.729269	0	0.270731
ENSMUSG00000085767	0.729266	0.012857	0.257877
ENSMUSG00000026701	0.729244	0.0481998	0.222556
ENSMUSG00000087968	0.729099	0	0.270901
ENSMUSG00000025364	0.729065	0.0176266	0.253308
ENSMUSG00000026576	0.728876	0.076352	0.194772
ENSMUSG00000032009	0.728601	0.0279162	0.243483
ENSMUSG00000022211	0.728405	0.0800781	0.191517
ENSMUSG00000026434	0.728305	0.0678379	0.203857
ENSMUSG00000032580	0.728265	0	0.271735
ENSMUSG00000064068	0.728252	0.0312773	0.24047
ENSMUSG00000107458	0.728177	9.56893e-11	0.271823
ENSMUSG00000067924	0.728019	0.0234753	0.248506
ENSMUSG00000021559	0.727961	0.101676	0.170363
ENSMUSG00000094344	0.727585	0.00331746	0.269098
ENSMUSG00000079523	0.727492	0.0843952	0.188113
ENSMUSG00000062647	0.727462	0.07969	0.192848
ENSMUSG00000060227	0.727406	0	0.272594
ENSMUSG00000021038	0.727296	0.0199214	0.252782
ENSMUSG00000058672	0.727219	0.126584	0.146197
ENSMUSG00000108158	0.727216	0	0.272784
ENSMUSG00000113136	0.727176	0	0.272824
ENSMUSG00000027680	0.72706	0.0452431	0.227697
ENSMUSG00000038976	0.726579	0.0154612	0.257959
ENSMUSG00000027091	0.72657	0.0503098	0.22312
ENSMUSG00000053025	0.726349	0	0.273651
ENSMUSG00000093575	0.726264	0.0794984	0.194237
ENSMUSG00000018398	0.72608	0.105218	0.168702
ENSMUSG00000053470	0.726036	0.0902435	0.183721
ENSMUSG00000097433	0.72597	0.0576979	0.216332
ENSMUSG00000016262	0.725888	0.116132	0.15798
ENSMUSG00000104651	0.725863	0	0.274137
ENSMUSG00000026821	0.725752	0.0228804	0.251368
ENSMUSG00000086453	0.725674	0.0401861	0.23414
ENSMUSG00000101301	0.725659	0.0294648	0.244876
ENSMUSG00000050751	0.725518	0.0905856	0.183897
ENSMUSG00000104796	0.725448	0.123702	0.150851
ENSMUSG00000074746	0.725404	0	0.274596
ENSMUSG00000072612	0.725267	0	0.274733
ENSMUSG00000068039	0.725252	0.0973862	0.177362
ENSMUSG00000027660	0.725213	0	0.274787
ENSMUSG00000075576	0.725103	0.0326933	0.242203
ENSMUSG00000102377	0.725003	0.0266349	0.248362
ENSMUSG00000015092	0.724956	0.0789225	0.196121
ENSMUSG00000059173	0.724934	0.053871	0.221195
ENSMUSG00000005683	0.724731	0.0442206	0.231049
ENSMUSG00000020848	0.724351	0.0826283	0.193021
ENSMUSG00000022841	0.724289	0.0556526	0.220059
ENSMUSG00000026864	0.723957	0.0854056	0.190638
ENSMUSG00000071657	0.723857	0.0594853	0.216658
ENSMUSG00000061911	0.723827	0.0660165	0.210157
ENSMUSG00000030815	0.723622	0.133008	0.14337
ENSMUSG00000047213	0.723408	0	0.276592
ENSMUSG00000009394	0.723138	0.00839479	0.268467
ENSMUSG00000036181	0.723137	0.019085	0.257778
ENSMUSG00000032803	0.723094	0.00587511	0.271031
ENSMUSG00000049086	0.723065	0.000763536	0.276171
ENSMUSG00000086290	0.72297	0.0101989	0.266832
ENSMUSG00000034243	0.722924	0.0351284	0.241948
ENSMUSG00000051451	0.722792	0	0.277208
ENSMUSG00000000538	0.722582	0.0674056	0.210012
ENSMUSG00000030246	0.722574	0.0553379	0.222088
ENSMUSG00000027950	0.722479	0.00186678	0.275654
ENSMUSG00000046480	0.72246	0.01122	0.26632
ENSMUSG00000020886	0.722437	0.00208713	0.275475
ENSMUSG00000027350	0.722222	0.0852672	0.192511
ENSMUSG00000092850	0.722075	0	0.277925
ENSMUSG00000103552	0.721899	0	0.278101
ENSMUSG00000093904	0.721683	0.084798	0.193519
ENSMUSG00000032186	0.721624	0.0837164	0.19466
ENSMUSG00000049932	0.721616	0	0.278384
ENSMUSG00000047261	0.721539	0.0181827	0.260278
ENSMUSG00000080790	0.721472	0.0139788	0.264549
ENSMUSG00000058624	0.721431	0.0533564	0.225213
ENSMUSG00000009575	0.72137	0.00193194	0.276698
ENSMUSG00000022054	0.721027	0.110258	0.168715
ENSMUSG00000005469	0.720909	0	0.279091
ENSMUSG00000001175	0.72087	0.0754718	0.203658
ENSMUSG00000104997	0.720799	0.0144057	0.264795
ENSMUSG00000068373	0.72073	0.0946852	0.184585
ENSMUSG00000073755	0.720662	0.05973	0.219608
ENSMUSG00000025245	0.720607	0	0.279393
ENSMUSG00000037126	0.720192	0	0.279808
ENSMUSG00000021448	0.719831	0.105037	0.175132
ENSMUSG00000026858	0.719786	0.00937321	0.270841
ENSMUSG00000050530	0.719749	0.107196	0.173055
ENSMUSG00000029390	0.719499	0.0369974	0.243503
ENSMUSG00000030213	0.7194	0.0297158	0.250884
ENSMUSG00000046062	0.719301	0.0279493	0.252749
ENSMUSG00000030942	0.719298	0.0778127	0.20289
ENSMUSG00000026819	0.719146	0.0629301	0.217924
ENSMUSG00000023456	0.718894	0.0597799	0.221326
ENSMUSG00000028785	0.718749	0	0.281251
ENSMUSG00000003316	0.718642	0	0.281358
ENSMUSG00000077714	0.718611	0	0.281389
ENSMUSG00000033940	0.718595	0	0.281405
ENSMUSG00000077879	0.71859	0	0.28141
ENSMUSG00000097170	0.71836	0	0.28164
ENSMUSG00000029713	0.718284	0	0.281716
ENSMUSG00000055862	0.718255	0	0.281745
ENSMUSG00000042712	0.718219	0.105101	0.176681
ENSMUSG00000109485	0.718211	0.0839883	0.197801
ENSMUSG00000035530	0.718195	0.0533808	0.228424
ENSMUSG00000041483	0.718054	0	0.281946
ENSMUSG00000085838	0.718051	0.0583703	0.223579
ENSMUSG00000073888	0.717986	0	0.282014
ENSMUSG00000003581	0.717705	0	0.282295
ENSMUSG00000086239	0.717496	0	0.282504
ENSMUSG00000065649	0.717423	0	0.282577
ENSMUSG00000050373	0.717418	0	0.282582
ENSMUSG00000018451	0.717159	0.0994921	0.183349
ENSMUSG00000026944	0.717146	0	0.282854
ENSMUSG00000111227	0.717047	0	0.282953
ENSMUSG00000050164	0.717045	0	0.282955
ENSMUSG00000052915	0.716957	0.00907138	0.273972
ENSMUSG00000096934	0.716751	0.0750654	0.208183
ENSMUSG00000001525	0.716346	0.0695559	0.214098
ENSMUSG00000029836	0.716287	0.0530593	0.230653
ENSMUSG00000024104	0.716277	0	0.283723
ENSMUSG00000097520	0.71626	0.0168753	0.266865
ENSMUSG00000029580	0.716221	0.056646	0.227133
ENSMUSG00000021339	0.716141	0.0355538	0.248305
ENSMUSG00000090125	0.716091	0.071318	0.212591
ENSMUSG00000098974	0.715935	0	0.284065
ENSMUSG00000004897	0.715929	0.0610428	0.223028
ENSMUSG00000032253	0.715868	0	0.284132
ENSMUSG00000111497	0.715724	0.0361831	0.248093
ENSMUSG00000027953	0.715708	0	0.284292
ENSMUSG00000092837	0.71547	0.0386948	0.245835
ENSMUSG00000040289	0.715456	0	0.284544
ENSMUSG00000014164	0.715221	0.140725	0.144054
ENSMUSG00000034994	0.715085	0.0813646	0.203551
ENSMUSG00000001270	0.715069	0.0105856	0.274346
ENSMUSG00000107062	0.71504	0	0.28496
ENSMUSG00000048826	0.715031	0.0155993	0.26937
ENSMUSG00000024268	0.714742	0.0958576	0.189401
ENSMUSG00000031516	0.714692	0	0.285308
ENSMUSG00000028410	0.714556	0.0787989	0.206645
ENSMUSG00000044224	0.71438	0.0116941	0.273926
ENSMUSG00000051495	0.714216	0	0.285784
ENSMUSG00000025175	0.714074	0	0.285926
ENSMUSG00000064453	0.714066	0.0565415	0.229393
ENSMUSG00000097535	0.71351	0	0.28649
ENSMUSG00000029359	0.713504	0.0502084	0.236288
ENSMUSG00000060279	0.713412	0.0101156	0.276473
ENSMUSG00000056429	0.71341	0.0913417	0.195249
ENSMUSG00000065537	0.713137	0	0.286863
ENSMUSG00000093076	0.712993	0.0513372	0.23567
ENSMUSG00000050299	0.712873	0.0354167	0.25171
ENSMUSG00000092972	0.712724	0	0.287276
ENSMUSG00000102428	0.712713	0.0275696	0.259718
ENSMUSG00000068396	0.712694	0	0.287306
ENSMUSG00000109876	0.712693	0.00106348	0.286244
ENSMUSG00000020015	0.712601	0	0.287399
ENSMUSG00000027423	0.712226	0	0.287774
ENSMUSG00000024571	0.712198	0.0836081	0.204194
ENSMUSG00000084978	0.712182	0.00845793	0.27936
ENSMUSG00000104077	0.712141	0	0.287859
ENSMUSG00000030257	0.71206	0.0426127	0.245327
ENSMUSG00000024953	0.712054	0	0.287946
ENSMUSG00000053706	0.711962	0	0.288038
ENSMUSG00000040459	0.711936	0	0.288064
ENSMUSG00000058966	0.711838	0.0287456	0.259417
ENSMUSG00000029571	0.711805	0.0725453	0.21565
ENSMUSG00000025576	0.711704	0.0623329	0.225963
ENSMUSG00000043463	0.711572	0.0483759	0.240052
ENSMUSG00000024948	0.711338	0.0470812	0.24158
ENSMUSG00000064949	0.711278	0	0.288722
ENSMUSG00000024083	0.711243	0.0528836	0.235874
ENSMUSG00000032174	0.711164	0	0.288836
ENSMUSG00000109894	0.711079	0	0.288921
ENSMUSG00000078851	0.710921	0.056018	0.233061
ENSMUSG00000088185	0.710842	0.101761	0.187396
ENSMUSG00000007021	0.710659	0.0419346	0.247406
ENSMUSG00000049225	0.710561	1.01109e-17	0.289439
ENSMUSG00000024127	0.710305	0.117947	0.171748
ENSMUSG00000056201	0.710239	0.0523454	0.237416
ENSMUSG00000004110	0.710095	0.111003	0.178902
ENSMUSG00000079037	0.710068	0.130569	0.159363
ENSMUSG00000097675	0.709965	0.0822223	0.207813
ENSMUSG00000051062	0.709854	0.0131162	0.27703
ENSMUSG00000050711	0.709812	0.11237	0.177818
ENSMUSG00000031302	0.709799	0	0.290201
ENSMUSG00000030120	0.709634	0.022054	0.268312
ENSMUSG00000022982	0.709615	0.0512641	0.23912
ENSMUSG00000032482	0.709447	0.0932524	0.1973
ENSMUSG00000040794	0.709443	0	0.290557
ENSMUSG00000049100	0.709442	0.0474809	0.243077
ENSMUSG00000058740	0.709401	0.0892306	0.201368
ENSMUSG00000040724	0.708803	0	0.291197
ENSMUSG00000087006	0.708775	0	0.291225
ENSMUSG00000015656	0.708305	0.106353	0.185342
ENSMUSG00000038502	0.708176	0	0.291824
ENSMUSG00000020196	0.708121	0.0647212	0.227157
ENSMUSG00000019877	0.708059	0.109015	0.182925
ENSMUSG00000035847	0.70777	0.0629103	0.22932
ENSMUSG00000038335	0.707515	0.0731436	0.219341
ENSMUSG00000031913	0.707452	0.0275617	0.264986
ENSMUSG00000041453	0.707312	0.139212	0.153476
ENSMUSG00000045114	0.707254	0	0.292746
ENSMUSG00000044216	0.707123	0.0658562	0.22702
ENSMUSG00000035964	0.707088	0.0700696	0.222842
ENSMUSG00000031988	0.707083	0.0298132	0.263104
ENSMUSG00000073073	0.70673	2.06218e-16	0.29327
ENSMUSG00000032097	0.706713	0.0444962	0.248791
ENSMUSG00000050321	0.706693	0	0.293307
ENSMUSG00000025314	0.706641	0.0853069	0.208052
ENSMUSG00000050148	0.706466	0.0366541	0.25688
ENSMUSG00000047976	0.706452	0	0.293548
ENSMUSG00000024935	0.70643	0.111323	0.182246
ENSMUSG00000000568	0.706351	0	0.293649
ENSMUSG00000032199	0.706116	0.0919393	0.201945
ENSMUSG00000037989	0.706112	0.0347729	0.259115
ENSMUSG00000022621	0.706032	0	0.293968
ENSMUSG00000044628	0.705984	0	0.294016
ENSMUSG00000049097	0.705915	0	0.294085
ENSMUSG00000049047	0.705894	0.0888903	0.205216
ENSMUSG00000103975	0.705812	0	0.294188
ENSMUSG00000024370	0.705717	0.0197152	0.274568
ENSMUSG00000071072	0.705703	0.116043	0.178254
ENSMUSG00000053536	0.705671	0.12323	0.171099
ENSMUSG00000024442	0.705574	0.0299129	0.264513
ENSMUSG00000089707	0.705492	0.0735327	0.220976
ENSMUSG00000032612	0.705314	0.0968619	0.197825
ENSMUSG00000037872	0.705232	0	0.294768
ENSMUSG00000107096	0.705179	0.00128311	0.293538
ENSMUSG00000031299	0.705049	0.0768839	0.218067
ENSMUSG00000060475	0.705042	0	0.294958
ENSMUSG00000024359	0.704665	0.0896919	0.205644
ENSMUSG00000079333	0.704619	0.0960636	0.199317
ENSMUSG00000087819	0.70443	0	0.29557
ENSMUSG00000092666	0.70441	0	0.29559
ENSMUSG00000033124	0.70414	0	0.29586
ENSMUSG00000087885	0.70405	0	0.29595
ENSMUSG00000025404	0.703985	0.0806005	0.215414
ENSMUSG00000052459	0.703786	0.0582935	0.23792
ENSMUSG00000026563	0.703556	0	0.296444
ENSMUSG00000111348	0.703365	0.1417	0.154935
ENSMUSG00000000056	0.703344	0.0068683	0.289788
ENSMUSG00000102969	0.703294	1.36284e-16	0.296706
ENSMUSG00000022285	0.703214	0.0824113	0.214375
ENSMUSG00000027782	0.702849	0.00838688	0.288764
ENSMUSG00000037236	0.702822	0.107571	0.189607
ENSMUSG00000035877	0.702776	0.0243485	0.272875
ENSMUSG00000062785	0.702697	3.75118e-18	0.297303
ENSMUSG00000032181	0.702574	0.0721705	0.225256
ENSMUSG00000092386	0.702533	0.0869541	0.210513
ENSMUSG00000021096	0.702279	0.103838	0.193883
ENSMUSG00000033004	0.702264	0	0.297736
ENSMUSG00000038762	0.70226	0.0551339	0.242606
ENSMUSG00000078676	0.702137	0	0.297863
ENSMUSG00000031711	0.702022	0.0164321	0.281546
ENSMUSG00000026219	0.701964	0.0210634	0.276972
ENSMUSG00000063229	0.701921	0.0237636	0.274315
ENSMUSG00000029053	0.701697	0.0691647	0.229139
ENSMUSG00000024073	0.70107	0.0059359	0.292994
ENSMUSG00000083878	0.70107	0	0.29893
ENSMUSG00000025034	0.701013	7.87933e-17	0.298987
ENSMUSG00000023236	0.700929	0.00942938	0.289642
ENSMUSG00000063480	0.700766	0.0420433	0.25719
ENSMUSG00000028034	0.700556	0	0.299444
ENSMUSG00000105974	0.700477	0.0166488	0.282874
ENSMUSG00000066357	0.70037	0.0423376	0.257292
ENSMUSG00000079511	0.700185	0	0.299815
ENSMUSG00000105552	0.700166	0.000278906	0.299555
ENSMUSG00000110669	0.700157	0.0476794	0.252164
ENSMUSG00000097971	0.700053	0.00496923	0.294978
ENSMUSG00000017119	0.70001	0.00133784	0.298652
ENSMUSG00000076432	0.699432	0.0871044	0.213464
ENSMUSG00000028790	0.699321	7.66446e-15	0.300679
ENSMUSG00000049940	0.699297	0	0.300703
ENSMUSG00000052364	0.699176	0.026014	0.27481
ENSMUSG00000027067	0.699148	0.0152254	0.285627
ENSMUSG00000043498	0.698725	0.0419714	0.259304
ENSMUSG00000024944	0.698701	0	0.301299
ENSMUSG00000030224	0.698694	0.0496702	0.251636
ENSMUSG00000079224	0.698636	0	0.301364
ENSMUSG00000114244	0.698604	0	0.301396
ENSMUSG00000065013	0.698583	0	0.301417
ENSMUSG00000105447	0.698368	0.0527216	0.248911
ENSMUSG00000029998	0.698355	0.121957	0.179687
ENSMUSG00000051483	0.698257	0.082339	0.219404
ENSMUSG00000022228	0.69776	0	0.30224
ENSMUSG00000036990	0.69773	3.81372e-17	0.30227
ENSMUSG00000041444	0.697706	0	0.302294
ENSMUSG00000032637	0.697673	0.0558106	0.246516
ENSMUSG00000090031	0.697651	0	0.302349
ENSMUSG00000024588	0.697578	0	0.302422
ENSMUSG00000024248	0.697421	0.0414352	0.261143
ENSMUSG00000054034	0.697244	0.0801999	0.222557
ENSMUSG00000039100	0.697212	0.0159137	0.286874
ENSMUSG00000002059	0.697071	0.0205466	0.282382
ENSMUSG00000025582	0.697005	0.0793004	0.223695
ENSMUSG00000021737	0.696937	0	0.303063
ENSMUSG00000082879	0.696853	0.0268899	0.276258
ENSMUSG00000000787	0.696745	0.124526	0.178729
ENSMUSG00000031157	0.69674	0.0704433	0.232816
ENSMUSG00000073174	0.696681	0	0.303319
ENSMUSG00000028797	0.696616	0.00670277	0.296681
ENSMUSG00000000861	0.696543	0.097367	0.20609
ENSMUSG00000031748	0.69653	0.0937958	0.209674
ENSMUSG00000027805	0.696392	0.0515401	0.252068
ENSMUSG00000005625	0.6963	0.0693491	0.234351
ENSMUSG00000002341	0.696182	0	0.303818
ENSMUSG00000084244	0.69608	0	0.30392
ENSMUSG00000078984	0.696072	0.0271051	0.276823
ENSMUSG00000105383	0.69597	0.0296972	0.274333
ENSMUSG00000089651	0.695933	0.0243297	0.279737
ENSMUSG00000020950	0.695849	0	0.304151
ENSMUSG00000063239	0.695789	0.0864142	0.217797
ENSMUSG00000094483	0.695662	0.0516113	0.252726
ENSMUSG00000024425	0.695601	0.0928999	0.211499
ENSMUSG00000071341	0.695474	0	0.304526
ENSMUSG00000015217	0.695291	0.0724477	0.232261
ENSMUSG00000031696	0.695202	0	0.304798
ENSMUSG00000038615	0.694915	0.0165984	0.288487
ENSMUSG00000020664	0.694854	0.00966935	0.295476
ENSMUSG00000003072	0.694797	0	0.305203
ENSMUSG00000020368	0.694488	0.109355	0.196157
ENSMUSG00000111133	0.694486	0.0671895	0.238325
ENSMUSG00000026584	0.694478	0	0.305522
ENSMUSG00000044667	0.69447	0.0133175	0.292213
ENSMUSG00000011751	0.694461	0.11615	0.189389
ENSMUSG00000075273	0.694425	0.00182025	0.303755
ENSMUSG00000057666	0.694273	0.0366934	0.269033
ENSMUSG00000032018	0.694218	0	0.305782
ENSMUSG00000020349	0.694145	0.0769585	0.228897
ENSMUSG00000037773	0.694131	0	0.305869
ENSMUSG00000047844	0.694122	0.148315	0.157563
ENSMUSG00000020189	0.694109	0	0.305891
ENSMUSG00000109351	0.694094	0.0289166	0.276989
ENSMUSG00000114437	0.69401	0.070508	0.235482
ENSMUSG00000021218	0.69396	0.0965731	0.209467
ENSMUSG00000092730	0.693899	0.0638976	0.242204
ENSMUSG00000059981	0.693875	0	0.306125
ENSMUSG00000028656	0.693867	0	0.306133
ENSMUSG00000106499	0.693847	0	0.306153
ENSMUSG00000042726	0.693835	3.68309e-16	0.306165
ENSMUSG00000025066	0.693602	0.0786203	0.227778
ENSMUSG00000067873	0.693531	0.0732537	0.233215
ENSMUSG00000022771	0.693497	0.0497695	0.256734
ENSMUSG00000022987	0.69347	0.0504173	0.256113
ENSMUSG00000029775	0.69329	0.112176	0.194535
ENSMUSG00000041642	0.69328	0.0479427	0.258778
ENSMUSG00000023944	0.693259	0.0901248	0.216616
ENSMUSG00000017291	0.693193	0.0606879	0.24612
ENSMUSG00000024524	0.692864	0	0.307136
ENSMUSG00000022946	0.692625	0.0825267	0.224849
ENSMUSG00000021194	0.692521	0.180679	0.126799
ENSMUSG00000002012	0.692484	1.60681e-17	0.307516
ENSMUSG00000003808	0.692301	0.0107627	0.296937
ENSMUSG00000021901	0.692167	0	0.307833
ENSMUSG00000034024	0.692142	0.0376422	0.270216
ENSMUSG00000028622	0.692078	0.0372536	0.270669
ENSMUSG00000046574	0.691935	0.0166708	0.291394
ENSMUSG00000020849	0.691664	0.0722299	0.236106
ENSMUSG00000030905	0.691661	0	0.308339
ENSMUSG00000047085	0.691645	0.00734957	0.301006
ENSMUSG00000077394	0.69161	0.00865965	0.29973
ENSMUSG00000053395	0.691418	0.0546305	0.253952
ENSMUSG00000022629	0.691382	0.0473614	0.261257
ENSMUSG00000022314	0.691341	0.049072	0.259587
ENSMUSG00000034818	0.691337	0.0560158	0.252647
ENSMUSG00000051726	0.691309	0.0570343	0.251657
ENSMUSG00000030122	0.691245	0.042191	0.266564
ENSMUSG00000001227	0.691021	0	0.308979
ENSMUSG00000040424	0.690923	0.00543768	0.30364
ENSMUSG00000033862	0.690843	0	0.309157
ENSMUSG00000090935	0.690827	0.0693516	0.239821
ENSMUSG00000031701	0.69059	0.0699261	0.239484
ENSMUSG00000021270	0.690272	0.139111	0.170617
ENSMUSG00000042625	0.690197	0.0354484	0.274354
ENSMUSG00000018820	0.69015	0.0602769	0.249573
ENSMUSG00000025393	0.689956	0.0958867	0.214158
ENSMUSG00000068732	0.689801	0.015102	0.295097
ENSMUSG00000024410	0.689798	0.0168644	0.293337
ENSMUSG00000057335	0.689762	0.0161396	0.294098
ENSMUSG00000113317	0.689571	0.0106357	0.299793
ENSMUSG00000083306	0.689276	0.00738922	0.303335
ENSMUSG00000092897	0.689204	0.053877	0.256919
ENSMUSG00000034949	0.689	0.0719299	0.23907
ENSMUSG00000025980	0.688946	0.0775738	0.23348
ENSMUSG00000028953	0.688611	0.033997	0.277392
ENSMUSG00000046836	0.688519	0	0.311481
ENSMUSG00000037070	0.688462	0.031168	0.28037
ENSMUSG00000074903	0.688427	0.0136221	0.297951
ENSMUSG00000030306	0.688404	0.143565	0.168032
ENSMUSG00000065637	0.688382	0	0.311618
ENSMUSG00000041762	0.688299	0.0645587	0.247142
ENSMUSG00000074305	0.68829	0	0.31171
ENSMUSG00000009013	0.688134	0.0605244	0.251342
ENSMUSG00000020530	0.688055	0	0.311945
ENSMUSG00000032295	0.687769	0.0944796	0.217752
ENSMUSG00000025156	0.687759	0.0361856	0.276056
ENSMUSG00000002658	0.687709	0.0765365	0.235755
ENSMUSG00000104034	0.687576	0.0130237	0.299401
ENSMUSG00000086970	0.687504	0	0.312496
ENSMUSG00000021413	0.687501	0.0512794	0.26122
ENSMUSG00000015709	0.687496	0.0718052	0.240699
ENSMUSG00000006335	0.687434	0.0362367	0.276329
ENSMUSG00000024188	0.687269	0	0.312731
ENSMUSG00000058655	0.687113	0.08812	0.224767
ENSMUSG00000082229	0.686951	0.125969	0.18708
ENSMUSG00000037266	0.686836	0	0.313164
ENSMUSG00000038005	0.686595	0	0.313405
ENSMUSG00000019370	0.68652	0.0804771	0.233003
ENSMUSG00000022237	0.686475	0.114594	0.198931
ENSMUSG00000027894	0.686466	0	0.313534
ENSMUSG00000097038	0.686158	0	0.313842
ENSMUSG00000019428	0.686136	0.0257888	0.288076
ENSMUSG00000018537	0.686128	0.0548375	0.259035
ENSMUSG00000048334	0.685942	0	0.314058
ENSMUSG00000019471	0.685824	0.0132442	0.300931
ENSMUSG00000022564	0.685812	0.000356276	0.313832
ENSMUSG00000036026	0.68572	0.0847505	0.22953
ENSMUSG00000021476	0.685574	0.0718289	0.242597
ENSMUSG00000029420	0.685511	0.128638	0.185851
ENSMUSG00000022960	0.685357	0.035466	0.279177
ENSMUSG00000038174	0.68533	0	0.31467
ENSMUSG00000029472	0.685311	0	0.314689
ENSMUSG00000111842	0.685197	0.073146	0.241657
ENSMUSG00000056820	0.685038	0.0284195	0.286542
ENSMUSG00000000563	0.684999	0.0664194	0.248582
ENSMUSG00000030057	0.684861	0.106323	0.208816
ENSMUSG00000022176	0.684831	0	0.315169
ENSMUSG00000103081	0.684632	0.0341211	0.281247
ENSMUSG00000029461	0.684122	0.118671	0.197208
ENSMUSG00000028495	0.684031	0.0844421	0.231527
ENSMUSG00000108573	0.684007	0	0.315993
ENSMUSG00000022055	0.683777	0.16392	0.152302
ENSMUSG00000102222	0.683752	0.0280015	0.288246
ENSMUSG00000029544	0.683424	0	0.316576
ENSMUSG00000104063	0.683293	0.0284259	0.288282
ENSMUSG00000072235	0.68306	0.110534	0.206406
ENSMUSG00000072964	0.683037	0.131117	0.185846
ENSMUSG00000029614	0.682943	0.0770406	0.240016
ENSMUSG00000102742	0.682909	0.0305054	0.286586
ENSMUSG00000073198	0.682852	0.00713981	0.310008
ENSMUSG00000042699	0.682692	0.000870226	0.316438
ENSMUSG00000064740	0.682461	0	0.317539
ENSMUSG00000026385	0.68216	1.57162e-14	0.31784
ENSMUSG00000040721	0.681761	0.0943353	0.223903
ENSMUSG00000055407	0.681329	0.0780805	0.240591
ENSMUSG00000003813	0.681161	0.0359731	0.282866
ENSMUSG00000064558	0.680924	0.00109814	0.317978
ENSMUSG00000102615	0.680875	0	0.319125
ENSMUSG00000045691	0.680752	0.0945597	0.224688
ENSMUSG00000061130	0.680695	0.0578715	0.261434
ENSMUSG00000030096	0.680689	0.130823	0.188488
ENSMUSG00000029463	0.680632	0	0.319368
ENSMUSG00000098754	0.680513	0.0852604	0.234226
ENSMUSG00000033597	0.680318	0.0339418	0.28574
ENSMUSG00000082283	0.680165	0	0.319835
ENSMUSG00000103466	0.680162	0.0419913	0.277846
ENSMUSG00000085088	0.680147	0	0.319853
ENSMUSG00000033955	0.680093	0	0.319907
ENSMUSG00000093392	0.679456	0.0531308	0.267413
ENSMUSG00000113910	0.679412	0	0.320588
ENSMUSG00000005705	0.679284	0.0721494	0.248567
ENSMUSG00000044068	0.679096	0.135131	0.185773
ENSMUSG00000090071	0.67897	0.0159701	0.30506
ENSMUSG00000072214	0.678947	0.0724558	0.248598
ENSMUSG00000018858	0.67894	0	0.32106
ENSMUSG00000030805	0.67887	0.0331752	0.287955
ENSMUSG00000040123	0.678795	0	0.321205
ENSMUSG00000031149	0.678714	0	0.321286
ENSMUSG00000075232	0.678646	0.0375093	0.283845
ENSMUSG00000033595	0.678593	0	0.321407
ENSMUSG00000071866	0.678158	0.106863	0.21498
ENSMUSG00000041695	0.678144	0	0.321856
ENSMUSG00000095098	0.678018	0.0129003	0.309081
ENSMUSG00000038453	0.678014	0.0429114	0.279075
ENSMUSG00000089964	0.677984	0	0.322016
ENSMUSG00000033760	0.677933	0	0.322067
ENSMUSG00000074909	0.677755	0.012502	0.309743
ENSMUSG00000107068	0.677618	0	0.322382
ENSMUSG00000104523	0.677395	0.0436542	0.278951
ENSMUSG00000005417	0.67713	0.054484	0.268386
ENSMUSG00000073647	0.677116	0.109294	0.213591
ENSMUSG00000103393	0.677104	0	0.322896
ENSMUSG00000023353	0.677085	0.0343775	0.288537
ENSMUSG00000025781	0.677055	0.000905128	0.32204
ENSMUSG00000074405	0.677047	0.0101002	0.312853
ENSMUSG00000082120	0.676385	0.00731352	0.316302
ENSMUSG00000049091	0.676228	0.0423358	0.281436
ENSMUSG00000023147	0.676161	0	0.323839
ENSMUSG00000093452	0.676139	0.0387811	0.28508
ENSMUSG00000024403	0.676029	0.0463691	0.277602
ENSMUSG00000021771	0.675999	0	0.324001
ENSMUSG00000005045	0.675943	0	0.324057
ENSMUSG00000003873	0.675812	0.0470487	0.277139
ENSMUSG00000042216	0.675775	0.118113	0.206113
ENSMUSG00000103088	0.675763	0.0201359	0.304102
ENSMUSG00000042766	0.675418	0.0478472	0.276735
ENSMUSG00000043991	0.675298	0.0546345	0.270068
ENSMUSG00000030980	0.675266	0	0.324734
ENSMUSG00000102995	0.675216	0	0.324784
ENSMUSG00000036138	0.675052	0	0.324948
ENSMUSG00000053293	0.674905	0.0573805	0.267715
ENSMUSG00000113313	0.674575	0.229306	0.0961188
ENSMUSG00000034614	0.6744	0	0.3256
ENSMUSG00000037855	0.674249	0	0.325751
ENSMUSG00000054280	0.674105	0.114352	0.211542
ENSMUSG00000107539	0.673948	0	0.326052
ENSMUSG00000097267	0.673923	0.013922	0.312155
ENSMUSG00000100113	0.673821	0.000496584	0.325683
ENSMUSG00000007880	0.673269	0.0837663	0.242965
ENSMUSG00000097872	0.673242	0	0.326758
ENSMUSG00000027012	0.673064	0	0.326936
ENSMUSG00000089917	0.673054	0.0361716	0.290775
ENSMUSG00000029505	0.672874	0.118907	0.20822
ENSMUSG00000020257	0.672848	0.086633	0.240519
ENSMUSG00000113491	0.672812	0.0921715	0.235016
ENSMUSG00000030127	0.672697	0.0177048	0.309598
ENSMUSG00000020396	0.672664	0	0.327336
ENSMUSG00000055302	0.672592	0.109415	0.217993
ENSMUSG00000065287	0.672457	0.0866932	0.24085
ENSMUSG00000050761	0.672349	0.084853	0.242798
ENSMUSG00000113922	0.672311	0	0.327689
ENSMUSG00000046329	0.672229	0	0.327771
ENSMUSG00000105580	0.672179	0.0449374	0.282884
ENSMUSG00000021939	0.672041	0.126407	0.201552
ENSMUSG00000025743	0.67199	5.87351e-16	0.32801
ENSMUSG00000106175	0.671969	0.0482409	0.27979
ENSMUSG00000034730	0.671947	0.10873	0.219323
ENSMUSG00000020205	0.671837	0	0.328163
ENSMUSG00000020333	0.671829	0.0498354	0.278336
ENSMUSG00000026775	0.671753	0	0.328247
ENSMUSG00000109129	0.671679	0.0170983	0.311222
ENSMUSG00000048304	0.671636	0.115208	0.213156
ENSMUSG00000087352	0.67163	0.108922	0.219448
ENSMUSG00000032959	0.671623	0	0.328377
ENSMUSG00000093334	0.671601	0	0.328399
ENSMUSG00000043483	0.671432	0.0177611	0.310807
ENSMUSG00000056537	0.671346	0.074034	0.25462
ENSMUSG00000092448	0.671266	0.0527651	0.275969
ENSMUSG00000044221	0.671126	0	0.328874
ENSMUSG00000034432	0.671055	0	0.328945
ENSMUSG00000046432	0.670854	0.103359	0.225787
ENSMUSG00000039347	0.670813	0.100023	0.229164
ENSMUSG00000061898	0.670743	0	0.329257
ENSMUSG00000010205	0.670686	0.0463846	0.282929
ENSMUSG00000031144	0.670452	0.165046	0.164502
ENSMUSG00000079056	0.670281	0.0273552	0.302364
ENSMUSG00000095842	0.670134	0.0407415	0.289125
ENSMUSG00000052727	0.670096	0.092226	0.237678
ENSMUSG00000041773	0.67006	0.176061	0.153879
ENSMUSG00000106017	0.66997	0.0619385	0.268092
ENSMUSG00000029467	0.669808	0	0.330192
ENSMUSG00000031878	0.669703	0	0.330297
ENSMUSG00000065548	0.669613	0.0500565	0.28033
ENSMUSG00000024589	0.669283	0.153586	0.17713
ENSMUSG00000017781	0.66928	0.0995169	0.231203
ENSMUSG00000060419	0.669053	0.000170441	0.330777
ENSMUSG00000102440	0.669036	0.0239957	0.306968
ENSMUSG00000093956	0.668924	0.0116566	0.319419
ENSMUSG00000009739	0.66889	0.0226252	0.308485
ENSMUSG00000022551	0.668493	0.0023331	0.329174
ENSMUSG00000090381	0.668312	0	0.331688
ENSMUSG00000045589	0.66823	0.0119005	0.31987
ENSMUSG00000098543	0.668181	0	0.331819
ENSMUSG00000032589	0.667754	0.0068264	0.32542
ENSMUSG00000014226	0.667584	0	0.332416
ENSMUSG00000102869	0.667464	0.081645	0.250891
ENSMUSG00000037573	0.667447	0	0.332553
ENSMUSG00000070697	0.667404	0.128256	0.20434
ENSMUSG00000015981	0.667312	0.0788207	0.253867
ENSMUSG00000097051	0.667229	0.0829896	0.249782
ENSMUSG00000022403	0.667138	0.0350366	0.297826
ENSMUSG00000101014	0.667094	0.0532928	0.279613
ENSMUSG00000071723	0.666997	0.0719383	0.261065
ENSMUSG00000001472	0.666752	0.100065	0.233183
ENSMUSG00000026083	0.666729	0	0.333271
ENSMUSG00000048154	0.66636	0.0949186	0.238721
ENSMUSG00000054808	0.666291	0.0455569	0.288153
ENSMUSG00000084863	0.666242	0.0899689	0.243789
ENSMUSG00000033526	0.666223	0.0232868	0.31049
ENSMUSG00000112390	0.66621	0.103003	0.230787
ENSMUSG00000031202	0.666101	0.0683942	0.265505
ENSMUSG00000045763	0.666004	0	0.333996
ENSMUSG00000025190	0.666	0.0228526	0.311147
ENSMUSG00000014956	0.665869	0.0374876	0.296644
ENSMUSG00000029419	0.665848	0	0.334152
ENSMUSG00000037259	0.665405	0	0.334595
ENSMUSG00000062115	0.665403	0.133964	0.200633
ENSMUSG00000036438	0.665355	0.118953	0.215692
ENSMUSG00000033909	0.664989	0.0425061	0.292505
ENSMUSG00000001419	0.664979	0.0817434	0.253277
ENSMUSG00000058013	0.664967	0.0268333	0.3082
ENSMUSG00000026853	0.664955	0.0213453	0.313699
ENSMUSG00000042520	0.664747	0.0363428	0.29891
ENSMUSG00000048429	0.664629	0.0860316	0.24934
ENSMUSG00000025964	0.664628	0.0207067	0.314665
ENSMUSG00000021379	0.664496	0	0.335504
ENSMUSG00000101445	0.664403	0.0902042	0.245393
ENSMUSG00000042423	0.664032	0.0820934	0.253874
ENSMUSG00000059213	0.663886	0.0369919	0.299123
ENSMUSG00000015120	0.663344	0.0747117	0.261945
ENSMUSG00000090952	0.663174	0.0243129	0.312513
ENSMUSG00000059361	0.66308	0	0.33692
ENSMUSG00000011658	0.66297	0.00517698	0.331853
ENSMUSG00000030138	0.662944	0.0732653	0.263791
ENSMUSG00000030329	0.662899	0	0.337101
ENSMUSG00000090291	0.662775	0	0.337225
ENSMUSG00000021258	0.662711	0	0.337289
ENSMUSG00000022750	0.662216	0.0742085	0.263576
ENSMUSG00000005161	0.662213	0.0891139	0.248674
ENSMUSG00000105072	0.662081	0.00500161	0.332918
ENSMUSG00000074794	0.661904	0.0603386	0.277757
ENSMUSG00000090207	0.661833	0.0199014	0.318265
ENSMUSG00000005871	0.66182	0.04494	0.29324
ENSMUSG00000020923	0.661761	2.56117e-17	0.338239
ENSMUSG00000005483	0.66175	0.0158105	0.322439
ENSMUSG00000063856	0.661692	0.00635254	0.331955
ENSMUSG00000105255	0.661442	0	0.338558
ENSMUSG00000040236	0.661354	0	0.338646
ENSMUSG00000004268	0.661134	0	0.338866
ENSMUSG00000024883	0.661081	0.0800437	0.258876
ENSMUSG00000042750	0.66104	0.109463	0.229497
ENSMUSG00000028035	0.661038	0	0.338962
ENSMUSG00000003134	0.660827	0.201834	0.137339
ENSMUSG00000014606	0.660342	0.0272194	0.312439
ENSMUSG00000005583	0.660284	0.0492212	0.290495
ENSMUSG00000005873	0.660201	0.136536	0.203263
ENSMUSG00000026204	0.660122	0.0170638	0.322815
ENSMUSG00000027581	0.659998	0.115277	0.224725
ENSMUSG00000015488	0.659898	0.0203665	0.319735
ENSMUSG00000005312	0.659656	0.0329124	0.307431
ENSMUSG00000060671	0.659621	0.0719569	0.268422
ENSMUSG00000030983	0.659487	0.00327368	0.337239
ENSMUSG00000035129	0.659051	0	0.340949
ENSMUSG00000032366	0.658929	0	0.341071
ENSMUSG00000020522	0.658928	0.00940022	0.331671
ENSMUSG00000084780	0.658896	0.0326842	0.30842
ENSMUSG00000029076	0.658801	0.120698	0.220501
ENSMUSG00000024095	0.658626	0.068639	0.272735
ENSMUSG00000022212	0.658573	0.00793778	0.333489
ENSMUSG00000028979	0.658466	0.00980215	0.331732
ENSMUSG00000031028	0.658169	0.0118191	0.330012
ENSMUSG00000079477	0.658104	0.0120529	0.329843
ENSMUSG00000081953	0.658066	0.00856325	0.333371
ENSMUSG00000067925	0.657866	0.0638837	0.27825
ENSMUSG00000024587	0.657854	0.0841367	0.258009
ENSMUSG00000037916	0.657671	0.0469071	0.295422
ENSMUSG00000044066	0.657625	0.102672	0.239703
ENSMUSG00000045038	0.657418	0.0681803	0.274402
ENSMUSG00000013787	0.657337	0	0.342663
ENSMUSG00000111909	0.657308	0.0088363	0.333856
ENSMUSG00000061518	0.657294	0.0807474	0.261958
ENSMUSG00000052584	0.657251	0.00109299	0.341656
ENSMUSG00000029602	0.657131	0.0165135	0.326356
ENSMUSG00000020315	0.656203	0.0240339	0.319763
ENSMUSG00000104389	0.655957	0	0.344043
ENSMUSG00000029454	0.655875	0.016142	0.327983
ENSMUSG00000097704	0.655873	0.040069	0.304058
ENSMUSG00000104884	0.655712	0	0.344288
ENSMUSG00000018583	0.655703	0.0195553	0.324742
ENSMUSG00000030330	0.655548	0.0565293	0.287922
ENSMUSG00000028423	0.655388	0.0532135	0.291399
ENSMUSG00000055733	0.655368	0.0832827	0.26135
ENSMUSG00000036964	0.65536	0	0.34464
ENSMUSG00000021537	0.655326	0.0246681	0.320006
ENSMUSG00000038564	0.655313	0.0300668	0.31462
ENSMUSG00000024947	0.655307	0	0.344693
ENSMUSG00000042572	0.654993	0.0316119	0.313395
ENSMUSG00000031353	0.654971	0.146795	0.198234
ENSMUSG00000039473	0.65492	0.0743388	0.270741
ENSMUSG00000022180	0.654625	0.114454	0.230921
ENSMUSG00000025793	0.654402	0	0.345598
ENSMUSG00000029030	0.6542	0.0939574	0.251843
ENSMUSG00000029221	0.654106	0.00195149	0.343943
ENSMUSG00000001783	0.654059	0.0105712	0.33537
ENSMUSG00000024966	0.653733	0.000209786	0.346057
ENSMUSG00000074657	0.653515	0.0475156	0.29897
ENSMUSG00000040276	0.653506	0.0413766	0.305117
ENSMUSG00000003847	0.653506	0.0304356	0.316059
ENSMUSG00000048385	0.653247	0	0.346753
ENSMUSG00000098812	0.653049	0.000897087	0.346054
ENSMUSG00000028960	0.653018	0.108171	0.238811
ENSMUSG00000041263	0.652914	0	0.347086
ENSMUSG00000113373	0.652821	0.00871757	0.338462
ENSMUSG00000029036	0.652792	0.0178331	0.329375
ENSMUSG00000060240	0.652771	0.0669871	0.280242
ENSMUSG00000034908	0.652552	0.103494	0.243953
ENSMUSG00000029291	0.652534	3.74269e-17	0.347466
ENSMUSG00000046378	0.652276	0	0.347724
ENSMUSG00000081788	0.652194	0	0.347806
ENSMUSG00000030067	0.65216	0.171584	0.176256
ENSMUSG00000022234	0.652144	0.0273689	0.320487
ENSMUSG00000097660	0.652024	0.00797376	0.340002
ENSMUSG00000025499	0.651931	0.0402635	0.307805
ENSMUSG00000103331	0.651687	0.00471827	0.343595
ENSMUSG00000059820	0.651661	0	0.348339
ENSMUSG00000055567	0.651584	0	0.348416
ENSMUSG00000006476	0.651173	0	0.348827
ENSMUSG00000028165	0.651104	0	0.348896
ENSMUSG00000038418	0.651042	0	0.348958
ENSMUSG00000095159	0.650973	0	0.349027
ENSMUSG00000091604	0.650928	0.0114285	0.337644
ENSMUSG00000035202	0.650809	0	0.349191
ENSMUSG00000027828	0.650773	0.053252	0.295975
ENSMUSG00000048758	0.65024	0.101027	0.248733
ENSMUSG00000085132	0.649973	0.0916458	0.258381
ENSMUSG00000041997	0.649893	0.0262824	0.323824
ENSMUSG00000034472	0.64978	0.00344686	0.346774
ENSMUSG00000085830	0.64976	0	0.35024
ENSMUSG00000029769	0.649694	0	0.350306
ENSMUSG00000018574	0.649681	0	0.350319
ENSMUSG00000040669	0.649598	0.0572908	0.293111
ENSMUSG00000049532	0.649577	0.040759	0.309664
ENSMUSG00000020918	0.649531	0	0.350469
ENSMUSG00000032458	0.649155	0.0649286	0.285916
ENSMUSG00000038205	0.649073	0.0543444	0.296583
ENSMUSG00000101111	0.648537	0.0250118	0.326451
ENSMUSG00000039967	0.648518	0	0.351482
ENSMUSG00000103897	0.648235	0.0270921	0.324673
ENSMUSG00000022594	0.648134	0.0335121	0.318354
ENSMUSG00000041720	0.647866	0.000837904	0.351297
ENSMUSG00000097006	0.647752	0	0.352248
ENSMUSG00000031010	0.647738	0.0973529	0.254909
ENSMUSG00000084460	0.647669	0.0600691	0.292262
ENSMUSG00000028139	0.647473	0.144188	0.208339
ENSMUSG00000097641	0.647455	0.0113674	0.341177
ENSMUSG00000019710	0.647228	2.93676e-17	0.352772
ENSMUSG00000067851	0.6472	0	0.3528
ENSMUSG00000103749	0.647001	0.0285498	0.324449
ENSMUSG00000049517	0.646922	0.12311	0.229968
ENSMUSG00000093315	0.646815	0.0463934	0.306791
ENSMUSG00000079215	0.646729	0.11096	0.242311
ENSMUSG00000020658	0.646702	0.0487195	0.304578
ENSMUSG00000085845	0.646696	0.0207188	0.332585
ENSMUSG00000040249	0.646674	0.0186696	0.334657
ENSMUSG00000110458	0.64665	0.00947732	0.343873
ENSMUSG00000027523	0.646622	0.0950751	0.258302
ENSMUSG00000065954	0.64659	0.124053	0.229357
ENSMUSG00000041328	0.64654	0.0621104	0.29135
ENSMUSG00000015291	0.646528	0.108566	0.244906
ENSMUSG00000107585	0.646519	0.0334096	0.320071
ENSMUSG00000024906	0.646512	0.102711	0.250777
ENSMUSG00000101249	0.646461	0.0247078	0.328831
ENSMUSG00000025478	0.646315	0	0.353685
ENSMUSG00000089865	0.646147	0.00803752	0.345815
ENSMUSG00000090330	0.645947	0.0387657	0.315287
ENSMUSG00000000552	0.645935	0.0608689	0.293197
ENSMUSG00000027282	0.645642	0.00086572	0.353492
ENSMUSG00000016933	0.645404	0.0431483	0.311448
ENSMUSG00000056602	0.645368	0.11764	0.236992
ENSMUSG00000096976	0.645297	0.0667636	0.287939
ENSMUSG00000039629	0.645102	0.153263	0.201635
ENSMUSG00000042502	0.644942	0.0349634	0.320095
ENSMUSG00000029869	0.644633	0	0.355367
ENSMUSG00000040105	0.644547	0	0.355453
ENSMUSG00000100162	0.644546	0.101767	0.253686
ENSMUSG00000071655	0.644177	0.108078	0.247745
ENSMUSG00000030411	0.644099	0.0666091	0.289292
ENSMUSG00000054428	0.64409	0.117142	0.238768
ENSMUSG00000089263	0.644044	0.00868733	0.347269
ENSMUSG00000095253	0.644001	0	0.355999
ENSMUSG00000043857	0.643991	0.13422	0.221789
ENSMUSG00000038084	0.643724	0.029203	0.327073
ENSMUSG00000100131	0.643637	0.0251172	0.331246
ENSMUSG00000022415	0.643542	0.0149132	0.341545
ENSMUSG00000031835	0.643358	0.0679091	0.288733
ENSMUSG00000005338	0.643303	0	0.356697
ENSMUSG00000104546	0.643182	0.0147535	0.342065
ENSMUSG00000005198	0.643158	0.0276778	0.329165
ENSMUSG00000030275	0.64311	0.0298672	0.327023
ENSMUSG00000027002	0.642891	0.0989248	0.258184
ENSMUSG00000026578	0.642503	0.0357811	0.321716
ENSMUSG00000036752	0.642314	0.129088	0.228598
ENSMUSG00000095147	0.642219	0.0209279	0.336853
ENSMUSG00000057367	0.642166	0	0.357834
ENSMUSG00000000326	0.642124	0.0454041	0.312472
ENSMUSG00000096349	0.642114	0	0.357886
ENSMUSG00000113869	0.642073	0	0.357927
ENSMUSG00000097224	0.642019	0	0.357981
ENSMUSG00000000531	0.641998	0	0.358002
ENSMUSG00000016179	0.641737	0.0814014	0.276862
ENSMUSG00000093156	0.641393	0.0955766	0.26303
ENSMUSG00000043770	0.641363	0	0.358637
ENSMUSG00000026341	0.641343	0.0517135	0.306943
ENSMUSG00000057230	0.641322	0.0580137	0.300665
ENSMUSG00000024581	0.64121	0.00232834	0.356461
ENSMUSG00000062014	0.641201	0.0748929	0.283906
ENSMUSG00000020114	0.641176	0.0756974	0.283126
ENSMUSG00000087312	0.641111	0.0166778	0.342212
ENSMUSG00000000632	0.641104	0.0579714	0.300925
ENSMUSG00000029152	0.64092	0.118537	0.240543
ENSMUSG00000101320	0.640799	0	0.359201
ENSMUSG00000060678	0.640767	0	0.359233
ENSMUSG00000105569	0.640673	0.00236008	0.356967
ENSMUSG00000020607	0.640645	0.0251878	0.334167
ENSMUSG00000029004	0.640367	0.00332269	0.35631
ENSMUSG00000001143	0.640013	0.0154542	0.344533
ENSMUSG00000098889	0.640009	0.0300135	0.329978
ENSMUSG00000089767	0.639788	0	0.360212
ENSMUSG00000080411	0.639749	0	0.360251
ENSMUSG00000000439	0.639733	0.0194889	0.340778
ENSMUSG00000107169	0.639584	0.0552327	0.305183
ENSMUSG00000052105	0.639557	0.102738	0.257705
ENSMUSG00000107862	0.639446	0.0797922	0.280762
ENSMUSG00000027673	0.639421	0	0.360579
ENSMUSG00000022338	0.639327	0.0111891	0.349484
ENSMUSG00000038914	0.639189	0	0.360811
ENSMUSG00000009630	0.639181	0.0125901	0.348229
ENSMUSG00000050963	0.638918	0.166529	0.194554
ENSMUSG00000087487	0.638892	0.115188	0.24592
ENSMUSG00000034210	0.638864	0.022173	0.338963
ENSMUSG00000038623	0.638838	0	0.361162
ENSMUSG00000101930	0.638813	0.0780564	0.28313
ENSMUSG00000035864	0.638573	0	0.361427
ENSMUSG00000035401	0.638472	0.0709618	0.290566
ENSMUSG00000026812	0.638279	0.0994984	0.262222
ENSMUSG00000087644	0.6381	0.182221	0.179679
ENSMUSG00000041570	0.637632	0.0554607	0.306908
ENSMUSG00000092963	0.637558	0.0606168	0.301825
ENSMUSG00000087701	0.637553	0.125173	0.237274
ENSMUSG00000033751	0.63743	0.0631375	0.299433
ENSMUSG00000029623	0.637351	0.120325	0.242325
ENSMUSG00000029033	0.636833	0.0889823	0.274184
ENSMUSG00000032563	0.636587	0.0108925	0.352521
ENSMUSG00000020409	0.636571	0.080712	0.282717
ENSMUSG00000034820	0.636344	0	0.363656
ENSMUSG00000108126	0.636273	0.0367137	0.327013
ENSMUSG00000021395	0.63616	0	0.36384
ENSMUSG00000104178	0.636025	0	0.363975
ENSMUSG00000010663	0.635835	0.00942984	0.354735
ENSMUSG00000025508	0.635609	0.0994533	0.264937
ENSMUSG00000042350	0.635582	0	0.364418
ENSMUSG00000093006	0.635534	0.100116	0.26435
ENSMUSG00000022517	0.635389	0.124386	0.240225
ENSMUSG00000063065	0.63537	0	0.36463
ENSMUSG00000028949	0.635324	0.107616	0.25706
ENSMUSG00000055024	0.635313	0.000884777	0.363802
ENSMUSG00000034850	0.635245	0	0.364755
ENSMUSG00000097877	0.635099	0.0372758	0.327625
ENSMUSG00000025138	0.635019	0.0043726	0.360608
ENSMUSG00000017721	0.634972	0	0.365028
ENSMUSG00000040811	0.634961	0.0813069	0.283732
ENSMUSG00000028426	0.634908	0.11301	0.252082
ENSMUSG00000098624	0.634752	0	0.365248
ENSMUSG00000021840	0.634472	0	0.365528
ENSMUSG00000039048	0.634451	0	0.365549
ENSMUSG00000097234	0.634403	0	0.365597
ENSMUSG00000097347	0.634166	0.0134637	0.35237
ENSMUSG00000073656	0.634094	0.0575684	0.308338
ENSMUSG00000046844	0.63408	0.133313	0.232607
ENSMUSG00000033904	0.634069	0.0422201	0.323711
ENSMUSG00000029538	0.633923	0	0.366077
ENSMUSG00000026833	0.633626	0.0619465	0.304428
ENSMUSG00000038708	0.633624	0	0.366376
ENSMUSG00000092286	0.6336	0.11909	0.24731
ENSMUSG00000061601	0.633558	0.0287379	0.337704
ENSMUSG00000059409	0.633255	0.0831886	0.283556
ENSMUSG00000075227	0.63324	0	0.36676
ENSMUSG00000077637	0.633226	0.0250411	0.341733
ENSMUSG00000027304	0.632878	0	0.367122
ENSMUSG00000029752	0.632867	0.0513811	0.315752
ENSMUSG00000056665	0.632586	0.0183503	0.349064
ENSMUSG00000020882	0.632163	0.0753693	0.292468
ENSMUSG00000044894	0.631997	0.00849977	0.359503
ENSMUSG00000033307	0.631947	0.0287855	0.339268
ENSMUSG00000103653	0.631678	0.107945	0.260377
ENSMUSG00000039770	0.631497	0.0296166	0.338887
ENSMUSG00000003038	0.631402	0.0834086	0.28519
ENSMUSG00000032773	0.631393	0	0.368607
ENSMUSG00000041774	0.631212	0	0.368788
ENSMUSG00000029634	0.63113	0.0500063	0.318864
ENSMUSG00000050043	0.631006	0.0991122	0.269882
ENSMUSG00000107604	0.630857	0.0685634	0.30058
ENSMUSG00000026615	0.630853	0	0.369147
ENSMUSG00000098712	0.630674	0.0882096	0.281117
ENSMUSG00000024873	0.630671	0.0600486	0.309281
[truncated: 4,680 more rows]
