# Supplementary material for: Biology and Bias in Cell Type-Specific RNAseq of Nucleus Accumbens Medium Spiny Neurons
Source: Sci Rep. 2019 Jun 6;9:8350. doi: 10.1038/s41598-019-44798-9 (PMC6554355; doi:10.1038/s41598-019-44798-9)
Supplement: Supplementary file 7 — Supplementary Dataset 6 [file 41598_2019_44798_MOESM7_ESM.xlsx]

## Sheet: Supplementary table 6.csv
Biotype	Residual_count	Method_count	Cell type_count
antisense	487	297	0
bidirectional_promoter_lncRNA	27	3	0
IG_C_gene	3	2	0
IG_D_gene	17	0	0
IG_D_pseudogene	3	0	0
IG_J_gene	11	0	0
IG_LV_gene	1	0	0
IG_pseudogene	2	0	0
IG_V_gene	74	0	0
IG_V_pseudogene	47	1	0
lincRNA	308	178	0
miRNA	1626	130	0
misc_RNA	396	29	0
Mt_rRNA	2	0	0
Mt_tRNA	21	1	0
polymorphic_pseudogene	11	1	0
processed_pseudogene	3467	435	0
processed_transcript	79	62	1
protein_coding	2562	2337	15
pseudogene	31	8	1
ribozyme	13	3	0
rRNA	217	6	0
scaRNA	35	8	0
sense_intronic	52	74	0
sense_overlapping	6	2	0
snoRNA	1055	113	0
snRNA	882	39	0
sRNA	2	0	0
TEC	596	521	1
TR_D_gene	4	0	0
TR_J_gene	59	0	0
TR_J_pseudogene	9	0	0
TR_V_gene	35	0	0
TR_V_pseudogene	10	0	0
transcribed_processed_pseudogene	48	19	0
transcribed_unitary_pseudogene	2	4	0
transcribed_unprocessed_pseudogene	5	8	0
unitary_pseudogene	2	0	0
unprocessed_pseudogene	330	28	0
