# Supplementary material for: Biology and Bias in Cell Type-Specific RNAseq of Nucleus Accumbens Medium Spiny Neurons
Source: Sci Rep. 2019 Jun 6;9:8350. doi: 10.1038/s41598-019-44798-9 (PMC6554355; doi:10.1038/s41598-019-44798-9)
Supplement: Supplementary file 8 — Supplementary Dataset 7 [file 41598_2019_44798_MOESM8_ESM.xlsx]

## Sheet: WC_D1_cyan
#	signf	p-value	T	Q	Q&T	Q&T/Q	Q&T/T	term ID	t type	t group	t name	t depth	Q&T list
#
1	!	3.73e-07	1715	135	35	0.259	0.02	GO:0003723	MF	27	RNA binding	1	ENSMUSG00000000581,ENSMUSG00000002455,ENSMUSG00000015217,ENSMUSG00000021149,ENSMUSG00000021500,ENSMUSG00000021692,ENSMUSG00000021807,ENSMUSG00000024491,ENSMUSG00000025362,ENSMUSG00000025439,ENSMUSG00000025794,ENSMUSG00000028609,ENSMUSG00000028821,ENSMUSG00000030204,ENSMUSG00000032096,ENSMUSG00000032215,ENSMUSG00000034192,ENSMUSG00000034932,ENSMUSG00000035726,ENSMUSG00000037253,ENSMUSG00000040651,…
1	!	0.000185	790	135	20	0.148	0.025	GO:0006396	BP	13	RNA processing	1	ENSMUSG00000000581,ENSMUSG00000002455,ENSMUSG00000005609,ENSMUSG00000021039,ENSMUSG00000021149,ENSMUSG00000021500,ENSMUSG00000021692,ENSMUSG00000021807,ENSMUSG00000024491,ENSMUSG00000025362,ENSMUSG00000025439,ENSMUSG00000025794,ENSMUSG00000028609,ENSMUSG00000028821,ENSMUSG00000030204,ENSMUSG00000034192,ENSMUSG00000047675,ENSMUSG00000050621,ENSMUSG00000063334,ENSMUSG00000063800
1	!	0.000479	184	135	10	0.074	0.054	GO:0003735	MF	40	structural constituent of ribosome	1	ENSMUSG00000016833,ENSMUSG00000025362,ENSMUSG00000025794,ENSMUSG00000032215,ENSMUSG00000046330,ENSMUSG00000047215,ENSMUSG00000047675,ENSMUSG00000050621,ENSMUSG00000062328,ENSMUSG00000062456
1	!	0.0103	601	135	15	0.111	0.025	GO:0006412	BP	30	translation	1	ENSMUSG00000016833,ENSMUSG00000025362,ENSMUSG00000025794,ENSMUSG00000028609,ENSMUSG00000032215,ENSMUSG00000045896,ENSMUSG00000046330,ENSMUSG00000047215,ENSMUSG00000047675,ENSMUSG00000050621,ENSMUSG00000056076,ENSMUSG00000059540,ENSMUSG00000062328,ENSMUSG00000062456,ENSMUSG00000071662
1	!	0.0146	397	135	12	0.089	0.03	GO:0022613	BP	41	ribonucleoprotein complex biogenesis	1	ENSMUSG00000000581,ENSMUSG00000002455,ENSMUSG00000021149,ENSMUSG00000021692,ENSMUSG00000025439,ENSMUSG00000025794,ENSMUSG00000030204,ENSMUSG00000032215,ENSMUSG00000034192,ENSMUSG00000047675,ENSMUSG00000050621,ENSMUSG00000063334
1	!	0.0356	180	135	8	0.059	0.044	GO:0006364	BP	6	rRNA processing	1	ENSMUSG00000000581,ENSMUSG00000021149,ENSMUSG00000021692,ENSMUSG00000025794,ENSMUSG00000030204,ENSMUSG00000047675,ENSMUSG00000050621,ENSMUSG00000063334
1	!	8.1e-05	131	66	9	0.136	0.069	KEGG:03010	keg	4	Ribosome	1	ENSMUSG00000016833,ENSMUSG00000025362,ENSMUSG00000025794,ENSMUSG00000032215,ENSMUSG00000046330,ENSMUSG00000047215,ENSMUSG00000047675,ENSMUSG00000050621,ENSMUSG00000062328
1	!	0.0021	195	66	9	0.136	0.046	KEGG:05034	keg	11	Alcoholism	1	ENSMUSG00000016559,ENSMUSG00000021478,ENSMUSG00000027400,ENSMUSG00000027669,ENSMUSG00000035109,ENSMUSG00000057614,ENSMUSG00000060093,ENSMUSG00000101972,ENSMUSG00000105827
1	!	0.00101	135	66	8	0.121	0.059	KEGG:03040	keg	7	Spliceosome	1	ENSMUSG00000002455,ENSMUSG00000021039,ENSMUSG00000021500,ENSMUSG00000028609,ENSMUSG00000028821,ENSMUSG00000034192,ENSMUSG00000059970,ENSMUSG00000063800
1	!	0.0388	1699	68	25	0.368	0.015	REAC:R-MMU-392499	rea	29	Metabolism of proteins	1	ENSMUSG00000000711,ENSMUSG00000005609,ENSMUSG00000016308,ENSMUSG00000016833,ENSMUSG00000017831,ENSMUSG00000022940,ENSMUSG00000025362,ENSMUSG00000026553,ENSMUSG00000027342,ENSMUSG00000027669,ENSMUSG00000032096,ENSMUSG00000032307,ENSMUSG00000034932,ENSMUSG00000038876,ENSMUSG00000041791,ENSMUSG00000044018,ENSMUSG00000045318,ENSMUSG00000048355,ENSMUSG00000050621,ENSMUSG00000056076,ENSMUSG00000057614,…
1	!	2.2e-05	520	68	17	0.25	0.033	REAC:R-MMU-8953854	rea	3	Metabolism of RNA	1	ENSMUSG00000000581,ENSMUSG00000002455,ENSMUSG00000021039,ENSMUSG00000021500,ENSMUSG00000025362,ENSMUSG00000025794,ENSMUSG00000028609,ENSMUSG00000028821,ENSMUSG00000030204,ENSMUSG00000034192,ENSMUSG00000041837,ENSMUSG00000046330,ENSMUSG00000050621,ENSMUSG00000063334,ENSMUSG00000063800,ENSMUSG00000071662,ENSMUSG00000079197
1	!	1.12e-07	14852	136	124	0.912	0.008	TF:M00716_0	tf	1	Factor: ZF5; motif: GSGCGCGR; match class: 0	1	ENSMUSG00000000581,ENSMUSG00000000711,ENSMUSG00000002379,ENSMUSG00000002455,ENSMUSG00000002718,ENSMUSG00000003269,ENSMUSG00000004843,ENSMUSG00000005609,ENSMUSG00000005674,ENSMUSG00000006717,ENSMUSG00000010914,ENSMUSG00000014905,ENSMUSG00000015217,ENSMUSG00000016308,ENSMUSG00000016559,ENSMUSG00000016833,ENSMUSG00000017831,ENSMUSG00000020526,ENSMUSG00000020831,ENSMUSG00000021039,ENSMUSG00000021478,…
1	!	0.0136	5163	136	55	0.404	0.011	TF:M08875	tf	22	Factor: E2F; motif: NNTTTCGCGCN	1	ENSMUSG00000000581,ENSMUSG00000002379,ENSMUSG00000002718,ENSMUSG00000010914,ENSMUSG00000014905,ENSMUSG00000016833,ENSMUSG00000020831,ENSMUSG00000021478,ENSMUSG00000021500,ENSMUSG00000022940,ENSMUSG00000024194,ENSMUSG00000025362,ENSMUSG00000025439,ENSMUSG00000027342,ENSMUSG00000028282,ENSMUSG00000028609,ENSMUSG00000028821,ENSMUSG00000028832,ENSMUSG00000029500,ENSMUSG00000029563,ENSMUSG00000030753,…
1	!	0.00315	630	136	16	0.118	0.025	TF:M03812_1	tf	12	Factor: arnt; motif: CACGYA; match class: 1	1	ENSMUSG00000017831,ENSMUSG00000020526,ENSMUSG00000025794,ENSMUSG00000027342,ENSMUSG00000028609,ENSMUSG00000031634,ENSMUSG00000032307,ENSMUSG00000034192,ENSMUSG00000035199,ENSMUSG00000037119,ENSMUSG00000039634,ENSMUSG00000040651,ENSMUSG00000044018,ENSMUSG00000044502,ENSMUSG00000049421,ENSMUSG00000074781
1	!	0.0172	9500	136	84	0.618	0.009	TF:M02933_0	tf	2	Factor: ZF5; motif: GYCGCGCARNGCNN; match class: 0	1	ENSMUSG00000000581,ENSMUSG00000000711,ENSMUSG00000002379,ENSMUSG00000002455,ENSMUSG00000002718,ENSMUSG00000003269,ENSMUSG00000006717,ENSMUSG00000014905,ENSMUSG00000015217,ENSMUSG00000016308,ENSMUSG00000020831,ENSMUSG00000021478,ENSMUSG00000021500,ENSMUSG00000021807,ENSMUSG00000022940,ENSMUSG00000023020,ENSMUSG00000024491,ENSMUSG00000024856,ENSMUSG00000025439,ENSMUSG00000025794,ENSMUSG00000026158,…
1	!	1.21e-06	8502	136	88	0.647	0.01	TF:M02913_0	tf	17	Factor: SP100; motif: NNCGTCGNNTAAWNN; match class: 0	1	ENSMUSG00000002379,ENSMUSG00000002718,ENSMUSG00000003269,ENSMUSG00000004843,ENSMUSG00000005609,ENSMUSG00000006057,ENSMUSG00000006717,ENSMUSG00000010914,ENSMUSG00000014905,ENSMUSG00000015217,ENSMUSG00000016308,ENSMUSG00000016559,ENSMUSG00000016833,ENSMUSG00000017831,ENSMUSG00000020526,ENSMUSG00000020831,ENSMUSG00000021149,ENSMUSG00000021478,ENSMUSG00000021692,ENSMUSG00000021807,ENSMUSG00000022940,…
1	!	0.0307	11272	136	94	0.691	0.008	TF:M02089	tf	20	Factor: E2F-3; motif: GGCGGGN	1	ENSMUSG00000000581,ENSMUSG00000000711,ENSMUSG00000002379,ENSMUSG00000002455,ENSMUSG00000003269,ENSMUSG00000005609,ENSMUSG00000005674,ENSMUSG00000006717,ENSMUSG00000010914,ENSMUSG00000014905,ENSMUSG00000015217,ENSMUSG00000016308,ENSMUSG00000016559,ENSMUSG00000017831,ENSMUSG00000020831,ENSMUSG00000021149,ENSMUSG00000021478,ENSMUSG00000021500,ENSMUSG00000021692,ENSMUSG00000021807,ENSMUSG00000022940,…
1	!	0.00276	2344	136	34	0.25	0.015	TF:M01977_1	tf	5	Factor: ESE-1; motif: NSMGGAARYN; match class: 1	1	ENSMUSG00000002455,ENSMUSG00000003269,ENSMUSG00000005609,ENSMUSG00000014905,ENSMUSG00000016559,ENSMUSG00000017831,ENSMUSG00000020831,ENSMUSG00000021149,ENSMUSG00000022940,ENSMUSG00000024194,ENSMUSG00000025362,ENSMUSG00000025439,ENSMUSG00000026553,ENSMUSG00000027342,ENSMUSG00000028282,ENSMUSG00000028821,ENSMUSG00000029500,ENSMUSG00000032096,ENSMUSG00000032215,ENSMUSG00000035726,ENSMUSG00000037119,…
1	!	1.01e-06	14502	136	121	0.89	0.008	TF:M00333	tf	26	Factor: ZF5; motif: NRNGNGCGCGCWN	1	ENSMUSG00000000581,ENSMUSG00000000711,ENSMUSG00000002379,ENSMUSG00000002455,ENSMUSG00000002718,ENSMUSG00000003269,ENSMUSG00000004843,ENSMUSG00000005609,ENSMUSG00000005674,ENSMUSG00000006057,ENSMUSG00000006717,ENSMUSG00000010914,ENSMUSG00000014905,ENSMUSG00000015217,ENSMUSG00000016308,ENSMUSG00000016559,ENSMUSG00000016833,ENSMUSG00000017831,ENSMUSG00000020526,ENSMUSG00000020831,ENSMUSG00000021039,…
1	!	0.00601	10427	136	91	0.669	0.009	TF:M01993_0	tf	19	Factor: TEL1; motif: CNCGGAANNN; match class: 0	1	ENSMUSG00000000581,ENSMUSG00000002379,ENSMUSG00000002455,ENSMUSG00000002718,ENSMUSG00000003269,ENSMUSG00000004843,ENSMUSG00000005609,ENSMUSG00000006057,ENSMUSG00000006717,ENSMUSG00000010914,ENSMUSG00000014905,ENSMUSG00000016559,ENSMUSG00000016833,ENSMUSG00000017831,ENSMUSG00000020526,ENSMUSG00000020831,ENSMUSG00000021039,ENSMUSG00000021149,ENSMUSG00000021478,ENSMUSG00000021500,ENSMUSG00000022940,…
1	!	1.59e-06	9017	136	91	0.669	0.01	TF:M07250	tf	9	Factor: E2F-1; motif: NNNSSCGCSAANN	1	ENSMUSG00000000581,ENSMUSG00000000711,ENSMUSG00000002379,ENSMUSG00000002455,ENSMUSG00000002718,ENSMUSG00000010914,ENSMUSG00000014905,ENSMUSG00000015217,ENSMUSG00000016308,ENSMUSG00000016559,ENSMUSG00000016833,ENSMUSG00000020831,ENSMUSG00000021149,ENSMUSG00000021478,ENSMUSG00000021500,ENSMUSG00000021807,ENSMUSG00000022940,ENSMUSG00000024194,ENSMUSG00000024856,ENSMUSG00000025362,ENSMUSG00000025794,…
1	!	0.00111	7144	136	72	0.529	0.01	TF:M02874_1	tf	21	Factor: IRF6; motif: NNNACTCYCGGKNNN; match class: 1	1	ENSMUSG00000000581,ENSMUSG00000000711,ENSMUSG00000004843,ENSMUSG00000005609,ENSMUSG00000005674,ENSMUSG00000006057,ENSMUSG00000006717,ENSMUSG00000015217,ENSMUSG00000016308,ENSMUSG00000016559,ENSMUSG00000016833,ENSMUSG00000017831,ENSMUSG00000020831,ENSMUSG00000021039,ENSMUSG00000021149,ENSMUSG00000021478,ENSMUSG00000021500,ENSMUSG00000021692,ENSMUSG00000023020,ENSMUSG00000024194,ENSMUSG00000024491,…
1	!	0.000363	10395	136	94	0.691	0.009	TF:M00803	tf	25	Factor: E2F; motif: GGCGSG	1	ENSMUSG00000000711,ENSMUSG00000002379,ENSMUSG00000002455,ENSMUSG00000002718,ENSMUSG00000003269,ENSMUSG00000004843,ENSMUSG00000005609,ENSMUSG00000006717,ENSMUSG00000010914,ENSMUSG00000014905,ENSMUSG00000015217,ENSMUSG00000016559,ENSMUSG00000016833,ENSMUSG00000017831,ENSMUSG00000020831,ENSMUSG00000021039,ENSMUSG00000021478,ENSMUSG00000021500,ENSMUSG00000021692,ENSMUSG00000021807,ENSMUSG00000022940,…
1	!	0.00276	16289	136	123	0.904	0.008	TF:M01240	tf	31	Factor: BEN; motif: CAGCGRNV	1	ENSMUSG00000000581,ENSMUSG00000000711,ENSMUSG00000002379,ENSMUSG00000002455,ENSMUSG00000002718,ENSMUSG00000003269,ENSMUSG00000004843,ENSMUSG00000005609,ENSMUSG00000005674,ENSMUSG00000006057,ENSMUSG00000006717,ENSMUSG00000010914,ENSMUSG00000014905,ENSMUSG00000015217,ENSMUSG00000016308,ENSMUSG00000016559,ENSMUSG00000016833,ENSMUSG00000017831,ENSMUSG00000020526,ENSMUSG00000020831,ENSMUSG00000021149,…
1	!	0.000258	12996	136	109	0.801	0.008	TF:M00327_0	tf	14	Factor: Pax-3; motif: NNNNNNCGTCACGSTYNNNNN; match class: 0	1	ENSMUSG00000000711,ENSMUSG00000002379,ENSMUSG00000002455,ENSMUSG00000002718,ENSMUSG00000003269,ENSMUSG00000004843,ENSMUSG00000005609,ENSMUSG00000005674,ENSMUSG00000006057,ENSMUSG00000006717,ENSMUSG00000010914,ENSMUSG00000014905,ENSMUSG00000015217,ENSMUSG00000016559,ENSMUSG00000016833,ENSMUSG00000017831,ENSMUSG00000020831,ENSMUSG00000021039,ENSMUSG00000021149,ENSMUSG00000021478,ENSMUSG00000021500,…
1	!	0.000126	3148	136	44	0.324	0.014	TF:M07980_1	tf	23	Factor: Atf-1; motif: RTGACGTA; match class: 1	1	ENSMUSG00000000711,ENSMUSG00000002379,ENSMUSG00000002455,ENSMUSG00000002718,ENSMUSG00000006057,ENSMUSG00000014905,ENSMUSG00000016559,ENSMUSG00000017831,ENSMUSG00000020831,ENSMUSG00000021149,ENSMUSG00000022940,ENSMUSG00000024194,ENSMUSG00000024856,ENSMUSG00000027342,ENSMUSG00000027669,ENSMUSG00000027963,ENSMUSG00000029563,ENSMUSG00000030291,ENSMUSG00000031634,ENSMUSG00000034560,ENSMUSG00000034932,…
1	!	0.00675	7165	136	70	0.515	0.01	TF:M00040_1	tf	39	Factor: ATF-2; motif: TTACGTAA; match class: 1	1	ENSMUSG00000002379,ENSMUSG00000002455,ENSMUSG00000002718,ENSMUSG00000006057,ENSMUSG00000010914,ENSMUSG00000016559,ENSMUSG00000016833,ENSMUSG00000017831,ENSMUSG00000020526,ENSMUSG00000020831,ENSMUSG00000021039,ENSMUSG00000021149,ENSMUSG00000022940,ENSMUSG00000023020,ENSMUSG00000024194,ENSMUSG00000024856,ENSMUSG00000025362,ENSMUSG00000026553,ENSMUSG00000027342,ENSMUSG00000027669,ENSMUSG00000027963,…
1	!	0.00301	5879	136	62	0.456	0.011	TF:M08874_0	tf	10	Factor: E2F1; motif: NNNNNGCGSSAAAN; match class: 0	1	ENSMUSG00000000581,ENSMUSG00000002379,ENSMUSG00000002718,ENSMUSG00000006717,ENSMUSG00000010914,ENSMUSG00000014905,ENSMUSG00000020831,ENSMUSG00000021478,ENSMUSG00000021500,ENSMUSG00000023020,ENSMUSG00000024491,ENSMUSG00000025362,ENSMUSG00000025439,ENSMUSG00000026158,ENSMUSG00000026553,ENSMUSG00000027342,ENSMUSG00000028252,ENSMUSG00000028282,ENSMUSG00000028609,ENSMUSG00000028821,ENSMUSG00000028832,…
1	!	0.0423	4150	136	46	0.338	0.011	TF:M01991_1	tf	24	Factor: PEA3; motif: RCCGGAAGYN; match class: 1	1	ENSMUSG00000002455,ENSMUSG00000003269,ENSMUSG00000005609,ENSMUSG00000006717,ENSMUSG00000014905,ENSMUSG00000016559,ENSMUSG00000016833,ENSMUSG00000017831,ENSMUSG00000020831,ENSMUSG00000021149,ENSMUSG00000024194,ENSMUSG00000024856,ENSMUSG00000025362,ENSMUSG00000025439,ENSMUSG00000025794,ENSMUSG00000026553,ENSMUSG00000027342,ENSMUSG00000028252,ENSMUSG00000028821,ENSMUSG00000029148,ENSMUSG00000029500,…
1	!	0.000202	4676	136	56	0.412	0.012	TF:M01660_1	tf	28	Factor: GABP-alpha; motif: CTTCCK; match class: 1	1	ENSMUSG00000002455,ENSMUSG00000003269,ENSMUSG00000005609,ENSMUSG00000006057,ENSMUSG00000006717,ENSMUSG00000014905,ENSMUSG00000017831,ENSMUSG00000020831,ENSMUSG00000021039,ENSMUSG00000021149,ENSMUSG00000021500,ENSMUSG00000024856,ENSMUSG00000025362,ENSMUSG00000025439,ENSMUSG00000025794,ENSMUSG00000026553,ENSMUSG00000027342,ENSMUSG00000028821,ENSMUSG00000029148,ENSMUSG00000029500,ENSMUSG00000030204,…
1	!	0.00238	2779	136	38	0.279	0.014	TF:M00981_1	tf	8	Factor: CREB,; motif: NTGACGTNA; match class: 1	1	ENSMUSG00000002379,ENSMUSG00000002455,ENSMUSG00000002718,ENSMUSG00000006057,ENSMUSG00000014905,ENSMUSG00000016559,ENSMUSG00000017831,ENSMUSG00000020831,ENSMUSG00000021149,ENSMUSG00000022940,ENSMUSG00000024194,ENSMUSG00000024856,ENSMUSG00000026553,ENSMUSG00000027342,ENSMUSG00000027669,ENSMUSG00000028821,ENSMUSG00000029563,ENSMUSG00000030291,ENSMUSG00000031634,ENSMUSG00000033411,ENSMUSG00000034560,…
1	!	3.42e-09	12804	136	117	0.86	0.009	TF:M04662_1	tf	18	Factor: FOXN4; motif: NNWANNCGWMCGCGTCNNNNMT; match class: 1	1	ENSMUSG00000000581,ENSMUSG00000000711,ENSMUSG00000002379,ENSMUSG00000002455,ENSMUSG00000002718,ENSMUSG00000003269,ENSMUSG00000004843,ENSMUSG00000005609,ENSMUSG00000006717,ENSMUSG00000014905,ENSMUSG00000015217,ENSMUSG00000016308,ENSMUSG00000016559,ENSMUSG00000016833,ENSMUSG00000017831,ENSMUSG00000020526,ENSMUSG00000020831,ENSMUSG00000021039,ENSMUSG00000021149,ENSMUSG00000021500,ENSMUSG00000021692,…
1	!	0.0457	5510	136	56	0.412	0.01	TF:M00979_1	tf	32	Factor: Pax-6; motif: CTGACCTGGAACTM; match class: 1	1	ENSMUSG00000000581,ENSMUSG00000002455,ENSMUSG00000003269,ENSMUSG00000004843,ENSMUSG00000005674,ENSMUSG00000006057,ENSMUSG00000006717,ENSMUSG00000010914,ENSMUSG00000014905,ENSMUSG00000016559,ENSMUSG00000020526,ENSMUSG00000021039,ENSMUSG00000021692,ENSMUSG00000024491,ENSMUSG00000025362,ENSMUSG00000026463,ENSMUSG00000026553,ENSMUSG00000027342,ENSMUSG00000027599,ENSMUSG00000028252,ENSMUSG00000028282,…
1	!	0.0237	6958	136	67	0.493	0.01	TF:M00430	tf	37	Factor: E2F-1; motif: NTTSGCGG	1	ENSMUSG00000000581,ENSMUSG00000000711,ENSMUSG00000002379,ENSMUSG00000002718,ENSMUSG00000005609,ENSMUSG00000006057,ENSMUSG00000010914,ENSMUSG00000014905,ENSMUSG00000015217,ENSMUSG00000016308,ENSMUSG00000016559,ENSMUSG00000016833,ENSMUSG00000021039,ENSMUSG00000021149,ENSMUSG00000021478,ENSMUSG00000021500,ENSMUSG00000024856,ENSMUSG00000025362,ENSMUSG00000025794,ENSMUSG00000026553,ENSMUSG00000027342,…
1	!	0.00965	2255	136	32	0.235	0.014	TF:M01214_1	tf	36	Factor: ESE-1; motif: NSMGGAARTN; match class: 1	1	ENSMUSG00000002455,ENSMUSG00000003269,ENSMUSG00000005609,ENSMUSG00000014905,ENSMUSG00000017831,ENSMUSG00000020831,ENSMUSG00000021149,ENSMUSG00000022940,ENSMUSG00000024194,ENSMUSG00000025362,ENSMUSG00000025439,ENSMUSG00000026553,ENSMUSG00000027963,ENSMUSG00000028821,ENSMUSG00000029500,ENSMUSG00000032215,ENSMUSG00000034560,ENSMUSG00000035726,ENSMUSG00000037119,ENSMUSG00000040370,ENSMUSG00000041236,…
1	!	0.046	8139	136	74	0.544	0.009	TF:M02872_1	tf	16	Factor: IRF4; motif: NNNAYTCTCGGWNNN; match class: 1	1	ENSMUSG00000000581,ENSMUSG00000000711,ENSMUSG00000002718,ENSMUSG00000003269,ENSMUSG00000004843,ENSMUSG00000005609,ENSMUSG00000006717,ENSMUSG00000014905,ENSMUSG00000015217,ENSMUSG00000017831,ENSMUSG00000020831,ENSMUSG00000021039,ENSMUSG00000021149,ENSMUSG00000021478,ENSMUSG00000021692,ENSMUSG00000021807,ENSMUSG00000023020,ENSMUSG00000024194,ENSMUSG00000024491,ENSMUSG00000024856,ENSMUSG00000025362,…
1	!	0.0162	1357	136	23	0.169	0.017	TF:M00177_1	tf	35	Factor: CREB; motif: NSTGACGTAANN; match class: 1	1	ENSMUSG00000000711,ENSMUSG00000002379,ENSMUSG00000002718,ENSMUSG00000014905,ENSMUSG00000016559,ENSMUSG00000017831,ENSMUSG00000020831,ENSMUSG00000021149,ENSMUSG00000024194,ENSMUSG00000024856,ENSMUSG00000029563,ENSMUSG00000030291,ENSMUSG00000031634,ENSMUSG00000036478,ENSMUSG00000040495,ENSMUSG00000041791,ENSMUSG00000042258,ENSMUSG00000044231,ENSMUSG00000050621,ENSMUSG00000060093,ENSMUSG00000062190,…
#INFO:	PARAMETERS: user_thr = 1.00
#INFO:	PARAMETERS: significant = 1
#INFO:	PARAMETERS: sort_by_structure = 1
#INFO:	PARAMETERS: organism = mmusculus
#INFO:	PARAMETERS: analytical = 1
#INFO:	User: http
#INFO:	Host: arak-prod
#INFO:	Time: 2018-8-30 23:17:23
#INFO:	Version: r1750_e91_eg38
#INFO:	Effective domain size for GO: 21877, threshold 2.3e-05
#INFO:	Effective domain size for KEGG: 7972, threshold 0.000687
#INFO:	Effective domain size for REAC: 9618, threshold 0.000173
#INFO:	Effective domain size for TF: 21953, threshold 3e-05
#INFO:
#INFO:	--- Gene names and descriptions
#INFO:
#INFO:	QUERY:	ENSMUSG00000002455	PRPF6	pre-mRNA splicing factor 6 [Source:MGI Symbol;Acc:MGI:1922946]
#INFO:	QUERY:	ENSMUSG00000021478	DRD1	dopamine receptor D1 [Source:MGI Symbol;Acc:MGI:99578]
#INFO:	QUERY:	ENSMUSG00000002718	CSE1L	chromosome segregation 1-like (S. cerevisiae) [Source:MGI Symbol;Acc:MGI:1339951]
#INFO:	QUERY:	ENSMUSG00000088219	GM22077	predicted gene, 22077 [Source:MGI Symbol;Acc:MGI:5451854]
#INFO:	QUERY:	ENSMUSG00000003269	CYTH2	cytohesin 2 [Source:MGI Symbol;Acc:MGI:1334255]
#INFO:	QUERY:	ENSMUSG00000021039	SNW1	SNW domain containing 1 [Source:MGI Symbol;Acc:MGI:1913604]
#INFO:	QUERY:	ENSMUSG00000005609	CTR9	CTR9 homolog, Paf1/RNA polymerase II complex component [Source:MGI Symbol;Acc:MGI:109345]
#INFO:	QUERY:	ENSMUSG00000050473	SLC35D3	solute carrier family 35, member D3 [Source:MGI Symbol;Acc:MGI:1923407]
#INFO:	QUERY:	ENSMUSG00000005674	TOMM40L	translocase of outer mitochondrial membrane 40 homolog-like (yeast) [Source:MGI Symbol;Acc:MGI:3589112]
#INFO:	QUERY:	ENSMUSG00000096458	MOAP1	modulator of apoptosis 1 [Source:MGI Symbol;Acc:MGI:1915555]
#INFO:	QUERY:	ENSMUSG00000006717	ACOT13	acyl-CoA thioesterase 13 [Source:MGI Symbol;Acc:MGI:1914084]
#INFO:	QUERY:	ENSMUSG00000037119	FAM91A1	family with sequence similarity 91, member A1 [Source:MGI Symbol;Acc:MGI:1277178]
#INFO:	QUERY:	ENSMUSG00000010914	PDHX	pyruvate dehydrogenase complex, component X [Source:MGI Symbol;Acc:MGI:1351627]
#INFO:	QUERY:	ENSMUSG00000014905	DNAJB9	DnaJ heat shock protein family (Hsp40) member B9 [Source:MGI Symbol;Acc:MGI:1351618]
#INFO:	QUERY:	ENSMUSG00000015217	HMGB3	high mobility group box 3 [Source:MGI Symbol;Acc:MGI:1098219]
#INFO:	QUERY:	ENSMUSG00000061762	TAC1	tachykinin 1 [Source:MGI Symbol;Acc:MGI:98474]
#INFO:	QUERY:	ENSMUSG00000021149	GTPBP4	GTP binding protein 4 [Source:MGI Symbol;Acc:MGI:1916487]
#INFO:	QUERY:	ENSMUSG00000016308	UBE2A	ubiquitin-conjugating enzyme E2A [Source:MGI Symbol;Acc:MGI:102959]
#INFO:	QUERY:	ENSMUSG00000041716	GM20604	predicted gene 20604 [Source:MGI Symbol;Acc:MGI:5305180]
#INFO:	QUERY:	ENSMUSG00000016559	H3F3B	H3 histone, family 3B [Source:MGI Symbol;Acc:MGI:1101768]
#INFO:	QUERY:	ENSMUSG00000020831	0610010K14RIK	RIKEN cDNA 0610010K14 gene [Source:MGI Symbol;Acc:MGI:1915609]
#INFO:	QUERY:	ENSMUSG00000062328	RPL17	ribosomal protein L17 [Source:MGI Symbol;Acc:MGI:2448270]
#INFO:	QUERY:	ENSMUSG00000041236	VPS41	VPS41 HOPS complex subunit [Source:MGI Symbol;Acc:MGI:1929215]
#INFO:	QUERY:	ENSMUSG00000059970	HSPA2	heat shock protein 2 [Source:MGI Symbol;Acc:MGI:96243]
#INFO:	QUERY:	ENSMUSG00000113622	AC124484.1	N/A
#INFO:	QUERY:	ENSMUSG00000062456	RPL9-PS6	ribosomal protein L9, pseudogene 6 [Source:MGI Symbol;Acc:MGI:3642682]
#INFO:	QUERY:	ENSMUSG00000021500	DDX46	DEAD (Asp-Glu-Ala-Asp) box polypeptide 46 [Source:MGI Symbol;Acc:MGI:1920895]
#INFO:	QUERY:	ENSMUSG00000021807	RTRAF	RNA transcription, translation and transport factor [Source:MGI Symbol;Acc:MGI:1915295]
#INFO:	QUERY:	ENSMUSG00000025362	RPS26	ribosomal protein S26 [Source:MGI Symbol;Acc:MGI:1351628]
#INFO:	QUERY:	ENSMUSG00000067929	GM10226	predicted gene 10226 [Source:MGI Symbol;Acc:MGI:3704470]
#INFO:	QUERY:	ENSMUSG00000025439	CLNS1A	chloride channel, nucleotide-sensitive, 1A [Source:MGI Symbol;Acc:MGI:109638]
#INFO:	QUERY:	ENSMUSG00000025794	RPL14	ribosomal protein L14 [Source:MGI Symbol;Acc:MGI:1914365]
#INFO:	QUERY:	ENSMUSG00000026158	OGFRL1	opioid growth factor receptor-like 1 [Source:MGI Symbol;Acc:MGI:1917405]
#INFO:	QUERY:	ENSMUSG00000026463	ATP2B4	ATPase, Ca++ transporting, plasma membrane 4 [Source:MGI Symbol;Acc:MGI:88111]
#INFO:	QUERY:	ENSMUSG00000095288	GM7618	predicted pseudogene 7618 [Source:MGI Symbol;Acc:MGI:3644742]
#INFO:	QUERY:	ENSMUSG00000026553	COPA	coatomer protein complex subunit alpha [Source:MGI Symbol;Acc:MGI:1334462]
#INFO:	QUERY:	ENSMUSG00000040370	ETFRF1	electron transfer flavoprotein regulatory factor 1 [Source:MGI Symbol;Acc:MGI:1914886]
#INFO:	QUERY:	ENSMUSG00000027342	PCNA	proliferating cell nuclear antigen [Source:MGI Symbol;Acc:MGI:97503]
#INFO:	QUERY:	ENSMUSG00000084751	MIR1894	microRNA 1894 [Source:MGI Symbol;Acc:MGI:3811423]
#INFO:	QUERY:	ENSMUSG00000027400	PDYN	prodynorphin [Source:MGI Symbol;Acc:MGI:97535]
#INFO:	QUERY:	ENSMUSG00000088932	GM25920	predicted gene, 25920 [Source:MGI Symbol;Acc:MGI:5455697]
#INFO:	QUERY:	ENSMUSG00000035199	ARL6IP5	ADP-ribosylation factor-like 6 interacting protein 5 [Source:MGI Symbol;Acc:MGI:1929501]
#INFO:	QUERY:	ENSMUSG00000030204	DDX47	DEAD (Asp-Glu-Ala-Asp) box polypeptide 47 [Source:MGI Symbol;Acc:MGI:1915005]
#INFO:	QUERY:	ENSMUSG00000090389	CDV3-PS	Cdv3 retrotransposed pseudogene [Source:MGI Symbol;Acc:MGI:3646628]
#INFO:	QUERY:	ENSMUSG00000090674	GM17082	predicted gene 17082 [Source:MGI Symbol;Acc:MGI:4937909]
#INFO:	QUERY:	ENSMUSG00000091478	GM10039	predicted pseudogene 10039 [Source:MGI Symbol;Acc:MGI:3704382]
#INFO:	QUERY:	ENSMUSG00000114835	AC125350.5	N/A
#INFO:	QUERY:	ENSMUSG00000073367	GM10493	predicted gene 10493 [Source:MGI Symbol;Acc:MGI:3644330]
#INFO:	QUERY:	ENSMUSG00000092935	GM22697	predicted gene, 22697 [Source:MGI Symbol;Acc:MGI:5452474]
#INFO:	QUERY:	ENSMUSG00000037253	MEX3C	mex3 RNA binding family member C [Source:MGI Symbol;Acc:MGI:2652843]
#INFO:	QUERY:	ENSMUSG00000071662	POLR2G	polymerase (RNA) II (DNA directed) polypeptide G [Source:MGI Symbol;Acc:MGI:1914960]
#INFO:	QUERY:	ENSMUSG00000027599	ARMC1	armadillo repeat containing 1 [Source:MGI Symbol;Acc:MGI:1921502]
#INFO:	QUERY:	ENSMUSG00000027669	GNB4	guanine nucleotide binding protein (G protein), beta 4 [Source:MGI Symbol;Acc:MGI:104581]
#INFO:	QUERY:	ENSMUSG00000027963	EXTL2	exostoses (multiple)-like 2 [Source:MGI Symbol;Acc:MGI:1889574]
#INFO:	QUERY:	ENSMUSG00000016833	MRPS18C	mitochondrial ribosomal protein S18C [Source:MGI Symbol;Acc:MGI:1915985]
#INFO:	QUERY:	ENSMUSG00000099056	GTPBP4-PS3	GTP binding protein 4, pseudogene 3 [Source:MGI Symbol;Acc:MGI:5521093]
#INFO:	QUERY:	ENSMUSG00000049421	ZFP260	zinc finger protein 260 [Source:MGI Symbol;Acc:MGI:1347071]
#INFO:	QUERY:	ENSMUSG00000093798	GM8355	predicted pseudogene 8355 [Source:MGI Symbol;Acc:MGI:3645191]
#INFO:	QUERY:	ENSMUSG00000036478	BTG1	B cell translocation gene 1, anti-proliferative [Source:MGI Symbol;Acc:MGI:88215]
#INFO:	QUERY:	ENSMUSG00000056943	GM10015	predicted gene 10015 [Source:MGI Symbol;Acc:MGI:3809114]
#INFO:	QUERY:	ENSMUSG00000098915	RPL15-PS2	ribosomal protein L15, pseudogene 2 [Source:MGI Symbol;Acc:MGI:3648255]
#INFO:	QUERY:	ENSMUSG00000093232	GM24111	predicted gene, 24111 [Source:MGI Symbol;Acc:MGI:5453888]
#INFO:	QUERY:	ENSMUSG00000105621	MIRLET7F-1	microRNA let7f-1 [Source:MGI Symbol;Acc:MGI:2676798]
#INFO:	QUERY:	ENSMUSG00000024194	CUTA	cutA divalent cation tolerance homolog [Source:MGI Symbol;Acc:MGI:1914925]
#INFO:	QUERY:	ENSMUSG00000074922	FAM122A	family with sequence similarity 122, member A [Source:MGI Symbol;Acc:MGI:1915284]
#INFO:	QUERY:	ENSMUSG00000028252	CCNC	cyclin C [Source:MGI Symbol;Acc:MGI:1858199]
#INFO:	QUERY:	ENSMUSG00000028282	CASP8AP2	caspase 8 associated protein 2 [Source:MGI Symbol;Acc:MGI:1349399]
#INFO:	QUERY:	ENSMUSG00000028609	MAGOH	mago homolog, exon junction complex core component [Source:MGI Symbol;Acc:MGI:1330312]
#INFO:	QUERY:	ENSMUSG00000028821	SYF2	SYF2 homolog, RNA splicing factor (S. cerevisiae) [Source:MGI Symbol;Acc:MGI:1915842]
#INFO:	QUERY:	ENSMUSG00000028832	STMN1	stathmin 1 [Source:MGI Symbol;Acc:MGI:96739]
#INFO:	QUERY:	ENSMUSG00000029103	LRPAP1	low density lipoprotein receptor-related protein associated protein 1 [Source:MGI Symbol;Acc:MGI:96829]
#INFO:	QUERY:	ENSMUSG00000029148	NRBP1	nuclear receptor binding protein 1 [Source:MGI Symbol;Acc:MGI:2183436]
#INFO:	QUERY:	ENSMUSG00000029500	PGAM5	phosphoglycerate mutase family member 5 [Source:MGI Symbol;Acc:MGI:1919792]
#INFO:	QUERY:	ENSMUSG00000030291	MED21	mediator complex subunit 21 [Source:MGI Symbol;Acc:MGI:1347064]
#INFO:	QUERY:	ENSMUSG00000030664	SOX6OS	SRY (sex determining region Y)-box 6, opposite strand [Source:MGI Symbol;Acc:MGI:1915719]
#INFO:	QUERY:	ENSMUSG00000030753	THAP12	THAP domain containing 12 [Source:MGI Symbol;Acc:MGI:1920231]
#INFO:	QUERY:	ENSMUSG00000031617	TMEM184C	transmembrane protein 184C [Source:MGI Symbol;Acc:MGI:2384562]
#INFO:	QUERY:	ENSMUSG00000031634	UFSP2	UFM1-specific peptidase 2 [Source:MGI Symbol;Acc:MGI:1913679]
#INFO:	QUERY:	ENSMUSG00000031697	ORC6	origin recognition complex, subunit 6 [Source:MGI Symbol;Acc:MGI:1929285]
#INFO:	QUERY:	ENSMUSG00000032307	UBE2Q2	ubiquitin-conjugating enzyme E2Q family member 2 [Source:MGI Symbol;Acc:MGI:2388672]
#INFO:	QUERY:	ENSMUSG00000031812	MAP1LC3B	microtubule-associated protein 1 light chain 3 beta [Source:MGI Symbol;Acc:MGI:1914693]
#INFO:	QUERY:	ENSMUSG00000082870	GM12165	predicted gene 12165 [Source:MGI Symbol;Acc:MGI:3650634]
#INFO:	QUERY:	ENSMUSG00000006057	ATP5G1	ATP synthase, H+ transporting, mitochondrial F0 complex, subunit C1 (subunit 9) [Source:MGI Symbol;Acc:MGI:107653]
#INFO:	QUERY:	ENSMUSG00000110086	GM45623	predicted gene 45623 [Source:MGI Symbol;Acc:MGI:5791459]
#INFO:	QUERY:	ENSMUSG00000033007	ASIC4	acid-sensing (proton-gated) ion channel family member 4 [Source:MGI Symbol;Acc:MGI:2652846]
#INFO:	QUERY:	ENSMUSG00000033411	CTDSPL2	CTD (carboxy-terminal domain, RNA polymerase II, polypeptide A) small phosphatase like 2 [Source:MGI Symbol;Acc:MGI:1196405]
#INFO:	QUERY:	ENSMUSG00000033790	TUBGCP5	tubulin, gamma complex associated protein 5 [Source:MGI Symbol;Acc:MGI:2178836]
#INFO:	QUERY:	ENSMUSG00000034192	LSM3	LSM3 homolog, U6 small nuclear RNA and mRNA degradation associated [Source:MGI Symbol;Acc:MGI:1914928]
#INFO:	QUERY:	ENSMUSG00000034560	WASHC4	WASH complex subunit 4 [Source:MGI Symbol;Acc:MGI:2441787]
#INFO:	QUERY:	ENSMUSG00000034932	MRPL54	mitochondrial ribosomal protein L54 [Source:MGI Symbol;Acc:MGI:1913297]
#INFO:	QUERY:	ENSMUSG00000080712	HIST3H2BB-PS	histone cluster 3, H2bb, pseudogene [Source:MGI Symbol;Acc:MGI:1922442]
#INFO:	QUERY:	ENSMUSG00000035109	SHC4	SHC (Src homology 2 domain containing) family, member 4 [Source:MGI Symbol;Acc:MGI:2655364]
#INFO:	QUERY:	ENSMUSG00000081926	GM15536	predicted gene 15536 [Source:MGI Symbol;Acc:MGI:3782984]
#INFO:	QUERY:	ENSMUSG00000035726	SUPT16	suppressor of Ty 16 [Source:MGI Symbol;Acc:MGI:1890948]
#INFO:	QUERY:	ENSMUSG00000036188	ANKMY2	ankyrin repeat and MYND domain containing 2 [Source:MGI Symbol;Acc:MGI:2144755]
#INFO:	QUERY:	ENSMUSG00000037014	SSTR4	somatostatin receptor 4 [Source:MGI Symbol;Acc:MGI:105372]
#INFO:	QUERY:	ENSMUSG00000023020	COX14	cytochrome c oxidase assembly protein 14 [Source:MGI Symbol;Acc:MGI:1913629]
#INFO:	QUERY:	ENSMUSG00000002379	NDUFA11	NADH dehydrogenase (ubiquinone) 1 alpha subcomplex 11 [Source:MGI Symbol;Acc:MGI:1917125]
#INFO:	QUERY:	ENSMUSG00000038876	RNF146	ring finger protein 146 [Source:MGI Symbol;Acc:MGI:1915281]
#INFO:	QUERY:	ENSMUSG00000039617	GM7488	predicted gene 7488 [Source:MGI Symbol;Acc:MGI:3647006]
#INFO:	QUERY:	ENSMUSG00000039634	ZFP189	zinc finger protein 189 [Source:MGI Symbol;Acc:MGI:2444707]
#INFO:	QUERY:	ENSMUSG00000110371	GM9619	predicted gene 9619 [Source:MGI Symbol;Acc:MGI:3780027]
#INFO:	QUERY:	ENSMUSG00000096030	GM24424	predicted gene, 24424 [Source:MGI Symbol;Acc:MGI:5454201]
#INFO:	QUERY:	ENSMUSG00000000581	C1D	C1D nuclear receptor co-repressor [Source:MGI Symbol;Acc:MGI:1927354]
#INFO:	QUERY:	ENSMUSG00000020526	ZNHIT3	zinc finger, HIT type 3 [Source:MGI Symbol;Acc:MGI:3051596]
#INFO:	QUERY:	ENSMUSG00000065899	GM24523	predicted gene, 24523 [Source:MGI Symbol;Acc:MGI:5454300]
#INFO:	QUERY:	ENSMUSG00000022940	PIGP	phosphatidylinositol glycan anchor biosynthesis, class P [Source:MGI Symbol;Acc:MGI:1860433]
#INFO:	QUERY:	ENSMUSG00000099318	GM27735	predicted gene, 27735 [Source:MGI Symbol;Acc:MGI:5531117]
#INFO:	QUERY:	ENSMUSG00000017831	RAB5A	RAB5A, member RAS oncogene family [Source:MGI Symbol;Acc:MGI:105926]
#INFO:	QUERY:	ENSMUSG00000024491	RBM27	RNA binding motif protein 27 [Source:MGI Symbol;Acc:MGI:2147194]
#INFO:	QUERY:	ENSMUSG00000040495	CHRM4	cholinergic receptor, muscarinic 4 [Source:MGI Symbol;Acc:MGI:88399]
#INFO:	QUERY:	ENSMUSG00000040651	FAM208A	family with sequence similarity 208, member A [Source:MGI Symbol;Acc:MGI:1921694]
#INFO:	QUERY:	ENSMUSG00000073647	GM10557	predicted gene 10557 [Source:MGI Symbol;Acc:MGI:3708638]
#INFO:	QUERY:	ENSMUSG00000041763	TPP2	tripeptidyl peptidase II [Source:MGI Symbol;Acc:MGI:102724]
#INFO:	QUERY:	ENSMUSG00000041791	CAPZA3	capping protein (actin filament) muscle Z-line, alpha 3 [Source:MGI Symbol;Acc:MGI:106221]
#INFO:	QUERY:	ENSMUSG00000042258	ISL1	ISL1 transcription factor, LIM/homeodomain [Source:MGI Symbol;Acc:MGI:101791]
#INFO:	QUERY:	ENSMUSG00000044018	MRPL50	mitochondrial ribosomal protein L50 [Source:MGI Symbol;Acc:MGI:107329]
#INFO:	QUERY:	ENSMUSG00000044231	NHLRC1	NHL repeat containing 1 [Source:MGI Symbol;Acc:MGI:2145264]
#INFO:	QUERY:	ENSMUSG00000044751	GM12231	predicted gene 12231 [Source:MGI Symbol;Acc:MGI:3651344]
#INFO:	QUERY:	ENSMUSG00000045083	LINGO2	leucine rich repeat and Ig domain containing 2 [Source:MGI Symbol;Acc:MGI:2442298]
#INFO:	QUERY:	ENSMUSG00000045318	ADRA2C	adrenergic receptor, alpha 2c [Source:MGI Symbol;Acc:MGI:87936]
#INFO:	QUERY:	ENSMUSG00000045515	POU3F3	POU domain, class 3, transcription factor 3 [Source:MGI Symbol;Acc:MGI:102564]
#INFO:	QUERY:	ENSMUSG00000073486	GM10518	predicted gene 10518 [Source:MGI Symbol;Acc:MGI:3704205]
#INFO:	QUERY:	ENSMUSG00000045896	PAIP2B	poly(A) binding protein interacting protein 2B [Source:MGI Symbol;Acc:MGI:2386865]
#INFO:	QUERY:	ENSMUSG00000046330	RPL37A	ribosomal protein L37a [Source:MGI Symbol;Acc:MGI:98068]
#INFO:	QUERY:	ENSMUSG00000046341	GM11223	predicted gene 11223 [Source:MGI Symbol;Acc:MGI:3651631]
#INFO:	QUERY:	ENSMUSG00000047215	RPL9	ribosomal protein L9 [Source:MGI Symbol;Acc:MGI:1298373]
#INFO:	QUERY:	ENSMUSG00000047675	RPS8	ribosomal protein S8 [Source:MGI Symbol;Acc:MGI:98166]
#INFO:	QUERY:	ENSMUSG00000048355	ARXES1	adipocyte-related X-chromosome expressed sequence 1 [Source:MGI Symbol;Acc:MGI:1923469]
#INFO:	QUERY:	ENSMUSG00000064317	GM10146	predicted gene 10146 [Source:MGI Symbol;Acc:MGI:3704367]
#INFO:	QUERY:	ENSMUSG00000041817	FAM169A	family with sequence similarity 169, member A [Source:MGI Symbol;Acc:MGI:2444268]
#INFO:	QUERY:	ENSMUSG00000097119	B230354K17RIK	RIKEN cDNA B230354K17 gene [Source:MGI Symbol;Acc:MGI:2443272]
#INFO:	QUERY:	ENSMUSG00000024856	CDK2AP2	CDK2-associated protein 2 [Source:MGI Symbol;Acc:MGI:1098779]
#INFO:	QUERY:	ENSMUSG00000049536	TCEAL1	transcription elongation factor A (SII)-like 1 [Source:MGI Symbol;Acc:MGI:2385317]
#INFO:	QUERY:	ENSMUSG00000111362	AC153955.3	N/A
#INFO:	QUERY:	ENSMUSG00000062762	EI24	etoposide induced 2.4 mRNA [Source:MGI Symbol;Acc:MGI:108090]
#INFO:	QUERY:	ENSMUSG00000032215	RSL24D1	ribosomal L24 domain containing 1 [Source:MGI Symbol;Acc:MGI:2681840]
#INFO:	QUERY:	ENSMUSG00000044502	BOD1	biorientation of chromosomes in cell division 1 [Source:MGI Symbol;Acc:MGI:1916806]
#INFO:	QUERY:	ENSMUSG00000021692	DIMT1	DIM1 dimethyladenosine transferase 1-like (S. cerevisiae) [Source:MGI Symbol;Acc:MGI:1913504]
#INFO:	QUERY:	ENSMUSG00000050490	GM8394	predicted gene 8394 [Source:MGI Symbol;Acc:MGI:3647964]
#INFO:	QUERY:	ENSMUSG00000050621	RPS27RT	ribosomal protein S27, retrogene [Source:MGI Symbol;Acc:MGI:3704345]
#INFO:	QUERY:	ENSMUSG00000055093	GM8430	predicted pseudogene 8430 [Source:MGI Symbol;Acc:MGI:3645406]
#INFO:	QUERY:	ENSMUSG00000056076	EIF3B	eukaryotic translation initiation factor 3, subunit B [Source:MGI Symbol;Acc:MGI:106478]
#INFO:	QUERY:	ENSMUSG00000057614	GNAI1	guanine nucleotide binding protein (G protein), alpha inhibiting 1 [Source:MGI Symbol;Acc:MGI:95771]
#INFO:	QUERY:	ENSMUSG00000059540	TCEA2	transcription elongation factor A (SII), 2 [Source:MGI Symbol;Acc:MGI:107368]
#INFO:	QUERY:	ENSMUSG00000059751	RPS3A3	ribosomal protein S3A3 [Source:MGI Symbol;Acc:MGI:3643406]
#INFO:	QUERY:	ENSMUSG00000061104	SAP18B	Sin3-associated polypeptide 18B [Source:MGI Symbol;Acc:MGI:3704317]
#INFO:	QUERY:	ENSMUSG00000029563	FOXP2	forkhead box P2 [Source:MGI Symbol;Acc:MGI:2148705]
#INFO:	QUERY:	ENSMUSG00000098657	GM27675	predicted gene, 27675 [Source:MGI Symbol;Acc:MGI:5531057]
#INFO:	QUERY:	ENSMUSG00000105203	4933428P19RIK	RIKEN cDNA 4933428P19 gene [Source:MGI Symbol;Acc:MGI:1918479]
#INFO:	QUERY:	ENSMUSG00000004843	CHMP2B	charged multivesicular body protein 2B [Source:MGI Symbol;Acc:MGI:1916192]
#INFO:	QUERY:	ENSMUSG00000062190	LANCL2	LanC (bacterial lantibiotic synthetase component C)-like 2 [Source:MGI Symbol;Acc:MGI:1919085]
#INFO:	QUERY:	ENSMUSG00000062933	GM10123	predicted pseudogene 10123 [Source:MGI Symbol;Acc:MGI:3704342]
#INFO:	QUERY:	ENSMUSG00000063334	KRR1	KRR1, small subunit (SSU) processome component, homolog (yeast) [Source:MGI Symbol;Acc:MGI:1289274]
#INFO:	QUERY:	ENSMUSG00000063800	PRPF38A	PRP38 pre-mRNA processing factor 38 (yeast) domain containing A [Source:MGI Symbol;Acc:MGI:1916962]
#INFO:	QUERY:	ENSMUSG00000065424	MIR9-2	microRNA 9-2 [Source:MGI Symbol;Acc:MGI:3619442]
#INFO:	QUERY:	ENSMUSG00000065428	MIR382	microRNA 382 [Source:MGI Symbol;Acc:MGI:3619392]
#INFO:	QUERY:	ENSMUSG00000065735	SNORD80	small nucleolar RNA, C/D box 80 [Source:MGI Symbol;Acc:MGI:5454266]
#INFO:	QUERY:	ENSMUSG00000066809	GM10180	predicted gene 10180 [Source:MGI Symbol;Acc:MGI:3701608]
#INFO:	QUERY:	ENSMUSG00000070392	GM20634	predicted gene 20634 [Source:MGI Symbol;Acc:MGI:5313081]
#INFO:	QUERY:	ENSMUSG00000070394	TMEM256	transmembrane protein 256 [Source:MGI Symbol;Acc:MGI:1916436]
#INFO:	QUERY:	ENSMUSG00000071671	GM10343	predicted gene 10343 [Source:MGI Symbol;Acc:MGI:3642690]
#INFO:	QUERY:	ENSMUSG00000073139	TMEM185A	transmembrane protein 185A [Source:MGI Symbol;Acc:MGI:2448555]
#INFO:	QUERY:	ENSMUSG00000082413	GM13401	predicted gene 13401 [Source:MGI Symbol;Acc:MGI:3649786]
#INFO:	QUERY:	ENSMUSG00000098754	PRN	prion protein readthrough transcript [Source:MGI Symbol;Acc:MGI:97767]
#INFO:	QUERY:	ENSMUSG00000074754	SMIM26	small integral membrane protein 26 [Source:MGI Symbol;Acc:MGI:2685407]
#INFO:	QUERY:	ENSMUSG00000032096	ARCN1	archain 1 [Source:MGI Symbol;Acc:MGI:2387591]
#INFO:	QUERY:	ENSMUSG00000041837	PDCD7	programmed cell death 7 [Source:MGI Symbol;Acc:MGI:1859170]
#INFO:	QUERY:	ENSMUSG00000084590	MIR1896	microRNA 1896 [Source:MGI Symbol;Acc:MGI:3811418]
#INFO:	QUERY:	ENSMUSG00000065433	MIR370	microRNA 370 [Source:MGI Symbol;Acc:MGI:3619375]
#INFO:	QUERY:	ENSMUSG00000074781	UBE2N	ubiquitin-conjugating enzyme E2N [Source:MGI Symbol;Acc:MGI:1934835]
#INFO:	QUERY:	ENSMUSG00000078126	RPL23A-PS3	ribosomal protein L23A, pseudogene 3 [Source:MGI Symbol;Acc:MGI:3781353]
#INFO:	QUERY:	ENSMUSG00000078519	2310026L22RIK	RIKEN cDNA 2310026L22 gene [Source:MGI Symbol;Acc:MGI:1916844]
#INFO:	QUERY:	ENSMUSG00000079197	PSME2	proteasome (prosome, macropain) activator subunit 2 (PA28 beta) [Source:MGI Symbol;Acc:MGI:1096365]
#INFO:	QUERY:	ENSMUSG00000079915	GM16073	predicted gene 16073 [Source:MGI Symbol;Acc:MGI:3802177]
#INFO:	QUERY:	ENSMUSG00000083935	GM12294	predicted gene 12294 [Source:MGI Symbol;Acc:MGI:3649526]
#INFO:	QUERY:	ENSMUSG00000098792	GM27401	predicted gene, 27401 [Source:MGI Symbol;Acc:MGI:5530783]
#INFO:	QUERY:	ENSMUSG00000113247	GM30155	predicted gene, 30155 [Source:MGI Symbol;Acc:MGI:5589314]
#INFO:	QUERY:	ENSMUSG00000089807	GM16298	predicted gene 16298 [Source:MGI Symbol;Acc:MGI:3826538]
#INFO:	QUERY:	ENSMUSG00000081145	GM14585	predicted gene 14585 [Source:MGI Symbol;Acc:MGI:3709649]
#INFO:	QUERY:	ENSMUSG00000050505	PCDH20	protocadherin 20 [Source:MGI Symbol;Acc:MGI:2443376]
#INFO:	QUERY:	ENSMUSG00000101972	HIST1H3I	histone cluster 1, H3i [Source:MGI Symbol;Acc:MGI:2448350]
#INFO:	QUERY:	ENSMUSG00000060093	HIST1H4A	histone cluster 1, H4a [Source:MGI Symbol;Acc:MGI:2448419]
#INFO:	QUERY:	ENSMUSG00000113428	GM7664	predicted gene 7664 [Source:MGI Symbol;Acc:MGI:3645656]
#INFO:	QUERY:	ENSMUSG00000114056	GM5668	predicted gene 5668 [Source:MGI Symbol;Acc:MGI:3648669]
#INFO:	QUERY:	ENSMUSG00000059920	4930453N24RIK	RIKEN cDNA 4930453N24 gene [Source:MGI Symbol;Acc:MGI:1914859]
#INFO:	QUERY:	ENSMUSG00000082475	GM7206	predicted pseudogene 7206 [Source:MGI Symbol;Acc:MGI:3646634]
#INFO:	QUERY:	ENSMUSG00000082926	GM8172	predicted pseudogene 8172 [Source:MGI Symbol;Acc:MGI:3644930]
#INFO:	QUERY:	ENSMUSG00000083064	GM7785	predicted gene 7785 [Source:MGI Symbol;Acc:MGI:3645449]
#INFO:	QUERY:	ENSMUSG00000083474	GM15267	predicted gene 15267 [Source:MGI Symbol;Acc:MGI:3705447]
#INFO:	QUERY:	ENSMUSG00000089129	GM26407	predicted gene, 26407 [Source:MGI Symbol;Acc:MGI:5456184]
#INFO:	QUERY:	ENSMUSG00000085481	GM16304	predicted gene 16304 [Source:MGI Symbol;Acc:MGI:3826518]
#INFO:	QUERY:	ENSMUSG00000087260	LAMTOR5	late endosomal/lysosomal adaptor, MAPK and MTOR activator 5 [Source:MGI Symbol;Acc:MGI:1915826]
#INFO:	QUERY:	ENSMUSG00000087514	GM16076	predicted gene 16076 [Source:MGI Symbol;Acc:MGI:3802084]
#INFO:	QUERY:	ENSMUSG00000087945	GM24250	predicted gene, 24250 [Source:MGI Symbol;Acc:MGI:5454027]
#INFO:	QUERY:	ENSMUSG00000088982	GM25600	predicted gene, 25600 [Source:MGI Symbol;Acc:MGI:5455377]
#INFO:	QUERY:	ENSMUSG00000091845	GM4604	predicted gene 4604 [Source:MGI Symbol;Acc:MGI:3782787]
#INFO:	QUERY:	ENSMUSG00000092271	VMN1R-PS46	vomeronasal 1 receptor, pseudogene 46 [Source:MGI Symbol;Acc:MGI:3781637]
#INFO:	QUERY:	ENSMUSG00000093280	MIR2861	microRNA 2861 [Source:MGI Symbol;Acc:MGI:4441431]
#INFO:	QUERY:	ENSMUSG00000094090	GM8494	predicted gene 8494 [Source:MGI Symbol;Acc:MGI:3645114]
#INFO:	QUERY:	ENSMUSG00000000711	RAB5B	RAB5B, member RAS oncogene family [Source:MGI Symbol;Acc:MGI:105938]
#INFO:	QUERY:	ENSMUSG00000096002	VMN2R53	vomeronasal 2, receptor 53 [Source:MGI Symbol;Acc:MGI:3644480]
#INFO:	QUERY:	ENSMUSG00000105680	GM18340	predicted gene, 18340 [Source:MGI Symbol;Acc:MGI:5010525]
#INFO:	QUERY:	ENSMUSG00000071655	UBXN1	UBX domain protein 1 [Source:MGI Symbol;Acc:MGI:1289301]
#INFO:	QUERY:	ENSMUSG00000097367	GM26718	predicted gene, 26718 [Source:MGI Symbol;Acc:MGI:5477212]
#INFO:	QUERY:	ENSMUSG00000097509	B230322F03RIK	RIKEN cDNA B230322F03 gene [Source:MGI Symbol;Acc:MGI:3704291]
#INFO:	QUERY:	ENSMUSG00000097786	4933429H19RIK	RIKEN cDNA 4933429H19 gene [Source:MGI Symbol;Acc:MGI:1918530]
#INFO:	QUERY:	ENSMUSG00000097818	GM26681	predicted gene, 26681 [Source:MGI Symbol;Acc:MGI:5477175]
#INFO:	QUERY:	ENSMUSG00000098387	PET117	PET117 homolog [Source:MGI Symbol;Acc:MGI:5295678]
#INFO:	QUERY:	ENSMUSG00000098550	MIR7079	microRNA 7079 [Source:MGI Symbol;Acc:MGI:5530660]
#INFO:	QUERY:	ENSMUSG00000098736	GM27838	predicted gene, 27838 [Source:MGI Symbol;Acc:MGI:5531220]
#INFO:	QUERY:	ENSMUSG00000098953	GM27348	predicted gene, 27348 [Source:MGI Symbol;Acc:MGI:5530730]
#INFO:	QUERY:	ENSMUSG00000099189	GM27875	predicted gene, 27875 [Source:MGI Symbol;Acc:MGI:5531257]
#INFO:	QUERY:	ENSMUSG00000100160	GM28527	predicted gene 28527 [Source:MGI Symbol;Acc:MGI:5579233]
#INFO:	QUERY:	ENSMUSG00000101671	GM28221	predicted gene 28221 [Source:MGI Symbol;Acc:MGI:5578927]
#INFO:	QUERY:	ENSMUSG00000102186	GM37191	predicted gene, 37191 [Source:MGI Symbol;Acc:MGI:5610419]
#INFO:	QUERY:	ENSMUSG00000104621	GM43185	predicted gene 43185 [Source:MGI Symbol;Acc:MGI:5663322]
#INFO:	QUERY:	ENSMUSG00000105045	RPL9-PS8	ribosomal protein L9, pseudogene 8 [Source:MGI Symbol;Acc:MGI:3646987]
#INFO:	QUERY:	ENSMUSG00000105237	GM42580	predicted gene 42580 [Source:MGI Symbol;Acc:MGI:5662717]
#INFO:	QUERY:	ENSMUSG00000105362	GM43474	predicted gene 43474 [Source:MGI Symbol;Acc:MGI:5663611]
#INFO:	QUERY:	ENSMUSG00000105610	AC125099.1	N/A
#INFO:	QUERY:	ENSMUSG00000105780	SNORD80	small nucleolar RNA, C/D box 80 [Source:MGI Symbol;Acc:MGI:5454266]
#INFO:	QUERY:	ENSMUSG00000105827	HIST2H2BB	histone cluster 2, H2bb [Source:MGI Symbol;Acc:MGI:2448413]
#INFO:	QUERY:	ENSMUSG00000106035	GM43545	predicted gene 43545 [Source:MGI Symbol;Acc:MGI:5663682]
#INFO:	QUERY:	ENSMUSG00000106834	GM10459	predicted gene 10459 [Source:MGI Symbol;Acc:MGI:3642067]
#INFO:	QUERY:	ENSMUSG00000108970	GM45906	predicted gene 45906 [Source:MGI Symbol;Acc:MGI:5805021]
#INFO:	QUERY:	ENSMUSG00000110197	GM45444	predicted gene 45444 [Source:MGI Symbol;Acc:MGI:5791280]
#INFO:	QUERY:	ENSMUSG00000111371	AC164123.1	N/A
#INFO:	QUERY:	ENSMUSG00000111977	AC132265.1	N/A
#INFO:	QUERY:	ENSMUSG00000112241	SUMO3	small ubiquitin-like modifier 3 [Source:MGI Symbol;Acc:MGI:1336201]
#INFO:	QUERY:	ENSMUSG00000112462	AC139638.1	N/A
#INFO:	QUERY:	ENSMUSG00000112755	GM46190	predicted gene, 46190 [Source:MGI Symbol;Acc:MGI:5825827]
#INFO:	QUERY:	ENSMUSG00000114927	AC124400.2	N/A

## Sheet: Ribo_D1_turquoise
#	signf	p-value	T	Q	Q&T	Q&T/Q	Q&T/T	term ID	t type	t group	t name	t depth	Q&T list
#
1	!	4.36e-16	528	413	48	0.116	0.091	GO:0098916	BP	69	anterograde trans-synaptic signaling	1	ENSMUSG00000003352,ENSMUSG00000003863,ENSMUSG00000007207,ENSMUSG00000009894,ENSMUSG00000010803,ENSMUSG00000020716,ENSMUSG00000020894,ENSMUSG00000021910,ENSMUSG00000022415,ENSMUSG00000022892,ENSMUSG00000024743,ENSMUSG00000025905,ENSMUSG00000026103,ENSMUSG00000026452,ENSMUSG00000026797,ENSMUSG00000026825,ENSMUSG00000027220,ENSMUSG00000027273,ENSMUSG00000027438,ENSMUSG00000028020,ENSMUSG00000029608,…
1	!	1.67e-13	107	413	22	0.053	0.206	GO:0099504	BP	11	synaptic vesicle cycle	1	ENSMUSG00000007207,ENSMUSG00000009894,ENSMUSG00000020894,ENSMUSG00000022973,ENSMUSG00000024743,ENSMUSG00000026797,ENSMUSG00000026825,ENSMUSG00000027220,ENSMUSG00000027273,ENSMUSG00000027438,ENSMUSG00000028528,ENSMUSG00000029608,ENSMUSG00000031144,ENSMUSG00000031840,ENSMUSG00000033615,ENSMUSG00000035864,ENSMUSG00000037217,ENSMUSG00000039714,ENSMUSG00000040276,ENSMUSG00000061601,ENSMUSG00000068923,…
1	!	3.83e-10	107	413	19	0.046	0.178	GO:0007269	BP	57	neurotransmitter secretion	1	ENSMUSG00000003863,ENSMUSG00000007207,ENSMUSG00000009894,ENSMUSG00000020716,ENSMUSG00000020894,ENSMUSG00000024743,ENSMUSG00000026452,ENSMUSG00000026797,ENSMUSG00000027220,ENSMUSG00000027273,ENSMUSG00000027438,ENSMUSG00000029608,ENSMUSG00000031840,ENSMUSG00000033615,ENSMUSG00000035864,ENSMUSG00000037217,ENSMUSG00000039714,ENSMUSG00000061601,ENSMUSG00000068923
1	!	4.65e-07	77	413	14	0.034	0.182	GO:0019905	MF	94	syntaxin binding	1	ENSMUSG00000009894,ENSMUSG00000020894,ENSMUSG00000024743,ENSMUSG00000026797,ENSMUSG00000027220,ENSMUSG00000027273,ENSMUSG00000027438,ENSMUSG00000029608,ENSMUSG00000031144,ENSMUSG00000033615,ENSMUSG00000034187,ENSMUSG00000035864,ENSMUSG00000039714,ENSMUSG00000068923
1	!	6.71e-07	5675	413	165	0.4	0.029	GO:0071840	BP	128	cellular component organization or biogenesis	1	ENSMUSG00000000355,ENSMUSG00000001100,ENSMUSG00000001525,ENSMUSG00000003352,ENSMUSG00000003464,ENSMUSG00000003812,ENSMUSG00000005089,ENSMUSG00000005312,ENSMUSG00000007207,ENSMUSG00000007891,ENSMUSG00000009894,ENSMUSG00000014294,ENSMUSG00000015745,ENSMUSG00000016382,ENSMUSG00000016940,ENSMUSG00000017615,ENSMUSG00000017631,ENSMUSG00000018199,ENSMUSG00000018965,ENSMUSG00000019302,ENSMUSG00000019877,…
1	!	9.08e-07	2137	413	82	0.199	0.038	GO:0007399	BP	34	nervous system development	1	ENSMUSG00000004031,ENSMUSG00000005089,ENSMUSG00000006095,ENSMUSG00000007594,ENSMUSG00000014602,ENSMUSG00000017631,ENSMUSG00000018965,ENSMUSG00000020366,ENSMUSG00000020486,ENSMUSG00000020644,ENSMUSG00000020716,ENSMUSG00000021820,ENSMUSG00000022055,ENSMUSG00000022108,ENSMUSG00000022892,ENSMUSG00000022973,ENSMUSG00000023277,ENSMUSG00000024163,ENSMUSG00000024479,ENSMUSG00000025582,ENSMUSG00000026452,…
1	!	6.69e-06	617	413	36	0.087	0.058	GO:0007610	BP	99	behavior	1	ENSMUSG00000005054,ENSMUSG00000005089,ENSMUSG00000005142,ENSMUSG00000020644,ENSMUSG00000020716,ENSMUSG00000021721,ENSMUSG00000021814,ENSMUSG00000022892,ENSMUSG00000025855,ENSMUSG00000025905,ENSMUSG00000026103,ENSMUSG00000026825,ENSMUSG00000026826,ENSMUSG00000026915,ENSMUSG00000027273,ENSMUSG00000028020,ENSMUSG00000029819,ENSMUSG00000032046,ENSMUSG00000032086,ENSMUSG00000032532,ENSMUSG00000035033,…
1	!	0.00282	42	413	8	0.019	0.19	GO:0005544	MF	85	calcium-dependent phospholipid binding	1	ENSMUSG00000021814,ENSMUSG00000024743,ENSMUSG00000026452,ENSMUSG00000027220,ENSMUSG00000029608,ENSMUSG00000035864,ENSMUSG00000045912,ENSMUSG00000061601
1	!	0.00308	73	413	10	0.024	0.137	GO:0005200	MF	113	structural constituent of cytoskeleton	1	ENSMUSG00000001525,ENSMUSG00000022055,ENSMUSG00000023004,ENSMUSG00000030554,ENSMUSG00000032826,ENSMUSG00000036752,ENSMUSG00000043091,ENSMUSG00000058672,ENSMUSG00000062591,ENSMUSG00000072235
1	!	0.00575	395	413	23	0.056	0.058	GO:0032561	MF	114	guanyl ribonucleotide binding	1	ENSMUSG00000001525,ENSMUSG00000001833,ENSMUSG00000018398,ENSMUSG00000020486,ENSMUSG00000022456,ENSMUSG00000023004,ENSMUSG00000024065,ENSMUSG00000026825,ENSMUSG00000030704,ENSMUSG00000031840,ENSMUSG00000032549,ENSMUSG00000034994,ENSMUSG00000036752,ENSMUSG00000039960,ENSMUSG00000043091,ENSMUSG00000049907,ENSMUSG00000051627,ENSMUSG00000057614,ENSMUSG00000058230,ENSMUSG00000058672,ENSMUSG00000059173,…
1	!	0.00966	378	413	22	0.053	0.058	GO:0005525	MF	23	GTP binding	1	ENSMUSG00000001525,ENSMUSG00000001833,ENSMUSG00000018398,ENSMUSG00000020486,ENSMUSG00000022456,ENSMUSG00000023004,ENSMUSG00000024065,ENSMUSG00000026825,ENSMUSG00000030704,ENSMUSG00000031840,ENSMUSG00000032549,ENSMUSG00000034994,ENSMUSG00000036752,ENSMUSG00000039960,ENSMUSG00000043091,ENSMUSG00000049907,ENSMUSG00000051627,ENSMUSG00000057614,ENSMUSG00000058230,ENSMUSG00000058672,ENSMUSG00000062591,…
1	!	0.0137	1170	413	45	0.109	0.038	GO:0007010	BP	107	cytoskeleton organization	1	ENSMUSG00000001525,ENSMUSG00000016382,ENSMUSG00000017615,ENSMUSG00000017631,ENSMUSG00000018965,ENSMUSG00000019997,ENSMUSG00000020716,ENSMUSG00000021573,ENSMUSG00000021910,ENSMUSG00000022055,ENSMUSG00000023004,ENSMUSG00000023277,ENSMUSG00000027254,ENSMUSG00000027500,ENSMUSG00000027581,ENSMUSG00000028149,ENSMUSG00000028832,ENSMUSG00000029029,ENSMUSG00000029860,ENSMUSG00000030554,ENSMUSG00000030557,…
1	!	0.0148	127	413	12	0.029	0.094	GO:0006906	BP	84	vesicle fusion	1	ENSMUSG00000007207,ENSMUSG00000009894,ENSMUSG00000020894,ENSMUSG00000024743,ENSMUSG00000026797,ENSMUSG00000027220,ENSMUSG00000027273,ENSMUSG00000029608,ENSMUSG00000030707,ENSMUSG00000031840,ENSMUSG00000035864,ENSMUSG00000068923
1	!	0.0334	17	413	5	0.012	0.294	GO:0048172	BP	137	regulation of short-term neuronal synaptic plasticity	1	ENSMUSG00000003863,ENSMUSG00000022415,ENSMUSG00000031144,ENSMUSG00000031840,ENSMUSG00000037217
1	!	0.0406	9	413	4	0.01	0.444	GO:0099558	BP	104	maintenance of synapse structure	1	ENSMUSG00000031840,ENSMUSG00000038738,ENSMUSG00000047454,ENSMUSG00000061601
1	!	0.00531	4	27	3	0.111	0.75	CORUM:796	cor	52	SNARE complex (Stx1a, Snap25, Cplx2, Vamp2)	1	ENSMUSG00000007207,ENSMUSG00000020894,ENSMUSG00000027273
1	!	3.53e-05	4	27	4	0.148	1	CORUM:795	cor	31	SNARE complex (Vamp2, Snap25, Stx1a, Cplx1)	1	ENSMUSG00000007207,ENSMUSG00000020894,ENSMUSG00000027273,ENSMUSG00000033615
1	!	0.0414	87	167	8	0.048	0.092	KEGG:04540	keg	149	Gap junction	1	ENSMUSG00000001525,ENSMUSG00000023004,ENSMUSG00000036752,ENSMUSG00000043091,ENSMUSG00000057614,ENSMUSG00000058672,ENSMUSG00000062591,ENSMUSG00000072235
1	!	0.000144	123	167	13	0.078	0.106	KEGG:04142	keg	4	Lysosome	1	ENSMUSG00000003812,ENSMUSG00000004207,ENSMUSG00000005142,ENSMUSG00000007891,ENSMUSG00000009090,ENSMUSG00000019302,ENSMUSG00000019818,ENSMUSG00000021939,ENSMUSG00000028048,ENSMUSG00000030894,ENSMUSG00000031447,ENSMUSG00000037049,ENSMUSG00000062444
1	!	1.6e-09	61	167	14	0.084	0.23	KEGG:04721	keg	65	Synaptic vesicle cycle	1	ENSMUSG00000006273,ENSMUSG00000007207,ENSMUSG00000019210,ENSMUSG00000019302,ENSMUSG00000020894,ENSMUSG00000026797,ENSMUSG00000026825,ENSMUSG00000027273,ENSMUSG00000031840,ENSMUSG00000033615,ENSMUSG00000034187,ENSMUSG00000035864,ENSMUSG00000039714,ENSMUSG00000070570
1	!	0.00412	167	167	13	0.078	0.078	KEGG:04145	keg	56	Phagosome	1	ENSMUSG00000001525,ENSMUSG00000006273,ENSMUSG00000019210,ENSMUSG00000019302,ENSMUSG00000023004,ENSMUSG00000027087,ENSMUSG00000030707,ENSMUSG00000031447,ENSMUSG00000036752,ENSMUSG00000043091,ENSMUSG00000058672,ENSMUSG00000062591,ENSMUSG00000072235
1	!	7.21e-10	26	209	11	0.053	0.423	REAC:R-MMU-210500	rea	12	Glutamate Neurotransmitter Release Cycle	1	ENSMUSG00000003863,ENSMUSG00000005089,ENSMUSG00000007207,ENSMUSG00000020894,ENSMUSG00000026103,ENSMUSG00000026797,ENSMUSG00000027273,ENSMUSG00000031840,ENSMUSG00000033615,ENSMUSG00000035864,ENSMUSG00000070570
1	!	0.000211	572	209	32	0.153	0.056	REAC:R-MMU-199991	rea	111	Membrane Trafficking	1	ENSMUSG00000003812,ENSMUSG00000005312,ENSMUSG00000009090,ENSMUSG00000014602,ENSMUSG00000018965,ENSMUSG00000020894,ENSMUSG00000021288,ENSMUSG00000022892,ENSMUSG00000022973,ENSMUSG00000024862,ENSMUSG00000026452,ENSMUSG00000026553,ENSMUSG00000026825,ENSMUSG00000027438,ENSMUSG00000028528,ENSMUSG00000030313,ENSMUSG00000030704,ENSMUSG00000030754,ENSMUSG00000031840,ENSMUSG00000032549,ENSMUSG00000032826,…
1	!	2.33e-13	7653	419	228	0.544	0.03	TF:M01104	tf	74	Factor: MOVO-B; motif: GNGGGGG	1	ENSMUSG00000000078,ENSMUSG00000000282,ENSMUSG00000000355,ENSMUSG00000000804,ENSMUSG00000001100,ENSMUSG00000001833,ENSMUSG00000002032,ENSMUSG00000002504,ENSMUSG00000002808,ENSMUSG00000003352,ENSMUSG00000003464,ENSMUSG00000003812,ENSMUSG00000003863,ENSMUSG00000004031,ENSMUSG00000004895,ENSMUSG00000005873,ENSMUSG00000006273,ENSMUSG00000007594,ENSMUSG00000009035,ENSMUSG00000009293,ENSMUSG00000009894,…
1	!	0.0019	3995	419	116	0.277	0.029	TF:M00143_1	tf	81	Factor: Pax-5; motif: BCNNNRNGCANBGNTGNRTAGCSGCHNB; match class: 1	1	ENSMUSG00000000804,ENSMUSG00000001100,ENSMUSG00000001833,ENSMUSG00000002458,ENSMUSG00000002504,ENSMUSG00000003352,ENSMUSG00000003812,ENSMUSG00000003863,ENSMUSG00000004207,ENSMUSG00000004895,ENSMUSG00000005683,ENSMUSG00000005873,ENSMUSG00000007594,ENSMUSG00000007891,ENSMUSG00000010406,ENSMUSG00000015745,ENSMUSG00000017400,ENSMUSG00000018470,ENSMUSG00000018865,ENSMUSG00000019467,ENSMUSG00000020029,…
1	!	0.000258	6325	419	170	0.406	0.027	TF:M01861_0	tf	10	Factor: ATF-1; motif: TNACGTCAN; match class: 0	1	ENSMUSG00000000282,ENSMUSG00000000804,ENSMUSG00000001445,ENSMUSG00000001472,ENSMUSG00000001833,ENSMUSG00000002808,ENSMUSG00000003363,ENSMUSG00000003812,ENSMUSG00000004207,ENSMUSG00000004366,ENSMUSG00000005312,ENSMUSG00000005873,ENSMUSG00000006095,ENSMUSG00000007594,ENSMUSG00000009035,ENSMUSG00000009293,ENSMUSG00000009894,ENSMUSG00000010803,ENSMUSG00000013465,ENSMUSG00000014294,ENSMUSG00000015745,…
1	!	2.62e-26	11989	419	338	0.807	0.028	TF:M01240_1	tf	90	Factor: BEN; motif: CAGCGRNV; match class: 1	1	ENSMUSG00000000078,ENSMUSG00000000282,ENSMUSG00000000804,ENSMUSG00000001100,ENSMUSG00000001445,ENSMUSG00000001472,ENSMUSG00000001525,ENSMUSG00000001833,ENSMUSG00000002032,ENSMUSG00000002504,ENSMUSG00000002808,ENSMUSG00000003352,ENSMUSG00000003363,ENSMUSG00000003464,ENSMUSG00000003812,ENSMUSG00000003863,ENSMUSG00000004031,ENSMUSG00000004207,ENSMUSG00000004895,ENSMUSG00000005312,ENSMUSG00000005683,…
1	!	3.83e-07	7927	419	214	0.511	0.027	TF:M00428_0	tf	54	Factor: E2F-1; motif: NKTSSCGC; match class: 0	1	ENSMUSG00000000078,ENSMUSG00000000282,ENSMUSG00000000804,ENSMUSG00000001100,ENSMUSG00000001445,ENSMUSG00000001472,ENSMUSG00000001525,ENSMUSG00000002032,ENSMUSG00000003352,ENSMUSG00000003363,ENSMUSG00000003464,ENSMUSG00000004207,ENSMUSG00000005054,ENSMUSG00000005312,ENSMUSG00000005354,ENSMUSG00000005683,ENSMUSG00000005873,ENSMUSG00000006095,ENSMUSG00000007207,ENSMUSG00000007594,ENSMUSG00000008683,…
1	!	2.82e-12	7608	419	224	0.535	0.029	TF:M07277_0	tf	3	Factor: BTEB2; motif: RGGGNGKGGN; match class: 0	1	ENSMUSG00000000282,ENSMUSG00000000355,ENSMUSG00000000804,ENSMUSG00000001100,ENSMUSG00000001445,ENSMUSG00000001472,ENSMUSG00000001525,ENSMUSG00000002032,ENSMUSG00000002458,ENSMUSG00000002504,ENSMUSG00000003464,ENSMUSG00000003812,ENSMUSG00000004031,ENSMUSG00000004895,ENSMUSG00000005054,ENSMUSG00000005354,ENSMUSG00000005683,ENSMUSG00000005873,ENSMUSG00000006095,ENSMUSG00000006273,ENSMUSG00000007207,…
1	!	7.86e-24	10395	419	306	0.73	0.029	TF:M00803	tf	8	Factor: E2F; motif: GGCGSG	1	ENSMUSG00000000078,ENSMUSG00000000282,ENSMUSG00000001100,ENSMUSG00000001472,ENSMUSG00000001525,ENSMUSG00000001833,ENSMUSG00000002032,ENSMUSG00000002504,ENSMUSG00000002808,ENSMUSG00000003352,ENSMUSG00000003363,ENSMUSG00000003812,ENSMUSG00000003863,ENSMUSG00000004031,ENSMUSG00000004207,ENSMUSG00000004366,ENSMUSG00000005054,ENSMUSG00000005142,ENSMUSG00000005312,ENSMUSG00000005354,ENSMUSG00000005683,…
1	!	9.24e-10	10346	419	270	0.644	0.026	TF:M02090_0	tf	142	Factor: E2F-4; motif: GCGGGAAANA; match class: 0	1	ENSMUSG00000000078,ENSMUSG00000000282,ENSMUSG00000000355,ENSMUSG00000000804,ENSMUSG00000001100,ENSMUSG00000001445,ENSMUSG00000001472,ENSMUSG00000001525,ENSMUSG00000001833,ENSMUSG00000002032,ENSMUSG00000002458,ENSMUSG00000002504,ENSMUSG00000003352,ENSMUSG00000003363,ENSMUSG00000003464,ENSMUSG00000003812,ENSMUSG00000003863,ENSMUSG00000004207,ENSMUSG00000004895,ENSMUSG00000005142,ENSMUSG00000005312,…
1	!	4.8e-06	7488	419	201	0.48	0.027	TF:M07436_0	tf	134	Factor: WT1; motif: NNGGGNGGGSGN; match class: 0	1	ENSMUSG00000000282,ENSMUSG00000000355,ENSMUSG00000000804,ENSMUSG00000001100,ENSMUSG00000001445,ENSMUSG00000001833,ENSMUSG00000002032,ENSMUSG00000003352,ENSMUSG00000003863,ENSMUSG00000004031,ENSMUSG00000004207,ENSMUSG00000004366,ENSMUSG00000004895,ENSMUSG00000005312,ENSMUSG00000005354,ENSMUSG00000005873,ENSMUSG00000009216,ENSMUSG00000009894,ENSMUSG00000010803,ENSMUSG00000013698,ENSMUSG00000014294,…
1	!	4.97e-05	8183	419	211	0.504	0.026	TF:M00981	tf	61	Factor: CREB,; motif: NTGACGTNA	1	ENSMUSG00000000282,ENSMUSG00000000804,ENSMUSG00000001445,ENSMUSG00000001472,ENSMUSG00000001833,ENSMUSG00000002504,ENSMUSG00000002808,ENSMUSG00000003363,ENSMUSG00000003812,ENSMUSG00000004207,ENSMUSG00000004366,ENSMUSG00000005142,ENSMUSG00000005312,ENSMUSG00000005354,ENSMUSG00000005873,ENSMUSG00000006095,ENSMUSG00000007594,ENSMUSG00000007891,ENSMUSG00000009035,ENSMUSG00000009090,ENSMUSG00000009293,…
1	!	8.32e-13	5003	419	169	0.403	0.034	TF:M01873_0	tf	130	Factor: Egr-1; motif: GCGGGGGCGG; match class: 0	1	ENSMUSG00000000282,ENSMUSG00000000804,ENSMUSG00000001100,ENSMUSG00000001833,ENSMUSG00000002458,ENSMUSG00000002504,ENSMUSG00000003352,ENSMUSG00000003464,ENSMUSG00000003863,ENSMUSG00000004895,ENSMUSG00000005054,ENSMUSG00000005312,ENSMUSG00000005873,ENSMUSG00000006095,ENSMUSG00000006273,ENSMUSG00000008683,ENSMUSG00000009035,ENSMUSG00000009090,ENSMUSG00000010406,ENSMUSG00000015745,ENSMUSG00000018398,…
1	!	1.85e-14	6651	419	210	0.501	0.032	TF:M03893	tf	64	Factor: WT1; motif: GNGGGGGCGGGG	1	ENSMUSG00000000282,ENSMUSG00000000804,ENSMUSG00000001100,ENSMUSG00000001472,ENSMUSG00000001525,ENSMUSG00000001833,ENSMUSG00000002504,ENSMUSG00000003352,ENSMUSG00000003464,ENSMUSG00000003863,ENSMUSG00000004031,ENSMUSG00000004895,ENSMUSG00000005054,ENSMUSG00000005142,ENSMUSG00000005873,ENSMUSG00000006095,ENSMUSG00000006273,ENSMUSG00000008683,ENSMUSG00000009035,ENSMUSG00000009090,ENSMUSG00000009894,…
1	!	0.00166	9386	419	228	0.544	0.024	TF:M00518_0	tf	50	Factor: PPARalpha:RXRalpha; motif: NNRGGTCATWGGGGTSANG; match class: 0	1	ENSMUSG00000000078,ENSMUSG00000000282,ENSMUSG00000000355,ENSMUSG00000000804,ENSMUSG00000001100,ENSMUSG00000001445,ENSMUSG00000001472,ENSMUSG00000001525,ENSMUSG00000001833,ENSMUSG00000002032,ENSMUSG00000003352,ENSMUSG00000003464,ENSMUSG00000003812,ENSMUSG00000003863,ENSMUSG00000004031,ENSMUSG00000004207,ENSMUSG00000005054,ENSMUSG00000005312,ENSMUSG00000005683,ENSMUSG00000005873,ENSMUSG00000007207,…
1	!	1.67e-06	5554	419	162	0.387	0.029	TF:M01598_0	tf	33	Factor: ZBED6; motif: NRRGCTCGCCNN; match class: 0	1	ENSMUSG00000000078,ENSMUSG00000000282,ENSMUSG00000000355,ENSMUSG00000001472,ENSMUSG00000001525,ENSMUSG00000001833,ENSMUSG00000002458,ENSMUSG00000003352,ENSMUSG00000003812,ENSMUSG00000003863,ENSMUSG00000004031,ENSMUSG00000005312,ENSMUSG00000005683,ENSMUSG00000005873,ENSMUSG00000009090,ENSMUSG00000009293,ENSMUSG00000011752,ENSMUSG00000014294,ENSMUSG00000014602,ENSMUSG00000016940,ENSMUSG00000018199,…
1	!	0.00163	6348	419	167	0.399	0.026	TF:M01175	tf	19	Factor: CKROX; motif: SCCCTCCCC	1	ENSMUSG00000000804,ENSMUSG00000001100,ENSMUSG00000001445,ENSMUSG00000001472,ENSMUSG00000001833,ENSMUSG00000002458,ENSMUSG00000003352,ENSMUSG00000003363,ENSMUSG00000003812,ENSMUSG00000003863,ENSMUSG00000004031,ENSMUSG00000005054,ENSMUSG00000006095,ENSMUSG00000007594,ENSMUSG00000009216,ENSMUSG00000013698,ENSMUSG00000014294,ENSMUSG00000014602,ENSMUSG00000015745,ENSMUSG00000017400,ENSMUSG00000018199,…
1	!	6.55e-06	10899	419	267	0.637	0.024	TF:M01113	tf	116	Factor: CACD; motif: CCACRCCC	1	ENSMUSG00000000282,ENSMUSG00000000355,ENSMUSG00000000804,ENSMUSG00000001445,ENSMUSG00000001525,ENSMUSG00000002032,ENSMUSG00000003352,ENSMUSG00000004031,ENSMUSG00000004207,ENSMUSG00000005054,ENSMUSG00000005142,ENSMUSG00000005873,ENSMUSG00000007207,ENSMUSG00000007594,ENSMUSG00000009293,ENSMUSG00000009894,ENSMUSG00000010406,ENSMUSG00000013465,ENSMUSG00000013698,ENSMUSG00000014602,ENSMUSG00000015335,…
1	!	0.00129	5802	419	156	0.372	0.027	TF:M08819	tf	17	Factor: LKLF; motif: CNCCACCCS	1	ENSMUSG00000000282,ENSMUSG00000000355,ENSMUSG00000000804,ENSMUSG00000001472,ENSMUSG00000001833,ENSMUSG00000002458,ENSMUSG00000003352,ENSMUSG00000003863,ENSMUSG00000004207,ENSMUSG00000005142,ENSMUSG00000005683,ENSMUSG00000005873,ENSMUSG00000006095,ENSMUSG00000007594,ENSMUSG00000009894,ENSMUSG00000013698,ENSMUSG00000015335,ENSMUSG00000015745,ENSMUSG00000017631,ENSMUSG00000018401,ENSMUSG00000018470,…
1	!	0.00311	4304	419	122	0.291	0.028	TF:M01973	tf	154	Factor: PLAG1; motif: CCCCCKWNNNGGSCCC	1	ENSMUSG00000001472,ENSMUSG00000002504,ENSMUSG00000003352,ENSMUSG00000003363,ENSMUSG00000003863,ENSMUSG00000004031,ENSMUSG00000004895,ENSMUSG00000005054,ENSMUSG00000005312,ENSMUSG00000005683,ENSMUSG00000009035,ENSMUSG00000009894,ENSMUSG00000015335,ENSMUSG00000015745,ENSMUSG00000018199,ENSMUSG00000018398,ENSMUSG00000018401,ENSMUSG00000018865,ENSMUSG00000019132,ENSMUSG00000019467,ENSMUSG00000019802,…
1	!	1.4e-11	7223	419	214	0.511	0.03	TF:M05665_0	tf	38	Factor: Sp3; motif: AGGGCGG; match class: 0	1	ENSMUSG00000000282,ENSMUSG00000000355,ENSMUSG00000000804,ENSMUSG00000001525,ENSMUSG00000001833,ENSMUSG00000002032,ENSMUSG00000002504,ENSMUSG00000003352,ENSMUSG00000003363,ENSMUSG00000003863,ENSMUSG00000004031,ENSMUSG00000005312,ENSMUSG00000005354,ENSMUSG00000005683,ENSMUSG00000005873,ENSMUSG00000006095,ENSMUSG00000006273,ENSMUSG00000007207,ENSMUSG00000007594,ENSMUSG00000008683,ENSMUSG00000009090,…
1	!	0.0233	5224	419	138	0.329	0.026	TF:M00178	tf	1	Factor: CREB; motif: NSTGACGTMANN	1	ENSMUSG00000000282,ENSMUSG00000001445,ENSMUSG00000001472,ENSMUSG00000001833,ENSMUSG00000003363,ENSMUSG00000003812,ENSMUSG00000004366,ENSMUSG00000005142,ENSMUSG00000005312,ENSMUSG00000006095,ENSMUSG00000007594,ENSMUSG00000009293,ENSMUSG00000013465,ENSMUSG00000014294,ENSMUSG00000015745,ENSMUSG00000017615,ENSMUSG00000017631,ENSMUSG00000018199,ENSMUSG00000018865,ENSMUSG00000018965,ENSMUSG00000019132,…
1	!	2.24e-13	7216	419	219	0.523	0.03	TF:M05494	tf	88	Factor: Egr-2; motif: GCGTGGGCGG	1	ENSMUSG00000000282,ENSMUSG00000001100,ENSMUSG00000001472,ENSMUSG00000001525,ENSMUSG00000001833,ENSMUSG00000002032,ENSMUSG00000002458,ENSMUSG00000002504,ENSMUSG00000003352,ENSMUSG00000003863,ENSMUSG00000004031,ENSMUSG00000004895,ENSMUSG00000005054,ENSMUSG00000005142,ENSMUSG00000005312,ENSMUSG00000005873,ENSMUSG00000006273,ENSMUSG00000008683,ENSMUSG00000009035,ENSMUSG00000009090,ENSMUSG00000009293,…
1	!	4.81e-06	12015	419	288	0.687	0.024	TF:M00144_0	tf	71	Factor: Pax-5; motif: RRMSWGANWYCTNRAGCGKRACSRYNSM; match class: 0	1	ENSMUSG00000000078,ENSMUSG00000000282,ENSMUSG00000000355,ENSMUSG00000000804,ENSMUSG00000001100,ENSMUSG00000001445,ENSMUSG00000001472,ENSMUSG00000001833,ENSMUSG00000002032,ENSMUSG00000002458,ENSMUSG00000002504,ENSMUSG00000003352,ENSMUSG00000003363,ENSMUSG00000003464,ENSMUSG00000003812,ENSMUSG00000003863,ENSMUSG00000004031,ENSMUSG00000004207,ENSMUSG00000004366,ENSMUSG00000005054,ENSMUSG00000005312,…
1	!	1.02e-06	8504	419	224	0.535	0.026	TF:M07461	tf	43	Factor: KLF; motif: GGGNGGGG	1	ENSMUSG00000000282,ENSMUSG00000000355,ENSMUSG00000000804,ENSMUSG00000001472,ENSMUSG00000001525,ENSMUSG00000001833,ENSMUSG00000002458,ENSMUSG00000002504,ENSMUSG00000003352,ENSMUSG00000003363,ENSMUSG00000003812,ENSMUSG00000003863,ENSMUSG00000004207,ENSMUSG00000005142,ENSMUSG00000005312,ENSMUSG00000005354,ENSMUSG00000005683,ENSMUSG00000005873,ENSMUSG00000006095,ENSMUSG00000006273,ENSMUSG00000007207,…
1	!	0.00146	4198	419	121	0.289	0.029	TF:M02773	tf	13	Factor: Klf7; motif: NNNRCCMCGCCCNNNN	1	ENSMUSG00000000282,ENSMUSG00000000804,ENSMUSG00000001833,ENSMUSG00000002032,ENSMUSG00000002504,ENSMUSG00000003464,ENSMUSG00000005873,ENSMUSG00000006095,ENSMUSG00000006273,ENSMUSG00000007207,ENSMUSG00000007891,ENSMUSG00000009035,ENSMUSG00000009090,ENSMUSG00000013465,ENSMUSG00000018199,ENSMUSG00000018398,ENSMUSG00000018401,ENSMUSG00000018965,ENSMUSG00000019132,ENSMUSG00000019467,ENSMUSG00000019802,…
1	!	0.000364	5833	419	159	0.379	0.027	TF:M00237	tf	67	Factor: AhR:Arnt; motif: GRGKATYGCGTGMCWNSCC	1	ENSMUSG00000000078,ENSMUSG00000000282,ENSMUSG00000000355,ENSMUSG00000000804,ENSMUSG00000001445,ENSMUSG00000002032,ENSMUSG00000002458,ENSMUSG00000002504,ENSMUSG00000002808,ENSMUSG00000004031,ENSMUSG00000004207,ENSMUSG00000005683,ENSMUSG00000005873,ENSMUSG00000006095,ENSMUSG00000006273,ENSMUSG00000007594,ENSMUSG00000007891,ENSMUSG00000009216,ENSMUSG00000010803,ENSMUSG00000011752,ENSMUSG00000013465,…
1	!	0.00771	6065	419	158	0.377	0.026	TF:M00179_0	tf	123	Factor: ATF2; motif: VGTGACGTMACN; match class: 0	1	ENSMUSG00000000282,ENSMUSG00000001445,ENSMUSG00000001472,ENSMUSG00000001833,ENSMUSG00000003363,ENSMUSG00000003812,ENSMUSG00000004366,ENSMUSG00000005312,ENSMUSG00000005873,ENSMUSG00000006095,ENSMUSG00000007594,ENSMUSG00000009035,ENSMUSG00000009293,ENSMUSG00000010803,ENSMUSG00000013465,ENSMUSG00000015745,ENSMUSG00000017615,ENSMUSG00000017631,ENSMUSG00000018199,ENSMUSG00000018865,ENSMUSG00000018965,…
1	!	0.011	6341	419	163	0.389	0.026	TF:M08005	tf	6	Factor: Tcfl5; motif: NNCNCGNGNN	1	ENSMUSG00000000282,ENSMUSG00000000804,ENSMUSG00000001525,ENSMUSG00000002032,ENSMUSG00000002504,ENSMUSG00000002808,ENSMUSG00000003352,ENSMUSG00000003812,ENSMUSG00000005054,ENSMUSG00000005089,ENSMUSG00000005142,ENSMUSG00000005312,ENSMUSG00000005683,ENSMUSG00000005873,ENSMUSG00000006273,ENSMUSG00000007594,ENSMUSG00000007891,ENSMUSG00000009035,ENSMUSG00000009216,ENSMUSG00000009293,ENSMUSG00000009894,…
1	!	1.54e-09	12947	419	316	0.754	0.024	TF:M07040	tf	102	Factor: GKLF; motif: NNRRGRRNGNSNNN	1	ENSMUSG00000000078,ENSMUSG00000000282,ENSMUSG00000000804,ENSMUSG00000001100,ENSMUSG00000001445,ENSMUSG00000001472,ENSMUSG00000001833,ENSMUSG00000002032,ENSMUSG00000002458,ENSMUSG00000002504,ENSMUSG00000003352,ENSMUSG00000003363,ENSMUSG00000003464,ENSMUSG00000003812,ENSMUSG00000003863,ENSMUSG00000004031,ENSMUSG00000004366,ENSMUSG00000004895,ENSMUSG00000005054,ENSMUSG00000005354,ENSMUSG00000005683,…
1	!	0.00145	4423	419	126	0.301	0.028	TF:M00976	tf	77	Factor: AhR,; motif: NRCGTGNGN	1	ENSMUSG00000001445,ENSMUSG00000001472,ENSMUSG00000002808,ENSMUSG00000003352,ENSMUSG00000003863,ENSMUSG00000004031,ENSMUSG00000005873,ENSMUSG00000007594,ENSMUSG00000009293,ENSMUSG00000009894,ENSMUSG00000010803,ENSMUSG00000015335,ENSMUSG00000017400,ENSMUSG00000018865,ENSMUSG00000018965,ENSMUSG00000019818,ENSMUSG00000019877,ENSMUSG00000020277,ENSMUSG00000020392,ENSMUSG00000020477,ENSMUSG00000020810,…
1	!	7.48e-15	8341	419	246	0.587	0.029	TF:M00008_0	tf	96	Factor: Sp1; motif: GGGGCGGGGT; match class: 0	1	ENSMUSG00000000282,ENSMUSG00000000804,ENSMUSG00000001472,ENSMUSG00000001833,ENSMUSG00000002458,ENSMUSG00000002504,ENSMUSG00000003363,ENSMUSG00000003464,ENSMUSG00000003812,ENSMUSG00000003863,ENSMUSG00000005054,ENSMUSG00000005683,ENSMUSG00000005873,ENSMUSG00000006095,ENSMUSG00000006273,ENSMUSG00000007207,ENSMUSG00000007891,ENSMUSG00000009035,ENSMUSG00000009090,ENSMUSG00000009894,ENSMUSG00000011752,…
1	!	0.0104	2767	419	85	0.203	0.031	TF:M01243	tf	120	Factor: MTF-1; motif: TGCGCAC	1	ENSMUSG00000001472,ENSMUSG00000001525,ENSMUSG00000002458,ENSMUSG00000003363,ENSMUSG00000004207,ENSMUSG00000004895,ENSMUSG00000007594,ENSMUSG00000009035,ENSMUSG00000009216,ENSMUSG00000009293,ENSMUSG00000011752,ENSMUSG00000017631,ENSMUSG00000018199,ENSMUSG00000018398,ENSMUSG00000018965,ENSMUSG00000019818,ENSMUSG00000019877,ENSMUSG00000019997,ENSMUSG00000020477,ENSMUSG00000020486,ENSMUSG00000021288,…
1	!	0.00516	8435	419	207	0.494	0.025	TF:M00649_0	tf	140	Factor: MAZ; motif: GGGGAGGG; match class: 0	1	ENSMUSG00000000355,ENSMUSG00000000804,ENSMUSG00000001100,ENSMUSG00000001445,ENSMUSG00000001472,ENSMUSG00000001833,ENSMUSG00000002458,ENSMUSG00000002504,ENSMUSG00000003352,ENSMUSG00000003363,ENSMUSG00000003812,ENSMUSG00000003863,ENSMUSG00000004031,ENSMUSG00000004207,ENSMUSG00000005054,ENSMUSG00000005354,ENSMUSG00000006095,ENSMUSG00000006273,ENSMUSG00000007594,ENSMUSG00000009216,ENSMUSG00000013698,…
1	!	0.00265	7368	419	187	0.446	0.025	TF:M09705_0	tf	109	Factor: REST; motif: YCAGCACCATGGACAGCNCCC; match class: 0	1	ENSMUSG00000000282,ENSMUSG00000001100,ENSMUSG00000001472,ENSMUSG00000002032,ENSMUSG00000002504,ENSMUSG00000003352,ENSMUSG00000003363,ENSMUSG00000003464,ENSMUSG00000003863,ENSMUSG00000004366,ENSMUSG00000004895,ENSMUSG00000005354,ENSMUSG00000005683,ENSMUSG00000005873,ENSMUSG00000006273,ENSMUSG00000007891,ENSMUSG00000009035,ENSMUSG00000009216,ENSMUSG00000010803,ENSMUSG00000013698,ENSMUSG00000014294,…
1	!	1.87e-33	12048	419	351	0.838	0.029	TF:M00716_1	tf	125	Factor: ZF5; motif: GSGCGCGR; match class: 1	1	ENSMUSG00000000078,ENSMUSG00000000282,ENSMUSG00000000804,ENSMUSG00000001100,ENSMUSG00000001445,ENSMUSG00000001472,ENSMUSG00000001525,ENSMUSG00000001833,ENSMUSG00000002032,ENSMUSG00000002458,ENSMUSG00000002504,ENSMUSG00000002808,ENSMUSG00000003352,ENSMUSG00000003363,ENSMUSG00000003464,ENSMUSG00000003863,ENSMUSG00000004031,ENSMUSG00000004207,ENSMUSG00000004366,ENSMUSG00000004895,ENSMUSG00000005054,…
1	!	0.00212	2913	419	91	0.217	0.031	TF:M07313	tf	141	Factor: ATF-3; motif: SNTGACGYNATN	1	ENSMUSG00000000355,ENSMUSG00000000804,ENSMUSG00000001472,ENSMUSG00000001833,ENSMUSG00000002504,ENSMUSG00000004207,ENSMUSG00000004366,ENSMUSG00000005089,ENSMUSG00000005312,ENSMUSG00000005873,ENSMUSG00000006095,ENSMUSG00000009293,ENSMUSG00000013465,ENSMUSG00000013698,ENSMUSG00000014294,ENSMUSG00000015745,ENSMUSG00000017615,ENSMUSG00000018398,ENSMUSG00000018865,ENSMUSG00000018965,ENSMUSG00000019132,…
1	!	1.36e-07	6732	419	191	0.456	0.028	TF:M00800	tf	105	Factor: AP-2; motif: GSCCSCRGGCNRNRNN	1	ENSMUSG00000000282,ENSMUSG00000001525,ENSMUSG00000001833,ENSMUSG00000002032,ENSMUSG00000002504,ENSMUSG00000003352,ENSMUSG00000003812,ENSMUSG00000003863,ENSMUSG00000004207,ENSMUSG00000005089,ENSMUSG00000005142,ENSMUSG00000005683,ENSMUSG00000009035,ENSMUSG00000009894,ENSMUSG00000010803,ENSMUSG00000011752,ENSMUSG00000013698,ENSMUSG00000014294,ENSMUSG00000015745,ENSMUSG00000016940,ENSMUSG00000017631,…
1	!	0.00285	4433	419	125	0.298	0.028	TF:M07387	tf	152	Factor: LRF; motif: NGKGGGTSNCN	1	ENSMUSG00000000804,ENSMUSG00000001833,ENSMUSG00000002504,ENSMUSG00000003352,ENSMUSG00000003812,ENSMUSG00000003863,ENSMUSG00000005683,ENSMUSG00000007891,ENSMUSG00000009216,ENSMUSG00000013465,ENSMUSG00000018398,ENSMUSG00000018965,ENSMUSG00000019467,ENSMUSG00000019997,ENSMUSG00000020392,ENSMUSG00000020477,ENSMUSG00000020486,ENSMUSG00000020894,ENSMUSG00000020978,ENSMUSG00000021194,ENSMUSG00000021275,…
1	!	0.0421	8115	419	196	0.468	0.024	TF:M08870	tf	132	Factor: DEC1; motif: NCNCACRTGNSC	1	ENSMUSG00000000078,ENSMUSG00000000282,ENSMUSG00000000804,ENSMUSG00000001100,ENSMUSG00000002032,ENSMUSG00000002504,ENSMUSG00000003352,ENSMUSG00000003464,ENSMUSG00000005054,ENSMUSG00000005142,ENSMUSG00000005354,ENSMUSG00000005683,ENSMUSG00000005873,ENSMUSG00000006095,ENSMUSG00000006273,ENSMUSG00000007207,ENSMUSG00000007594,ENSMUSG00000007891,ENSMUSG00000009216,ENSMUSG00000009894,ENSMUSG00000013698,…
1	!	0.00231	8908	419	218	0.52	0.024	TF:M01865_0	tf	136	Factor: BTEB3; motif: BNRNGGGAGGNGT; match class: 0	1	ENSMUSG00000000078,ENSMUSG00000000282,ENSMUSG00000000804,ENSMUSG00000001472,ENSMUSG00000001833,ENSMUSG00000002504,ENSMUSG00000003352,ENSMUSG00000003363,ENSMUSG00000003464,ENSMUSG00000003863,ENSMUSG00000004031,ENSMUSG00000004895,ENSMUSG00000005312,ENSMUSG00000005354,ENSMUSG00000006095,ENSMUSG00000007891,ENSMUSG00000009090,ENSMUSG00000009216,ENSMUSG00000009894,ENSMUSG00000013465,ENSMUSG00000015335,…
1	!	7.5e-15	5960	419	196	0.468	0.033	TF:M00982_0	tf	45	Factor: KROX; motif: CCCGCCCCCRCCCC; match class: 0	1	ENSMUSG00000000282,ENSMUSG00000000804,ENSMUSG00000001100,ENSMUSG00000001833,ENSMUSG00000002458,ENSMUSG00000002504,ENSMUSG00000003352,ENSMUSG00000003464,ENSMUSG00000003863,ENSMUSG00000004031,ENSMUSG00000004207,ENSMUSG00000004895,ENSMUSG00000005873,ENSMUSG00000006095,ENSMUSG00000009035,ENSMUSG00000009216,ENSMUSG00000010406,ENSMUSG00000011752,ENSMUSG00000013698,ENSMUSG00000015745,ENSMUSG00000018398,…
1	!	8.25e-28	9360	419	295	0.704	0.032	TF:M08995_1	tf	91	Factor: CTCF; motif: NAGGGGGCGCNNKNNNN; match class: 1	1	ENSMUSG00000000078,ENSMUSG00000000282,ENSMUSG00000000804,ENSMUSG00000001100,ENSMUSG00000001445,ENSMUSG00000001472,ENSMUSG00000001833,ENSMUSG00000002458,ENSMUSG00000002504,ENSMUSG00000003352,ENSMUSG00000003464,ENSMUSG00000003812,ENSMUSG00000003863,ENSMUSG00000004031,ENSMUSG00000004207,ENSMUSG00000004366,ENSMUSG00000004895,ENSMUSG00000005054,ENSMUSG00000005683,ENSMUSG00000006095,ENSMUSG00000006273,…
1	!	6.13e-10	11018	419	283	0.675	0.026	TF:M07289_1	tf	15	Factor: GKLF; motif: NNNRGGNGNGGSN; match class: 1	1	ENSMUSG00000000078,ENSMUSG00000000282,ENSMUSG00000000355,ENSMUSG00000000804,ENSMUSG00000001100,ENSMUSG00000001445,ENSMUSG00000001472,ENSMUSG00000001525,ENSMUSG00000001833,ENSMUSG00000002032,ENSMUSG00000002458,ENSMUSG00000002504,ENSMUSG00000003352,ENSMUSG00000003812,ENSMUSG00000003863,ENSMUSG00000004031,ENSMUSG00000004207,ENSMUSG00000004366,ENSMUSG00000004895,ENSMUSG00000005354,ENSMUSG00000005873,…
1	!	1.59e-07	8107	419	219	0.523	0.027	TF:M01783	tf	79	Factor: SP2; motif: GGGCGGGAC	1	ENSMUSG00000000078,ENSMUSG00000000282,ENSMUSG00000000355,ENSMUSG00000000804,ENSMUSG00000001100,ENSMUSG00000001472,ENSMUSG00000001525,ENSMUSG00000002032,ENSMUSG00000002458,ENSMUSG00000002504,ENSMUSG00000003363,ENSMUSG00000003464,ENSMUSG00000003863,ENSMUSG00000004207,ENSMUSG00000005054,ENSMUSG00000005683,ENSMUSG00000005873,ENSMUSG00000006095,ENSMUSG00000006273,ENSMUSG00000007207,ENSMUSG00000007891,…
1	!	0.0143	5459	419	144	0.344	0.026	TF:M00039_0	tf	101	Factor: CREB; motif: TGACGTMA; match class: 0	1	ENSMUSG00000000804,ENSMUSG00000001445,ENSMUSG00000001472,ENSMUSG00000001833,ENSMUSG00000002808,ENSMUSG00000003363,ENSMUSG00000003812,ENSMUSG00000004207,ENSMUSG00000004366,ENSMUSG00000005312,ENSMUSG00000005873,ENSMUSG00000006095,ENSMUSG00000009035,ENSMUSG00000009293,ENSMUSG00000010803,ENSMUSG00000013465,ENSMUSG00000015745,ENSMUSG00000017615,ENSMUSG00000017631,ENSMUSG00000018199,ENSMUSG00000018865,…
1	!	0.00264	1357	419	52	0.124	0.038	TF:M00177_1	tf	129	Factor: CREB; motif: NSTGACGTAANN; match class: 1	1	ENSMUSG00000001445,ENSMUSG00000001472,ENSMUSG00000001833,ENSMUSG00000004366,ENSMUSG00000005312,ENSMUSG00000009293,ENSMUSG00000013465,ENSMUSG00000017615,ENSMUSG00000018865,ENSMUSG00000018965,ENSMUSG00000019132,ENSMUSG00000019877,ENSMUSG00000020078,ENSMUSG00000020366,ENSMUSG00000020716,ENSMUSG00000021275,ENSMUSG00000021288,ENSMUSG00000021476,ENSMUSG00000022748,ENSMUSG00000022973,ENSMUSG00000024683,…
1	!	1.96e-16	8944	419	262	0.625	0.029	TF:M00932_0	tf	66	Factor: Sp1; motif: NNGGGGCGGGGNN; match class: 0	1	ENSMUSG00000000282,ENSMUSG00000000355,ENSMUSG00000000804,ENSMUSG00000001100,ENSMUSG00000001445,ENSMUSG00000001472,ENSMUSG00000001525,ENSMUSG00000001833,ENSMUSG00000002032,ENSMUSG00000002458,ENSMUSG00000002504,ENSMUSG00000003464,ENSMUSG00000003812,ENSMUSG00000003863,ENSMUSG00000004031,ENSMUSG00000004207,ENSMUSG00000004895,ENSMUSG00000005054,ENSMUSG00000005683,ENSMUSG00000005873,ENSMUSG00000006095,…
1	!	0.00221	3520	419	105	0.251	0.03	TF:M02742	tf	40	Factor: E2F-2; motif: NNNANGGCGCGCNNN	1	ENSMUSG00000000282,ENSMUSG00000000804,ENSMUSG00000001525,ENSMUSG00000002032,ENSMUSG00000002808,ENSMUSG00000004366,ENSMUSG00000005054,ENSMUSG00000005683,ENSMUSG00000009035,ENSMUSG00000009216,ENSMUSG00000017400,ENSMUSG00000017615,ENSMUSG00000019132,ENSMUSG00000019818,ENSMUSG00000020392,ENSMUSG00000020644,ENSMUSG00000021275,ENSMUSG00000021392,ENSMUSG00000021573,ENSMUSG00000022055,ENSMUSG00000022108,…
1	!	0.0405	4346	419	118	0.282	0.027	TF:M07034	tf	58	Factor: ATF-1; motif: NNNTGACGTNNN	1	ENSMUSG00000000804,ENSMUSG00000001445,ENSMUSG00000001472,ENSMUSG00000001833,ENSMUSG00000003363,ENSMUSG00000003812,ENSMUSG00000004366,ENSMUSG00000005312,ENSMUSG00000005873,ENSMUSG00000009293,ENSMUSG00000010803,ENSMUSG00000013465,ENSMUSG00000015745,ENSMUSG00000017615,ENSMUSG00000017631,ENSMUSG00000018199,ENSMUSG00000018865,ENSMUSG00000018965,ENSMUSG00000019132,ENSMUSG00000019818,ENSMUSG00000020078,…
1	!	1.17e-12	6415	419	200	0.477	0.031	TF:M03567_0	tf	68	Factor: Sp2; motif: NYSGCCCCGCCCCCY; match class: 0	1	ENSMUSG00000000282,ENSMUSG00000000804,ENSMUSG00000001100,ENSMUSG00000001472,ENSMUSG00000002032,ENSMUSG00000002458,ENSMUSG00000002504,ENSMUSG00000003464,ENSMUSG00000004031,ENSMUSG00000004895,ENSMUSG00000005054,ENSMUSG00000005683,ENSMUSG00000005873,ENSMUSG00000006095,ENSMUSG00000006273,ENSMUSG00000007207,ENSMUSG00000007891,ENSMUSG00000008683,ENSMUSG00000009035,ENSMUSG00000009090,ENSMUSG00000009894,…
1	!	2.09e-16	5827	419	197	0.47	0.034	TF:M08878_0	tf	119	Factor: EGR; motif: CGCCCCCGCNN; match class: 0	1	ENSMUSG00000000282,ENSMUSG00000000804,ENSMUSG00000001100,ENSMUSG00000002458,ENSMUSG00000002504,ENSMUSG00000003352,ENSMUSG00000003363,ENSMUSG00000003464,ENSMUSG00000003863,ENSMUSG00000004895,ENSMUSG00000005054,ENSMUSG00000005312,ENSMUSG00000005873,ENSMUSG00000006095,ENSMUSG00000006273,ENSMUSG00000009035,ENSMUSG00000009090,ENSMUSG00000010406,ENSMUSG00000015745,ENSMUSG00000018398,ENSMUSG00000018470,…
1	!	2.15e-05	7124	419	191	0.456	0.027	TF:M03811	tf	70	Factor: AP-2gamma; motif: GCCYNCRGSN	1	ENSMUSG00000000078,ENSMUSG00000000282,ENSMUSG00000001472,ENSMUSG00000002032,ENSMUSG00000002504,ENSMUSG00000003352,ENSMUSG00000004207,ENSMUSG00000004895,ENSMUSG00000005089,ENSMUSG00000005142,ENSMUSG00000005683,ENSMUSG00000006095,ENSMUSG00000007594,ENSMUSG00000007891,ENSMUSG00000011752,ENSMUSG00000013465,ENSMUSG00000014294,ENSMUSG00000015335,ENSMUSG00000016940,ENSMUSG00000017615,ENSMUSG00000017631,…
1	!	2.81e-16	9119	419	265	0.632	0.029	TF:M07395	tf	155	Factor: Sp1; motif: NGGGGCGGGGN	1	ENSMUSG00000000282,ENSMUSG00000000355,ENSMUSG00000000804,ENSMUSG00000001100,ENSMUSG00000001445,ENSMUSG00000001472,ENSMUSG00000001525,ENSMUSG00000001833,ENSMUSG00000002032,ENSMUSG00000002458,ENSMUSG00000002504,ENSMUSG00000003464,ENSMUSG00000003812,ENSMUSG00000003863,ENSMUSG00000004031,ENSMUSG00000004207,ENSMUSG00000004895,ENSMUSG00000005054,ENSMUSG00000005683,ENSMUSG00000005873,ENSMUSG00000006095,…
1	!	2.18e-21	11194	419	315	0.752	0.028	TF:M00333_1	tf	156	Factor: ZF5; motif: NRNGNGCGCGCWN; match class: 1	1	ENSMUSG00000000078,ENSMUSG00000000282,ENSMUSG00000000804,ENSMUSG00000001100,ENSMUSG00000001472,ENSMUSG00000001525,ENSMUSG00000001833,ENSMUSG00000002032,ENSMUSG00000002458,ENSMUSG00000002504,ENSMUSG00000002808,ENSMUSG00000003352,ENSMUSG00000003863,ENSMUSG00000004031,ENSMUSG00000004207,ENSMUSG00000004366,ENSMUSG00000005312,ENSMUSG00000005683,ENSMUSG00000005873,ENSMUSG00000006095,ENSMUSG00000006273,…
1	!	1e-15	8781	419	257	0.613	0.029	TF:M00196_0	tf	2	Factor: Sp1; motif: NGGGGGCGGGGYN; match class: 0	1	ENSMUSG00000000078,ENSMUSG00000000282,ENSMUSG00000000355,ENSMUSG00000000804,ENSMUSG00000001100,ENSMUSG00000001472,ENSMUSG00000001525,ENSMUSG00000001833,ENSMUSG00000002032,ENSMUSG00000002458,ENSMUSG00000002504,ENSMUSG00000003464,ENSMUSG00000003812,ENSMUSG00000003863,ENSMUSG00000004031,ENSMUSG00000004207,ENSMUSG00000004895,ENSMUSG00000005054,ENSMUSG00000005683,ENSMUSG00000005873,ENSMUSG00000006095,…
1	!	5.65e-07	3462	419	116	0.277	0.034	TF:M02744_0	tf	14	Factor: Egr1; motif: NCCGCCCCCGCANN; match class: 0	1	ENSMUSG00000000282,ENSMUSG00000000804,ENSMUSG00000001100,ENSMUSG00000002504,ENSMUSG00000003464,ENSMUSG00000004895,ENSMUSG00000005054,ENSMUSG00000005873,ENSMUSG00000006095,ENSMUSG00000006273,ENSMUSG00000009035,ENSMUSG00000009090,ENSMUSG00000015335,ENSMUSG00000015745,ENSMUSG00000018398,ENSMUSG00000018470,ENSMUSG00000018965,ENSMUSG00000019132,ENSMUSG00000019802,ENSMUSG00000020277,ENSMUSG00000020477,…
1	!	0.00073	6998	419	182	0.434	0.026	TF:M00470_0	tf	92	Factor: AP-2gamma; motif: GCCYNNGGS; match class: 0	1	ENSMUSG00000000078,ENSMUSG00000000282,ENSMUSG00000001100,ENSMUSG00000001445,ENSMUSG00000001472,ENSMUSG00000001833,ENSMUSG00000002504,ENSMUSG00000002808,ENSMUSG00000003352,ENSMUSG00000003464,ENSMUSG00000004031,ENSMUSG00000004207,ENSMUSG00000005142,ENSMUSG00000005312,ENSMUSG00000005683,ENSMUSG00000006095,ENSMUSG00000011752,ENSMUSG00000013698,ENSMUSG00000014294,ENSMUSG00000015745,ENSMUSG00000016382,…
1	!	1.72e-06	7848	419	210	0.501	0.027	TF:M01588_0	tf	36	Factor: GKLF; motif: GCCMCRCCCNNN; match class: 0	1	ENSMUSG00000000282,ENSMUSG00000000804,ENSMUSG00000001445,ENSMUSG00000001472,ENSMUSG00000001525,ENSMUSG00000002032,ENSMUSG00000002458,ENSMUSG00000002504,ENSMUSG00000003464,ENSMUSG00000004207,ENSMUSG00000005054,ENSMUSG00000005683,ENSMUSG00000005873,ENSMUSG00000006095,ENSMUSG00000006273,ENSMUSG00000007207,ENSMUSG00000007891,ENSMUSG00000008683,ENSMUSG00000009035,ENSMUSG00000009090,ENSMUSG00000009293,…
1	!	0.000516	5070	419	142	0.339	0.028	TF:M04617_0	tf	115	Factor: LRF; motif: NGNAGNGGGTYN; match class: 0	1	ENSMUSG00000000804,ENSMUSG00000001445,ENSMUSG00000002458,ENSMUSG00000002808,ENSMUSG00000003352,ENSMUSG00000003363,ENSMUSG00000003812,ENSMUSG00000003863,ENSMUSG00000005873,ENSMUSG00000006095,ENSMUSG00000007207,ENSMUSG00000007891,ENSMUSG00000009090,ENSMUSG00000013465,ENSMUSG00000015335,ENSMUSG00000017615,ENSMUSG00000018199,ENSMUSG00000018398,ENSMUSG00000018470,ENSMUSG00000018965,ENSMUSG00000019132,…
1	!	4.49e-23	16078	419	391	0.933	0.024	TF:M04662_0	tf	30	Factor: FOXN4; motif: NNWANNCGWMCGCGTCNNNNMT; match class: 0	1	ENSMUSG00000000282,ENSMUSG00000000355,ENSMUSG00000000804,ENSMUSG00000001100,ENSMUSG00000001445,ENSMUSG00000001472,ENSMUSG00000001525,ENSMUSG00000001833,ENSMUSG00000002032,ENSMUSG00000002458,ENSMUSG00000002504,ENSMUSG00000002808,ENSMUSG00000003352,ENSMUSG00000003363,ENSMUSG00000003464,ENSMUSG00000003863,ENSMUSG00000004031,ENSMUSG00000004207,ENSMUSG00000004366,ENSMUSG00000004895,ENSMUSG00000005054,…
1	!	4.31e-13	15303	419	363	0.866	0.024	TF:M07991	tf	144	Factor: Hes1; motif: NNCACGYGNN	1	ENSMUSG00000000078,ENSMUSG00000000282,ENSMUSG00000000355,ENSMUSG00000000804,ENSMUSG00000001100,ENSMUSG00000001445,ENSMUSG00000001472,ENSMUSG00000001525,ENSMUSG00000001833,ENSMUSG00000002032,ENSMUSG00000002458,ENSMUSG00000002504,ENSMUSG00000002808,ENSMUSG00000003352,ENSMUSG00000003363,ENSMUSG00000003464,ENSMUSG00000003812,ENSMUSG00000003863,ENSMUSG00000004031,ENSMUSG00000004895,ENSMUSG00000005054,…
1	!	0.000126	5791	419	160	0.382	0.028	TF:M01820_0	tf	127	Factor: CREM; motif: TGACGTCASYN; match class: 0	1	ENSMUSG00000000282,ENSMUSG00000000804,ENSMUSG00000001445,ENSMUSG00000001472,ENSMUSG00000001833,ENSMUSG00000003363,ENSMUSG00000003812,ENSMUSG00000004207,ENSMUSG00000004366,ENSMUSG00000005312,ENSMUSG00000005873,ENSMUSG00000006095,ENSMUSG00000007594,ENSMUSG00000009293,ENSMUSG00000013465,ENSMUSG00000013698,ENSMUSG00000014294,ENSMUSG00000015745,ENSMUSG00000017615,ENSMUSG00000017631,ENSMUSG00000018199,…
1	!	5.89e-09	6657	419	194	0.463	0.029	TF:M05547	tf	7	Factor: ZAC; motif: KGGGCCR	1	ENSMUSG00000000078,ENSMUSG00000000282,ENSMUSG00000000804,ENSMUSG00000001833,ENSMUSG00000002458,ENSMUSG00000002504,ENSMUSG00000002808,ENSMUSG00000003352,ENSMUSG00000003863,ENSMUSG00000004031,ENSMUSG00000005312,ENSMUSG00000005683,ENSMUSG00000006273,ENSMUSG00000007594,ENSMUSG00000008683,ENSMUSG00000009035,ENSMUSG00000009216,ENSMUSG00000009894,ENSMUSG00000010803,ENSMUSG00000013465,ENSMUSG00000014294,…
1	!	0.00401	14484	419	320	0.764	0.022	TF:M00378_1	tf	62	Factor: Pax-4; motif: NNNNNYCACCCB; match class: 1	1	ENSMUSG00000000282,ENSMUSG00000000355,ENSMUSG00000000804,ENSMUSG00000001445,ENSMUSG00000001472,ENSMUSG00000001525,ENSMUSG00000001833,ENSMUSG00000002458,ENSMUSG00000002504,ENSMUSG00000003352,ENSMUSG00000003363,ENSMUSG00000003464,ENSMUSG00000003812,ENSMUSG00000003863,ENSMUSG00000004031,ENSMUSG00000004207,ENSMUSG00000004895,ENSMUSG00000005054,ENSMUSG00000005142,ENSMUSG00000005312,ENSMUSG00000005354,…
1	!	2.61e-05	5204	419	150	0.358	0.029	TF:M00938_0	tf	25	Factor: E2F-1; motif: TTGGCGCGRAANNGNM; match class: 0	1	ENSMUSG00000000078,ENSMUSG00000000282,ENSMUSG00000000804,ENSMUSG00000001472,ENSMUSG00000001525,ENSMUSG00000002032,ENSMUSG00000002458,ENSMUSG00000003363,ENSMUSG00000005312,ENSMUSG00000005873,ENSMUSG00000006095,ENSMUSG00000007207,ENSMUSG00000009894,ENSMUSG00000010803,ENSMUSG00000011752,ENSMUSG00000013465,ENSMUSG00000014294,ENSMUSG00000018398,ENSMUSG00000018401,ENSMUSG00000019132,ENSMUSG00000019467,…
1	!	0.000115	2648	419	89	0.212	0.034	TF:M01253_0	tf	148	Factor: CNOT3; motif: GGCCGCGSSS; match class: 0	1	ENSMUSG00000001472,ENSMUSG00000002504,ENSMUSG00000003352,ENSMUSG00000003863,ENSMUSG00000005312,ENSMUSG00000009035,ENSMUSG00000015745,ENSMUSG00000018401,ENSMUSG00000018965,ENSMUSG00000019802,ENSMUSG00000019818,ENSMUSG00000020716,ENSMUSG00000020803,ENSMUSG00000021288,ENSMUSG00000022055,ENSMUSG00000022421,ENSMUSG00000022456,ENSMUSG00000024065,ENSMUSG00000024163,ENSMUSG00000024743,ENSMUSG00000024858,…
1	!	2.83e-09	9017	419	243	0.58	0.027	TF:M07250	tf	5	Factor: E2F-1; motif: NNNSSCGCSAANN	1	ENSMUSG00000000282,ENSMUSG00000000804,ENSMUSG00000001100,ENSMUSG00000001472,ENSMUSG00000001525,ENSMUSG00000001833,ENSMUSG00000002032,ENSMUSG00000002458,ENSMUSG00000003352,ENSMUSG00000003363,ENSMUSG00000003812,ENSMUSG00000004031,ENSMUSG00000005142,ENSMUSG00000005312,ENSMUSG00000005683,ENSMUSG00000005873,ENSMUSG00000006095,ENSMUSG00000007594,ENSMUSG00000008683,ENSMUSG00000009090,ENSMUSG00000009216,…
1	!	0.000455	7247	419	188	0.449	0.026	TF:M08867_0	tf	124	Factor: AP2; motif: GCCYGSGGSN; match class: 0	1	ENSMUSG00000000282,ENSMUSG00000001445,ENSMUSG00000001472,ENSMUSG00000001525,ENSMUSG00000001833,ENSMUSG00000003352,ENSMUSG00000003812,ENSMUSG00000003863,ENSMUSG00000004031,ENSMUSG00000004207,ENSMUSG00000004895,ENSMUSG00000005312,ENSMUSG00000005683,ENSMUSG00000009035,ENSMUSG00000009090,ENSMUSG00000009293,ENSMUSG00000011752,ENSMUSG00000013698,ENSMUSG00000015745,ENSMUSG00000016940,ENSMUSG00000017615,…
1	!	2.11e-07	6621	419	188	0.449	0.028	TF:M02835_1	tf	47	Factor: Zic1; motif: NNCCCCCGGGGGGG; match class: 1	1	ENSMUSG00000000078,ENSMUSG00000000282,ENSMUSG00000000804,ENSMUSG00000001445,ENSMUSG00000001472,ENSMUSG00000001833,ENSMUSG00000002504,ENSMUSG00000003352,ENSMUSG00000003863,ENSMUSG00000004031,ENSMUSG00000004895,ENSMUSG00000005312,ENSMUSG00000005873,ENSMUSG00000007207,ENSMUSG00000007891,ENSMUSG00000009090,ENSMUSG00000015335,ENSMUSG00000016940,ENSMUSG00000017400,ENSMUSG00000018199,ENSMUSG00000018398,…
1	!	0.000764	6326	419	168	0.401	0.027	TF:M05541_0	tf	100	Factor: Zfp536; motif: NCGGAKG; match class: 0	1	ENSMUSG00000000282,ENSMUSG00000000804,ENSMUSG00000001472,ENSMUSG00000001833,ENSMUSG00000002032,ENSMUSG00000003352,ENSMUSG00000003363,ENSMUSG00000004031,ENSMUSG00000004895,ENSMUSG00000005354,ENSMUSG00000005683,ENSMUSG00000006095,ENSMUSG00000008683,ENSMUSG00000009090,ENSMUSG00000009894,ENSMUSG00000010406,ENSMUSG00000013465,ENSMUSG00000013698,ENSMUSG00000014294,ENSMUSG00000015335,ENSMUSG00000015745,…
1	!	2.52e-06	7144	419	195	0.465	0.027	TF:M02874_1	tf	24	Factor: IRF6; motif: NNNACTCYCGGKNNN; match class: 1	1	ENSMUSG00000000804,ENSMUSG00000001100,ENSMUSG00000001525,ENSMUSG00000002032,ENSMUSG00000002458,ENSMUSG00000003352,ENSMUSG00000003464,ENSMUSG00000003863,ENSMUSG00000005312,ENSMUSG00000005873,ENSMUSG00000006095,ENSMUSG00000006273,ENSMUSG00000007207,ENSMUSG00000007891,ENSMUSG00000009035,ENSMUSG00000010803,ENSMUSG00000011752,ENSMUSG00000014602,ENSMUSG00000015335,ENSMUSG00000015745,ENSMUSG00000017400,…
1	!	0.000771	1793	419	65	0.155	0.036	TF:M02786_1	tf	110	Factor: Plagl1; motif: NNNGGGGSSCCCCNNN; match class: 1	1	ENSMUSG00000000282,ENSMUSG00000000804,ENSMUSG00000001525,ENSMUSG00000001833,ENSMUSG00000002504,ENSMUSG00000010803,ENSMUSG00000017400,ENSMUSG00000019467,ENSMUSG00000019818,ENSMUSG00000020486,ENSMUSG00000020644,ENSMUSG00000022108,ENSMUSG00000022892,ENSMUSG00000023004,ENSMUSG00000023032,ENSMUSG00000024743,ENSMUSG00000024858,ENSMUSG00000026623,ENSMUSG00000026826,ENSMUSG00000026833,ENSMUSG00000027247,…
1	!	0.0485	9767	419	228	0.544	0.023	TF:M00115	tf	103	Factor: Tax/CREB; motif: RTGACGCATAYCCCC	1	ENSMUSG00000000282,ENSMUSG00000000804,ENSMUSG00000001100,ENSMUSG00000001525,ENSMUSG00000001833,ENSMUSG00000002504,ENSMUSG00000003352,ENSMUSG00000003363,ENSMUSG00000003812,ENSMUSG00000004366,ENSMUSG00000005054,ENSMUSG00000005142,ENSMUSG00000005354,ENSMUSG00000005873,ENSMUSG00000006095,ENSMUSG00000007594,ENSMUSG00000007891,ENSMUSG00000008683,ENSMUSG00000009090,ENSMUSG00000009216,ENSMUSG00000009293,…
1	!	1.4e-11	7223	419	214	0.511	0.03	TF:M05301_0	tf	150	Factor: CPBP; motif: NGGGCGG; match class: 0	1	ENSMUSG00000000282,ENSMUSG00000000355,ENSMUSG00000000804,ENSMUSG00000001525,ENSMUSG00000001833,ENSMUSG00000002032,ENSMUSG00000002504,ENSMUSG00000003352,ENSMUSG00000003363,ENSMUSG00000003863,ENSMUSG00000004031,ENSMUSG00000005312,ENSMUSG00000005354,ENSMUSG00000005683,ENSMUSG00000005873,ENSMUSG00000006095,ENSMUSG00000006273,ENSMUSG00000007207,ENSMUSG00000007594,ENSMUSG00000008683,ENSMUSG00000009090,…
1	!	2.52e-10	6689	419	199	0.475	0.03	TF:M01219_0	tf	21	Factor: SP1:SP3; motif: CCSCCCCCYCC; match class: 0	1	ENSMUSG00000000078,ENSMUSG00000000804,ENSMUSG00000001100,ENSMUSG00000001525,ENSMUSG00000001833,ENSMUSG00000002032,ENSMUSG00000002504,ENSMUSG00000003352,ENSMUSG00000003812,ENSMUSG00000004031,ENSMUSG00000004895,ENSMUSG00000005354,ENSMUSG00000005683,ENSMUSG00000005873,ENSMUSG00000006095,ENSMUSG00000009035,ENSMUSG00000009216,ENSMUSG00000009894,ENSMUSG00000010803,ENSMUSG00000011752,ENSMUSG00000013465,…
1	!	1.44e-13	8769	419	251	0.599	0.029	TF:M00933_0	tf	82	Factor: Sp1; motif: CCCCGCCCCN; match class: 0	1	ENSMUSG00000000282,ENSMUSG00000000355,ENSMUSG00000000804,ENSMUSG00000001100,ENSMUSG00000001445,ENSMUSG00000001472,ENSMUSG00000001833,ENSMUSG00000002032,ENSMUSG00000002458,ENSMUSG00000002504,ENSMUSG00000003352,ENSMUSG00000003464,ENSMUSG00000003812,ENSMUSG00000003863,ENSMUSG00000004031,ENSMUSG00000004895,ENSMUSG00000005054,ENSMUSG00000005683,ENSMUSG00000005873,ENSMUSG00000006095,ENSMUSG00000006273,…
1	!	1.49e-16	9500	419	273	0.652	0.029	TF:M02933	tf	93	Factor: ZF5; motif: GYCGCGCARNGCNN	1	ENSMUSG00000000078,ENSMUSG00000000282,ENSMUSG00000000804,ENSMUSG00000001445,ENSMUSG00000001472,ENSMUSG00000001525,ENSMUSG00000001833,ENSMUSG00000002032,ENSMUSG00000002458,ENSMUSG00000002504,ENSMUSG00000003352,ENSMUSG00000003363,ENSMUSG00000003863,ENSMUSG00000004031,ENSMUSG00000004207,ENSMUSG00000005142,ENSMUSG00000005312,ENSMUSG00000005683,ENSMUSG00000005873,ENSMUSG00000006095,ENSMUSG00000006273,…
1	!	2.5e-12	13687	419	336	0.802	0.025	TF:M02844_0	tf	153	Factor: BCL6B; motif: NNNNCCGCCCCWNNNN; match class: 0	1	ENSMUSG00000000078,ENSMUSG00000000282,ENSMUSG00000000355,ENSMUSG00000000804,ENSMUSG00000001100,ENSMUSG00000001445,ENSMUSG00000001472,ENSMUSG00000001833,ENSMUSG00000002458,ENSMUSG00000002504,ENSMUSG00000002808,ENSMUSG00000003352,ENSMUSG00000003363,ENSMUSG00000003464,ENSMUSG00000003812,ENSMUSG00000003863,ENSMUSG00000004207,ENSMUSG00000004366,ENSMUSG00000004895,ENSMUSG00000005054,ENSMUSG00000005312,…
1	!	0.0407	1378	419	49	0.117	0.036	TF:M03553_0	tf	63	Factor: KLF3; motif: CCMCACCCNG; match class: 0	1	ENSMUSG00000000804,ENSMUSG00000001525,ENSMUSG00000001833,ENSMUSG00000002458,ENSMUSG00000003863,ENSMUSG00000005312,ENSMUSG00000005683,ENSMUSG00000007594,ENSMUSG00000009894,ENSMUSG00000010406,ENSMUSG00000019818,ENSMUSG00000020078,ENSMUSG00000021820,ENSMUSG00000022108,ENSMUSG00000022415,ENSMUSG00000024862,ENSMUSG00000026185,ENSMUSG00000026553,ENSMUSG00000026825,ENSMUSG00000026826,ENSMUSG00000027500,…
1	!	2.38e-05	5060	419	147	0.351	0.029	TF:M01100_0	tf	131	Factor: LRF; motif: GGGGKYNNB; match class: 0	1	ENSMUSG00000000282,ENSMUSG00000000804,ENSMUSG00000001100,ENSMUSG00000001833,ENSMUSG00000002458,ENSMUSG00000002808,ENSMUSG00000003352,ENSMUSG00000003863,ENSMUSG00000004366,ENSMUSG00000005054,ENSMUSG00000005312,ENSMUSG00000005683,ENSMUSG00000009035,ENSMUSG00000010803,ENSMUSG00000015335,ENSMUSG00000015745,ENSMUSG00000016940,ENSMUSG00000017400,ENSMUSG00000017631,ENSMUSG00000018398,ENSMUSG00000018470,…
1	!	0.0016	6059	419	161	0.384	0.027	TF:M00245_0	tf	112	Factor: Egr-3; motif: NTGCGTGGGCGK; match class: 0	1	ENSMUSG00000000282,ENSMUSG00000001472,ENSMUSG00000001833,ENSMUSG00000002032,ENSMUSG00000002458,ENSMUSG00000002504,ENSMUSG00000003863,ENSMUSG00000004031,ENSMUSG00000004207,ENSMUSG00000004366,ENSMUSG00000005054,ENSMUSG00000005312,ENSMUSG00000006095,ENSMUSG00000006273,ENSMUSG00000007891,ENSMUSG00000008683,ENSMUSG00000009293,ENSMUSG00000009894,ENSMUSG00000013465,ENSMUSG00000016382,ENSMUSG00000016940,…
1	!	6.44e-06	6166	419	173	0.413	0.028	TF:M07329_0	tf	60	Factor: Osx; motif: CCNCCCCCNNN; match class: 0	1	ENSMUSG00000000078,ENSMUSG00000001100,ENSMUSG00000001833,ENSMUSG00000002458,ENSMUSG00000002504,ENSMUSG00000003352,ENSMUSG00000004031,ENSMUSG00000005054,ENSMUSG00000005312,ENSMUSG00000005354,ENSMUSG00000005873,ENSMUSG00000006095,ENSMUSG00000009035,ENSMUSG00000009090,ENSMUSG00000009894,ENSMUSG00000014294,ENSMUSG00000015745,ENSMUSG00000018398,ENSMUSG00000018401,ENSMUSG00000018470,ENSMUSG00000018865,…
1	!	1.4e-11	7223	419	214	0.511	0.03	TF:M05455	tf	39	Factor: SP6; motif: WGGGCGG	1	ENSMUSG00000000282,ENSMUSG00000000355,ENSMUSG00000000804,ENSMUSG00000001525,ENSMUSG00000001833,ENSMUSG00000002032,ENSMUSG00000002504,ENSMUSG00000003352,ENSMUSG00000003363,ENSMUSG00000003863,ENSMUSG00000004031,ENSMUSG00000005312,ENSMUSG00000005354,ENSMUSG00000005683,ENSMUSG00000005873,ENSMUSG00000006095,ENSMUSG00000006273,ENSMUSG00000007207,ENSMUSG00000007594,ENSMUSG00000008683,ENSMUSG00000009090,…
1	!	0.015	1176	419	45	0.107	0.038	TF:M07312_1	tf	89	Factor: ATF-2; motif: NNTGACGTCAN; match class: 1	1	ENSMUSG00000001472,ENSMUSG00000001833,ENSMUSG00000004366,ENSMUSG00000005312,ENSMUSG00000009293,ENSMUSG00000017615,ENSMUSG00000018865,ENSMUSG00000018965,ENSMUSG00000020716,ENSMUSG00000021275,ENSMUSG00000021288,ENSMUSG00000021392,ENSMUSG00000021476,ENSMUSG00000022748,ENSMUSG00000024479,ENSMUSG00000024683,ENSMUSG00000027220,ENSMUSG00000027273,ENSMUSG00000027350,ENSMUSG00000027602,ENSMUSG00000028530,…
1	!	0.000914	5303	419	146	0.348	0.028	TF:M05599	tf	97	Factor: WT1; motif: NGCGGGGGGGTSMMCYN	1	ENSMUSG00000000078,ENSMUSG00000000282,ENSMUSG00000000804,ENSMUSG00000001100,ENSMUSG00000001833,ENSMUSG00000002458,ENSMUSG00000002504,ENSMUSG00000002808,ENSMUSG00000003352,ENSMUSG00000004895,ENSMUSG00000005873,ENSMUSG00000007207,ENSMUSG00000009035,ENSMUSG00000009894,ENSMUSG00000010803,ENSMUSG00000011752,ENSMUSG00000015745,ENSMUSG00000016940,ENSMUSG00000017400,ENSMUSG00000017631,ENSMUSG00000018199,…
1	!	2.39e-20	7525	419	243	0.58	0.032	TF:M02036_0	tf	26	Factor: WT1; motif: CGCCCCCNCN; match class: 0	1	ENSMUSG00000000282,ENSMUSG00000000804,ENSMUSG00000001100,ENSMUSG00000001472,ENSMUSG00000001525,ENSMUSG00000001833,ENSMUSG00000002458,ENSMUSG00000002504,ENSMUSG00000003352,ENSMUSG00000003363,ENSMUSG00000003464,ENSMUSG00000003863,ENSMUSG00000004031,ENSMUSG00000004366,ENSMUSG00000004895,ENSMUSG00000005054,ENSMUSG00000005142,ENSMUSG00000005873,ENSMUSG00000006095,ENSMUSG00000006273,ENSMUSG00000009035,…
1	!	1.14e-09	6362	419	190	0.453	0.03	TF:M01199_0	tf	87	Factor: RNF96; motif: BCCCGCRGCC; match class: 0	1	ENSMUSG00000000078,ENSMUSG00000000282,ENSMUSG00000001100,ENSMUSG00000001833,ENSMUSG00000002808,ENSMUSG00000003352,ENSMUSG00000003863,ENSMUSG00000005142,ENSMUSG00000005312,ENSMUSG00000005873,ENSMUSG00000007891,ENSMUSG00000009090,ENSMUSG00000009216,ENSMUSG00000009293,ENSMUSG00000009894,ENSMUSG00000013465,ENSMUSG00000015335,ENSMUSG00000015745,ENSMUSG00000016940,ENSMUSG00000018398,ENSMUSG00000018965,…
1	!	3.08e-09	5101	419	161	0.384	0.032	TF:M01858_0	tf	55	Factor: AP-2beta; motif: GCNNNGGSCNGVGGGN; match class: 0	1	ENSMUSG00000000078,ENSMUSG00000000282,ENSMUSG00000001100,ENSMUSG00000001472,ENSMUSG00000001833,ENSMUSG00000003352,ENSMUSG00000003863,ENSMUSG00000004031,ENSMUSG00000004207,ENSMUSG00000005142,ENSMUSG00000005354,ENSMUSG00000005683,ENSMUSG00000007594,ENSMUSG00000008683,ENSMUSG00000009293,ENSMUSG00000009894,ENSMUSG00000010803,ENSMUSG00000011752,ENSMUSG00000013698,ENSMUSG00000014294,ENSMUSG00000015745,…
1	!	0.0346	6558	419	165	0.394	0.025	TF:M05407_0	tf	29	Factor: Klf17; motif: NGGGCGG; match class: 0	1	ENSMUSG00000000282,ENSMUSG00000001472,ENSMUSG00000002032,ENSMUSG00000003352,ENSMUSG00000003363,ENSMUSG00000003863,ENSMUSG00000004207,ENSMUSG00000004366,ENSMUSG00000004895,ENSMUSG00000005054,ENSMUSG00000005312,ENSMUSG00000005873,ENSMUSG00000007207,ENSMUSG00000007891,ENSMUSG00000009035,ENSMUSG00000009090,ENSMUSG00000009894,ENSMUSG00000010803,ENSMUSG00000013698,ENSMUSG00000016940,ENSMUSG00000017400,…
1	!	6.04e-10	8102	419	227	0.542	0.028	TF:M07397	tf	106	Factor: ZBP89; motif: CCCCKCCCCCNN	1	ENSMUSG00000000282,ENSMUSG00000000355,ENSMUSG00000000804,ENSMUSG00000001100,ENSMUSG00000001445,ENSMUSG00000001472,ENSMUSG00000001833,ENSMUSG00000002458,ENSMUSG00000002504,ENSMUSG00000003352,ENSMUSG00000003464,ENSMUSG00000003812,ENSMUSG00000003863,ENSMUSG00000004031,ENSMUSG00000004895,ENSMUSG00000005354,ENSMUSG00000005873,ENSMUSG00000006095,ENSMUSG00000006273,ENSMUSG00000009035,ENSMUSG00000009090,…
1	!	5.13e-12	10574	419	281	0.671	0.027	TF:M07380_0	tf	133	Factor: E2F-4; motif: NTTTCSCGCC; match class: 0	1	ENSMUSG00000000078,ENSMUSG00000000282,ENSMUSG00000000355,ENSMUSG00000000804,ENSMUSG00000001100,ENSMUSG00000001445,ENSMUSG00000001472,ENSMUSG00000001525,ENSMUSG00000001833,ENSMUSG00000002032,ENSMUSG00000002458,ENSMUSG00000002504,ENSMUSG00000002808,ENSMUSG00000003352,ENSMUSG00000003363,ENSMUSG00000003464,ENSMUSG00000003863,ENSMUSG00000004207,ENSMUSG00000004895,ENSMUSG00000005142,ENSMUSG00000005312,…
1	!	0.00184	6215	419	164	0.391	0.026	TF:M07348	tf	135	Factor: AP-2alpha; motif: NSCCNCRGGSN	1	ENSMUSG00000001445,ENSMUSG00000001833,ENSMUSG00000002504,ENSMUSG00000004207,ENSMUSG00000004366,ENSMUSG00000004895,ENSMUSG00000005312,ENSMUSG00000009293,ENSMUSG00000011752,ENSMUSG00000013698,ENSMUSG00000015745,ENSMUSG00000016940,ENSMUSG00000017615,ENSMUSG00000017631,ENSMUSG00000018199,ENSMUSG00000018398,ENSMUSG00000018965,ENSMUSG00000019132,ENSMUSG00000019467,ENSMUSG00000019802,ENSMUSG00000020277,…
1	!	3.62e-11	7090	419	210	0.501	0.03	TF:M00915_0	tf	118	Factor: AP-2; motif: SNNNCCNCAGGCN; match class: 0	1	ENSMUSG00000000282,ENSMUSG00000000804,ENSMUSG00000001100,ENSMUSG00000001445,ENSMUSG00000001525,ENSMUSG00000001833,ENSMUSG00000002032,ENSMUSG00000002458,ENSMUSG00000002504,ENSMUSG00000002808,ENSMUSG00000003352,ENSMUSG00000003812,ENSMUSG00000004031,ENSMUSG00000004207,ENSMUSG00000004366,ENSMUSG00000005089,ENSMUSG00000005142,ENSMUSG00000005312,ENSMUSG00000005683,ENSMUSG00000007891,ENSMUSG00000009035,…
1	!	1.56e-08	3978	419	133	0.317	0.033	TF:M08996	tf	76	Factor: EGR-1; motif: NGCGKGGGCGKNN	1	ENSMUSG00000000282,ENSMUSG00000001100,ENSMUSG00000001472,ENSMUSG00000002032,ENSMUSG00000002504,ENSMUSG00000003352,ENSMUSG00000005054,ENSMUSG00000005873,ENSMUSG00000006273,ENSMUSG00000009035,ENSMUSG00000010406,ENSMUSG00000015745,ENSMUSG00000016940,ENSMUSG00000017615,ENSMUSG00000018398,ENSMUSG00000018470,ENSMUSG00000018965,ENSMUSG00000019132,ENSMUSG00000019210,ENSMUSG00000020277,ENSMUSG00000020477,…
1	!	1.07e-05	14373	419	328	0.783	0.023	TF:M02941_1	tf	32	Factor: ZIC3; motif: NNNCACAGCAKGNNN; match class: 1	1	ENSMUSG00000000078,ENSMUSG00000000282,ENSMUSG00000000355,ENSMUSG00000001100,ENSMUSG00000001525,ENSMUSG00000001833,ENSMUSG00000002032,ENSMUSG00000002458,ENSMUSG00000002504,ENSMUSG00000003363,ENSMUSG00000003464,ENSMUSG00000003812,ENSMUSG00000003863,ENSMUSG00000004031,ENSMUSG00000004207,ENSMUSG00000004895,ENSMUSG00000005054,ENSMUSG00000005089,ENSMUSG00000005312,ENSMUSG00000005354,ENSMUSG00000005683,…
1	!	1.3e-11	8047	419	231	0.551	0.029	TF:M00189	tf	18	Factor: AP-2; motif: MKCCCSCNGGCG	1	ENSMUSG00000000282,ENSMUSG00000000804,ENSMUSG00000001472,ENSMUSG00000001525,ENSMUSG00000001833,ENSMUSG00000002032,ENSMUSG00000002458,ENSMUSG00000002504,ENSMUSG00000003352,ENSMUSG00000003363,ENSMUSG00000003464,ENSMUSG00000003863,ENSMUSG00000004207,ENSMUSG00000004895,ENSMUSG00000005142,ENSMUSG00000005683,ENSMUSG00000006095,ENSMUSG00000007207,ENSMUSG00000007594,ENSMUSG00000009035,ENSMUSG00000009894,…
1	!	0.0134	4155	419	116	0.277	0.028	TF:M02023_1	tf	72	Factor: MAZ; motif: NKGGGAGGGGRGGR; match class: 1	1	ENSMUSG00000000804,ENSMUSG00000001100,ENSMUSG00000003352,ENSMUSG00000003812,ENSMUSG00000004031,ENSMUSG00000004207,ENSMUSG00000005354,ENSMUSG00000005873,ENSMUSG00000006095,ENSMUSG00000009216,ENSMUSG00000009894,ENSMUSG00000010803,ENSMUSG00000013698,ENSMUSG00000014294,ENSMUSG00000015745,ENSMUSG00000017631,ENSMUSG00000018199,ENSMUSG00000019132,ENSMUSG00000019467,ENSMUSG00000020078,ENSMUSG00000020486,…
1	!	2.46e-05	14745	419	333	0.795	0.023	TF:M01981	tf	98	Factor: ELK-1; motif: ACCGGAWRTN	1	ENSMUSG00000000078,ENSMUSG00000000282,ENSMUSG00000000355,ENSMUSG00000000804,ENSMUSG00000001100,ENSMUSG00000001445,ENSMUSG00000001472,ENSMUSG00000001833,ENSMUSG00000002032,ENSMUSG00000002458,ENSMUSG00000002504,ENSMUSG00000003352,ENSMUSG00000003363,ENSMUSG00000003812,ENSMUSG00000003863,ENSMUSG00000004031,ENSMUSG00000004895,ENSMUSG00000005054,ENSMUSG00000005089,ENSMUSG00000005142,ENSMUSG00000005312,…
1	!	7.91e-09	8990	419	241	0.575	0.027	TF:M09692_0	tf	122	Factor: GKLF; motif: WGGGYGKGGCCN; match class: 0	1	ENSMUSG00000000282,ENSMUSG00000000804,ENSMUSG00000001445,ENSMUSG00000001472,ENSMUSG00000001525,ENSMUSG00000001833,ENSMUSG00000002032,ENSMUSG00000002458,ENSMUSG00000002504,ENSMUSG00000003464,ENSMUSG00000003863,ENSMUSG00000004207,ENSMUSG00000005054,ENSMUSG00000005683,ENSMUSG00000005873,ENSMUSG00000006095,ENSMUSG00000006273,ENSMUSG00000007207,ENSMUSG00000007891,ENSMUSG00000008683,ENSMUSG00000009035,…
1	!	3.88e-11	11150	419	289	0.69	0.026	TF:M03876_0	tf	48	Factor: Kaiso; motif: GCMGGGRGCRGS; match class: 0	1	ENSMUSG00000000078,ENSMUSG00000000282,ENSMUSG00000000355,ENSMUSG00000000804,ENSMUSG00000001100,ENSMUSG00000001445,ENSMUSG00000001525,ENSMUSG00000001833,ENSMUSG00000002504,ENSMUSG00000002808,ENSMUSG00000003352,ENSMUSG00000003363,ENSMUSG00000003863,ENSMUSG00000004031,ENSMUSG00000004207,ENSMUSG00000004895,ENSMUSG00000005142,ENSMUSG00000005312,ENSMUSG00000005683,ENSMUSG00000005873,ENSMUSG00000006273,…
1	!	0.0419	1112	419	42	0.1	0.038	TF:M01862_1	tf	20	Factor: ATF-2; motif: NNNTGACGTNAN; match class: 1	1	ENSMUSG00000001472,ENSMUSG00000001833,ENSMUSG00000004366,ENSMUSG00000005312,ENSMUSG00000017615,ENSMUSG00000018865,ENSMUSG00000018965,ENSMUSG00000020716,ENSMUSG00000021275,ENSMUSG00000021288,ENSMUSG00000021476,ENSMUSG00000021910,ENSMUSG00000022748,ENSMUSG00000024479,ENSMUSG00000024683,ENSMUSG00000027220,ENSMUSG00000027273,ENSMUSG00000027350,ENSMUSG00000027602,ENSMUSG00000028530,ENSMUSG00000030774,…
1	!	6.19e-07	4148	419	132	0.315	0.032	TF:M01972_0	tf	83	Factor: EGR-1; motif: TGCGTGGGCGK; match class: 0	1	ENSMUSG00000000282,ENSMUSG00000001100,ENSMUSG00000002032,ENSMUSG00000002458,ENSMUSG00000002504,ENSMUSG00000004031,ENSMUSG00000004366,ENSMUSG00000005054,ENSMUSG00000005312,ENSMUSG00000005873,ENSMUSG00000006095,ENSMUSG00000006273,ENSMUSG00000008683,ENSMUSG00000009035,ENSMUSG00000009293,ENSMUSG00000015745,ENSMUSG00000016382,ENSMUSG00000016940,ENSMUSG00000018398,ENSMUSG00000018470,ENSMUSG00000018865,…
1	!	0.00467	8881	419	216	0.516	0.024	TF:M07980	tf	53	Factor: Atf-1; motif: RTGACGTA	1	ENSMUSG00000000282,ENSMUSG00000000804,ENSMUSG00000001445,ENSMUSG00000001472,ENSMUSG00000001833,ENSMUSG00000002808,ENSMUSG00000003363,ENSMUSG00000003812,ENSMUSG00000004207,ENSMUSG00000004366,ENSMUSG00000005312,ENSMUSG00000005354,ENSMUSG00000005873,ENSMUSG00000006095,ENSMUSG00000006273,ENSMUSG00000007891,ENSMUSG00000009035,ENSMUSG00000009090,ENSMUSG00000009293,ENSMUSG00000009894,ENSMUSG00000010406,…
1	!	0.00109	2953	419	93	0.222	0.031	TF:M00807	tf	27	Factor: Egr; motif: GTGGGSGCRRS	1	ENSMUSG00000000282,ENSMUSG00000000355,ENSMUSG00000000804,ENSMUSG00000001833,ENSMUSG00000002458,ENSMUSG00000002504,ENSMUSG00000003363,ENSMUSG00000003464,ENSMUSG00000003863,ENSMUSG00000005312,ENSMUSG00000006095,ENSMUSG00000007207,ENSMUSG00000009090,ENSMUSG00000015745,ENSMUSG00000018865,ENSMUSG00000019132,ENSMUSG00000019802,ENSMUSG00000020716,ENSMUSG00000020978,ENSMUSG00000021275,ENSMUSG00000021288,…
1	!	1.63e-06	5369	419	158	0.377	0.029	TF:M00114	tf	75	Factor: Tax/CREB; motif: GGGGGTTGACGYANA	1	ENSMUSG00000000078,ENSMUSG00000000282,ENSMUSG00000000804,ENSMUSG00000001445,ENSMUSG00000001472,ENSMUSG00000001833,ENSMUSG00000003363,ENSMUSG00000003812,ENSMUSG00000004207,ENSMUSG00000004366,ENSMUSG00000005089,ENSMUSG00000005312,ENSMUSG00000006095,ENSMUSG00000007891,ENSMUSG00000009090,ENSMUSG00000009216,ENSMUSG00000009293,ENSMUSG00000011752,ENSMUSG00000013698,ENSMUSG00000014294,ENSMUSG00000017400,…
1	!	1.17e-23	11272	419	321	0.766	0.028	TF:M02089_0	tf	16	Factor: E2F-3; motif: GGCGGGN; match class: 0	1	ENSMUSG00000000078,ENSMUSG00000000282,ENSMUSG00000000355,ENSMUSG00000000804,ENSMUSG00000001100,ENSMUSG00000001472,ENSMUSG00000001525,ENSMUSG00000001833,ENSMUSG00000002032,ENSMUSG00000002458,ENSMUSG00000002504,ENSMUSG00000002808,ENSMUSG00000003352,ENSMUSG00000003363,ENSMUSG00000003464,ENSMUSG00000003812,ENSMUSG00000003863,ENSMUSG00000004031,ENSMUSG00000004207,ENSMUSG00000004895,ENSMUSG00000005054,…
1	!	2.96e-06	4466	419	137	0.327	0.031	TF:M00113	tf	139	Factor: CREB; motif: NNGNTGACGTNN	1	ENSMUSG00000000282,ENSMUSG00000000355,ENSMUSG00000000804,ENSMUSG00000001472,ENSMUSG00000001833,ENSMUSG00000002504,ENSMUSG00000003363,ENSMUSG00000004207,ENSMUSG00000004366,ENSMUSG00000005089,ENSMUSG00000005312,ENSMUSG00000005873,ENSMUSG00000006095,ENSMUSG00000007891,ENSMUSG00000009035,ENSMUSG00000009216,ENSMUSG00000009293,ENSMUSG00000013465,ENSMUSG00000013698,ENSMUSG00000014294,ENSMUSG00000015745,…
1	!	2.88e-19	5922	419	206	0.492	0.035	TF:M07354_0	tf	51	Factor: Egr-1; motif: GCGGGGGCGG; match class: 0	1	ENSMUSG00000000282,ENSMUSG00000000804,ENSMUSG00000001100,ENSMUSG00000001525,ENSMUSG00000002458,ENSMUSG00000002504,ENSMUSG00000003352,ENSMUSG00000003464,ENSMUSG00000003863,ENSMUSG00000004031,ENSMUSG00000004895,ENSMUSG00000005054,ENSMUSG00000005312,ENSMUSG00000005873,ENSMUSG00000006095,ENSMUSG00000006273,ENSMUSG00000009035,ENSMUSG00000009090,ENSMUSG00000010406,ENSMUSG00000015745,ENSMUSG00000018398,…
1	!	0.00262	4976	419	137	0.327	0.028	TF:M03814	tf	108	Factor: BTEB2; motif: GNAGGGGGNGGGSSNN	1	ENSMUSG00000000804,ENSMUSG00000001472,ENSMUSG00000001833,ENSMUSG00000002504,ENSMUSG00000003812,ENSMUSG00000003863,ENSMUSG00000004895,ENSMUSG00000005683,ENSMUSG00000006095,ENSMUSG00000010803,ENSMUSG00000013465,ENSMUSG00000013698,ENSMUSG00000014294,ENSMUSG00000017400,ENSMUSG00000017615,ENSMUSG00000018470,ENSMUSG00000018965,ENSMUSG00000019132,ENSMUSG00000019802,ENSMUSG00000020029,ENSMUSG00000020644,…
1	!	2.83e-13	7134	419	217	0.518	0.03	TF:M01303_0	tf	117	Factor: SP1; motif: GGGGYGGGGNS; match class: 0	1	ENSMUSG00000000282,ENSMUSG00000000355,ENSMUSG00000000804,ENSMUSG00000001100,ENSMUSG00000001833,ENSMUSG00000002458,ENSMUSG00000002504,ENSMUSG00000003352,ENSMUSG00000003812,ENSMUSG00000004031,ENSMUSG00000004207,ENSMUSG00000004895,ENSMUSG00000005054,ENSMUSG00000005873,ENSMUSG00000006095,ENSMUSG00000006273,ENSMUSG00000007207,ENSMUSG00000007891,ENSMUSG00000009035,ENSMUSG00000009090,ENSMUSG00000009894,…
1	!	0.00701	4010	419	114	0.272	0.028	TF:M02810	tf	37	Factor: Sp4; motif: NNNNMCGCCCCCTNNNN	1	ENSMUSG00000000804,ENSMUSG00000001100,ENSMUSG00000002504,ENSMUSG00000004207,ENSMUSG00000004895,ENSMUSG00000005683,ENSMUSG00000006095,ENSMUSG00000009216,ENSMUSG00000009894,ENSMUSG00000011752,ENSMUSG00000013698,ENSMUSG00000015745,ENSMUSG00000017400,ENSMUSG00000017615,ENSMUSG00000018401,ENSMUSG00000018965,ENSMUSG00000019132,ENSMUSG00000019467,ENSMUSG00000019802,ENSMUSG00000020029,ENSMUSG00000020486,…
1	!	0.0279	5573	419	145	0.346	0.026	TF:M07249_0	tf	147	Factor: ctcf; motif: CCNCNAGRKGGCRSTN; match class: 0	1	ENSMUSG00000000804,ENSMUSG00000001833,ENSMUSG00000002032,ENSMUSG00000002504,ENSMUSG00000003863,ENSMUSG00000004895,ENSMUSG00000005312,ENSMUSG00000005683,ENSMUSG00000006095,ENSMUSG00000006273,ENSMUSG00000009035,ENSMUSG00000009090,ENSMUSG00000010406,ENSMUSG00000011752,ENSMUSG00000013698,ENSMUSG00000015745,ENSMUSG00000017631,ENSMUSG00000018199,ENSMUSG00000018398,ENSMUSG00000018401,ENSMUSG00000018865,…
1	!	4.22e-06	10064	419	252	0.601	0.025	TF:M00444_0	tf	78	Factor: VDR; motif: GGGKNARNRRGGWSA; match class: 0	1	ENSMUSG00000000078,ENSMUSG00000000282,ENSMUSG00000000804,ENSMUSG00000001445,ENSMUSG00000001472,ENSMUSG00000001525,ENSMUSG00000001833,ENSMUSG00000002032,ENSMUSG00000002458,ENSMUSG00000002504,ENSMUSG00000003352,ENSMUSG00000003812,ENSMUSG00000003863,ENSMUSG00000004031,ENSMUSG00000004207,ENSMUSG00000004895,ENSMUSG00000005054,ENSMUSG00000005142,ENSMUSG00000005873,ENSMUSG00000006095,ENSMUSG00000007594,…
1	!	0.013	10762	419	250	0.597	0.023	TF:M01660_0	tf	73	Factor: GABP-alpha; motif: CTTCCK; match class: 0	1	ENSMUSG00000000282,ENSMUSG00000000355,ENSMUSG00000000804,ENSMUSG00000001100,ENSMUSG00000001445,ENSMUSG00000001833,ENSMUSG00000002032,ENSMUSG00000002458,ENSMUSG00000003363,ENSMUSG00000003812,ENSMUSG00000003863,ENSMUSG00000004207,ENSMUSG00000004895,ENSMUSG00000005054,ENSMUSG00000005089,ENSMUSG00000005142,ENSMUSG00000005312,ENSMUSG00000005354,ENSMUSG00000005683,ENSMUSG00000005873,ENSMUSG00000006095,…
1	!	1.4e-11	7223	419	214	0.511	0.03	TF:M05391	tf	80	Factor: LKLF; motif: NGGGCGG	1	ENSMUSG00000000282,ENSMUSG00000000355,ENSMUSG00000000804,ENSMUSG00000001525,ENSMUSG00000001833,ENSMUSG00000002032,ENSMUSG00000002504,ENSMUSG00000003352,ENSMUSG00000003363,ENSMUSG00000003863,ENSMUSG00000004031,ENSMUSG00000005312,ENSMUSG00000005354,ENSMUSG00000005683,ENSMUSG00000005873,ENSMUSG00000006095,ENSMUSG00000006273,ENSMUSG00000007207,ENSMUSG00000007594,ENSMUSG00000008683,ENSMUSG00000009090,…
1	!	6.97e-06	14573	419	332	0.792	0.023	TF:M02872	tf	138	Factor: IRF4; motif: NNNAYTCTCGGWNNN	1	ENSMUSG00000000078,ENSMUSG00000000355,ENSMUSG00000001100,ENSMUSG00000001445,ENSMUSG00000001472,ENSMUSG00000001525,ENSMUSG00000001833,ENSMUSG00000002032,ENSMUSG00000002458,ENSMUSG00000002504,ENSMUSG00000002808,ENSMUSG00000003352,ENSMUSG00000003464,ENSMUSG00000003812,ENSMUSG00000003863,ENSMUSG00000004031,ENSMUSG00000005054,ENSMUSG00000005089,ENSMUSG00000005312,ENSMUSG00000005354,ENSMUSG00000005873,…
1	!	0.000179	8502	419	215	0.513	0.025	TF:M02913_0	tf	157	Factor: SP100; motif: NNCGTCGNNTAAWNN; match class: 0	1	ENSMUSG00000000078,ENSMUSG00000001445,ENSMUSG00000001472,ENSMUSG00000001833,ENSMUSG00000002032,ENSMUSG00000003352,ENSMUSG00000003363,ENSMUSG00000003863,ENSMUSG00000004207,ENSMUSG00000004366,ENSMUSG00000004895,ENSMUSG00000005142,ENSMUSG00000005312,ENSMUSG00000005354,ENSMUSG00000007594,ENSMUSG00000008683,ENSMUSG00000009090,ENSMUSG00000009293,ENSMUSG00000009894,ENSMUSG00000010406,ENSMUSG00000014294,…
1	!	0.00552	4352	419	122	0.291	0.028	TF:M00243	tf	59	Factor: Egr-1; motif: WTGCGTGGGCGK	1	ENSMUSG00000000282,ENSMUSG00000002504,ENSMUSG00000003863,ENSMUSG00000004366,ENSMUSG00000005054,ENSMUSG00000005312,ENSMUSG00000006095,ENSMUSG00000006273,ENSMUSG00000008683,ENSMUSG00000009035,ENSMUSG00000009894,ENSMUSG00000014294,ENSMUSG00000015335,ENSMUSG00000018865,ENSMUSG00000018965,ENSMUSG00000019210,ENSMUSG00000019467,ENSMUSG00000020029,ENSMUSG00000020277,ENSMUSG00000020392,ENSMUSG00000020803,…
1	!	0.0124	5163	419	138	0.329	0.027	TF:M08875	tf	46	Factor: E2F; motif: NNTTTCGCGCN	1	ENSMUSG00000001100,ENSMUSG00000001472,ENSMUSG00000001525,ENSMUSG00000003352,ENSMUSG00000003812,ENSMUSG00000005312,ENSMUSG00000005873,ENSMUSG00000006095,ENSMUSG00000006273,ENSMUSG00000007594,ENSMUSG00000008683,ENSMUSG00000009090,ENSMUSG00000009894,ENSMUSG00000011752,ENSMUSG00000014294,ENSMUSG00000015745,ENSMUSG00000016940,ENSMUSG00000017615,ENSMUSG00000018398,ENSMUSG00000019132,ENSMUSG00000019467,…
1	!	0.0151	4948	419	133	0.317	0.027	TF:M01837	tf	143	Factor: FKLF; motif: BGGGNGGVMD	1	ENSMUSG00000000078,ENSMUSG00000000804,ENSMUSG00000001100,ENSMUSG00000002504,ENSMUSG00000003352,ENSMUSG00000003363,ENSMUSG00000003464,ENSMUSG00000003812,ENSMUSG00000003863,ENSMUSG00000004031,ENSMUSG00000005312,ENSMUSG00000005354,ENSMUSG00000005873,ENSMUSG00000009035,ENSMUSG00000009216,ENSMUSG00000009894,ENSMUSG00000011752,ENSMUSG00000015745,ENSMUSG00000017400,ENSMUSG00000017615,ENSMUSG00000017631,…
1	!	6.13e-18	8651	419	260	0.621	0.03	TF:M00931_0	tf	42	Factor: Sp1; motif: GGGGCGGGGC; match class: 0	1	ENSMUSG00000000282,ENSMUSG00000000355,ENSMUSG00000000804,ENSMUSG00000001100,ENSMUSG00000001472,ENSMUSG00000001525,ENSMUSG00000001833,ENSMUSG00000002032,ENSMUSG00000002458,ENSMUSG00000002504,ENSMUSG00000002808,ENSMUSG00000003464,ENSMUSG00000003812,ENSMUSG00000003863,ENSMUSG00000004031,ENSMUSG00000004207,ENSMUSG00000004895,ENSMUSG00000005054,ENSMUSG00000005683,ENSMUSG00000005873,ENSMUSG00000006095,…
1	!	0.0064	10946	419	255	0.609	0.023	TF:M01241_1	tf	145	Factor: BEN; motif: CWGCGAYA; match class: 1	1	ENSMUSG00000000282,ENSMUSG00000000804,ENSMUSG00000001100,ENSMUSG00000001525,ENSMUSG00000001833,ENSMUSG00000002458,ENSMUSG00000002808,ENSMUSG00000003812,ENSMUSG00000003863,ENSMUSG00000004031,ENSMUSG00000004207,ENSMUSG00000004366,ENSMUSG00000004895,ENSMUSG00000005089,ENSMUSG00000005142,ENSMUSG00000005312,ENSMUSG00000006095,ENSMUSG00000006273,ENSMUSG00000007207,ENSMUSG00000007594,ENSMUSG00000009035,…
1	!	0.000125	5003	419	143	0.341	0.029	TF:M00244	tf	158	Factor: NGFI-C; motif: WTGCGTGGGYGG	1	ENSMUSG00000000282,ENSMUSG00000001100,ENSMUSG00000001833,ENSMUSG00000002458,ENSMUSG00000002504,ENSMUSG00000003863,ENSMUSG00000004031,ENSMUSG00000004366,ENSMUSG00000005054,ENSMUSG00000005312,ENSMUSG00000005873,ENSMUSG00000006095,ENSMUSG00000006273,ENSMUSG00000008683,ENSMUSG00000009035,ENSMUSG00000009894,ENSMUSG00000013698,ENSMUSG00000014294,ENSMUSG00000015335,ENSMUSG00000016382,ENSMUSG00000018199,…
1	!	1.71e-05	9202	419	233	0.556	0.025	TF:M07261	tf	41	Factor: LKLF; motif: GGGGTGGKSN	1	ENSMUSG00000000078,ENSMUSG00000000282,ENSMUSG00000000355,ENSMUSG00000000804,ENSMUSG00000001472,ENSMUSG00000001525,ENSMUSG00000001833,ENSMUSG00000002458,ENSMUSG00000003352,ENSMUSG00000003363,ENSMUSG00000003863,ENSMUSG00000004207,ENSMUSG00000005054,ENSMUSG00000005142,ENSMUSG00000005354,ENSMUSG00000005683,ENSMUSG00000005873,ENSMUSG00000006095,ENSMUSG00000007207,ENSMUSG00000007594,ENSMUSG00000009035,…
1	!	2.07e-09	6167	419	185	0.442	0.03	TF:M01857	tf	9	Factor: AP-2alpha; motif: NGCCYSNNGSN	1	ENSMUSG00000000282,ENSMUSG00000001100,ENSMUSG00000001445,ENSMUSG00000001525,ENSMUSG00000001833,ENSMUSG00000003352,ENSMUSG00000003863,ENSMUSG00000004031,ENSMUSG00000004207,ENSMUSG00000004895,ENSMUSG00000005054,ENSMUSG00000005312,ENSMUSG00000005683,ENSMUSG00000009035,ENSMUSG00000009090,ENSMUSG00000009216,ENSMUSG00000011752,ENSMUSG00000013698,ENSMUSG00000015745,ENSMUSG00000018199,ENSMUSG00000018865,…
1	!	1.17e-06	20026	419	412	0.983	0.021	TF:M01822_1	tf	44	Factor: CPBP; motif: SNCCCNN; match class: 1	1	ENSMUSG00000000078,ENSMUSG00000000282,ENSMUSG00000000355,ENSMUSG00000000804,ENSMUSG00000001100,ENSMUSG00000001445,ENSMUSG00000001472,ENSMUSG00000001525,ENSMUSG00000001833,ENSMUSG00000002032,ENSMUSG00000002458,ENSMUSG00000002504,ENSMUSG00000002808,ENSMUSG00000003352,ENSMUSG00000003363,ENSMUSG00000003464,ENSMUSG00000003812,ENSMUSG00000003863,ENSMUSG00000004031,ENSMUSG00000004207,ENSMUSG00000004366,…
1	!	2.7e-14	7096	419	219	0.523	0.031	TF:M03807_0	tf	121	Factor: SP2; motif: GNNGGGGGCGGGGSN; match class: 0	1	ENSMUSG00000000078,ENSMUSG00000000282,ENSMUSG00000000355,ENSMUSG00000000804,ENSMUSG00000001100,ENSMUSG00000001472,ENSMUSG00000001525,ENSMUSG00000002032,ENSMUSG00000002458,ENSMUSG00000002504,ENSMUSG00000003464,ENSMUSG00000003812,ENSMUSG00000003863,ENSMUSG00000004031,ENSMUSG00000004895,ENSMUSG00000005054,ENSMUSG00000005683,ENSMUSG00000005873,ENSMUSG00000006095,ENSMUSG00000006273,ENSMUSG00000007207,…
#INFO:	PARAMETERS: organism = mmusculus
#INFO:	PARAMETERS: significant = 1
#INFO:	PARAMETERS: sort_by_structure = 1
#INFO:	PARAMETERS: analytical = 1
#INFO:	PARAMETERS: user_thr = 1.00
#INFO:	User: http
#INFO:	Host: arak-prod
#INFO:	Time: 2018-8-30 22:11:35
#INFO:	Version: r1750_e91_eg38
#INFO:	Effective domain size for CORUM: 924, threshold 0.000824
#INFO:	Effective domain size for GO: 21877, threshold 1.8e-05
#INFO:	Effective domain size for KEGG: 7972, threshold 0.000543
#INFO:	Effective domain size for REAC: 9618, threshold 0.000158
#INFO:	Effective domain size for TF: 21953, threshold 2.5e-05
#INFO:
#INFO:	--- Gene names and descriptions
#INFO:
#INFO:	QUERY:	ENSMUSG00000000078	KLF6	Kruppel-like factor 6 [Source:MGI Symbol;Acc:MGI:1346318]
#INFO:	QUERY:	ENSMUSG00000052727	MAP1B	microtubule-associated protein 1B [Source:MGI Symbol;Acc:MGI:1306778]
#INFO:	QUERY:	ENSMUSG00000020644	ID2	inhibitor of DNA binding 2 [Source:MGI Symbol;Acc:MGI:96397]
#INFO:	QUERY:	ENSMUSG00000101671	GM28221	predicted gene 28221 [Source:MGI Symbol;Acc:MGI:5578927]
#INFO:	QUERY:	ENSMUSG00000062591	TUBB4A	tubulin, beta 4A class IVA [Source:MGI Symbol;Acc:MGI:107848]
#INFO:	QUERY:	ENSMUSG00000000355	MCTS1	malignant T cell amplified sequence 1 [Source:MGI Symbol;Acc:MGI:1916245]
#INFO:	QUERY:	ENSMUSG00000031824	6430548M08RIK	RIKEN cDNA 6430548M08 gene [Source:MGI Symbol;Acc:MGI:2443793]
#INFO:	QUERY:	ENSMUSG00000000804	USP32	ubiquitin specific peptidase 32 [Source:MGI Symbol;Acc:MGI:2144475]
#INFO:	QUERY:	ENSMUSG00000001100	POLDIP2	polymerase (DNA-directed), delta interacting protein 2 [Source:MGI Symbol;Acc:MGI:1915061]
#INFO:	QUERY:	ENSMUSG00000038453	SRCIN1	SRC kinase signaling inhibitor 1 [Source:MGI Symbol;Acc:MGI:1933179]
#INFO:	QUERY:	ENSMUSG00000001445	MRPL10	mitochondrial ribosomal protein L10 [Source:MGI Symbol;Acc:MGI:1333801]
#INFO:	QUERY:	ENSMUSG00000052981	UBE2QL1	ubiquitin-conjugating enzyme E2Q family-like 1 [Source:MGI Symbol;Acc:MGI:1924230]
#INFO:	QUERY:	ENSMUSG00000002458	RGS19	regulator of G-protein signaling 19 [Source:MGI Symbol;Acc:MGI:1915153]
#INFO:	QUERY:	ENSMUSG00000003363	PLD3	phospholipase D family, member 3 [Source:MGI Symbol;Acc:MGI:1333782]
#INFO:	QUERY:	ENSMUSG00000003464	PEX19	peroxisomal biogenesis factor 19 [Source:MGI Symbol;Acc:MGI:1334458]
#INFO:	QUERY:	ENSMUSG00000027438	NAPB	N-ethylmaleimide sensitive fusion protein attachment protein beta [Source:MGI Symbol;Acc:MGI:104562]
#INFO:	QUERY:	ENSMUSG00000027500	STMN2	stathmin-like 2 [Source:MGI Symbol;Acc:MGI:98241]
#INFO:	QUERY:	ENSMUSG00000003812	DNASE2A	deoxyribonuclease II alpha [Source:MGI Symbol;Acc:MGI:1329019]
#INFO:	QUERY:	ENSMUSG00000003863	PPFIA3	protein tyrosine phosphatase, receptor type, f polypeptide (PTPRF), interacting protein (liprin), alpha 3 [Source:MGI Symbol;Acc:MGI:1924037]
#INFO:	QUERY:	ENSMUSG00000004031	BRINP2	bone morphogenic protein/retinoic acid inducible neural-specific 2 [Source:MGI Symbol;Acc:MGI:2443333]
#INFO:	QUERY:	ENSMUSG00000039714	CPLX3	complexin 3 [Source:MGI Symbol;Acc:MGI:2384571]
#INFO:	QUERY:	ENSMUSG00000004207	PSAP	prosaposin [Source:MGI Symbol;Acc:MGI:97783]
#INFO:	QUERY:	ENSMUSG00000004895	PRCC	papillary renal cell carcinoma (translocation-associated) [Source:MGI Symbol;Acc:MGI:2137738]
#INFO:	QUERY:	ENSMUSG00000005089	SLC1A2	solute carrier family 1 (glial high affinity glutamate transporter), member 2 [Source:MGI Symbol;Acc:MGI:101931]
#INFO:	QUERY:	ENSMUSG00000005142	MAN2B1	mannosidase 2, alpha B1 [Source:MGI Symbol;Acc:MGI:107286]
#INFO:	QUERY:	ENSMUSG00000005312	UBQLN1	ubiquilin 1 [Source:MGI Symbol;Acc:MGI:1860276]
#INFO:	QUERY:	ENSMUSG00000005683	CS	citrate synthase [Source:MGI Symbol;Acc:MGI:88529]
#INFO:	QUERY:	ENSMUSG00000006095	TBCB	tubulin folding cofactor B [Source:MGI Symbol;Acc:MGI:1913661]
#INFO:	QUERY:	ENSMUSG00000006273	ATP6V1B2	ATPase, H+ transporting, lysosomal V1 subunit B2 [Source:MGI Symbol;Acc:MGI:109618]
#INFO:	QUERY:	ENSMUSG00000007207	STX1A	syntaxin 1A (brain) [Source:MGI Symbol;Acc:MGI:109355]
#INFO:	QUERY:	ENSMUSG00000070570	SLC17A7	solute carrier family 17 (sodium-dependent inorganic phosphate cotransporter), member 7 [Source:MGI Symbol;Acc:MGI:1920211]
#INFO:	QUERY:	ENSMUSG00000030554	SYNM	synemin, intermediate filament protein [Source:MGI Symbol;Acc:MGI:2661187]
#INFO:	QUERY:	ENSMUSG00000007891	CTSD	cathepsin D [Source:MGI Symbol;Acc:MGI:88562]
#INFO:	QUERY:	ENSMUSG00000008683	RPS15A	ribosomal protein S15A [Source:MGI Symbol;Acc:MGI:2389091]
#INFO:	QUERY:	ENSMUSG00000019997	CTGF	connective tissue growth factor [Source:MGI Symbol;Acc:MGI:95537]
#INFO:	QUERY:	ENSMUSG00000009216	FAM163B	family with sequence similarity 163, member B [Source:MGI Symbol;Acc:MGI:1926106]
#INFO:	QUERY:	ENSMUSG00000009894	SNAP47	synaptosomal-associated protein, 47 [Source:MGI Symbol;Acc:MGI:1915076]
#INFO:	QUERY:	ENSMUSG00000013465	NELFB	negative elongation factor complex member B [Source:MGI Symbol;Acc:MGI:1931035]
#INFO:	QUERY:	ENSMUSG00000013698	PEA15A	phosphoprotein enriched in astrocytes 15A [Source:MGI Symbol;Acc:MGI:104799]
#INFO:	QUERY:	ENSMUSG00000014602	KIF1A	kinesin family member 1A [Source:MGI Symbol;Acc:MGI:108391]
#INFO:	QUERY:	ENSMUSG00000079056	KCNIP3	Kv channel interacting protein 3, calsenilin [Source:MGI Symbol;Acc:MGI:1929258]
#INFO:	QUERY:	ENSMUSG00000015335	ZDHHC12	zinc finger, DHHC domain containing 12 [Source:MGI Symbol;Acc:MGI:1913470]
#INFO:	QUERY:	ENSMUSG00000015745	PLEKHO1	pleckstrin homology domain containing, family O member 1 [Source:MGI Symbol;Acc:MGI:1914470]
#INFO:	QUERY:	ENSMUSG00000028832	STMN1	stathmin 1 [Source:MGI Symbol;Acc:MGI:96739]
#INFO:	QUERY:	ENSMUSG00000018965	YWHAH	tyrosine 3-monooxygenase/tryptophan 5-monooxygenase activation protein, eta polypeptide [Source:MGI Symbol;Acc:MGI:109194]
#INFO:	QUERY:	ENSMUSG00000029309	SPARCL1	SPARC-like 1 [Source:MGI Symbol;Acc:MGI:108110]
#INFO:	QUERY:	ENSMUSG00000016382	PLS3	plastin 3 (T-isoform) [Source:MGI Symbol;Acc:MGI:104807]
#INFO:	QUERY:	ENSMUSG00000040659	EFHD2	EF hand domain containing 2 [Source:MGI Symbol;Acc:MGI:106504]
#INFO:	QUERY:	ENSMUSG00000017400	STAC2	SH3 and cysteine rich domain 2 [Source:MGI Symbol;Acc:MGI:2144518]
#INFO:	QUERY:	ENSMUSG00000017615	TNFAIP1	tumor necrosis factor, alpha-induced protein 1 (endothelial) [Source:MGI Symbol;Acc:MGI:104961]
#INFO:	QUERY:	ENSMUSG00000017631	ABR	active BCR-related gene [Source:MGI Symbol;Acc:MGI:107771]
#INFO:	QUERY:	ENSMUSG00000018199	TROVE2	TROVE domain family, member 2 [Source:MGI Symbol;Acc:MGI:106652]
#INFO:	QUERY:	ENSMUSG00000018398	43351	septin 8 [Source:MGI Symbol;Acc:MGI:894310]
#INFO:	QUERY:	ENSMUSG00000018401	MTMR4	myotubularin related protein 4 [Source:MGI Symbol;Acc:MGI:2180699]
#INFO:	QUERY:	ENSMUSG00000104868	GM9954	predicted gene 9954 [Source:MGI Symbol;Acc:MGI:3642120]
#INFO:	QUERY:	ENSMUSG00000054814	USP46	ubiquitin specific peptidase 46 [Source:MGI Symbol;Acc:MGI:1916977]
#INFO:	QUERY:	ENSMUSG00000067161	GM5560	predicted pseudogene 5560 [Source:MGI Symbol;Acc:MGI:3647980]
#INFO:	QUERY:	ENSMUSG00000029544	CABP1	calcium binding protein 1 [Source:MGI Symbol;Acc:MGI:1352750]
#INFO:	QUERY:	ENSMUSG00000096403	GM9825	predicted gene 9825 [Source:MGI Symbol;Acc:MGI:3708729]
#INFO:	QUERY:	ENSMUSG00000033735	SPR	sepiapterin reductase [Source:MGI Symbol;Acc:MGI:103078]
#INFO:	QUERY:	ENSMUSG00000030103	BHLHE40	basic helix-loop-helix family, member e40 [Source:MGI Symbol;Acc:MGI:1097714]
#INFO:	QUERY:	ENSMUSG00000099869	1700030F04RIK	RIKEN cDNA 1700030F04 gene [Source:MGI Symbol;Acc:MGI:1919513]
#INFO:	QUERY:	ENSMUSG00000038077	KCNA6	potassium voltage-gated channel, shaker-related, subfamily, member 6 [Source:MGI Symbol;Acc:MGI:96663]
#INFO:	QUERY:	ENSMUSG00000053025	SV2B	synaptic vesicle glycoprotein 2 b [Source:MGI Symbol;Acc:MGI:1927338]
#INFO:	QUERY:	ENSMUSG00000063902	GM7964	predicted gene 7964 [Source:MGI Symbol;Acc:MGI:3646150]
#INFO:	QUERY:	ENSMUSG00000030774	PAK1	p21 protein (Cdc42/Rac)-activated kinase 1 [Source:MGI Symbol;Acc:MGI:1339975]
#INFO:	QUERY:	ENSMUSG00000030754	COPB1	coatomer protein complex, subunit beta 1 [Source:MGI Symbol;Acc:MGI:1917599]
#INFO:	QUERY:	ENSMUSG00000030861	ACADSB	acyl-Coenzyme A dehydrogenase, short/branched chain [Source:MGI Symbol;Acc:MGI:1914135]
#INFO:	QUERY:	ENSMUSG00000045733	SPRN	shadow of prion protein [Source:MGI Symbol;Acc:MGI:3582583]
#INFO:	QUERY:	ENSMUSG00000060240	CEND1	cell cycle exit and neuronal differentiation 1 [Source:MGI Symbol;Acc:MGI:1929898]
#INFO:	QUERY:	ENSMUSG00000044268	GM4895	predicted gene 4895 [Source:MGI Symbol;Acc:MGI:3648582]
#INFO:	QUERY:	ENSMUSG00000019802	SEC63	SEC63-like (S. cerevisiae) [Source:MGI Symbol;Acc:MGI:2155302]
#INFO:	QUERY:	ENSMUSG00000019877	SERINC1	serine incorporator 1 [Source:MGI Symbol;Acc:MGI:1926228]
#INFO:	QUERY:	ENSMUSG00000034902	PIP5K1C	phosphatidylinositol-4-phosphate 5-kinase, type 1 gamma [Source:MGI Symbol;Acc:MGI:1298224]
#INFO:	QUERY:	ENSMUSG00000054027	NT5DC3	5'-nucleotidase domain containing 3 [Source:MGI Symbol;Acc:MGI:3513266]
#INFO:	QUERY:	ENSMUSG00000019467	ARHGEF25	Rho guanine nucleotide exchange factor (GEF) 25 [Source:MGI Symbol;Acc:MGI:1277173]
#INFO:	QUERY:	ENSMUSG00000031511	ARHGEF7	Rho guanine nucleotide exchange factor (GEF7) [Source:MGI Symbol;Acc:MGI:1860493]
#INFO:	QUERY:	ENSMUSG00000085795	ZFP703	zinc finger protein 703 [Source:MGI Symbol;Acc:MGI:2662729]
#INFO:	QUERY:	ENSMUSG00000074978	ACTG-PS1	actin, gamma, pseudogene 1 [Source:MGI Symbol;Acc:MGI:87907]
#INFO:	QUERY:	ENSMUSG00000074203	G430095P16RIK	RIKEN cDNA G430095P16 gene [Source:MGI Symbol;Acc:MGI:3588227]
#INFO:	QUERY:	ENSMUSG00000053693	MAST1	microtubule associated serine/threonine kinase 1 [Source:MGI Symbol;Acc:MGI:1861901]
#INFO:	QUERY:	ENSMUSG00000110706	GM45709	predicted gene 45709 [Source:MGI Symbol;Acc:MGI:5804824]
#INFO:	QUERY:	ENSMUSG00000058690	CCSER2	coiled-coil serine rich 2 [Source:MGI Symbol;Acc:MGI:101859]
#INFO:	QUERY:	ENSMUSG00000022055	NEFL	neurofilament, light polypeptide [Source:MGI Symbol;Acc:MGI:97313]
#INFO:	QUERY:	ENSMUSG00000022108	ITM2B	integral membrane protein 2B [Source:MGI Symbol;Acc:MGI:1309517]
#INFO:	QUERY:	ENSMUSG00000089810	GM16536	predicted gene 16536 [Source:MGI Symbol;Acc:MGI:4414956]
#INFO:	QUERY:	ENSMUSG00000097734	B930082K07RIK	RIKEN cDNA B930082K07 gene [Source:MGI Symbol;Acc:MGI:2445108]
#INFO:	QUERY:	ENSMUSG00000032393	DPP8	dipeptidylpeptidase 8 [Source:MGI Symbol;Acc:MGI:1921638]
#INFO:	QUERY:	ENSMUSG00000111471	AC122463.1	N/A
#INFO:	QUERY:	ENSMUSG00000032606	NICN1	nicolin 1 [Source:MGI Symbol;Acc:MGI:1913507]
#INFO:	QUERY:	ENSMUSG00000032482	CSPG5	chondroitin sulfate proteoglycan 5 [Source:MGI Symbol;Acc:MGI:1352747]
#INFO:	QUERY:	ENSMUSG00000032532	CCK	cholecystokinin [Source:MGI Symbol;Acc:MGI:88297]
#INFO:	QUERY:	ENSMUSG00000071866	PPIA	peptidylprolyl isomerase A [Source:MGI Symbol;Acc:MGI:97749]
#INFO:	QUERY:	ENSMUSG00000020894	VAMP2	vesicle-associated membrane protein 2 [Source:MGI Symbol;Acc:MGI:1313277]
#INFO:	QUERY:	ENSMUSG00000081604	GM11518	predicted gene 11518 [Source:MGI Symbol;Acc:MGI:3650306]
#INFO:	QUERY:	ENSMUSG00000046719	NXPH3	neurexophilin 3 [Source:MGI Symbol;Acc:MGI:1336188]
#INFO:	QUERY:	ENSMUSG00000059995	ATXN7L3	ataxin 7-like 3 [Source:MGI Symbol;Acc:MGI:3036270]
#INFO:	QUERY:	ENSMUSG00000025582	NPTX1	neuronal pentraxin 1 [Source:MGI Symbol;Acc:MGI:107811]
#INFO:	QUERY:	ENSMUSG00000058672	TUBB2A	tubulin, beta 2A class IIA [Source:MGI Symbol;Acc:MGI:107861]
#INFO:	QUERY:	ENSMUSG00000039114	NRN1	neuritin 1 [Source:MGI Symbol;Acc:MGI:1915654]
#INFO:	QUERY:	ENSMUSG00000034891	SNCB	synuclein, beta [Source:MGI Symbol;Acc:MGI:1889011]
#INFO:	QUERY:	ENSMUSG00000021476	HABP4	hyaluronic acid binding protein 4 [Source:MGI Symbol;Acc:MGI:1891713]
#INFO:	QUERY:	ENSMUSG00000021573	TPPP	tubulin polymerization promoting protein [Source:MGI Symbol;Acc:MGI:1920198]
#INFO:	QUERY:	ENSMUSG00000093930	HMGCS1	3-hydroxy-3-methylglutaryl-Coenzyme A synthase 1 [Source:MGI Symbol;Acc:MGI:107592]
#INFO:	QUERY:	ENSMUSG00000054459	VSNL1	visinin-like 1 [Source:MGI Symbol;Acc:MGI:1349453]
#INFO:	QUERY:	ENSMUSG00000037362	NOV	nephroblastoma overexpressed gene [Source:MGI Symbol;Acc:MGI:109185]
#INFO:	QUERY:	ENSMUSG00000022427	TOMM22	translocase of outer mitochondrial membrane 22 homolog (yeast) [Source:MGI Symbol;Acc:MGI:2450248]
#INFO:	QUERY:	ENSMUSG00000022421	NPTXR	neuronal pentraxin receptor [Source:MGI Symbol;Acc:MGI:1920590]
#INFO:	QUERY:	ENSMUSG00000022415	SYNGR1	synaptogyrin 1 [Source:MGI Symbol;Acc:MGI:1328323]
#INFO:	QUERY:	ENSMUSG00000023004	TUBA1B	tubulin, alpha 1B [Source:MGI Symbol;Acc:MGI:107804]
#INFO:	QUERY:	ENSMUSG00000072235	TUBA1A	tubulin, alpha 1A [Source:MGI Symbol;Acc:MGI:98869]
#INFO:	QUERY:	ENSMUSG00000099314	GM27734	predicted gene, 27734 [Source:MGI Symbol;Acc:MGI:5531116]
#INFO:	QUERY:	ENSMUSG00000040276	PACSIN1	protein kinase C and casein kinase substrate in neurons 1 [Source:MGI Symbol;Acc:MGI:1345181]
#INFO:	QUERY:	ENSMUSG00000024065	EHD3	EH-domain containing 3 [Source:MGI Symbol;Acc:MGI:1928900]
#INFO:	QUERY:	ENSMUSG00000091449	GM10269	predicted gene 10269 [Source:MGI Symbol;Acc:MGI:3642381]
#INFO:	QUERY:	ENSMUSG00000024269	TPGS2	tubulin polyglutamylase complex subunit 2 [Source:MGI Symbol;Acc:MGI:1913898]
#INFO:	QUERY:	ENSMUSG00000005873	REEP5	receptor accessory protein 5 [Source:MGI Symbol;Acc:MGI:1270152]
#INFO:	QUERY:	ENSMUSG00000024579	PCYOX1L	prenylcysteine oxidase 1 like [Source:MGI Symbol;Acc:MGI:3606062]
#INFO:	QUERY:	ENSMUSG00000024758	RTN3	reticulon 3 [Source:MGI Symbol;Acc:MGI:1339970]
#INFO:	QUERY:	ENSMUSG00000062376	BORCS7	BLOC-1 related complex subunit 7 [Source:MGI Symbol;Acc:MGI:1913689]
#INFO:	QUERY:	ENSMUSG00000025092	HSPA12A	heat shock protein 12A [Source:MGI Symbol;Acc:MGI:1920692]
#INFO:	QUERY:	ENSMUSG00000019210	ATP6V1E1	ATPase, H+ transporting, lysosomal V1 subunit E1 [Source:MGI Symbol;Acc:MGI:894326]
#INFO:	QUERY:	ENSMUSG00000019818	CD164	CD164 antigen [Source:MGI Symbol;Acc:MGI:1859568]
#INFO:	QUERY:	ENSMUSG00000058297	SPOCK2	sparc/osteonectin, cwcv and kazal-like domains proteoglycan 2 [Source:MGI Symbol;Acc:MGI:1891351]
#INFO:	QUERY:	ENSMUSG00000035864	SYT1	synaptotagmin I [Source:MGI Symbol;Acc:MGI:99667]
#INFO:	QUERY:	ENSMUSG00000037852	CPE	carboxypeptidase E [Source:MGI Symbol;Acc:MGI:101932]
#INFO:	QUERY:	ENSMUSG00000036437	NPY1R	neuropeptide Y receptor Y1 [Source:MGI Symbol;Acc:MGI:104963]
#INFO:	QUERY:	ENSMUSG00000001472	TCF25	transcription factor 25 (basic helix-loop-helix) [Source:MGI Symbol;Acc:MGI:1914105]
#INFO:	QUERY:	ENSMUSG00000021750	FAM107A	family with sequence similarity 107, member A [Source:MGI Symbol;Acc:MGI:3041256]
#INFO:	QUERY:	ENSMUSG00000114230	AC156025.1	N/A
#INFO:	QUERY:	ENSMUSG00000021814	ANXA7	annexin A7 [Source:MGI Symbol;Acc:MGI:88031]
#INFO:	QUERY:	ENSMUSG00000114880	AC163638.2	N/A
#INFO:	QUERY:	ENSMUSG00000084431	N-R5S48	nuclear encoded rRNA 5S 48 [Source:MGI Symbol;Acc:MGI:4421893]
#INFO:	QUERY:	ENSMUSG00000033004	MYCBP2	MYC binding protein 2 [Source:MGI Symbol;Acc:MGI:2179432]
#INFO:	QUERY:	ENSMUSG00000001833	43350	septin 7 [Source:MGI Symbol;Acc:MGI:1335094]
#INFO:	QUERY:	ENSMUSG00000053128	RNF26	ring finger protein 26 [Source:MGI Symbol;Acc:MGI:2388131]
#INFO:	QUERY:	ENSMUSG00000002032	TMEM25	transmembrane protein 25 [Source:MGI Symbol;Acc:MGI:1918937]
#INFO:	QUERY:	ENSMUSG00000111128	AC126804.1	N/A
#INFO:	QUERY:	ENSMUSG00000009090	AP1B1	adaptor protein complex AP-1, beta 1 subunit [Source:MGI Symbol;Acc:MGI:1096368]
#INFO:	QUERY:	ENSMUSG00000086998	GM16033	predicted gene 16033 [Source:MGI Symbol;Acc:MGI:3802076]
#INFO:	QUERY:	ENSMUSG00000018470	KCNAB3	potassium voltage-gated channel, shaker-related subfamily, beta member 3 [Source:MGI Symbol;Acc:MGI:1336208]
#INFO:	QUERY:	ENSMUSG00000050538	B230217C12RIK	RIKEN cDNA B230217C12 gene [Source:MGI Symbol;Acc:MGI:1915377]
#INFO:	QUERY:	ENSMUSG00000038255	NEUROD2	neurogenic differentiation 2 [Source:MGI Symbol;Acc:MGI:107755]
#INFO:	QUERY:	ENSMUSG00000062461	GM5453	predicted gene 5453 [Source:MGI Symbol;Acc:MGI:3648523]
#INFO:	QUERY:	ENSMUSG00000113184	AC125351.1	N/A
#INFO:	QUERY:	ENSMUSG00000021275	TECPR2	tectonin beta-propeller repeat containing 2 [Source:MGI Symbol;Acc:MGI:2144865]
#INFO:	QUERY:	ENSMUSG00000022456	43346	septin 3 [Source:MGI Symbol;Acc:MGI:1345148]
#INFO:	QUERY:	ENSMUSG00000018865	SULT4A1	sulfotransferase family 4A, member 1 [Source:MGI Symbol;Acc:MGI:1888971]
#INFO:	QUERY:	ENSMUSG00000043091	TUBA1C	tubulin, alpha 1C [Source:MGI Symbol;Acc:MGI:1095409]
#INFO:	QUERY:	ENSMUSG00000022748	CMSS1	cms small ribosomal subunit 1 [Source:MGI Symbol;Acc:MGI:1913747]
#INFO:	QUERY:	ENSMUSG00000043336	FILIP1L	filamin A interacting protein 1-like [Source:MGI Symbol;Acc:MGI:1925999]
#INFO:	QUERY:	ENSMUSG00000079333	GM11096	predicted gene 11096 [Source:MGI Symbol;Acc:MGI:3779332]
#INFO:	QUERY:	ENSMUSG00000044022	PCDHB21	protocadherin beta 21 [Source:MGI Symbol;Acc:MGI:2136759]
#INFO:	QUERY:	ENSMUSG00000040560	WDR7	WD repeat domain 7 [Source:MGI Symbol;Acc:MGI:1860197]
#INFO:	QUERY:	ENSMUSG00000056185	SNX32	sorting nexin 32 [Source:MGI Symbol;Acc:MGI:2444704]
#INFO:	QUERY:	ENSMUSG00000024743	SYT7	synaptotagmin VII [Source:MGI Symbol;Acc:MGI:1859545]
#INFO:	QUERY:	ENSMUSG00000011752	PGAM1	phosphoglycerate mutase 1 [Source:MGI Symbol;Acc:MGI:97552]
#INFO:	QUERY:	ENSMUSG00000020029	NUDT4	nudix (nucleoside diphosphate linked moiety X)-type motif 4 [Source:MGI Symbol;Acc:MGI:1918457]
#INFO:	QUERY:	ENSMUSG00000020078	VPS26A	VPS26 retromer complex component A [Source:MGI Symbol;Acc:MGI:1353654]
#INFO:	QUERY:	ENSMUSG00000020277	PFKL	phosphofructokinase, liver, B-type [Source:MGI Symbol;Acc:MGI:97547]
#INFO:	QUERY:	ENSMUSG00000020326	CCNG1	cyclin G1 [Source:MGI Symbol;Acc:MGI:102890]
#INFO:	QUERY:	ENSMUSG00000020366	MAPK9	mitogen-activated protein kinase 9 [Source:MGI Symbol;Acc:MGI:1346862]
#INFO:	QUERY:	ENSMUSG00000020477	MRPS24	mitochondrial ribosomal protein S24 [Source:MGI Symbol;Acc:MGI:1928142]
#INFO:	QUERY:	ENSMUSG00000097160	A630072L19RIK	RIKEN cDNA A630072L19 gene [Source:MGI Symbol;Acc:MGI:3641830]
#INFO:	QUERY:	ENSMUSG00000098281	GM27529	predicted gene, 27529 [Source:MGI Symbol;Acc:MGI:5530911]
#INFO:	QUERY:	ENSMUSG00000046546	FAM43A	family with sequence similarity 43, member A [Source:MGI Symbol;Acc:MGI:2676309]
#INFO:	QUERY:	ENSMUSG00000022973	SYNJ1	synaptojanin 1 [Source:MGI Symbol;Acc:MGI:1354961]
#INFO:	QUERY:	ENSMUSG00000036775	DECR2	2-4-dienoyl-Coenzyme A reductase 2, peroxisomal [Source:MGI Symbol;Acc:MGI:1347059]
#INFO:	QUERY:	ENSMUSG00000014294	NDUFA2	NADH dehydrogenase (ubiquinone) 1 alpha subcomplex, 2 [Source:MGI Symbol;Acc:MGI:1343103]
#INFO:	QUERY:	ENSMUSG00000104512	GM37165	predicted gene, 37165 [Source:MGI Symbol;Acc:MGI:5610393]
#INFO:	QUERY:	ENSMUSG00000042532	GOLGA7B	golgi autoantigen, golgin subfamily a, 7B [Source:MGI Symbol;Acc:MGI:1918396]
#INFO:	QUERY:	ENSMUSG00000020716	NF1	neurofibromin 1 [Source:MGI Symbol;Acc:MGI:97306]
#INFO:	QUERY:	ENSMUSG00000021194	CHGA	chromogranin A [Source:MGI Symbol;Acc:MGI:88394]
#INFO:	QUERY:	ENSMUSG00000021392	NOL8	nucleolar protein 8 [Source:MGI Symbol;Acc:MGI:1918180]
#INFO:	QUERY:	ENSMUSG00000021721	HTR1A	5-hydroxytryptamine (serotonin) receptor 1A [Source:MGI Symbol;Acc:MGI:96273]
#INFO:	QUERY:	ENSMUSG00000021820	CAMK2G	calcium/calmodulin-dependent protein kinase II gamma [Source:MGI Symbol;Acc:MGI:88259]
#INFO:	QUERY:	ENSMUSG00000021910	NISCH	nischarin [Source:MGI Symbol;Acc:MGI:1928323]
#INFO:	QUERY:	ENSMUSG00000021939	CTSB	cathepsin B [Source:MGI Symbol;Acc:MGI:88561]
#INFO:	QUERY:	ENSMUSG00000022016	AKAP11	A kinase (PRKA) anchor protein 11 [Source:MGI Symbol;Acc:MGI:2684060]
#INFO:	QUERY:	ENSMUSG00000022035	CCDC25	coiled-coil domain containing 25 [Source:MGI Symbol;Acc:MGI:1914429]
#INFO:	QUERY:	ENSMUSG00000023277	TWF2	twinfilin actin binding protein 2 [Source:MGI Symbol;Acc:MGI:1346078]
#INFO:	QUERY:	ENSMUSG00000025175	FN3K	fructosamine 3 kinase [Source:MGI Symbol;Acc:MGI:1926834]
#INFO:	QUERY:	ENSMUSG00000025260	HSD17B10	hydroxysteroid (17-beta) dehydrogenase 10 [Source:MGI Symbol;Acc:MGI:1333871]
#INFO:	QUERY:	ENSMUSG00000025855	PRKAR1B	protein kinase, cAMP dependent regulatory, type I beta [Source:MGI Symbol;Acc:MGI:97759]
#INFO:	QUERY:	ENSMUSG00000025905	OPRK1	opioid receptor, kappa 1 [Source:MGI Symbol;Acc:MGI:97439]
#INFO:	QUERY:	ENSMUSG00000026000	LANCL1	LanC (bacterial lantibiotic synthetase component C)-like 1 [Source:MGI Symbol;Acc:MGI:1336997]
#INFO:	QUERY:	ENSMUSG00000027834	SERPINI1	serine (or cysteine) peptidase inhibitor, clade I, member 1 [Source:MGI Symbol;Acc:MGI:1194506]
#INFO:	QUERY:	ENSMUSG00000026103	GLS	glutaminase [Source:MGI Symbol;Acc:MGI:95752]
#INFO:	QUERY:	ENSMUSG00000026185	IGFBP5	insulin-like growth factor binding protein 5 [Source:MGI Symbol;Acc:MGI:96440]
#INFO:	QUERY:	ENSMUSG00000097596	GM26673	predicted gene, 26673 [Source:MGI Symbol;Acc:MGI:5477167]
#INFO:	QUERY:	ENSMUSG00000026452	SYT2	synaptotagmin II [Source:MGI Symbol;Acc:MGI:99666]
#INFO:	QUERY:	ENSMUSG00000026456	CYB5R1	cytochrome b5 reductase 1 [Source:MGI Symbol;Acc:MGI:1919267]
#INFO:	QUERY:	ENSMUSG00000026553	COPA	coatomer protein complex subunit alpha [Source:MGI Symbol;Acc:MGI:1334462]
#INFO:	QUERY:	ENSMUSG00000026618	IARS2	isoleucine-tRNA synthetase 2, mitochondrial [Source:MGI Symbol;Acc:MGI:1919586]
#INFO:	QUERY:	ENSMUSG00000026623	LPGAT1	lysophosphatidylglycerol acyltransferase 1 [Source:MGI Symbol;Acc:MGI:2446186]
#INFO:	QUERY:	ENSMUSG00000026643	NMT2	N-myristoyltransferase 2 [Source:MGI Symbol;Acc:MGI:1202298]
#INFO:	QUERY:	ENSMUSG00000026664	PHYH	phytanoyl-CoA hydroxylase [Source:MGI Symbol;Acc:MGI:891978]
#INFO:	QUERY:	ENSMUSG00000026797	STXBP1	syntaxin binding protein 1 [Source:MGI Symbol;Acc:MGI:107363]
#INFO:	QUERY:	ENSMUSG00000026825	DNM1	dynamin 1 [Source:MGI Symbol;Acc:MGI:107384]
#INFO:	QUERY:	ENSMUSG00000026826	NR4A2	nuclear receptor subfamily 4, group A, member 2 [Source:MGI Symbol;Acc:MGI:1352456]
#INFO:	QUERY:	ENSMUSG00000026833	OLFM1	olfactomedin 1 [Source:MGI Symbol;Acc:MGI:1860437]
#INFO:	QUERY:	ENSMUSG00000026915	STRBP	spermatid perinuclear RNA binding protein [Source:MGI Symbol;Acc:MGI:104626]
#INFO:	QUERY:	ENSMUSG00000027006	DNAJC10	DnaJ heat shock protein family (Hsp40) member C10 [Source:MGI Symbol;Acc:MGI:1914111]
#INFO:	QUERY:	ENSMUSG00000027079	CLP1	CLP1, cleavage and polyadenylation factor I subunit [Source:MGI Symbol;Acc:MGI:2138968]
#INFO:	QUERY:	ENSMUSG00000027087	ITGAV	integrin alpha V [Source:MGI Symbol;Acc:MGI:96608]
#INFO:	QUERY:	ENSMUSG00000027220	SYT13	synaptotagmin XIII [Source:MGI Symbol;Acc:MGI:1933945]
#INFO:	QUERY:	ENSMUSG00000027247	ARHGAP1	Rho GTPase activating protein 1 [Source:MGI Symbol;Acc:MGI:2445003]
#INFO:	QUERY:	ENSMUSG00000027254	MAP1A	microtubule-associated protein 1 A [Source:MGI Symbol;Acc:MGI:1306776]
#INFO:	QUERY:	ENSMUSG00000027273	SNAP25	synaptosomal-associated protein 25 [Source:MGI Symbol;Acc:MGI:98331]
#INFO:	QUERY:	ENSMUSG00000027286	LRRC57	leucine rich repeat containing 57 [Source:MGI Symbol;Acc:MGI:1913856]
#INFO:	QUERY:	ENSMUSG00000027340	SLC23A2	solute carrier family 23 (nucleobase transporters), member 2 [Source:MGI Symbol;Acc:MGI:1859682]
#INFO:	QUERY:	ENSMUSG00000027350	CHGB	chromogranin B [Source:MGI Symbol;Acc:MGI:88395]
#INFO:	QUERY:	ENSMUSG00000027357	CRLS1	cardiolipin synthase 1 [Source:MGI Symbol;Acc:MGI:1913836]
#INFO:	QUERY:	ENSMUSG00000027602	MAP1LC3A	microtubule-associated protein 1 light chain 3 alpha [Source:MGI Symbol;Acc:MGI:1915661]
#INFO:	QUERY:	ENSMUSG00000027634	NDRG3	N-myc downstream regulated gene 3 [Source:MGI Symbol;Acc:MGI:1352499]
#INFO:	QUERY:	ENSMUSG00000027581	STMN3	stathmin-like 3 [Source:MGI Symbol;Acc:MGI:1277137]
#INFO:	QUERY:	ENSMUSG00000105204	GM43738	predicted gene 43738 [Source:MGI Symbol;Acc:MGI:5663875]
#INFO:	QUERY:	ENSMUSG00000028416	BAG1	BCL2-associated athanogene 1 [Source:MGI Symbol;Acc:MGI:108047]
#INFO:	QUERY:	ENSMUSG00000046341	GM11223	predicted gene 11223 [Source:MGI Symbol;Acc:MGI:3651631]
#INFO:	QUERY:	ENSMUSG00000037996	SLC24A2	solute carrier family 24 (sodium/potassium/calcium exchanger), member 2 [Source:MGI Symbol;Acc:MGI:1923626]
#INFO:	QUERY:	ENSMUSG00000028528	DNAJC6	DnaJ heat shock protein family (Hsp40) member C6 [Source:MGI Symbol;Acc:MGI:1919935]
#INFO:	QUERY:	ENSMUSG00000034926	DHCR24	24-dehydrocholesterol reductase [Source:MGI Symbol;Acc:MGI:1922004]
#INFO:	QUERY:	ENSMUSG00000028773	FABP3	fatty acid binding protein 3, muscle and heart [Source:MGI Symbol;Acc:MGI:95476]
#INFO:	QUERY:	ENSMUSG00000092812	GM23634	predicted gene, 23634 [Source:MGI Symbol;Acc:MGI:5453411]
#INFO:	QUERY:	ENSMUSG00000028803	NIPAL3	NIPA-like domain containing 3 [Source:MGI Symbol;Acc:MGI:1921802]
#INFO:	QUERY:	ENSMUSG00000029029	WRAP73	WD repeat containing, antisense to Trp73 [Source:MGI Symbol;Acc:MGI:1891749]
#INFO:	QUERY:	ENSMUSG00000029030	TPRGL	transformation related protein 63 regulated like [Source:MGI Symbol;Acc:MGI:1915058]
#INFO:	QUERY:	ENSMUSG00000038552	FNDC4	fibronectin type III domain containing 4 [Source:MGI Symbol;Acc:MGI:1917195]
#INFO:	QUERY:	ENSMUSG00000029196	TADA2B	transcriptional adaptor 2B [Source:MGI Symbol;Acc:MGI:3035274]
#INFO:	QUERY:	ENSMUSG00000049907	RASL11B	RAS-like, family 11, member B [Source:MGI Symbol;Acc:MGI:1916189]
#INFO:	QUERY:	ENSMUSG00000097877	GM26703	predicted gene, 26703 [Source:MGI Symbol;Acc:MGI:5477197]
#INFO:	QUERY:	ENSMUSG00000108170	GM43966	predicted gene, 43966 [Source:MGI Symbol;Acc:MGI:5690358]
#INFO:	QUERY:	ENSMUSG00000062190	LANCL2	LanC (bacterial lantibiotic synthetase component C)-like 2 [Source:MGI Symbol;Acc:MGI:1919085]
#INFO:	QUERY:	ENSMUSG00000049553	POLR1A	polymerase (RNA) I polypeptide A [Source:MGI Symbol;Acc:MGI:1096397]
#INFO:	QUERY:	ENSMUSG00000030084	PLXNA1	plexin A1 [Source:MGI Symbol;Acc:MGI:107685]
#INFO:	QUERY:	ENSMUSG00000058230	ARHGAP35	Rho GTPase activating protein 35 [Source:MGI Symbol;Acc:MGI:1929494]
#INFO:	QUERY:	ENSMUSG00000037049	SMPD1	sphingomyelin phosphodiesterase 1, acid lysosomal [Source:MGI Symbol;Acc:MGI:98325]
#INFO:	QUERY:	ENSMUSG00000030894	TPP1	tripeptidyl peptidase I [Source:MGI Symbol;Acc:MGI:1336194]
#INFO:	QUERY:	ENSMUSG00000034825	NRIP3	nuclear receptor interacting protein 3 [Source:MGI Symbol;Acc:MGI:1925843]
#INFO:	QUERY:	ENSMUSG00000037012	HK1	hexokinase 1 [Source:MGI Symbol;Acc:MGI:96103]
#INFO:	QUERY:	ENSMUSG00000048503	TMEM136	transmembrane protein 136 [Source:MGI Symbol;Acc:MGI:2685030]
#INFO:	QUERY:	ENSMUSG00000086900	KCNAB3OS	potassium voltage-gated channel, shaker-related subfamily, beta member 3, opposite strand [Source:MGI Symbol;Acc:MGI:3801910]
#INFO:	QUERY:	ENSMUSG00000069835	SAT2	spermidine/spermine N1-acetyl transferase 2 [Source:MGI Symbol;Acc:MGI:1916465]
#INFO:	QUERY:	ENSMUSG00000038020	RAPGEFL1	Rap guanine nucleotide exchange factor (GEF)-like 1 [Source:MGI Symbol;Acc:MGI:3611446]
#INFO:	QUERY:	ENSMUSG00000034586	HID1	HID1 domain containing [Source:MGI Symbol;Acc:MGI:2445087]
#INFO:	QUERY:	ENSMUSG00000114934	AC123738.2	N/A
#INFO:	QUERY:	ENSMUSG00000048385	SCRT1	scratch family zinc finger 1 [Source:MGI Symbol;Acc:MGI:2176606]
#INFO:	QUERY:	ENSMUSG00000009035	TMEM184B	transmembrane protein 184b [Source:MGI Symbol;Acc:MGI:2445179]
#INFO:	QUERY:	ENSMUSG00000023032	SLC4A8	solute carrier family 4 (anion exchanger), member 8 [Source:MGI Symbol;Acc:MGI:1928745]
#INFO:	QUERY:	ENSMUSG00000051146	CAMK2N2	calcium/calmodulin-dependent protein kinase II inhibitor 2 [Source:MGI Symbol;Acc:MGI:1920297]
#INFO:	QUERY:	ENSMUSG00000004366	SST	somatostatin [Source:MGI Symbol;Acc:MGI:98326]
#INFO:	QUERY:	ENSMUSG00000085826	GM15638	predicted gene 15638 [Source:MGI Symbol;Acc:MGI:3783082]
#INFO:	QUERY:	ENSMUSG00000044442	N6AMT1	N-6 adenine-specific DNA methyltransferase 1 (putative) [Source:MGI Symbol;Acc:MGI:1915018]
#INFO:	QUERY:	ENSMUSG00000096847	TMEM151B	transmembrane protein 151B [Source:MGI Symbol;Acc:MGI:2685169]
#INFO:	QUERY:	ENSMUSG00000024378	STARD4	StAR-related lipid transfer (START) domain containing 4 [Source:MGI Symbol;Acc:MGI:2156764]
#INFO:	QUERY:	ENSMUSG00000060450	RNF14	ring finger protein 14 [Source:MGI Symbol;Acc:MGI:1929668]
#INFO:	QUERY:	ENSMUSG00000035342	LZTS2	leucine zipper, putative tumor suppressor 2 [Source:MGI Symbol;Acc:MGI:2385095]
#INFO:	QUERY:	ENSMUSG00000027797	DCLK1	doublecortin-like kinase 1 [Source:MGI Symbol;Acc:MGI:1330861]
#INFO:	QUERY:	ENSMUSG00000032826	ANK2	ankyrin 2, brain [Source:MGI Symbol;Acc:MGI:88025]
#INFO:	QUERY:	ENSMUSG00000035969	RUSC2	RUN and SH3 domain containing 2 [Source:MGI Symbol;Acc:MGI:2140371]
#INFO:	QUERY:	ENSMUSG00000055296	TMEM245	transmembrane protein 245 [Source:MGI Symbol;Acc:MGI:2445107]
#INFO:	QUERY:	ENSMUSG00000029001	FBXO44	F-box protein 44 [Source:MGI Symbol;Acc:MGI:1354744]
#INFO:	QUERY:	ENSMUSG00000042804	GPR153	G protein-coupled receptor 153 [Source:MGI Symbol;Acc:MGI:1916157]
#INFO:	QUERY:	ENSMUSG00000027905	DDX20	DEAD (Asp-Glu-Ala-Asp) box polypeptide 20 [Source:MGI Symbol;Acc:MGI:1858415]
#INFO:	QUERY:	ENSMUSG00000028020	GLRB	glycine receptor, beta subunit [Source:MGI Symbol;Acc:MGI:95751]
#INFO:	QUERY:	ENSMUSG00000028048	GBA	glucosidase, beta, acid [Source:MGI Symbol;Acc:MGI:95665]
#INFO:	QUERY:	ENSMUSG00000028251	TSTD3	thiosulfate sulfurtransferase (rhodanese)-like domain containing 3 [Source:MGI Symbol;Acc:MGI:1924282]
#INFO:	QUERY:	ENSMUSG00000028426	RAD23B	RAD23 homolog B, nucleotide excision repair protein [Source:MGI Symbol;Acc:MGI:105128]
#INFO:	QUERY:	ENSMUSG00000028530	JAK1	Janus kinase 1 [Source:MGI Symbol;Acc:MGI:96628]
#INFO:	QUERY:	ENSMUSG00000029608	RPH3A	rabphilin 3A [Source:MGI Symbol;Acc:MGI:102788]
#INFO:	QUERY:	ENSMUSG00000029672	FAM3C	family with sequence similarity 3, member C [Source:MGI Symbol;Acc:MGI:107892]
#INFO:	QUERY:	ENSMUSG00000029752	ASNS	asparagine synthetase [Source:MGI Symbol;Acc:MGI:1350929]
#INFO:	QUERY:	ENSMUSG00000029819	NPY	neuropeptide Y [Source:MGI Symbol;Acc:MGI:97374]
#INFO:	QUERY:	ENSMUSG00000029860	ZYX	zyxin [Source:MGI Symbol;Acc:MGI:103072]
#INFO:	QUERY:	ENSMUSG00000029861	FAM131B	family with sequence similarity 131, member B [Source:MGI Symbol;Acc:MGI:1923406]
#INFO:	QUERY:	ENSMUSG00000029992	GFPT1	glutamine fructose-6-phosphate transaminase 1 [Source:MGI Symbol;Acc:MGI:95698]
#INFO:	QUERY:	ENSMUSG00000030019	FBXL14	F-box and leucine-rich repeat protein 14 [Source:MGI Symbol;Acc:MGI:2141676]
#INFO:	QUERY:	ENSMUSG00000030095	TMEM43	transmembrane protein 43 [Source:MGI Symbol;Acc:MGI:1921372]
#INFO:	QUERY:	ENSMUSG00000030123	PLXND1	plexin D1 [Source:MGI Symbol;Acc:MGI:2154244]
#INFO:	QUERY:	ENSMUSG00000030313	DENND5B	DENN/MADD domain containing 5B [Source:MGI Symbol;Acc:MGI:2444273]
#INFO:	QUERY:	ENSMUSG00000030557	MEF2A	myocyte enhancer factor 2A [Source:MGI Symbol;Acc:MGI:99532]
#INFO:	QUERY:	ENSMUSG00000030623	PRSS23OS	protease, serine 23, opposite strand [Source:MGI Symbol;Acc:MGI:1916654]
#INFO:	QUERY:	ENSMUSG00000030704	RAB6A	RAB6A, member RAS oncogene family [Source:MGI Symbol;Acc:MGI:894313]
#INFO:	QUERY:	ENSMUSG00000030729	PGM2L1	phosphoglucomutase 2-like 1 [Source:MGI Symbol;Acc:MGI:1918224]
#INFO:	QUERY:	ENSMUSG00000031028	TUB	tubby bipartite transcription factor [Source:MGI Symbol;Acc:MGI:2651573]
#INFO:	QUERY:	ENSMUSG00000031144	SYP	synaptophysin [Source:MGI Symbol;Acc:MGI:98467]
#INFO:	QUERY:	ENSMUSG00000031239	ITM2A	integral membrane protein 2A [Source:MGI Symbol;Acc:MGI:107706]
#INFO:	QUERY:	ENSMUSG00000031278	ACSL4	acyl-CoA synthetase long-chain family member 4 [Source:MGI Symbol;Acc:MGI:1354713]
#INFO:	QUERY:	ENSMUSG00000039960	RHOU	ras homolog family member U [Source:MGI Symbol;Acc:MGI:1916831]
#INFO:	QUERY:	ENSMUSG00000085133	B930095G15RIK	RIKEN cDNA B930095G15 gene [Source:MGI Symbol;Acc:MGI:2443701]
#INFO:	QUERY:	ENSMUSG00000025794	RPL14	ribosomal protein L14 [Source:MGI Symbol;Acc:MGI:1914365]
#INFO:	QUERY:	ENSMUSG00000010803	GABRA1	gamma-aminobutyric acid (GABA) A receptor, subunit alpha 1 [Source:MGI Symbol;Acc:MGI:95613]
#INFO:	QUERY:	ENSMUSG00000020392	CDKN2AIPNL	CDKN2A interacting protein N-terminal like [Source:MGI Symbol;Acc:MGI:1261797]
#INFO:	QUERY:	ENSMUSG00000000282	MNT	max binding protein [Source:MGI Symbol;Acc:MGI:109150]
#INFO:	QUERY:	ENSMUSG00000020486	43347	septin 4 [Source:MGI Symbol;Acc:MGI:1270156]
#INFO:	QUERY:	ENSMUSG00000016940	KCTD2	potassium channel tetramerisation domain containing 2 [Source:MGI Symbol;Acc:MGI:1917632]
#INFO:	QUERY:	ENSMUSG00000051627	HIST1H1E	histone cluster 1, H1e [Source:MGI Symbol;Acc:MGI:1931527]
#INFO:	QUERY:	ENSMUSG00000097033	GM26819	predicted gene, 26819 [Source:MGI Symbol;Acc:MGI:5477313]
#INFO:	QUERY:	ENSMUSG00000021288	KLC1	kinesin light chain 1 [Source:MGI Symbol;Acc:MGI:107978]
#INFO:	QUERY:	ENSMUSG00000022760	THAP7	THAP domain containing 7 [Source:MGI Symbol;Acc:MGI:1916259]
#INFO:	QUERY:	ENSMUSG00000073433	ARHGDIG	Rho GDP dissociation inhibitor (GDI) gamma [Source:MGI Symbol;Acc:MGI:108430]
#INFO:	QUERY:	ENSMUSG00000047307	PCDHB13	protocadherin beta 13 [Source:MGI Symbol;Acc:MGI:2136748]
#INFO:	QUERY:	ENSMUSG00000053950	ADNP2	ADNP homeobox 2 [Source:MGI Symbol;Acc:MGI:2448562]
#INFO:	QUERY:	ENSMUSG00000024862	KLC2	kinesin light chain 2 [Source:MGI Symbol;Acc:MGI:107953]
#INFO:	QUERY:	ENSMUSG00000071657	BSCL2	Berardinelli-Seip congenital lipodystrophy 2 (seipin) [Source:MGI Symbol;Acc:MGI:1298392]
#INFO:	QUERY:	ENSMUSG00000024683	MRPL16	mitochondrial ribosomal protein L16 [Source:MGI Symbol;Acc:MGI:2137219]
#INFO:	QUERY:	ENSMUSG00000097591	A330032B11RIK	RIKEN cDNA A330032B11 gene [Source:MGI Symbol;Acc:MGI:2443002]
#INFO:	QUERY:	ENSMUSG00000056209	NPM3	nucleoplasmin 3 [Source:MGI Symbol;Acc:MGI:894653]
#INFO:	QUERY:	ENSMUSG00000031840	RAB3A	RAB3A, member RAS oncogene family [Source:MGI Symbol;Acc:MGI:97843]
#INFO:	QUERY:	ENSMUSG00000032046	ABHD12	abhydrolase domain containing 12 [Source:MGI Symbol;Acc:MGI:1923442]
#INFO:	QUERY:	ENSMUSG00000032549	RAB6B	RAB6B, member RAS oncogene family [Source:MGI Symbol;Acc:MGI:107283]
#INFO:	QUERY:	ENSMUSG00000032571	PIK3R4	phosphoinositide-3-kinase regulatory subunit 4 [Source:MGI Symbol;Acc:MGI:1922919]
#INFO:	QUERY:	ENSMUSG00000033021	GMPPA	GDP-mannose pyrophosphorylase A [Source:MGI Symbol;Acc:MGI:1916330]
#INFO:	QUERY:	ENSMUSG00000033295	PTPRF	protein tyrosine phosphatase, receptor type, F [Source:MGI Symbol;Acc:MGI:102695]
#INFO:	QUERY:	ENSMUSG00000033419	SNAP91	synaptosomal-associated protein 91 [Source:MGI Symbol;Acc:MGI:109132]
#INFO:	QUERY:	ENSMUSG00000033526	PPIP5K1	diphosphoinositol pentakisphosphate kinase 1 [Source:MGI Symbol;Acc:MGI:2443281]
#INFO:	QUERY:	ENSMUSG00000033615	CPLX1	complexin 1 [Source:MGI Symbol;Acc:MGI:104727]
#INFO:	QUERY:	ENSMUSG00000033763	MTSS1L	metastasis suppressor 1-like [Source:MGI Symbol;Acc:MGI:3039591]
#INFO:	QUERY:	ENSMUSG00000033849	B3GALT2	UDP-Gal:betaGlcNAc beta 1,3-galactosyltransferase, polypeptide 2 [Source:MGI Symbol;Acc:MGI:1349461]
#INFO:	QUERY:	ENSMUSG00000034437	GM9761	predicted gene 9761 [Source:MGI Symbol;Acc:MGI:3708640]
#INFO:	QUERY:	ENSMUSG00000034974	DAPK3	death-associated protein kinase 3 [Source:MGI Symbol;Acc:MGI:1203520]
#INFO:	QUERY:	ENSMUSG00000034994	EEF2	eukaryotic translation elongation factor 2 [Source:MGI Symbol;Acc:MGI:95288]
#INFO:	QUERY:	ENSMUSG00000035033	TBR1	T-box brain gene 1 [Source:MGI Symbol;Acc:MGI:107404]
#INFO:	QUERY:	ENSMUSG00000035901	DENND5A	DENN/MADD domain containing 5A [Source:MGI Symbol;Acc:MGI:1201681]
#INFO:	QUERY:	ENSMUSG00000036352	UBAC1	ubiquitin associated domain containing 1 [Source:MGI Symbol;Acc:MGI:1920995]
#INFO:	QUERY:	ENSMUSG00000036427	GPI1	glucose phosphate isomerase 1 [Source:MGI Symbol;Acc:MGI:95797]
#INFO:	QUERY:	ENSMUSG00000036745	TTLL7	tubulin tyrosine ligase-like family, member 7 [Source:MGI Symbol;Acc:MGI:1918142]
#INFO:	QUERY:	ENSMUSG00000036752	TUBB4B	tubulin, beta 4B class IVB [Source:MGI Symbol;Acc:MGI:1915472]
#INFO:	QUERY:	ENSMUSG00000036989	TRIM3	tripartite motif-containing 3 [Source:MGI Symbol;Acc:MGI:1860040]
#INFO:	QUERY:	ENSMUSG00000037014	SSTR4	somatostatin receptor 4 [Source:MGI Symbol;Acc:MGI:105372]
#INFO:	QUERY:	ENSMUSG00000037217	SYN1	synapsin I [Source:MGI Symbol;Acc:MGI:98460]
#INFO:	QUERY:	ENSMUSG00000037499	NENF	neuron derived neurotrophic factor [Source:MGI Symbol;Acc:MGI:1913458]
#INFO:	QUERY:	ENSMUSG00000037747	PHYHIPL	phytanoyl-CoA hydroxylase interacting protein-like [Source:MGI Symbol;Acc:MGI:1918161]
#INFO:	QUERY:	ENSMUSG00000037826	PPM1K	protein phosphatase 1K (PP2C domain containing) [Source:MGI Symbol;Acc:MGI:2442111]
#INFO:	QUERY:	ENSMUSG00000037905	BRI3BP	Bri3 binding protein [Source:MGI Symbol;Acc:MGI:1924059]
#INFO:	QUERY:	ENSMUSG00000037984	NEUROD6	neurogenic differentiation 6 [Source:MGI Symbol;Acc:MGI:106593]
#INFO:	QUERY:	ENSMUSG00000038026	KCNJ9	potassium inwardly-rectifying channel, subfamily J, member 9 [Source:MGI Symbol;Acc:MGI:108007]
#INFO:	QUERY:	ENSMUSG00000038065	MTURN	maturin, neural progenitor differentiation regulator homolog (Xenopus) [Source:MGI Symbol;Acc:MGI:1915485]
#INFO:	QUERY:	ENSMUSG00000038217	TLCD2	TLC domain containing 2 [Source:MGI Symbol;Acc:MGI:1917141]
#INFO:	QUERY:	ENSMUSG00000038264	SEMA7A	sema domain, immunoglobulin domain (Ig), and GPI membrane anchor, (semaphorin) 7A [Source:MGI Symbol;Acc:MGI:1306826]
#INFO:	QUERY:	ENSMUSG00000034187	NSF	N-ethylmaleimide sensitive fusion protein [Source:MGI Symbol;Acc:MGI:104560]
#INFO:	QUERY:	ENSMUSG00000002808	EPDR1	ependymin related protein 1 (zebrafish) [Source:MGI Symbol;Acc:MGI:2145369]
#INFO:	QUERY:	ENSMUSG00000072825	CEP170B	centrosomal protein 170B [Source:MGI Symbol;Acc:MGI:2145043]
#INFO:	QUERY:	ENSMUSG00000024479	MAL2	mal, T cell differentiation protein 2 [Source:MGI Symbol;Acc:MGI:2146021]
#INFO:	QUERY:	ENSMUSG00000022892	APP	amyloid beta (A4) precursor protein [Source:MGI Symbol;Acc:MGI:88059]
#INFO:	QUERY:	ENSMUSG00000001525	TUBB5	tubulin, beta 5 class I [Source:MGI Symbol;Acc:MGI:107812]
#INFO:	QUERY:	ENSMUSG00000052026	SLC6A7	solute carrier family 6 (neurotransmitter transporter, L-proline), member 7 [Source:MGI Symbol;Acc:MGI:2147363]
#INFO:	QUERY:	ENSMUSG00000061451	TMEM151A	transmembrane protein 151A [Source:MGI Symbol;Acc:MGI:2147713]
#INFO:	QUERY:	ENSMUSG00000038738	SHANK1	SH3 and multiple ankyrin repeat domains 1 [Source:MGI Symbol;Acc:MGI:3613677]
#INFO:	QUERY:	ENSMUSG00000038936	SCCPDH	saccharopine dehydrogenase (putative) [Source:MGI Symbol;Acc:MGI:1924486]
#INFO:	QUERY:	ENSMUSG00000039079	TRHR2	thyrotropin releasing hormone receptor 2 [Source:MGI Symbol;Acc:MGI:2177284]
#INFO:	QUERY:	ENSMUSG00000039270	MEGF9	multiple EGF-like-domains 9 [Source:MGI Symbol;Acc:MGI:1918264]
#INFO:	QUERY:	ENSMUSG00000053716	DUSP7	dual specificity phosphatase 7 [Source:MGI Symbol;Acc:MGI:2387100]
#INFO:	QUERY:	ENSMUSG00000109715	GM45606	predicted gene 45606 [Source:MGI Symbol;Acc:MGI:5791442]
#INFO:	QUERY:	ENSMUSG00000049612	OMG	oligodendrocyte myelin glycoprotein [Source:MGI Symbol;Acc:MGI:106586]
#INFO:	QUERY:	ENSMUSG00000069171	NR2F1	nuclear receptor subfamily 2, group F, member 1 [Source:MGI Symbol;Acc:MGI:1352451]
#INFO:	QUERY:	ENSMUSG00000041773	ENC1	ectodermal-neural cortex 1 [Source:MGI Symbol;Acc:MGI:109610]
#INFO:	QUERY:	ENSMUSG00000093677	GM20712	predicted gene 20712 [Source:MGI Symbol;Acc:MGI:5313159]
#INFO:	QUERY:	ENSMUSG00000005354	TXN2	thioredoxin 2 [Source:MGI Symbol;Acc:MGI:1929468]
#INFO:	QUERY:	ENSMUSG00000056692	D17WSU92E	DNA segment, Chr 17, Wayne State University 92, expressed [Source:MGI Symbol;Acc:MGI:106281]
#INFO:	QUERY:	ENSMUSG00000039953	CLSTN1	calsyntenin 1 [Source:MGI Symbol;Acc:MGI:1929895]
#INFO:	QUERY:	ENSMUSG00000040007	BAHD1	bromo adjacent homology domain containing 1 [Source:MGI Symbol;Acc:MGI:2139371]
#INFO:	QUERY:	ENSMUSG00000040035	DISP2	dispatched RND tramsporter family member 2 [Source:MGI Symbol;Acc:MGI:2388733]
#INFO:	QUERY:	ENSMUSG00000040537	ADAM22	a disintegrin and metallopeptidase domain 22 [Source:MGI Symbol;Acc:MGI:1340046]
#INFO:	QUERY:	ENSMUSG00000086234	USP46OS2	ubiquitin specific peptidase 46, opposite strand 2 [Source:MGI Symbol;Acc:MGI:1924246]
#INFO:	QUERY:	ENSMUSG00000061762	TAC1	tachykinin 1 [Source:MGI Symbol;Acc:MGI:98474]
#INFO:	QUERY:	ENSMUSG00000035596	MBOAT7	membrane bound O-acyltransferase domain containing 7 [Source:MGI Symbol;Acc:MGI:1924832]
#INFO:	QUERY:	ENSMUSG00000030707	CORO1A	coronin, actin binding protein 1A [Source:MGI Symbol;Acc:MGI:1345961]
#INFO:	QUERY:	ENSMUSG00000009293	UBE2G2	ubiquitin-conjugating enzyme E2G 2 [Source:MGI Symbol;Acc:MGI:1343188]
#INFO:	QUERY:	ENSMUSG00000005054	CSTB	cystatin B [Source:MGI Symbol;Acc:MGI:109514]
#INFO:	QUERY:	ENSMUSG00000045912	C2CD4C	C2 calcium-dependent domain containing 4C [Source:MGI Symbol;Acc:MGI:2685084]
#INFO:	QUERY:	ENSMUSG00000040054	BAZ2A	bromodomain adjacent to zinc finger domain, 2A [Source:MGI Symbol;Acc:MGI:2151152]
#INFO:	QUERY:	ENSMUSG00000031447	LAMP1	lysosomal-associated membrane protein 1 [Source:MGI Symbol;Acc:MGI:96745]
#INFO:	QUERY:	ENSMUSG00000062014	GMFB	glia maturation factor, beta [Source:MGI Symbol;Acc:MGI:1927133]
#INFO:	QUERY:	ENSMUSG00000032086	BACE1	beta-site APP cleaving enzyme 1 [Source:MGI Symbol;Acc:MGI:1346542]
#INFO:	QUERY:	ENSMUSG00000074213	GM10642	predicted gene 10642 [Source:MGI Symbol;Acc:MGI:3704338]
#INFO:	QUERY:	ENSMUSG00000046785	EPM2AIP1	EPM2A (laforin) interacting protein 1 [Source:MGI Symbol;Acc:MGI:1925031]
#INFO:	QUERY:	ENSMUSG00000097582	GM26527	predicted gene, 26527 [Source:MGI Symbol;Acc:MGI:5477021]
#INFO:	QUERY:	ENSMUSG00000042734	TTC9	tetratricopeptide repeat domain 9 [Source:MGI Symbol;Acc:MGI:1916730]
#INFO:	QUERY:	ENSMUSG00000003352	CACNB3	calcium channel, voltage-dependent, beta 3 subunit [Source:MGI Symbol;Acc:MGI:103307]
#INFO:	QUERY:	ENSMUSG00000002504	SLC9A3R2	solute carrier family 9 (sodium/hydrogen exchanger), member 3 regulator 2 [Source:MGI Symbol;Acc:MGI:1890662]
#INFO:	QUERY:	ENSMUSG00000063576	KLHDC3	kelch domain containing 3 [Source:MGI Symbol;Acc:MGI:2651568]
#INFO:	QUERY:	ENSMUSG00000049090	ZADH2	zinc binding alcohol dehydrogenase, domain containing 2 [Source:MGI Symbol;Acc:MGI:2444835]
#INFO:	QUERY:	ENSMUSG00000041889	SHISA4	shisa family member 4 [Source:MGI Symbol;Acc:MGI:1924802]
#INFO:	QUERY:	ENSMUSG00000042202	SLC35E2	solute carrier family 35, member E2 [Source:MGI Symbol;Acc:MGI:2444240]
#INFO:	QUERY:	ENSMUSG00000042298	TTC19	tetratricopeptide repeat domain 19 [Source:MGI Symbol;Acc:MGI:1920045]
#INFO:	QUERY:	ENSMUSG00000043831	LYSMD4	LysM, putative peptidoglycan-binding, domain containing 4 [Source:MGI Symbol;Acc:MGI:1922349]
#INFO:	QUERY:	ENSMUSG00000044617	ZBTB39	zinc finger and BTB domain containing 39 [Source:MGI Symbol;Acc:MGI:2443316]
#INFO:	QUERY:	ENSMUSG00000045009	PRRT3	proline-rich transmembrane protein 3 [Source:MGI Symbol;Acc:MGI:2444810]
#INFO:	QUERY:	ENSMUSG00000045896	PAIP2B	poly(A) binding protein interacting protein 2B [Source:MGI Symbol;Acc:MGI:2386865]
#INFO:	QUERY:	ENSMUSG00000045969	ING1	inhibitor of growth family, member 1 [Source:MGI Symbol;Acc:MGI:1349481]
#INFO:	QUERY:	ENSMUSG00000047388	ATMIN	ATM interactor [Source:MGI Symbol;Acc:MGI:2682328]
#INFO:	QUERY:	ENSMUSG00000047675	RPS8	ribosomal protein S8 [Source:MGI Symbol;Acc:MGI:98166]
#INFO:	QUERY:	ENSMUSG00000048330	RIC3	RIC3 acetylcholine receptor chaperone [Source:MGI Symbol;Acc:MGI:2443887]
#INFO:	QUERY:	ENSMUSG00000048388	FAM171B	family with sequence similarity 171, member B [Source:MGI Symbol;Acc:MGI:2444579]
#INFO:	QUERY:	ENSMUSG00000049775	TMSB4X	thymosin, beta 4, X chromosome [Source:MGI Symbol;Acc:MGI:99510]
#INFO:	QUERY:	ENSMUSG00000050192	EIF5A2	eukaryotic translation initiation factor 5A2 [Source:MGI Symbol;Acc:MGI:1933735]
#INFO:	QUERY:	ENSMUSG00000050394	ARMCX6	armadillo repeat containing, X-linked 6 [Source:MGI Symbol;Acc:MGI:2147993]
#INFO:	QUERY:	ENSMUSG00000050473	SLC35D3	solute carrier family 35, member D3 [Source:MGI Symbol;Acc:MGI:1923407]
#INFO:	QUERY:	ENSMUSG00000050505	PCDH20	protocadherin 20 [Source:MGI Symbol;Acc:MGI:2443376]
#INFO:	QUERY:	ENSMUSG00000050936	GM42743	predicted gene 42743 [Source:MGI Symbol;Acc:MGI:5662880]
#INFO:	QUERY:	ENSMUSG00000050967	CREG2	cellular repressor of E1A-stimulated genes 2 [Source:MGI Symbol;Acc:MGI:1928333]
#INFO:	QUERY:	ENSMUSG00000051256	JAGN1	jagunal homolog 1 [Source:MGI Symbol;Acc:MGI:1915017]
#INFO:	QUERY:	ENSMUSG00000052040	KLF13	Kruppel-like factor 13 [Source:MGI Symbol;Acc:MGI:1354948]
#INFO:	QUERY:	ENSMUSG00000101308	GM28989	predicted gene 28989 [Source:MGI Symbol;Acc:MGI:5579695]
#INFO:	QUERY:	ENSMUSG00000058441	PANX2	pannexin 2 [Source:MGI Symbol;Acc:MGI:1890615]
#INFO:	QUERY:	ENSMUSG00000022517	MGRN1	mahogunin, ring finger 1 [Source:MGI Symbol;Acc:MGI:2447670]
#INFO:	QUERY:	ENSMUSG00000024687	OSBP	oxysterol binding protein [Source:MGI Symbol;Acc:MGI:97447]
#INFO:	QUERY:	ENSMUSG00000054793	CADM4	cell adhesion molecule 4 [Source:MGI Symbol;Acc:MGI:2449088]
#INFO:	QUERY:	ENSMUSG00000055567	UNC80	unc-80, NALCN activator [Source:MGI Symbol;Acc:MGI:2652882]
#INFO:	QUERY:	ENSMUSG00000057614	GNAI1	guanine nucleotide binding protein (G protein), alpha inhibiting 1 [Source:MGI Symbol;Acc:MGI:95771]
#INFO:	QUERY:	ENSMUSG00000057738	SPTAN1	spectrin alpha, non-erythrocytic 1 [Source:MGI Symbol;Acc:MGI:98386]
#INFO:	QUERY:	ENSMUSG00000058966	FAM57B	family with sequence similarity 57, member B [Source:MGI Symbol;Acc:MGI:1916202]
#INFO:	QUERY:	ENSMUSG00000059173	PDE1A	phosphodiesterase 1A, calmodulin-dependent [Source:MGI Symbol;Acc:MGI:1201792]
#INFO:	QUERY:	ENSMUSG00000059316	SLC27A4	solute carrier family 27 (fatty acid transporter), member 4 [Source:MGI Symbol;Acc:MGI:1347347]
#INFO:	QUERY:	ENSMUSG00000060261	GTF2I	general transcription factor II I [Source:MGI Symbol;Acc:MGI:1202722]
#INFO:	QUERY:	ENSMUSG00000061313	DDHD2	DDHD domain containing 2 [Source:MGI Symbol;Acc:MGI:1919358]
#INFO:	QUERY:	ENSMUSG00000062444	AP3B2	adaptor-related protein complex 3, beta 2 subunit [Source:MGI Symbol;Acc:MGI:1100869]
#INFO:	QUERY:	ENSMUSG00000063253	SCOC	short coiled-coil protein [Source:MGI Symbol;Acc:MGI:1927654]
#INFO:	QUERY:	ENSMUSG00000064329	SCN1A	sodium channel, voltage-gated, type I, alpha [Source:MGI Symbol;Acc:MGI:98246]
#INFO:	QUERY:	ENSMUSG00000065287	GM24451	predicted gene, 24451 [Source:MGI Symbol;Acc:MGI:5454228]
#INFO:	QUERY:	ENSMUSG00000067879	3110035E14RIK	RIKEN cDNA 3110035E14 gene [Source:MGI Symbol;Acc:MGI:1924232]
#INFO:	QUERY:	ENSMUSG00000068735	TRP53I11	transformation related protein 53 inducible protein 11 [Source:MGI Symbol;Acc:MGI:2670995]
#INFO:	QUERY:	ENSMUSG00000068739	SARS	seryl-aminoacyl-tRNA synthetase [Source:MGI Symbol;Acc:MGI:102809]
#INFO:	QUERY:	ENSMUSG00000068923	SYT11	synaptotagmin XI [Source:MGI Symbol;Acc:MGI:1859547]
#INFO:	QUERY:	ENSMUSG00000073725	LMBRD1	LMBR1 domain containing 1 [Source:MGI Symbol;Acc:MGI:1915671]
#INFO:	QUERY:	ENSMUSG00000074657	KIF5A	kinesin family member 5A [Source:MGI Symbol;Acc:MGI:109564]
#INFO:	QUERY:	ENSMUSG00000074682	ZCCHC3	zinc finger, CCHC domain containing 3 [Source:MGI Symbol;Acc:MGI:1915167]
#INFO:	QUERY:	ENSMUSG00000075012	FJX1	four jointed box 1 (Drosophila) [Source:MGI Symbol;Acc:MGI:1341907]
#INFO:	QUERY:	ENSMUSG00000075334	RPRM	reprimo, TP53 dependent G2 arrest mediator candidate [Source:MGI Symbol;Acc:MGI:1915124]
#INFO:	QUERY:	ENSMUSG00000039536	STAU1	staufen (RNA binding protein) homolog 1 (Drosophila) [Source:MGI Symbol;Acc:MGI:1338864]
#INFO:	QUERY:	ENSMUSG00000084284	TPT1-PS6	tumor protein, translationally-controlled, pseudogene 6 [Source:MGI Symbol;Acc:MGI:2665000]
#INFO:	QUERY:	ENSMUSG00000086090	GM12531	predicted gene 12531 [Source:MGI Symbol;Acc:MGI:3650531]
#INFO:	QUERY:	ENSMUSG00000028149	RAP1GDS1	RAP1, GTP-GDP dissociation stimulator 1 [Source:MGI Symbol;Acc:MGI:2385189]
#INFO:	QUERY:	ENSMUSG00000044288	CNR1	cannabinoid receptor 1 (brain) [Source:MGI Symbol;Acc:MGI:104615]
#INFO:	QUERY:	ENSMUSG00000028760	EIF4G3	eukaryotic translation initiation factor 4 gamma, 3 [Source:MGI Symbol;Acc:MGI:1923935]
#INFO:	QUERY:	ENSMUSG00000061601	PCLO	piccolo (presynaptic cytomatrix protein) [Source:MGI Symbol;Acc:MGI:1349390]
#INFO:	QUERY:	ENSMUSG00000095477	GM25076	predicted gene, 25076 [Source:MGI Symbol;Acc:MGI:5454853]
#INFO:	QUERY:	ENSMUSG00000042744	HECTD4	HECT domain E3 ubiquitin protein ligase 4 [Source:MGI Symbol;Acc:MGI:3647820]
#INFO:	QUERY:	ENSMUSG00000051391	YWHAG	tyrosine 3-monooxygenase/tryptophan 5-monooxygenase activation protein, gamma polypeptide [Source:MGI Symbol;Acc:MGI:108109]
#INFO:	QUERY:	ENSMUSG00000029638	GLCCI1	glucocorticoid induced transcript 1 [Source:MGI Symbol;Acc:MGI:2179717]
#INFO:	QUERY:	ENSMUSG00000030207	FAM234B	family with sequence similarity 234, member B [Source:MGI Symbol;Acc:MGI:1921775]
#INFO:	QUERY:	ENSMUSG00000020803	TXNDC17	thioredoxin domain containing 17 [Source:MGI Symbol;Acc:MGI:1289248]
#INFO:	QUERY:	ENSMUSG00000019302	ATP6V0A1	ATPase, H+ transporting, lysosomal V0 subunit A1 [Source:MGI Symbol;Acc:MGI:103286]
#INFO:	QUERY:	ENSMUSG00000020810	CYGB	cytoglobin [Source:MGI Symbol;Acc:MGI:2149481]
#INFO:	QUERY:	ENSMUSG00000025792	SLC25A10	solute carrier family 25 (mitochondrial carrier, dicarboxylate transporter), member 10 [Source:MGI Symbol;Acc:MGI:1353497]
#INFO:	QUERY:	ENSMUSG00000019132	BC005537	cDNA sequence BC005537 [Source:MGI Symbol;Acc:MGI:2441726]
#INFO:	QUERY:	ENSMUSG00000020978	KLHDC2	kelch domain containing 2 [Source:MGI Symbol;Acc:MGI:1916804]
#INFO:	QUERY:	ENSMUSG00000055692	TMEM191C	transmembrane protein 191C [Source:MGI Symbol;Acc:MGI:107238]
#INFO:	QUERY:	ENSMUSG00000079499	6530402F18RIK	RIKEN cDNA 6530402F18 gene [Source:MGI Symbol;Acc:MGI:1923470]
#INFO:	QUERY:	ENSMUSG00000079671	2610203C22RIK	RIKEN cDNA 2610203C22 gene [Source:MGI Symbol;Acc:MGI:1919731]
#INFO:	QUERY:	ENSMUSG00000085438	1700020I14RIK	RIKEN cDNA 1700020I14 gene [Source:MGI Symbol;Acc:MGI:1913852]
#INFO:	QUERY:	ENSMUSG00000085829	GM4285	predicted gene 4285 [Source:MGI Symbol;Acc:MGI:3782463]
#INFO:	QUERY:	ENSMUSG00000085990	GM16731	predicted gene, 16731 [Source:MGI Symbol;Acc:MGI:4439655]
#INFO:	QUERY:	ENSMUSG00000086682	GM16023	predicted gene 16023 [Source:MGI Symbol;Acc:MGI:3802146]
#INFO:	QUERY:	ENSMUSG00000086717	GM15655	predicted gene 15655 [Source:MGI Symbol;Acc:MGI:3805551]
#INFO:	QUERY:	ENSMUSG00000087185	GM13872	predicted gene 13872 [Source:MGI Symbol;Acc:MGI:3650731]
#INFO:	QUERY:	ENSMUSG00000089713	GM16564	predicted gene 16564 [Source:MGI Symbol;Acc:MGI:4414984]
#INFO:	QUERY:	ENSMUSG00000089768	TMSB15B1	thymosin beta 15b1 [Source:MGI Symbol;Acc:MGI:3843059]
#INFO:	QUERY:	ENSMUSG00000089847	TIMM10B	translocase of inner mitochondrial membrane 10B [Source:MGI Symbol;Acc:MGI:1315196]
#INFO:	QUERY:	ENSMUSG00000091264	SMIM13	small integral membrane protein 13 [Source:MGI Symbol;Acc:MGI:2652854]
#INFO:	QUERY:	ENSMUSG00000092004	GM17482	predicted gene, 17482 [Source:MGI Symbol;Acc:MGI:4937116]
#INFO:	QUERY:	ENSMUSG00000092679	MIR5129	microRNA 5129 [Source:MGI Symbol;Acc:MGI:4950454]
#INFO:	QUERY:	ENSMUSG00000092838	GM24824	predicted gene, 24824 [Source:MGI Symbol;Acc:MGI:5454601]
#INFO:	QUERY:	ENSMUSG00000093577	GM20632	predicted gene 20632 [Source:MGI Symbol;Acc:MGI:5313079]
#INFO:	QUERY:	ENSMUSG00000095139	POU3F2	POU domain, class 3, transcription factor 2 [Source:MGI Symbol;Acc:MGI:101895]
#INFO:	QUERY:	ENSMUSG00000096346	GM22887	predicted gene, 22887 [Source:MGI Symbol;Acc:MGI:5452664]
#INFO:	QUERY:	ENSMUSG00000096384	GM25352	predicted gene, 25352 [Source:MGI Symbol;Acc:MGI:5455129]
#INFO:	QUERY:	ENSMUSG00000096624	MIR467A-1	microRNA 467a-1 [Source:MGI Symbol;Acc:MGI:3629612]
#INFO:	QUERY:	ENSMUSG00000097554	GM26825	predicted gene, 26825 [Source:MGI Symbol;Acc:MGI:5477319]
#INFO:	QUERY:	ENSMUSG00000107810	GM18609	predicted gene, 18609 [Source:MGI Symbol;Acc:MGI:5010794]
#INFO:	QUERY:	ENSMUSG00000007594	HAPLN4	hyaluronan and proteoglycan link protein 4 [Source:MGI Symbol;Acc:MGI:2679531]
#INFO:	QUERY:	ENSMUSG00000085917	GM15899	predicted gene 15899 [Source:MGI Symbol;Acc:MGI:3801945]
#INFO:	QUERY:	ENSMUSG00000010406	MRPL52	mitochondrial ribosomal protein L52 [Source:MGI Symbol;Acc:MGI:1916086]
#INFO:	QUERY:	ENSMUSG00000032224	FAM81A	family with sequence similarity 81, member A [Source:MGI Symbol;Acc:MGI:1924136]
#INFO:	QUERY:	ENSMUSG00000106179	AL603834.1	N/A
#INFO:	QUERY:	ENSMUSG00000098282	MIR6936	microRNA 6936 [Source:MGI Symbol;Acc:MGI:5530956]
#INFO:	QUERY:	ENSMUSG00000047454	GPHN	gephyrin [Source:MGI Symbol;Acc:MGI:109602]
#INFO:	QUERY:	ENSMUSG00000097576	D930030I03RIK	RIKEN cDNA D930030I03 gene [Source:MGI Symbol;Acc:MGI:2444245]
#INFO:	QUERY:	ENSMUSG00000022965	IFNGR2	interferon gamma receptor 2 [Source:MGI Symbol;Acc:MGI:107654]
#INFO:	QUERY:	ENSMUSG00000024163	MAPK8IP3	mitogen-activated protein kinase 8 interacting protein 3 [Source:MGI Symbol;Acc:MGI:1353598]
#INFO:	QUERY:	ENSMUSG00000092395	GM20463	predicted gene 20463 [Source:MGI Symbol;Acc:MGI:5141928]
#INFO:	QUERY:	ENSMUSG00000096934	GM26658	predicted gene, 26658 [Source:MGI Symbol;Acc:MGI:5477152]
#INFO:	QUERY:	ENSMUSG00000024858	GRK2	G protein-coupled receptor kinase 2 [Source:MGI Symbol;Acc:MGI:87940]
#INFO:	QUERY:	ENSMUSG00000038274	FAU	Finkel-Biskis-Reilly murine sarcoma virus (FBR-MuSV) ubiquitously expressed (fox derived) [Source:MGI Symbol;Acc:MGI:102547]
#INFO:	QUERY:	ENSMUSG00000097837	GM26794	predicted gene, 26794 [Source:MGI Symbol;Acc:MGI:5477288]
#INFO:	QUERY:	ENSMUSG00000098233	GM26954	predicted gene, 26954 [Source:MGI Symbol;Acc:MGI:5504069]
#INFO:	QUERY:	ENSMUSG00000098891	GM27753	predicted gene, 27753 [Source:MGI Symbol;Acc:MGI:5531135]
#INFO:	QUERY:	ENSMUSG00000099072	MIR7673	microRNA 7673 [Source:MGI Symbol;Acc:MGI:5530951]
#INFO:	QUERY:	ENSMUSG00000099183	GM27881	predicted gene, 27881 [Source:MGI Symbol;Acc:MGI:5531263]
#INFO:	QUERY:	ENSMUSG00000100269	GM28782	predicted gene 28782 [Source:MGI Symbol;Acc:MGI:5579488]
#INFO:	QUERY:	ENSMUSG00000100781	GM29481	predicted gene 29481 [Source:MGI Symbol;Acc:MGI:5580187]
#INFO:	QUERY:	ENSMUSG00000100801	GM15459	predicted gene 15459 [Source:MGI Symbol;Acc:MGI:3705702]
#INFO:	QUERY:	ENSMUSG00000101168	GM28892	predicted gene 28892 [Source:MGI Symbol;Acc:MGI:5579598]
#INFO:	QUERY:	ENSMUSG00000101188	EIF4A-PS4	eukaryotic translation initiation factor 4A, pseudogene 4 [Source:MGI Symbol;Acc:MGI:1195958]
#INFO:	QUERY:	ENSMUSG00000103957	GM10766	predicted gene 10766 [Source:MGI Symbol;Acc:MGI:3642134]
#INFO:	QUERY:	ENSMUSG00000104222	GM7292	predicted gene 7292 [Source:MGI Symbol;Acc:MGI:3645786]
#INFO:	QUERY:	ENSMUSG00000104283	GM37459	predicted gene, 37459 [Source:MGI Symbol;Acc:MGI:5610687]
#INFO:	QUERY:	ENSMUSG00000105827	HIST2H2BB	histone cluster 2, H2bb [Source:MGI Symbol;Acc:MGI:2448413]
#INFO:	QUERY:	ENSMUSG00000107944	GM44280	predicted gene, 44280 [Source:MGI Symbol;Acc:MGI:5690672]
#INFO:	QUERY:	ENSMUSG00000107969	GM44085	predicted gene, 44085 [Source:MGI Symbol;Acc:MGI:5690477]
#INFO:	QUERY:	ENSMUSG00000109194	GM44570	predicted gene 44570 [Source:MGI Symbol;Acc:MGI:5753146]
#INFO:	QUERY:	ENSMUSG00000109941	EXOSC6	exosome component 6 [Source:MGI Symbol;Acc:MGI:1919794]
#INFO:	QUERY:	ENSMUSG00000109954	GM45371	predicted gene 45371 [Source:MGI Symbol;Acc:MGI:5791207]
#INFO:	QUERY:	ENSMUSG00000110040	AC034099.1	N/A
#INFO:	QUERY:	ENSMUSG00000110741	AC166352.1	N/A
#INFO:	QUERY:	ENSMUSG00000111375	A830010M20RIK	RIKEN cDNA A830010M20 gene [Source:MGI Symbol;Acc:MGI:2445097]

## Sheet: Nuc_D1_brown
#	signf	p-value	T	Q	Q&T	Q&T/Q	Q&T/T	term ID	t type	t group	t name	t depth	Q&T list
#
1	!	2.02e-27	8291	608	369	0.607	0.045	GO:0005515	MF	152	protein binding	1	ENSMUSG00000000531,ENSMUSG00000000568,ENSMUSG00000000787,ENSMUSG00000000838,ENSMUSG00000000948,ENSMUSG00000001017,ENSMUSG00000001270,ENSMUSG00000001300,ENSMUSG00000002052,ENSMUSG00000002948,ENSMUSG00000002985,ENSMUSG00000003226,ENSMUSG00000003352,ENSMUSG00000003380,ENSMUSG00000003469,ENSMUSG00000003814,ENSMUSG00000003970,ENSMUSG00000004207,ENSMUSG00000004263,ENSMUSG00000004364,ENSMUSG00000004849,…
1	!	1.03e-21	2223	608	149	0.245	0.067	GO:0051641	BP	104	cellular localization	1	ENSMUSG00000000531,ENSMUSG00000000787,ENSMUSG00000001017,ENSMUSG00000001175,ENSMUSG00000002052,ENSMUSG00000002985,ENSMUSG00000003226,ENSMUSG00000003352,ENSMUSG00000003814,ENSMUSG00000004364,ENSMUSG00000004849,ENSMUSG00000004961,ENSMUSG00000004980,ENSMUSG00000006005,ENSMUSG00000006930,ENSMUSG00000009013,ENSMUSG00000009681,ENSMUSG00000014748,ENSMUSG00000015291,ENSMUSG00000015656,ENSMUSG00000015668,…
1	!	1.55e-15	142	284	32	0.113	0.225	KEGG:05012	keg	14	Parkinson's disease	1	ENSMUSG00000000563,ENSMUSG00000005034,ENSMUSG00000005510,ENSMUSG00000014313,ENSMUSG00000016319,ENSMUSG00000019505,ENSMUSG00000021478,ENSMUSG00000021577,ENSMUSG00000022840,ENSMUSG00000022890,ENSMUSG00000024099,ENSMUSG00000024524,ENSMUSG00000025393,ENSMUSG00000025428,ENSMUSG00000029223,ENSMUSG00000031059,ENSMUSG00000031231,ENSMUSG00000031633,ENSMUSG00000034566,ENSMUSG00000035674,ENSMUSG00000035885,…
1	!	7.55e-15	3264	608	173	0.285	0.053	GO:0065008	BP	84	regulation of biological quality	1	ENSMUSG00000000568,ENSMUSG00000000838,ENSMUSG00000001175,ENSMUSG00000001270,ENSMUSG00000002948,ENSMUSG00000002985,ENSMUSG00000003352,ENSMUSG00000003814,ENSMUSG00000004961,ENSMUSG00000005610,ENSMUSG00000006782,ENSMUSG00000006930,ENSMUSG00000009013,ENSMUSG00000009681,ENSMUSG00000010803,ENSMUSG00000015291,ENSMUSG00000015656,ENSMUSG00000015668,ENSMUSG00000015733,ENSMUSG00000015837,ENSMUSG00000016319,…
1	!	1.41e-13	133	284	29	0.102	0.218	KEGG:00190	keg	151	Oxidative phosphorylation	1	ENSMUSG00000000563,ENSMUSG00000004285,ENSMUSG00000005510,ENSMUSG00000014313,ENSMUSG00000019087,ENSMUSG00000021114,ENSMUSG00000021577,ENSMUSG00000022890,ENSMUSG00000024099,ENSMUSG00000024403,ENSMUSG00000025393,ENSMUSG00000025428,ENSMUSG00000031059,ENSMUSG00000031231,ENSMUSG00000034566,ENSMUSG00000035674,ENSMUSG00000035885,ENSMUSG00000038462,ENSMUSG00000039347,ENSMUSG00000040048,ENSMUSG00000050856,…
1	!	1.67e-11	2137	608	122	0.201	0.057	GO:0007399	BP	57	nervous system development	1	ENSMUSG00000000563,ENSMUSG00000000568,ENSMUSG00000000838,ENSMUSG00000001270,ENSMUSG00000001300,ENSMUSG00000002985,ENSMUSG00000003814,ENSMUSG00000005034,ENSMUSG00000005510,ENSMUSG00000005610,ENSMUSG00000006782,ENSMUSG00000006930,ENSMUSG00000007021,ENSMUSG00000009013,ENSMUSG00000009681,ENSMUSG00000015222,ENSMUSG00000015291,ENSMUSG00000017167,ENSMUSG00000017740,ENSMUSG00000018965,ENSMUSG00000019505,…
1	!	3.43e-11	174	284	30	0.106	0.172	KEGG:05010	keg	180	Alzheimer's disease	1	ENSMUSG00000000563,ENSMUSG00000001175,ENSMUSG00000002985,ENSMUSG00000005510,ENSMUSG00000014313,ENSMUSG00000019370,ENSMUSG00000020458,ENSMUSG00000021577,ENSMUSG00000022890,ENSMUSG00000022892,ENSMUSG00000024099,ENSMUSG00000025393,ENSMUSG00000025428,ENSMUSG00000028161,ENSMUSG00000029467,ENSMUSG00000030102,ENSMUSG00000031059,ENSMUSG00000031231,ENSMUSG00000034566,ENSMUSG00000035674,ENSMUSG00000035885,…
1	!	6.08e-11	5515	608	237	0.39	0.043	GO:0016043	BP	50	cellular component organization	1	ENSMUSG00000000568,ENSMUSG00000000787,ENSMUSG00000000838,ENSMUSG00000001017,ENSMUSG00000001300,ENSMUSG00000002052,ENSMUSG00000002948,ENSMUSG00000002985,ENSMUSG00000003226,ENSMUSG00000003352,ENSMUSG00000003814,ENSMUSG00000004364,ENSMUSG00000004961,ENSMUSG00000005362,ENSMUSG00000005510,ENSMUSG00000005610,ENSMUSG00000005625,ENSMUSG00000006005,ENSMUSG00000006782,ENSMUSG00000006930,ENSMUSG00000008682,…
1	!	1.03e-10	528	608	50	0.082	0.095	GO:0098916	BP	183	anterograde trans-synaptic signaling	1	ENSMUSG00000002985,ENSMUSG00000003352,ENSMUSG00000004961,ENSMUSG00000006930,ENSMUSG00000010803,ENSMUSG00000015668,ENSMUSG00000015837,ENSMUSG00000017740,ENSMUSG00000020745,ENSMUSG00000020882,ENSMUSG00000020894,ENSMUSG00000021478,ENSMUSG00000021701,ENSMUSG00000021910,ENSMUSG00000022208,ENSMUSG00000022789,ENSMUSG00000022892,ENSMUSG00000024873,ENSMUSG00000025867,ENSMUSG00000027273,ENSMUSG00000027296,…
1	!	3.19e-10	469	608	46	0.076	0.098	GO:0009150	BP	69	purine ribonucleotide metabolic process	1	ENSMUSG00000000563,ENSMUSG00000002985,ENSMUSG00000004267,ENSMUSG00000006651,ENSMUSG00000015656,ENSMUSG00000020372,ENSMUSG00000020664,ENSMUSG00000021057,ENSMUSG00000021478,ENSMUSG00000021577,ENSMUSG00000022489,ENSMUSG00000022789,ENSMUSG00000022840,ENSMUSG00000022890,ENSMUSG00000023456,ENSMUSG00000024099,ENSMUSG00000024462,ENSMUSG00000025393,ENSMUSG00000025428,ENSMUSG00000026576,ENSMUSG00000028005,…
1	!	5.1e-10	302	608	36	0.059	0.119	GO:0050804	BP	87	modulation of chemical synaptic transmission	1	ENSMUSG00000002985,ENSMUSG00000006930,ENSMUSG00000015837,ENSMUSG00000020894,ENSMUSG00000021478,ENSMUSG00000021701,ENSMUSG00000021910,ENSMUSG00000022208,ENSMUSG00000022789,ENSMUSG00000022892,ENSMUSG00000025867,ENSMUSG00000027273,ENSMUSG00000027296,ENSMUSG00000027438,ENSMUSG00000028005,ENSMUSG00000028161,ENSMUSG00000028222,ENSMUSG00000028833,ENSMUSG00000029126,ENSMUSG00000029467,ENSMUSG00000030302,…
1	!	9.45e-09	229	284	31	0.109	0.135	KEGG:04714	keg	49	Thermogenesis	1	ENSMUSG00000000563,ENSMUSG00000005034,ENSMUSG00000005510,ENSMUSG00000014313,ENSMUSG00000021577,ENSMUSG00000022840,ENSMUSG00000022890,ENSMUSG00000024099,ENSMUSG00000025369,ENSMUSG00000025393,ENSMUSG00000025428,ENSMUSG00000027104,ENSMUSG00000028495,ENSMUSG00000029580,ENSMUSG00000031059,ENSMUSG00000031231,ENSMUSG00000034566,ENSMUSG00000035674,ENSMUSG00000035885,ENSMUSG00000038462,ENSMUSG00000040048,…
1	!	5.44e-08	520	315	47	0.149	0.09	REAC:R-MMU-8953854	rea	23	Metabolism of RNA	1	ENSMUSG00000000568,ENSMUSG00000001017,ENSMUSG00000003226,ENSMUSG00000003970,ENSMUSG00000004980,ENSMUSG00000005625,ENSMUSG00000006005,ENSMUSG00000006998,ENSMUSG00000015656,ENSMUSG00000017404,ENSMUSG00000019505,ENSMUSG00000020719,ENSMUSG00000021546,ENSMUSG00000022052,ENSMUSG00000022285,ENSMUSG00000024853,ENSMUSG00000025508,ENSMUSG00000026234,ENSMUSG00000028495,ENSMUSG00000028639,ENSMUSG00000030435,…
1	!	9.39e-08	131	284	22	0.077	0.168	KEGG:03010	keg	115	Ribosome	1	ENSMUSG00000003970,ENSMUSG00000007892,ENSMUSG00000008682,ENSMUSG00000017404,ENSMUSG00000025508,ENSMUSG00000028495,ENSMUSG00000030744,ENSMUSG00000031320,ENSMUSG00000032518,ENSMUSG00000038274,ENSMUSG00000041453,ENSMUSG00000041841,ENSMUSG00000044533,ENSMUSG00000046364,ENSMUSG00000057863,ENSMUSG00000058558,ENSMUSG00000060036,ENSMUSG00000060938,ENSMUSG00000071415,ENSMUSG00000073702,ENSMUSG00000074129,…
1	!	2.22e-07	138	315	22	0.07	0.159	REAC:R-MMU-1428517	rea	207	The citric acid (TCA) cycle and respiratory electron transport	1	ENSMUSG00000000563,ENSMUSG00000002010,ENSMUSG00000005510,ENSMUSG00000020664,ENSMUSG00000021577,ENSMUSG00000022890,ENSMUSG00000023175,ENSMUSG00000024099,ENSMUSG00000025393,ENSMUSG00000025428,ENSMUSG00000030246,ENSMUSG00000031059,ENSMUSG00000031299,ENSMUSG00000034566,ENSMUSG00000035674,ENSMUSG00000040048,ENSMUSG00000049225,ENSMUSG00000050856,ENSMUSG00000064341,ENSMUSG00000064345,ENSMUSG00000064367,…
1	!	2.99e-07	191	284	26	0.092	0.136	KEGG:05016	keg	100	Huntington's disease	1	ENSMUSG00000000563,ENSMUSG00000005510,ENSMUSG00000006930,ENSMUSG00000014313,ENSMUSG00000016319,ENSMUSG00000021577,ENSMUSG00000022890,ENSMUSG00000024099,ENSMUSG00000025393,ENSMUSG00000025428,ENSMUSG00000030102,ENSMUSG00000031059,ENSMUSG00000031231,ENSMUSG00000031633,ENSMUSG00000031865,ENSMUSG00000034566,ENSMUSG00000035674,ENSMUSG00000035885,ENSMUSG00000038462,ENSMUSG00000040048,ENSMUSG00000047126,…
1	!	1.7e-06	2964	608	137	0.225	0.046	GO:0010033	BP	139	response to organic substance	1	ENSMUSG00000000568,ENSMUSG00000002948,ENSMUSG00000002985,ENSMUSG00000003226,ENSMUSG00000003814,ENSMUSG00000003970,ENSMUSG00000004207,ENSMUSG00000004364,ENSMUSG00000004980,ENSMUSG00000005034,ENSMUSG00000006005,ENSMUSG00000006651,ENSMUSG00000006782,ENSMUSG00000006930,ENSMUSG00000009013,ENSMUSG00000009681,ENSMUSG00000010803,ENSMUSG00000013858,ENSMUSG00000014905,ENSMUSG00000015222,ENSMUSG00000016319,…
1	!	2.39e-06	61	608	14	0.023	0.23	GO:0042625	MF	146	ATPase coupled ion transmembrane transporter activity	1	ENSMUSG00000000563,ENSMUSG00000004285,ENSMUSG00000019087,ENSMUSG00000019943,ENSMUSG00000024403,ENSMUSG00000025393,ENSMUSG00000025428,ENSMUSG00000026576,ENSMUSG00000029467,ENSMUSG00000030302,ENSMUSG00000034566,ENSMUSG00000039347,ENSMUSG00000040907,ENSMUSG00000041329
1	!	2.39e-06	61	608	14	0.023	0.23	GO:0019829	MF	288	cation-transporting ATPase activity	1	ENSMUSG00000000563,ENSMUSG00000004285,ENSMUSG00000019087,ENSMUSG00000019943,ENSMUSG00000024403,ENSMUSG00000025393,ENSMUSG00000025428,ENSMUSG00000026576,ENSMUSG00000029467,ENSMUSG00000030302,ENSMUSG00000034566,ENSMUSG00000039347,ENSMUSG00000040907,ENSMUSG00000041329
1	!	4.14e-06	2346	608	114	0.188	0.049	GO:0035556	BP	291	intracellular signal transduction	1	ENSMUSG00000000787,ENSMUSG00000001175,ENSMUSG00000002948,ENSMUSG00000002985,ENSMUSG00000003814,ENSMUSG00000004207,ENSMUSG00000004364,ENSMUSG00000005510,ENSMUSG00000006930,ENSMUSG00000009681,ENSMUSG00000015291,ENSMUSG00000015837,ENSMUSG00000019087,ENSMUSG00000019370,ENSMUSG00000019505,ENSMUSG00000019831,ENSMUSG00000020372,ENSMUSG00000020440,ENSMUSG00000020458,ENSMUSG00000020719,ENSMUSG00000020745,…
1	!	4.67e-06	184	608	23	0.038	0.125	GO:0003735	MF	24	structural constituent of ribosome	1	ENSMUSG00000003970,ENSMUSG00000007892,ENSMUSG00000008682,ENSMUSG00000017404,ENSMUSG00000025508,ENSMUSG00000028495,ENSMUSG00000030744,ENSMUSG00000031320,ENSMUSG00000032518,ENSMUSG00000038274,ENSMUSG00000041453,ENSMUSG00000041841,ENSMUSG00000044533,ENSMUSG00000046364,ENSMUSG00000057863,ENSMUSG00000058558,ENSMUSG00000060036,ENSMUSG00000060938,ENSMUSG00000071415,ENSMUSG00000073702,ENSMUSG00000074129,…
1	!	4.96e-06	623	608	46	0.076	0.074	GO:0051129	BP	54	negative regulation of cellular component organization	1	ENSMUSG00000000787,ENSMUSG00000001300,ENSMUSG00000002052,ENSMUSG00000002985,ENSMUSG00000005362,ENSMUSG00000006005,ENSMUSG00000015291,ENSMUSG00000015656,ENSMUSG00000015733,ENSMUSG00000016319,ENSMUSG00000018965,ENSMUSG00000020315,ENSMUSG00000020372,ENSMUSG00000020458,ENSMUSG00000020612,ENSMUSG00000020745,ENSMUSG00000021096,ENSMUSG00000021701,ENSMUSG00000022099,ENSMUSG00000022789,ENSMUSG00000024423,…
1	!	5.04e-06	148	284	21	0.074	0.142	KEGG:04261	keg	292	Adrenergic signaling in cardiomyocytes	1	ENSMUSG00000001175,ENSMUSG00000003352,ENSMUSG00000005034,ENSMUSG00000014956,ENSMUSG00000019370,ENSMUSG00000019943,ENSMUSG00000020882,ENSMUSG00000022052,ENSMUSG00000022490,ENSMUSG00000022840,ENSMUSG00000026576,ENSMUSG00000027104,ENSMUSG00000029467,ENSMUSG00000030302,ENSMUSG00000032366,ENSMUSG00000035283,ENSMUSG00000036438,ENSMUSG00000040907,ENSMUSG00000041329,ENSMUSG00000057897,ENSMUSG00000063358
1	!	7.34e-06	78	284	15	0.053	0.192	KEGG:04970	keg	68	Salivary secretion	1	ENSMUSG00000001175,ENSMUSG00000005034,ENSMUSG00000019370,ENSMUSG00000019943,ENSMUSG00000020894,ENSMUSG00000022840,ENSMUSG00000026576,ENSMUSG00000027447,ENSMUSG00000028005,ENSMUSG00000030102,ENSMUSG00000030302,ENSMUSG00000035283,ENSMUSG00000036438,ENSMUSG00000040907,ENSMUSG00000041329
1	!	1.47e-05	82	284	15	0.053	0.183	KEGG:04260	keg	126	Cardiac muscle contraction	1	ENSMUSG00000003352,ENSMUSG00000014313,ENSMUSG00000020882,ENSMUSG00000026576,ENSMUSG00000029467,ENSMUSG00000031231,ENSMUSG00000032366,ENSMUSG00000035885,ENSMUSG00000038462,ENSMUSG00000040907,ENSMUSG00000041329,ENSMUSG00000061518,ENSMUSG00000064351,ENSMUSG00000064354,ENSMUSG00000064370
1	!	2.39e-05	72	608	14	0.023	0.194	GO:0060291	BP	182	long-term synaptic potentiation	1	ENSMUSG00000002985,ENSMUSG00000015837,ENSMUSG00000020894,ENSMUSG00000021478,ENSMUSG00000021701,ENSMUSG00000022892,ENSMUSG00000027273,ENSMUSG00000028222,ENSMUSG00000029126,ENSMUSG00000031302,ENSMUSG00000032827,ENSMUSG00000053310,ENSMUSG00000057897,ENSMUSG00000063358
1	!	2.85e-05	111	608	17	0.028	0.153	GO:0050905	BP	238	neuromuscular process	1	ENSMUSG00000009681,ENSMUSG00000017167,ENSMUSG00000020745,ENSMUSG00000020900,ENSMUSG00000021665,ENSMUSG00000022208,ENSMUSG00000022840,ENSMUSG00000022892,ENSMUSG00000025579,ENSMUSG00000029223,ENSMUSG00000030302,ENSMUSG00000031996,ENSMUSG00000045114,ENSMUSG00000045573,ENSMUSG00000047976,ENSMUSG00000057897,ENSMUSG00000068696
1	!	3.19e-05	617	608	44	0.072	0.071	GO:0007610	BP	30	behavior	1	ENSMUSG00000002985,ENSMUSG00000006782,ENSMUSG00000017740,ENSMUSG00000020745,ENSMUSG00000021478,ENSMUSG00000021665,ENSMUSG00000021701,ENSMUSG00000022208,ENSMUSG00000022489,ENSMUSG00000022840,ENSMUSG00000022892,ENSMUSG00000024083,ENSMUSG00000025579,ENSMUSG00000026782,ENSMUSG00000027273,ENSMUSG00000027447,ENSMUSG00000028222,ENSMUSG00000029223,ENSMUSG00000030302,ENSMUSG00000031302,ENSMUSG00000031996,…
1	!	0.000132	1005	608	59	0.097	0.059	GO:1901698	BP	125	response to nitrogen compound	1	ENSMUSG00000000568,ENSMUSG00000002985,ENSMUSG00000003226,ENSMUSG00000004980,ENSMUSG00000005034,ENSMUSG00000006651,ENSMUSG00000010803,ENSMUSG00000013858,ENSMUSG00000014905,ENSMUSG00000020048,ENSMUSG00000020719,ENSMUSG00000020882,ENSMUSG00000020894,ENSMUSG00000020964,ENSMUSG00000021270,ENSMUSG00000021478,ENSMUSG00000022052,ENSMUSG00000022099,ENSMUSG00000022489,ENSMUSG00000022892,ENSMUSG00000023175,…
1	!	0.000133	153	608	19	0.031	0.124	GO:0009266	BP	265	response to temperature stimulus	1	ENSMUSG00000002948,ENSMUSG00000006005,ENSMUSG00000017740,ENSMUSG00000019943,ENSMUSG00000020849,ENSMUSG00000021270,ENSMUSG00000025980,ENSMUSG00000028410,ENSMUSG00000028484,ENSMUSG00000031353,ENSMUSG00000031701,ENSMUSG00000035283,ENSMUSG00000037428,ENSMUSG00000039278,ENSMUSG00000049511,ENSMUSG00000058756,ENSMUSG00000064354,ENSMUSG00000064370,ENSMUSG00000109061
1	!	0.000171	167	284	20	0.07	0.12	KEGG:04022	keg	197	cGMP-PKG signaling pathway	1	ENSMUSG00000001175,ENSMUSG00000014956,ENSMUSG00000016319,ENSMUSG00000019370,ENSMUSG00000019943,ENSMUSG00000022840,ENSMUSG00000026576,ENSMUSG00000027104,ENSMUSG00000028005,ENSMUSG00000028161,ENSMUSG00000029467,ENSMUSG00000030102,ENSMUSG00000030302,ENSMUSG00000031633,ENSMUSG00000035283,ENSMUSG00000036438,ENSMUSG00000040907,ENSMUSG00000041329,ENSMUSG00000045318,ENSMUSG00000063358
1	!	0.000173	435	608	34	0.056	0.078	GO:0010608	BP	296	posttranscriptional regulation of gene expression	1	ENSMUSG00000000568,ENSMUSG00000000787,ENSMUSG00000000838,ENSMUSG00000003814,ENSMUSG00000004980,ENSMUSG00000005610,ENSMUSG00000006005,ENSMUSG00000007892,ENSMUSG00000008682,ENSMUSG00000015176,ENSMUSG00000020372,ENSMUSG00000020719,ENSMUSG00000021282,ENSMUSG00000022892,ENSMUSG00000024423,ENSMUSG00000026234,ENSMUSG00000028161,ENSMUSG00000028639,ENSMUSG00000030744,ENSMUSG00000031320,ENSMUSG00000032097,…
1	!	0.000236	244	608	24	0.039	0.098	GO:0007611	BP	45	learning or memory	1	ENSMUSG00000002985,ENSMUSG00000017740,ENSMUSG00000020745,ENSMUSG00000021478,ENSMUSG00000021701,ENSMUSG00000022208,ENSMUSG00000022489,ENSMUSG00000022892,ENSMUSG00000024083,ENSMUSG00000026782,ENSMUSG00000027273,ENSMUSG00000028222,ENSMUSG00000031302,ENSMUSG00000032186,ENSMUSG00000036564,ENSMUSG00000038976,ENSMUSG00000040907,ENSMUSG00000051149,ENSMUSG00000053310,ENSMUSG00000058756,ENSMUSG00000061718,…
1	!	0.000427	162	284	19	0.067	0.117	KEGG:04141	keg	148	Protein processing in endoplasmic reticulum	1	ENSMUSG00000002948,ENSMUSG00000003814,ENSMUSG00000015656,ENSMUSG00000020048,ENSMUSG00000020368,ENSMUSG00000020964,ENSMUSG00000021270,ENSMUSG00000023944,ENSMUSG00000026864,ENSMUSG00000027706,ENSMUSG00000027828,ENSMUSG00000028410,ENSMUSG00000031701,ENSMUSG00000036309,ENSMUSG00000039100,ENSMUSG00000039474,ENSMUSG00000039615,ENSMUSG00000050148,ENSMUSG00000078578
1	!	0.0259	11	70	5	0.071	0.455	CORUM:538	cor	249	Cytochrome c oxidase, mitochondrial	1	ENSMUSG00000014313,ENSMUSG00000031231,ENSMUSG00000035885,ENSMUSG00000064351,ENSMUSG00000064354
1	!	0.00255	46	70	12	0.171	0.261	CORUM:3047	cor	95	Parvulin-associated pre-rRNP complex	1	ENSMUSG00000003970,ENSMUSG00000017404,ENSMUSG00000026234,ENSMUSG00000028495,ENSMUSG00000030744,ENSMUSG00000031320,ENSMUSG00000041645,ENSMUSG00000058558,ENSMUSG00000060036,ENSMUSG00000060938,ENSMUSG00000061032,ENSMUSG00000074129
1	!	0.000453	2614	608	116	0.191	0.044	GO:0070887	BP	154	cellular response to chemical stimulus	1	ENSMUSG00000000568,ENSMUSG00000000787,ENSMUSG00000002985,ENSMUSG00000003814,ENSMUSG00000003970,ENSMUSG00000004207,ENSMUSG00000004364,ENSMUSG00000004980,ENSMUSG00000006005,ENSMUSG00000006651,ENSMUSG00000006930,ENSMUSG00000009013,ENSMUSG00000009681,ENSMUSG00000010803,ENSMUSG00000015222,ENSMUSG00000016319,ENSMUSG00000018965,ENSMUSG00000019087,ENSMUSG00000019831,ENSMUSG00000019943,ENSMUSG00000020048,…
1	!	0.000473	134	284	17	0.06	0.127	KEGG:04728	keg	270	Dopaminergic synapse	1	ENSMUSG00000001175,ENSMUSG00000005034,ENSMUSG00000014956,ENSMUSG00000019370,ENSMUSG00000021478,ENSMUSG00000022052,ENSMUSG00000022840,ENSMUSG00000024524,ENSMUSG00000025468,ENSMUSG00000027104,ENSMUSG00000028161,ENSMUSG00000030102,ENSMUSG00000036438,ENSMUSG00000048240,ENSMUSG00000057897,ENSMUSG00000061718,ENSMUSG00000071658
1	!	0.000802	61	284	11	0.039	0.18	KEGG:04721	keg	177	Synaptic vesicle cycle	1	ENSMUSG00000004285,ENSMUSG00000020894,ENSMUSG00000021114,ENSMUSG00000024403,ENSMUSG00000025867,ENSMUSG00000027273,ENSMUSG00000034187,ENSMUSG00000037771,ENSMUSG00000039347,ENSMUSG00000047126,ENSMUSG00000047547
1	!	0.000806	216	315	22	0.07	0.102	REAC:R-MMU-112315	rea	185	Transmission across Chemical Synapses	1	ENSMUSG00000003352,ENSMUSG00000005034,ENSMUSG00000010803,ENSMUSG00000015656,ENSMUSG00000020882,ENSMUSG00000020894,ENSMUSG00000021057,ENSMUSG00000022840,ENSMUSG00000024462,ENSMUSG00000024524,ENSMUSG00000025656,ENSMUSG00000026787,ENSMUSG00000027273,ENSMUSG00000027624,ENSMUSG00000034187,ENSMUSG00000037217,ENSMUSG00000037771,ENSMUSG00000040407,ENSMUSG00000048240,ENSMUSG00000057897,ENSMUSG00000063358,…
1	!	0.000975	490	608	35	0.058	0.071	GO:0010035	BP	137	response to inorganic substance	1	ENSMUSG00000000568,ENSMUSG00000003814,ENSMUSG00000004207,ENSMUSG00000015291,ENSMUSG00000016349,ENSMUSG00000020372,ENSMUSG00000022099,ENSMUSG00000022892,ENSMUSG00000023175,ENSMUSG00000024423,ENSMUSG00000025980,ENSMUSG00000026864,ENSMUSG00000027104,ENSMUSG00000027447,ENSMUSG00000027893,ENSMUSG00000028005,ENSMUSG00000028161,ENSMUSG00000028785,ENSMUSG00000030744,ENSMUSG00000031229,ENSMUSG00000031765,…
1	!	0.0012	88	284	13	0.046	0.148	KEGG:04727	keg	269	GABAergic synapse	1	ENSMUSG00000005034,ENSMUSG00000006930,ENSMUSG00000010803,ENSMUSG00000017740,ENSMUSG00000022840,ENSMUSG00000024462,ENSMUSG00000026787,ENSMUSG00000030161,ENSMUSG00000034187,ENSMUSG00000037771,ENSMUSG00000047454,ENSMUSG00000048240,ENSMUSG00000071658
1	!	0.00133	102	284	14	0.049	0.137	KEGG:04925	keg	21	Aldosterone synthesis and secretion	1	ENSMUSG00000001175,ENSMUSG00000005034,ENSMUSG00000019370,ENSMUSG00000019943,ENSMUSG00000022840,ENSMUSG00000026576,ENSMUSG00000027104,ENSMUSG00000030102,ENSMUSG00000030302,ENSMUSG00000036438,ENSMUSG00000039145,ENSMUSG00000040907,ENSMUSG00000041329,ENSMUSG00000057897
1	!	0.00148	4	608	4	0.007	1	GO:0031694	MF	112	alpha-2A adrenergic receptor binding	1	ENSMUSG00000006651,ENSMUSG00000029223,ENSMUSG00000035283,ENSMUSG00000045318
1	!	0.00152	117	284	15	0.053	0.128	KEGG:04114	keg	66	Oocyte meiosis	1	ENSMUSG00000001175,ENSMUSG00000005034,ENSMUSG00000014956,ENSMUSG00000018965,ENSMUSG00000019370,ENSMUSG00000020849,ENSMUSG00000022285,ENSMUSG00000022840,ENSMUSG00000025060,ENSMUSG00000028161,ENSMUSG00000030102,ENSMUSG00000036309,ENSMUSG00000036438,ENSMUSG00000057897,ENSMUSG00000063358
1	!	0.00166	147	284	17	0.06	0.116	KEGG:04723	keg	191	Retrograde endocannabinoid signaling	1	ENSMUSG00000005034,ENSMUSG00000005510,ENSMUSG00000010803,ENSMUSG00000022840,ENSMUSG00000024099,ENSMUSG00000030102,ENSMUSG00000031059,ENSMUSG00000035674,ENSMUSG00000037771,ENSMUSG00000040048,ENSMUSG00000048240,ENSMUSG00000063358,ENSMUSG00000064341,ENSMUSG00000064345,ENSMUSG00000064367,ENSMUSG00000064368,ENSMUSG00000071658
1	!	0.0022	2696	608	116	0.191	0.043	GO:0043168	MF	169	anion binding	1	ENSMUSG00000000605,ENSMUSG00000000787,ENSMUSG00000001270,ENSMUSG00000002010,ENSMUSG00000002948,ENSMUSG00000002985,ENSMUSG00000004207,ENSMUSG00000004961,ENSMUSG00000005034,ENSMUSG00000006299,ENSMUSG00000006651,ENSMUSG00000009681,ENSMUSG00000015087,ENSMUSG00000015656,ENSMUSG00000016349,ENSMUSG00000018474,ENSMUSG00000019087,ENSMUSG00000019943,ENSMUSG00000020048,ENSMUSG00000020315,ENSMUSG00000020440,…
1	!	0.00247	199	284	20	0.07	0.101	KEGG:04024	keg	129	cAMP signaling pathway	1	ENSMUSG00000001175,ENSMUSG00000005034,ENSMUSG00000014956,ENSMUSG00000019370,ENSMUSG00000019943,ENSMUSG00000021478,ENSMUSG00000022840,ENSMUSG00000024462,ENSMUSG00000026576,ENSMUSG00000029467,ENSMUSG00000030302,ENSMUSG00000031834,ENSMUSG00000035283,ENSMUSG00000036438,ENSMUSG00000040907,ENSMUSG00000041329,ENSMUSG00000049511,ENSMUSG00000057897,ENSMUSG00000061718,ENSMUSG00000063358
1	!	0.00263	423	608	31	0.051	0.073	GO:0006397	BP	159	mRNA processing	1	ENSMUSG00000000838,ENSMUSG00000001383,ENSMUSG00000002052,ENSMUSG00000004980,ENSMUSG00000015656,ENSMUSG00000020719,ENSMUSG00000021546,ENSMUSG00000022892,ENSMUSG00000024474,ENSMUSG00000024853,ENSMUSG00000024949,ENSMUSG00000027893,ENSMUSG00000028484,ENSMUSG00000028639,ENSMUSG00000029404,ENSMUSG00000030435,ENSMUSG00000031157,ENSMUSG00000031311,ENSMUSG00000034681,ENSMUSG00000037149,ENSMUSG00000039630,…
1	!	0.00272	69	284	11	0.039	0.159	KEGG:05031	keg	120	Amphetamine addiction	1	ENSMUSG00000001175,ENSMUSG00000005034,ENSMUSG00000014956,ENSMUSG00000019370,ENSMUSG00000021478,ENSMUSG00000022840,ENSMUSG00000027104,ENSMUSG00000028161,ENSMUSG00000036438,ENSMUSG00000057897,ENSMUSG00000061718
1	!	0.00358	71	284	11	0.039	0.155	KEGG:04924	keg	229	Renin secretion	1	ENSMUSG00000001175,ENSMUSG00000005034,ENSMUSG00000019370,ENSMUSG00000021939,ENSMUSG00000022489,ENSMUSG00000022840,ENSMUSG00000028005,ENSMUSG00000028161,ENSMUSG00000030102,ENSMUSG00000035283,ENSMUSG00000036438
1	!	0.00392	157	284	17	0.06	0.108	KEGG:04921	keg	51	Oxytocin signaling pathway	1	ENSMUSG00000001175,ENSMUSG00000003352,ENSMUSG00000005034,ENSMUSG00000014956,ENSMUSG00000019370,ENSMUSG00000020882,ENSMUSG00000022840,ENSMUSG00000028005,ENSMUSG00000028161,ENSMUSG00000029580,ENSMUSG00000030102,ENSMUSG00000036438,ENSMUSG00000039145,ENSMUSG00000057897,ENSMUSG00000062825,ENSMUSG00000063358,ENSMUSG00000090841
1	!	0.00422	123	608	15	0.025	0.122	GO:0016247	MF	141	channel regulator activity	1	ENSMUSG00000001175,ENSMUSG00000007656,ENSMUSG00000018965,ENSMUSG00000019370,ENSMUSG00000020372,ENSMUSG00000020849,ENSMUSG00000024873,ENSMUSG00000030102,ENSMUSG00000036438,ENSMUSG00000036504,ENSMUSG00000038619,ENSMUSG00000040407,ENSMUSG00000045534,ENSMUSG00000046093,ENSMUSG00000070304
1	!	0.00423	56	315	10	0.032	0.179	REAC:R-MMU-156827	rea	239	L13a-mediated translational silencing of Ceruloplasmin expression	1	ENSMUSG00000022884,ENSMUSG00000024991,ENSMUSG00000028495,ENSMUSG00000030744,ENSMUSG00000031320,ENSMUSG00000032518,ENSMUSG00000038274,ENSMUSG00000059796,ENSMUSG00000074129,ENSMUSG00000089989
1	!	0.00505	141	608	16	0.026	0.113	GO:0030833	BP	113	regulation of actin filament polymerization	1	ENSMUSG00000015733,ENSMUSG00000019831,ENSMUSG00000020315,ENSMUSG00000022099,ENSMUSG00000026341,ENSMUSG00000026782,ENSMUSG00000027002,ENSMUSG00000029840,ENSMUSG00000030881,ENSMUSG00000031834,ENSMUSG00000032186,ENSMUSG00000032827,ENSMUSG00000049775,ENSMUSG00000056201,ENSMUSG00000057738,ENSMUSG00000067889
1	!	0.00576	18	315	6	0.019	0.333	REAC:R-MMU-8949613	rea	92	Cristae formation	1	ENSMUSG00000000563,ENSMUSG00000022890,ENSMUSG00000025393,ENSMUSG00000025428,ENSMUSG00000034566,ENSMUSG00000050856
1	!	0.00603	75	284	11	0.039	0.147	KEGG:04971	keg	131	Gastric acid secretion	1	ENSMUSG00000001175,ENSMUSG00000005034,ENSMUSG00000019370,ENSMUSG00000022840,ENSMUSG00000026576,ENSMUSG00000029580,ENSMUSG00000030102,ENSMUSG00000036438,ENSMUSG00000040907,ENSMUSG00000041329,ENSMUSG00000057897
1	!	0.00605	36	315	8	0.025	0.222	REAC:R-MMU-3371497	rea	140	HSP90 chaperone cycle for steroid hormone receptors (SHR)	1	ENSMUSG00000009013,ENSMUSG00000015656,ENSMUSG00000015733,ENSMUSG00000021270,ENSMUSG00000023944,ENSMUSG00000031701,ENSMUSG00000031865,ENSMUSG00000035770
1	!	0.0075	37	315	8	0.025	0.216	REAC:R-MMU-5663213	rea	6	RHO GTPases Activate WASPs and WAVEs	1	ENSMUSG00000019831,ENSMUSG00000020340,ENSMUSG00000026341,ENSMUSG00000026782,ENSMUSG00000027002,ENSMUSG00000029580,ENSMUSG00000062825,ENSMUSG00000063358
1	!	0.00868	84	608	12	0.02	0.143	GO:0072347	BP	210	response to anesthetic	1	ENSMUSG00000021270,ENSMUSG00000021478,ENSMUSG00000022052,ENSMUSG00000023944,ENSMUSG00000025980,ENSMUSG00000026864,ENSMUSG00000028785,ENSMUSG00000038976,ENSMUSG00000045573,ENSMUSG00000049511,ENSMUSG00000061718,ENSMUSG00000064368
1	!	0.0111	522	608	34	0.056	0.065	GO:0006511	BP	174	ubiquitin-dependent protein catabolic process	1	ENSMUSG00000003226,ENSMUSG00000004364,ENSMUSG00000005362,ENSMUSG00000005625,ENSMUSG00000006998,ENSMUSG00000014905,ENSMUSG00000015837,ENSMUSG00000020048,ENSMUSG00000020372,ENSMUSG00000021701,ENSMUSG00000023944,ENSMUSG00000025261,ENSMUSG00000026353,ENSMUSG00000029223,ENSMUSG00000031010,ENSMUSG00000031066,ENSMUSG00000035890,ENSMUSG00000036309,ENSMUSG00000036712,ENSMUSG00000038876,ENSMUSG00000039067,…
1	!	0.0126	90	315	12	0.038	0.133	REAC:R-MMU-163685	rea	130	Integration of energy metabolism	1	ENSMUSG00000003352,ENSMUSG00000005034,ENSMUSG00000016319,ENSMUSG00000020612,ENSMUSG00000022840,ENSMUSG00000025153,ENSMUSG00000030102,ENSMUSG00000031633,ENSMUSG00000045318,ENSMUSG00000048240,ENSMUSG00000069662,ENSMUSG00000071658
1	!	0.0127	68	284	10	0.035	0.147	KEGG:04720	keg	43	Long-term potentiation	1	ENSMUSG00000001175,ENSMUSG00000005034,ENSMUSG00000014956,ENSMUSG00000019370,ENSMUSG00000022490,ENSMUSG00000028161,ENSMUSG00000030102,ENSMUSG00000036438,ENSMUSG00000057897,ENSMUSG00000063358
1	!	0.0199	42	315	8	0.025	0.19	REAC:R-MMU-5578775	rea	101	Ion homeostasis	1	ENSMUSG00000019943,ENSMUSG00000026576,ENSMUSG00000027893,ENSMUSG00000029467,ENSMUSG00000030102,ENSMUSG00000030302,ENSMUSG00000040907,ENSMUSG00000041329
1	!	0.0212	6	608	4	0.007	0.667	GO:0032051	MF	168	clathrin light chain binding	1	ENSMUSG00000020297,ENSMUSG00000025468,ENSMUSG00000029126,ENSMUSG00000047126
1	!	0.0229	214	608	19	0.031	0.089	GO:0034976	BP	173	response to endoplasmic reticulum stress	1	ENSMUSG00000013858,ENSMUSG00000014905,ENSMUSG00000020048,ENSMUSG00000020964,ENSMUSG00000022564,ENSMUSG00000026353,ENSMUSG00000026864,ENSMUSG00000030102,ENSMUSG00000031834,ENSMUSG00000034723,ENSMUSG00000038084,ENSMUSG00000039100,ENSMUSG00000039474,ENSMUSG00000039615,ENSMUSG00000042682,ENSMUSG00000048249,ENSMUSG00000050148,ENSMUSG00000068290,ENSMUSG00000078622
1	!	0.0246	182	284	17	0.06	0.093	KEGG:04020	keg	264	Calcium signaling pathway	1	ENSMUSG00000001175,ENSMUSG00000005034,ENSMUSG00000016319,ENSMUSG00000019370,ENSMUSG00000019943,ENSMUSG00000021478,ENSMUSG00000022489,ENSMUSG00000024524,ENSMUSG00000027296,ENSMUSG00000028161,ENSMUSG00000029467,ENSMUSG00000030102,ENSMUSG00000030302,ENSMUSG00000031633,ENSMUSG00000035283,ENSMUSG00000036438,ENSMUSG00000057897
1	!	0.026	74	284	10	0.035	0.135	KEGG:04918	keg	300	Thyroid hormone synthesis	1	ENSMUSG00000005034,ENSMUSG00000020048,ENSMUSG00000020368,ENSMUSG00000022840,ENSMUSG00000026576,ENSMUSG00000026864,ENSMUSG00000027104,ENSMUSG00000030102,ENSMUSG00000040907,ENSMUSG00000041329
1	!	0.0274	1433	608	68	0.112	0.047	GO:0009719	BP	65	response to endogenous stimulus	1	ENSMUSG00000000568,ENSMUSG00000002985,ENSMUSG00000003814,ENSMUSG00000003970,ENSMUSG00000006005,ENSMUSG00000006651,ENSMUSG00000010803,ENSMUSG00000018965,ENSMUSG00000019831,ENSMUSG00000019943,ENSMUSG00000020048,ENSMUSG00000020719,ENSMUSG00000020882,ENSMUSG00000020889,ENSMUSG00000020894,ENSMUSG00000021096,ENSMUSG00000021478,ENSMUSG00000021939,ENSMUSG00000022099,ENSMUSG00000022892,ENSMUSG00000023055,…
1	!	0.0274	134	284	14	0.049	0.104	KEGG:04915	keg	42	Estrogen signaling pathway	1	ENSMUSG00000001175,ENSMUSG00000005034,ENSMUSG00000015656,ENSMUSG00000019370,ENSMUSG00000020048,ENSMUSG00000021270,ENSMUSG00000022840,ENSMUSG00000023944,ENSMUSG00000024462,ENSMUSG00000027104,ENSMUSG00000030102,ENSMUSG00000031834,ENSMUSG00000036438,ENSMUSG00000063358
1	!	0.0291	151	284	15	0.053	0.099	KEGG:04932	keg	236	Non-alcoholic fatty liver disease (NAFLD)	1	ENSMUSG00000005510,ENSMUSG00000014313,ENSMUSG00000021577,ENSMUSG00000024099,ENSMUSG00000031059,ENSMUSG00000031231,ENSMUSG00000031834,ENSMUSG00000035674,ENSMUSG00000035885,ENSMUSG00000038462,ENSMUSG00000040048,ENSMUSG00000061518,ENSMUSG00000064351,ENSMUSG00000064354,ENSMUSG00000064370
1	!	0.032	57	315	9	0.029	0.158	REAC:R-MMU-6799198	rea	32	Complex I biogenesis	1	ENSMUSG00000005510,ENSMUSG00000024099,ENSMUSG00000031059,ENSMUSG00000035674,ENSMUSG00000040048,ENSMUSG00000064341,ENSMUSG00000064345,ENSMUSG00000064367,ENSMUSG00000064368
1	!	0.0371	122	284	13	0.046	0.107	KEGG:04722	keg	39	Neurotrophin signaling pathway	1	ENSMUSG00000001175,ENSMUSG00000002948,ENSMUSG00000019370,ENSMUSG00000020849,ENSMUSG00000025132,ENSMUSG00000025151,ENSMUSG00000030733,ENSMUSG00000031834,ENSMUSG00000036333,ENSMUSG00000036438,ENSMUSG00000046432,ENSMUSG00000057897,ENSMUSG00000063358
1	!	0.0392	86	315	11	0.035	0.128	REAC:R-MMU-6807878	rea	176	COPI-mediated anterograde transport	1	ENSMUSG00000009013,ENSMUSG00000015733,ENSMUSG00000020315,ENSMUSG00000020440,ENSMUSG00000027438,ENSMUSG00000031865,ENSMUSG00000034187,ENSMUSG00000034243,ENSMUSG00000035770,ENSMUSG00000057738,ENSMUSG00000067889
1	!	0.0417	167	315	16	0.051	0.096	REAC:R-MMU-983712	rea	132	Ion channel transport	1	ENSMUSG00000000605,ENSMUSG00000004285,ENSMUSG00000015668,ENSMUSG00000019087,ENSMUSG00000019505,ENSMUSG00000019943,ENSMUSG00000021114,ENSMUSG00000024403,ENSMUSG00000026576,ENSMUSG00000029467,ENSMUSG00000030302,ENSMUSG00000030428,ENSMUSG00000036565,ENSMUSG00000039347,ENSMUSG00000040907,ENSMUSG00000041329
1	!	0.0471	3813	608	146	0.24	0.038	GO:0043412	BP	286	macromolecule modification	1	ENSMUSG00000000787,ENSMUSG00000000838,ENSMUSG00000001017,ENSMUSG00000002052,ENSMUSG00000002948,ENSMUSG00000002985,ENSMUSG00000003226,ENSMUSG00000004207,ENSMUSG00000004364,ENSMUSG00000005034,ENSMUSG00000005362,ENSMUSG00000007656,ENSMUSG00000007892,ENSMUSG00000009681,ENSMUSG00000014956,ENSMUSG00000015837,ENSMUSG00000019087,ENSMUSG00000020048,ENSMUSG00000020315,ENSMUSG00000020372,ENSMUSG00000020612,…
1	!	5.28e-39	9360	618	429	0.694	0.046	TF:M08995_1	tf	48	Factor: CTCF; motif: NAGGGGGCGCNNKNNNN; match class: 1	1	ENSMUSG00000000531,ENSMUSG00000000568,ENSMUSG00000000787,ENSMUSG00000000838,ENSMUSG00000001017,ENSMUSG00000001175,ENSMUSG00000001300,ENSMUSG00000001383,ENSMUSG00000002006,ENSMUSG00000002010,ENSMUSG00000002265,ENSMUSG00000002985,ENSMUSG00000003038,ENSMUSG00000003273,ENSMUSG00000003352,ENSMUSG00000003814,ENSMUSG00000004207,ENSMUSG00000004263,ENSMUSG00000004364,ENSMUSG00000004961,ENSMUSG00000004980,…
1	!	1.23e-22	13687	618	504	0.816	0.037	TF:M02844_0	tf	258	Factor: BCL6B; motif: NNNNCCGCCCCWNNNN; match class: 0	1	ENSMUSG00000000531,ENSMUSG00000000563,ENSMUSG00000000568,ENSMUSG00000000605,ENSMUSG00000000787,ENSMUSG00000001017,ENSMUSG00000001175,ENSMUSG00000001270,ENSMUSG00000001300,ENSMUSG00000001383,ENSMUSG00000002010,ENSMUSG00000002052,ENSMUSG00000002265,ENSMUSG00000002948,ENSMUSG00000002985,ENSMUSG00000003226,ENSMUSG00000003273,ENSMUSG00000003352,ENSMUSG00000003363,ENSMUSG00000003380,ENSMUSG00000003469,…
1	!	1e-12	7223	618	299	0.484	0.041	TF:M05665	tf	217	Factor: Sp3; motif: AGGGCGG	1	ENSMUSG00000000568,ENSMUSG00000000605,ENSMUSG00000000787,ENSMUSG00000000838,ENSMUSG00000001175,ENSMUSG00000001300,ENSMUSG00000001383,ENSMUSG00000002006,ENSMUSG00000002948,ENSMUSG00000002985,ENSMUSG00000003226,ENSMUSG00000003352,ENSMUSG00000003363,ENSMUSG00000003380,ENSMUSG00000003469,ENSMUSG00000003814,ENSMUSG00000003970,ENSMUSG00000004263,ENSMUSG00000004285,ENSMUSG00000004980,ENSMUSG00000005034,…
1	!	3.82e-40	12804	618	518	0.838	0.04	TF:M04662_1	tf	280	Factor: FOXN4; motif: NNWANNCGWMCGCGTCNNNNMT; match class: 1	1	ENSMUSG00000000531,ENSMUSG00000000568,ENSMUSG00000000605,ENSMUSG00000000787,ENSMUSG00000000838,ENSMUSG00000000948,ENSMUSG00000001017,ENSMUSG00000001175,ENSMUSG00000001270,ENSMUSG00000001300,ENSMUSG00000001383,ENSMUSG00000002006,ENSMUSG00000002010,ENSMUSG00000002052,ENSMUSG00000002948,ENSMUSG00000003038,ENSMUSG00000003226,ENSMUSG00000003273,ENSMUSG00000003352,ENSMUSG00000003469,ENSMUSG00000003814,…
1	!	2.51e-07	4466	618	192	0.311	0.043	TF:M00113	tf	37	Factor: CREB; motif: NNGNTGACGTNN	1	ENSMUSG00000000568,ENSMUSG00000000605,ENSMUSG00000000787,ENSMUSG00000001270,ENSMUSG00000002010,ENSMUSG00000002052,ENSMUSG00000002265,ENSMUSG00000003226,ENSMUSG00000003363,ENSMUSG00000003380,ENSMUSG00000004207,ENSMUSG00000004267,ENSMUSG00000005034,ENSMUSG00000005610,ENSMUSG00000006005,ENSMUSG00000006930,ENSMUSG00000007021,ENSMUSG00000008140,ENSMUSG00000008682,ENSMUSG00000009013,ENSMUSG00000013858,…
1	!	2.62e-05	2767	618	127	0.206	0.046	TF:M01243_0	tf	164	Factor: MTF-1; motif: TGCGCAC; match class: 0	1	ENSMUSG00000000531,ENSMUSG00000000568,ENSMUSG00000000787,ENSMUSG00000000948,ENSMUSG00000001017,ENSMUSG00000001300,ENSMUSG00000002052,ENSMUSG00000002948,ENSMUSG00000003363,ENSMUSG00000003380,ENSMUSG00000003970,ENSMUSG00000004207,ENSMUSG00000004980,ENSMUSG00000005338,ENSMUSG00000005362,ENSMUSG00000005610,ENSMUSG00000006005,ENSMUSG00000006651,ENSMUSG00000006782,ENSMUSG00000006930,ENSMUSG00000008140,…
1	!	7.89e-08	5458	618	226	0.366	0.041	TF:M00939	tf	15	Factor: E2F; motif: TTTSGCGSG	1	ENSMUSG00000000605,ENSMUSG00000000838,ENSMUSG00000001383,ENSMUSG00000002052,ENSMUSG00000002265,ENSMUSG00000002985,ENSMUSG00000003038,ENSMUSG00000003352,ENSMUSG00000003363,ENSMUSG00000003380,ENSMUSG00000003814,ENSMUSG00000003970,ENSMUSG00000004364,ENSMUSG00000004849,ENSMUSG00000004980,ENSMUSG00000005034,ENSMUSG00000005417,ENSMUSG00000005610,ENSMUSG00000006005,ENSMUSG00000006930,ENSMUSG00000007021,…
1	!	6.45e-08	7090	618	277	0.448	0.039	TF:M00915	tf	284	Factor: AP-2; motif: SNNNCCNCAGGCN	1	ENSMUSG00000000531,ENSMUSG00000000563,ENSMUSG00000000568,ENSMUSG00000000787,ENSMUSG00000000838,ENSMUSG00000000948,ENSMUSG00000001175,ENSMUSG00000001300,ENSMUSG00000002006,ENSMUSG00000003038,ENSMUSG00000003352,ENSMUSG00000003380,ENSMUSG00000004207,ENSMUSG00000004364,ENSMUSG00000004980,ENSMUSG00000005417,ENSMUSG00000005610,ENSMUSG00000006005,ENSMUSG00000006651,ENSMUSG00000006782,ENSMUSG00000006930,…
1	!	0.000608	2864	618	125	0.202	0.044	TF:M07996_0	tf	218	Factor: Mitf; motif: NRTCACGNGN; match class: 0	1	ENSMUSG00000000568,ENSMUSG00000000605,ENSMUSG00000000787,ENSMUSG00000000838,ENSMUSG00000002985,ENSMUSG00000003038,ENSMUSG00000003226,ENSMUSG00000003469,ENSMUSG00000003814,ENSMUSG00000004285,ENSMUSG00000004364,ENSMUSG00000004961,ENSMUSG00000005417,ENSMUSG00000007656,ENSMUSG00000007892,ENSMUSG00000014956,ENSMUSG00000015176,ENSMUSG00000017404,ENSMUSG00000019505,ENSMUSG00000019943,ENSMUSG00000020048,…
1	!	0.00347	1470	618	73	0.118	0.05	TF:M01864_1	tf	192	Factor: ATF-4; motif: KACGTCAKS; match class: 1	1	ENSMUSG00000000605,ENSMUSG00000001270,ENSMUSG00000002265,ENSMUSG00000005610,ENSMUSG00000007021,ENSMUSG00000008140,ENSMUSG00000018965,ENSMUSG00000019923,ENSMUSG00000019943,ENSMUSG00000020048,ENSMUSG00000020315,ENSMUSG00000020612,ENSMUSG00000020745,ENSMUSG00000020900,ENSMUSG00000021096,ENSMUSG00000021288,ENSMUSG00000021701,ENSMUSG00000022016,ENSMUSG00000022052,ENSMUSG00000022285,ENSMUSG00000022536,…
1	!	0.0249	7991	618	276	0.447	0.035	TF:M01047_0	tf	60	Factor: AP-2alphaA; motif: ANMGCCTNAGGCKNT; match class: 0	1	ENSMUSG00000000531,ENSMUSG00000000563,ENSMUSG00000000568,ENSMUSG00000000605,ENSMUSG00000000787,ENSMUSG00000000838,ENSMUSG00000002006,ENSMUSG00000002948,ENSMUSG00000002985,ENSMUSG00000003038,ENSMUSG00000003273,ENSMUSG00000003352,ENSMUSG00000003469,ENSMUSG00000003814,ENSMUSG00000004263,ENSMUSG00000004267,ENSMUSG00000004980,ENSMUSG00000005034,ENSMUSG00000005417,ENSMUSG00000005610,ENSMUSG00000006651,…
1	!	0.00428	5833	618	216	0.35	0.037	TF:M00237_0	tf	53	Factor: AhR:Arnt; motif: GRGKATYGCGTGMCWNSCC; match class: 0	1	ENSMUSG00000000787,ENSMUSG00000000838,ENSMUSG00000001017,ENSMUSG00000001270,ENSMUSG00000002006,ENSMUSG00000002265,ENSMUSG00000002948,ENSMUSG00000003380,ENSMUSG00000003814,ENSMUSG00000004207,ENSMUSG00000004263,ENSMUSG00000004267,ENSMUSG00000004364,ENSMUSG00000004961,ENSMUSG00000004980,ENSMUSG00000005417,ENSMUSG00000005510,ENSMUSG00000006005,ENSMUSG00000006651,ENSMUSG00000009013,ENSMUSG00000010803,…
1	!	0.000555	10946	618	370	0.599	0.034	TF:M01241_1	tf	257	Factor: BEN; motif: CWGCGAYA; match class: 1	1	ENSMUSG00000000563,ENSMUSG00000000605,ENSMUSG00000000787,ENSMUSG00000000948,ENSMUSG00000001175,ENSMUSG00000001270,ENSMUSG00000001383,ENSMUSG00000002006,ENSMUSG00000002010,ENSMUSG00000002052,ENSMUSG00000002948,ENSMUSG00000003226,ENSMUSG00000003273,ENSMUSG00000003469,ENSMUSG00000004207,ENSMUSG00000004263,ENSMUSG00000004267,ENSMUSG00000004364,ENSMUSG00000004849,ENSMUSG00000004980,ENSMUSG00000005338,…
1	!	0.00841	2184	618	97	0.157	0.044	TF:M01167_0	tf	13	Factor: SAP-1a; motif: NACCGGAAGTV; match class: 0	1	ENSMUSG00000000568,ENSMUSG00000000605,ENSMUSG00000000838,ENSMUSG00000002010,ENSMUSG00000002052,ENSMUSG00000003363,ENSMUSG00000004961,ENSMUSG00000005034,ENSMUSG00000005510,ENSMUSG00000006998,ENSMUSG00000007892,ENSMUSG00000009013,ENSMUSG00000014313,ENSMUSG00000014748,ENSMUSG00000015176,ENSMUSG00000015668,ENSMUSG00000016319,ENSMUSG00000017404,ENSMUSG00000018965,ENSMUSG00000019370,ENSMUSG00000019877,…
1	!	2.19e-19	14745	618	521	0.843	0.035	TF:M01981	tf	216	Factor: ELK-1; motif: ACCGGAWRTN	1	ENSMUSG00000000531,ENSMUSG00000000563,ENSMUSG00000000568,ENSMUSG00000000605,ENSMUSG00000000787,ENSMUSG00000000838,ENSMUSG00000000948,ENSMUSG00000001017,ENSMUSG00000001270,ENSMUSG00000001300,ENSMUSG00000001383,ENSMUSG00000002006,ENSMUSG00000002010,ENSMUSG00000002052,ENSMUSG00000002948,ENSMUSG00000002985,ENSMUSG00000003038,ENSMUSG00000003226,ENSMUSG00000003352,ENSMUSG00000003363,ENSMUSG00000003380,…
1	!	0.0318	8910	618	302	0.489	0.034	TF:M01165_0	tf	272	Factor: Elk-1; motif: RACCGGAAGTR; match class: 0	1	ENSMUSG00000000568,ENSMUSG00000000605,ENSMUSG00000000838,ENSMUSG00000001175,ENSMUSG00000001270,ENSMUSG00000001300,ENSMUSG00000002006,ENSMUSG00000002010,ENSMUSG00000002052,ENSMUSG00000002265,ENSMUSG00000003226,ENSMUSG00000003363,ENSMUSG00000004267,ENSMUSG00000004285,ENSMUSG00000004364,ENSMUSG00000004849,ENSMUSG00000004961,ENSMUSG00000005034,ENSMUSG00000005417,ENSMUSG00000005510,ENSMUSG00000005625,…
1	!	4.85e-07	6198	618	246	0.398	0.04	TF:M00327_1	tf	235	Factor: Pax-3; motif: NNNNNNCGTCACGSTYNNNNN; match class: 1	1	ENSMUSG00000000568,ENSMUSG00000000605,ENSMUSG00000000838,ENSMUSG00000001175,ENSMUSG00000001383,ENSMUSG00000002052,ENSMUSG00000002948,ENSMUSG00000003226,ENSMUSG00000003814,ENSMUSG00000004285,ENSMUSG00000004364,ENSMUSG00000004849,ENSMUSG00000004961,ENSMUSG00000004980,ENSMUSG00000005034,ENSMUSG00000005417,ENSMUSG00000005510,ENSMUSG00000005610,ENSMUSG00000007892,ENSMUSG00000008140,ENSMUSG00000008682,…
1	!	0.00483	614	618	39	0.063	0.064	TF:M00801_1	tf	278	Factor: CREB; motif: CGTCAN; match class: 1	1	ENSMUSG00000000605,ENSMUSG00000003226,ENSMUSG00000015176,ENSMUSG00000020315,ENSMUSG00000020612,ENSMUSG00000021288,ENSMUSG00000022205,ENSMUSG00000022285,ENSMUSG00000023170,ENSMUSG00000023960,ENSMUSG00000024571,ENSMUSG00000025261,ENSMUSG00000025508,ENSMUSG00000025738,ENSMUSG00000025980,ENSMUSG00000028005,ENSMUSG00000029152,ENSMUSG00000030733,ENSMUSG00000030744,ENSMUSG00000031144,ENSMUSG00000031229,…
1	!	1.05e-17	4148	618	214	0.346	0.052	TF:M01972_0	tf	267	Factor: EGR-1; motif: TGCGTGGGCGK; match class: 0	1	ENSMUSG00000000948,ENSMUSG00000001017,ENSMUSG00000002006,ENSMUSG00000002010,ENSMUSG00000002948,ENSMUSG00000003038,ENSMUSG00000004263,ENSMUSG00000004285,ENSMUSG00000004364,ENSMUSG00000004980,ENSMUSG00000006651,ENSMUSG00000006782,ENSMUSG00000006930,ENSMUSG00000008682,ENSMUSG00000009013,ENSMUSG00000015476,ENSMUSG00000015733,ENSMUSG00000015837,ENSMUSG00000016319,ENSMUSG00000018474,ENSMUSG00000018965,…
1	!	1.83e-23	9119	618	387	0.626	0.042	TF:M07395_0	tf	268	Factor: Sp1; motif: NGGGGCGGGGN; match class: 0	1	ENSMUSG00000000531,ENSMUSG00000000563,ENSMUSG00000000568,ENSMUSG00000000605,ENSMUSG00000000787,ENSMUSG00000000838,ENSMUSG00000001017,ENSMUSG00000001175,ENSMUSG00000001300,ENSMUSG00000001383,ENSMUSG00000002006,ENSMUSG00000002010,ENSMUSG00000002052,ENSMUSG00000002265,ENSMUSG00000002948,ENSMUSG00000002985,ENSMUSG00000003038,ENSMUSG00000003226,ENSMUSG00000003273,ENSMUSG00000003380,ENSMUSG00000003814,…
1	!	3.44e-19	10574	618	416	0.673	0.039	TF:M07380	tf	70	Factor: E2F-4; motif: NTTTCSCGCC	1	ENSMUSG00000000531,ENSMUSG00000000563,ENSMUSG00000000568,ENSMUSG00000000605,ENSMUSG00000000838,ENSMUSG00000001270,ENSMUSG00000001300,ENSMUSG00000001383,ENSMUSG00000002006,ENSMUSG00000002010,ENSMUSG00000002265,ENSMUSG00000002948,ENSMUSG00000002985,ENSMUSG00000003038,ENSMUSG00000003226,ENSMUSG00000003273,ENSMUSG00000003352,ENSMUSG00000003363,ENSMUSG00000003380,ENSMUSG00000003814,ENSMUSG00000003970,…
1	!	1.16e-08	4346	618	193	0.312	0.044	TF:M07034_0	tf	116	Factor: ATF-1; motif: NNNTGACGTNNN; match class: 0	1	ENSMUSG00000000605,ENSMUSG00000000787,ENSMUSG00000001270,ENSMUSG00000002010,ENSMUSG00000002052,ENSMUSG00000002265,ENSMUSG00000002985,ENSMUSG00000003226,ENSMUSG00000003363,ENSMUSG00000004364,ENSMUSG00000004980,ENSMUSG00000005034,ENSMUSG00000005362,ENSMUSG00000005610,ENSMUSG00000006299,ENSMUSG00000006651,ENSMUSG00000007021,ENSMUSG00000008140,ENSMUSG00000008682,ENSMUSG00000010803,ENSMUSG00000014313,…
1	!	1.22e-09	10899	618	394	0.638	0.036	TF:M01113	tf	59	Factor: CACD; motif: CCACRCCC	1	ENSMUSG00000000568,ENSMUSG00000000605,ENSMUSG00000000787,ENSMUSG00000000948,ENSMUSG00000001017,ENSMUSG00000001175,ENSMUSG00000001270,ENSMUSG00000002006,ENSMUSG00000002052,ENSMUSG00000002265,ENSMUSG00000002985,ENSMUSG00000003038,ENSMUSG00000003226,ENSMUSG00000003273,ENSMUSG00000003352,ENSMUSG00000003380,ENSMUSG00000003469,ENSMUSG00000003814,ENSMUSG00000003970,ENSMUSG00000004207,ENSMUSG00000004263,…
1	!	3.94e-09	1814	618	104	0.168	0.057	TF:M00179_1	tf	10	Factor: ATF2; motif: VGTGACGTMACN; match class: 1	1	ENSMUSG00000000605,ENSMUSG00000001270,ENSMUSG00000002010,ENSMUSG00000002265,ENSMUSG00000003226,ENSMUSG00000003380,ENSMUSG00000005610,ENSMUSG00000006005,ENSMUSG00000007021,ENSMUSG00000008140,ENSMUSG00000014905,ENSMUSG00000015176,ENSMUSG00000018965,ENSMUSG00000019923,ENSMUSG00000019943,ENSMUSG00000020048,ENSMUSG00000020612,ENSMUSG00000020745,ENSMUSG00000020900,ENSMUSG00000021096,ENSMUSG00000021288,…
1	!	0.00116	814	618	49	0.079	0.06	TF:M07067_1	tf	9	Factor: USF1; motif: NNNNGTCACGTGGN; match class: 1	1	ENSMUSG00000000568,ENSMUSG00000000787,ENSMUSG00000000838,ENSMUSG00000002010,ENSMUSG00000003380,ENSMUSG00000003814,ENSMUSG00000004364,ENSMUSG00000007892,ENSMUSG00000019943,ENSMUSG00000020368,ENSMUSG00000020440,ENSMUSG00000022016,ENSMUSG00000022536,ENSMUSG00000023175,ENSMUSG00000024335,ENSMUSG00000025264,ENSMUSG00000025666,ENSMUSG00000025967,ENSMUSG00000025980,ENSMUSG00000026353,ENSMUSG00000027091,…
1	!	2.32e-14	8341	618	338	0.547	0.041	TF:M00008_0	tf	82	Factor: Sp1; motif: GGGGCGGGGT; match class: 0	1	ENSMUSG00000000531,ENSMUSG00000000563,ENSMUSG00000000568,ENSMUSG00000000605,ENSMUSG00000000787,ENSMUSG00000000948,ENSMUSG00000001017,ENSMUSG00000001300,ENSMUSG00000002006,ENSMUSG00000002010,ENSMUSG00000002052,ENSMUSG00000002265,ENSMUSG00000002948,ENSMUSG00000003038,ENSMUSG00000003226,ENSMUSG00000003363,ENSMUSG00000003380,ENSMUSG00000003814,ENSMUSG00000003970,ENSMUSG00000004263,ENSMUSG00000004285,…
1	!	2.33e-19	8435	618	356	0.576	0.042	TF:M00649_0	tf	243	Factor: MAZ; motif: GGGGAGGG; match class: 0	1	ENSMUSG00000000531,ENSMUSG00000000563,ENSMUSG00000000568,ENSMUSG00000000605,ENSMUSG00000000787,ENSMUSG00000000838,ENSMUSG00000000948,ENSMUSG00000001017,ENSMUSG00000001300,ENSMUSG00000002006,ENSMUSG00000002010,ENSMUSG00000002948,ENSMUSG00000002985,ENSMUSG00000003038,ENSMUSG00000003226,ENSMUSG00000003273,ENSMUSG00000003352,ENSMUSG00000003363,ENSMUSG00000003469,ENSMUSG00000004207,ENSMUSG00000004267,…
1	!	0.0385	3016	618	122	0.197	0.04	TF:M01975_0	tf	201	Factor: ELF1; motif: NCCGGAARTN; match class: 0	1	ENSMUSG00000000568,ENSMUSG00000000605,ENSMUSG00000000787,ENSMUSG00000000838,ENSMUSG00000003363,ENSMUSG00000004285,ENSMUSG00000004364,ENSMUSG00000004961,ENSMUSG00000005034,ENSMUSG00000005510,ENSMUSG00000006005,ENSMUSG00000007892,ENSMUSG00000008682,ENSMUSG00000010803,ENSMUSG00000015176,ENSMUSG00000015837,ENSMUSG00000016319,ENSMUSG00000017404,ENSMUSG00000018965,ENSMUSG00000019877,ENSMUSG00000020048,…
1	!	0.00482	3617	618	146	0.236	0.04	TF:M02011	tf	19	Factor: HES-1; motif: GSCACGMGMC	1	ENSMUSG00000000563,ENSMUSG00000000568,ENSMUSG00000000605,ENSMUSG00000001175,ENSMUSG00000001300,ENSMUSG00000002948,ENSMUSG00000002985,ENSMUSG00000003273,ENSMUSG00000004849,ENSMUSG00000005625,ENSMUSG00000006782,ENSMUSG00000006998,ENSMUSG00000014956,ENSMUSG00000015176,ENSMUSG00000015656,ENSMUSG00000015733,ENSMUSG00000018474,ENSMUSG00000019370,ENSMUSG00000019505,ENSMUSG00000019877,ENSMUSG00000020297,…
1	!	2.93e-14	8183	618	333	0.539	0.041	TF:M00981_0	tf	52	Factor: CREB,; motif: NTGACGTNA; match class: 0	1	ENSMUSG00000000531,ENSMUSG00000000563,ENSMUSG00000000568,ENSMUSG00000000605,ENSMUSG00000000787,ENSMUSG00000001017,ENSMUSG00000001270,ENSMUSG00000002010,ENSMUSG00000002052,ENSMUSG00000002265,ENSMUSG00000002985,ENSMUSG00000003226,ENSMUSG00000003363,ENSMUSG00000003380,ENSMUSG00000003469,ENSMUSG00000004207,ENSMUSG00000004267,ENSMUSG00000004364,ENSMUSG00000004980,ENSMUSG00000005034,ENSMUSG00000005362,…
1	!	1.78e-16	8453	618	348	0.563	0.041	TF:M07040_1	tf	256	Factor: GKLF; motif: NNRRGRRNGNSNNN; match class: 1	1	ENSMUSG00000000563,ENSMUSG00000000568,ENSMUSG00000000605,ENSMUSG00000000787,ENSMUSG00000001017,ENSMUSG00000002006,ENSMUSG00000002948,ENSMUSG00000002985,ENSMUSG00000003038,ENSMUSG00000003352,ENSMUSG00000003363,ENSMUSG00000003469,ENSMUSG00000004263,ENSMUSG00000004364,ENSMUSG00000004849,ENSMUSG00000004980,ENSMUSG00000005338,ENSMUSG00000005417,ENSMUSG00000005510,ENSMUSG00000006005,ENSMUSG00000006299,…
1	!	8.84e-05	11849	618	399	0.646	0.034	TF:M01770_0	tf	245	Factor: XBP-1; motif: WNNGMCACGTC; match class: 0	1	ENSMUSG00000000563,ENSMUSG00000000568,ENSMUSG00000000605,ENSMUSG00000000787,ENSMUSG00000001175,ENSMUSG00000001300,ENSMUSG00000002006,ENSMUSG00000002010,ENSMUSG00000002052,ENSMUSG00000002985,ENSMUSG00000003038,ENSMUSG00000003226,ENSMUSG00000003363,ENSMUSG00000003380,ENSMUSG00000003814,ENSMUSG00000003970,ENSMUSG00000004207,ENSMUSG00000004263,ENSMUSG00000004267,ENSMUSG00000004285,ENSMUSG00000004364,…
1	!	2.48e-28	7653	618	356	0.576	0.047	TF:M01104	tf	171	Factor: MOVO-B; motif: GNGGGGG	1	ENSMUSG00000000531,ENSMUSG00000000568,ENSMUSG00000000605,ENSMUSG00000000787,ENSMUSG00000001175,ENSMUSG00000001300,ENSMUSG00000002006,ENSMUSG00000002948,ENSMUSG00000002985,ENSMUSG00000003038,ENSMUSG00000003226,ENSMUSG00000003352,ENSMUSG00000003469,ENSMUSG00000003814,ENSMUSG00000004263,ENSMUSG00000004267,ENSMUSG00000004285,ENSMUSG00000004364,ENSMUSG00000004980,ENSMUSG00000005034,ENSMUSG00000005338,…
1	!	2.9e-07	5879	618	237	0.383	0.04	TF:M08874_0	tf	200	Factor: E2F1; motif: NNNNNGCGSSAAAN; match class: 0	1	ENSMUSG00000000531,ENSMUSG00000000568,ENSMUSG00000000787,ENSMUSG00000000838,ENSMUSG00000000948,ENSMUSG00000002006,ENSMUSG00000002010,ENSMUSG00000002265,ENSMUSG00000003352,ENSMUSG00000003380,ENSMUSG00000003814,ENSMUSG00000003970,ENSMUSG00000004263,ENSMUSG00000004364,ENSMUSG00000004849,ENSMUSG00000004980,ENSMUSG00000005417,ENSMUSG00000006005,ENSMUSG00000006299,ENSMUSG00000006651,ENSMUSG00000006782,…
1	!	0.0036	6610	618	240	0.388	0.036	TF:M02842	tf	147	Factor: ATF1; motif: NNATGACGANYANN	1	ENSMUSG00000000568,ENSMUSG00000000605,ENSMUSG00000000787,ENSMUSG00000001175,ENSMUSG00000001270,ENSMUSG00000001300,ENSMUSG00000002010,ENSMUSG00000003226,ENSMUSG00000003273,ENSMUSG00000003352,ENSMUSG00000003363,ENSMUSG00000003469,ENSMUSG00000004285,ENSMUSG00000004849,ENSMUSG00000004961,ENSMUSG00000005034,ENSMUSG00000005362,ENSMUSG00000005417,ENSMUSG00000005625,ENSMUSG00000006005,ENSMUSG00000006299,…
1	!	9.43e-18	7096	618	311	0.503	0.044	TF:M03807_0	tf	55	Factor: SP2; motif: GNNGGGGGCGGGGSN; match class: 0	1	ENSMUSG00000000563,ENSMUSG00000000568,ENSMUSG00000000605,ENSMUSG00000000787,ENSMUSG00000000838,ENSMUSG00000001017,ENSMUSG00000001175,ENSMUSG00000001300,ENSMUSG00000001383,ENSMUSG00000002006,ENSMUSG00000002052,ENSMUSG00000002265,ENSMUSG00000002948,ENSMUSG00000002985,ENSMUSG00000003380,ENSMUSG00000003814,ENSMUSG00000003970,ENSMUSG00000004263,ENSMUSG00000004267,ENSMUSG00000004285,ENSMUSG00000004364,…
1	!	8.41e-06	3148	618	142	0.23	0.045	TF:M02938_0	tf	189	Factor: ZFP740; motif: NNNTWCCCCCCGGNRNN; match class: 0	1	ENSMUSG00000000531,ENSMUSG00000000568,ENSMUSG00000000787,ENSMUSG00000000838,ENSMUSG00000001175,ENSMUSG00000001270,ENSMUSG00000002052,ENSMUSG00000003038,ENSMUSG00000003226,ENSMUSG00000003352,ENSMUSG00000004207,ENSMUSG00000004263,ENSMUSG00000004980,ENSMUSG00000005034,ENSMUSG00000005338,ENSMUSG00000006005,ENSMUSG00000009681,ENSMUSG00000010803,ENSMUSG00000013858,ENSMUSG00000014956,ENSMUSG00000015476,…
1	!	0.00637	1495	618	73	0.118	0.049	TF:M00652_0	tf	184	Factor: NRF-1; motif: CGCATGCGCR; match class: 0	1	ENSMUSG00000000838,ENSMUSG00000002948,ENSMUSG00000006782,ENSMUSG00000014313,ENSMUSG00000014956,ENSMUSG00000015087,ENSMUSG00000015176,ENSMUSG00000015656,ENSMUSG00000015733,ENSMUSG00000018965,ENSMUSG00000019370,ENSMUSG00000019505,ENSMUSG00000020745,ENSMUSG00000020849,ENSMUSG00000021096,ENSMUSG00000021114,ENSMUSG00000021577,ENSMUSG00000021712,ENSMUSG00000021910,ENSMUSG00000024335,ENSMUSG00000024393,…
1	!	1.4e-37	9500	618	430	0.696	0.045	TF:M02933	tf	155	Factor: ZF5; motif: GYCGCGCARNGCNN	1	ENSMUSG00000000568,ENSMUSG00000000605,ENSMUSG00000000787,ENSMUSG00000000838,ENSMUSG00000001017,ENSMUSG00000001175,ENSMUSG00000001270,ENSMUSG00000001300,ENSMUSG00000002006,ENSMUSG00000002010,ENSMUSG00000002265,ENSMUSG00000002948,ENSMUSG00000003038,ENSMUSG00000003226,ENSMUSG00000003352,ENSMUSG00000003363,ENSMUSG00000003380,ENSMUSG00000003970,ENSMUSG00000004207,ENSMUSG00000004263,ENSMUSG00000004285,…
1	!	0.0336	8500	618	290	0.469	0.034	TF:M01855	tf	297	Factor: AHR; motif: CACGCN	1	ENSMUSG00000000531,ENSMUSG00000000563,ENSMUSG00000000568,ENSMUSG00000000605,ENSMUSG00000000787,ENSMUSG00000000948,ENSMUSG00000002006,ENSMUSG00000002052,ENSMUSG00000002265,ENSMUSG00000002948,ENSMUSG00000003038,ENSMUSG00000003380,ENSMUSG00000003970,ENSMUSG00000004267,ENSMUSG00000004961,ENSMUSG00000004980,ENSMUSG00000005034,ENSMUSG00000005362,ENSMUSG00000005417,ENSMUSG00000005510,ENSMUSG00000006005,…
1	!	0.0019	2601	618	114	0.184	0.044	TF:M00121	tf	109	Factor: USF; motif: NNRYCACGTGRYNN	1	ENSMUSG00000000568,ENSMUSG00000000787,ENSMUSG00000000838,ENSMUSG00000002010,ENSMUSG00000003038,ENSMUSG00000003226,ENSMUSG00000003380,ENSMUSG00000003814,ENSMUSG00000004285,ENSMUSG00000004364,ENSMUSG00000007892,ENSMUSG00000008682,ENSMUSG00000015656,ENSMUSG00000017404,ENSMUSG00000019370,ENSMUSG00000019943,ENSMUSG00000020368,ENSMUSG00000020372,ENSMUSG00000020440,ENSMUSG00000020719,ENSMUSG00000020876,…
1	!	6.5e-09	6341	618	258	0.417	0.041	TF:M08005	tf	283	Factor: Tcfl5; motif: NNCNCGNGNN	1	ENSMUSG00000000568,ENSMUSG00000000787,ENSMUSG00000000838,ENSMUSG00000001017,ENSMUSG00000001270,ENSMUSG00000001300,ENSMUSG00000002006,ENSMUSG00000002010,ENSMUSG00000002948,ENSMUSG00000003352,ENSMUSG00000003814,ENSMUSG00000003970,ENSMUSG00000004364,ENSMUSG00000004961,ENSMUSG00000004980,ENSMUSG00000005417,ENSMUSG00000006651,ENSMUSG00000006782,ENSMUSG00000006930,ENSMUSG00000006998,ENSMUSG00000008140,…
1	!	2.67e-13	7488	618	309	0.5	0.041	TF:M07436	tf	227	Factor: WT1; motif: NNGGGNGGGSGN	1	ENSMUSG00000000568,ENSMUSG00000000605,ENSMUSG00000000787,ENSMUSG00000000948,ENSMUSG00000001175,ENSMUSG00000001270,ENSMUSG00000002006,ENSMUSG00000002985,ENSMUSG00000003038,ENSMUSG00000003352,ENSMUSG00000003469,ENSMUSG00000003814,ENSMUSG00000003970,ENSMUSG00000004207,ENSMUSG00000004263,ENSMUSG00000004267,ENSMUSG00000004364,ENSMUSG00000004980,ENSMUSG00000005338,ENSMUSG00000005417,ENSMUSG00000005510,…
1	!	1.84e-16	6167	618	278	0.45	0.045	TF:M01857_0	tf	67	Factor: AP-2alpha; motif: NGCCYSNNGSN; match class: 0	1	ENSMUSG00000000531,ENSMUSG00000000563,ENSMUSG00000000568,ENSMUSG00000000605,ENSMUSG00000000787,ENSMUSG00000001270,ENSMUSG00000002006,ENSMUSG00000003273,ENSMUSG00000003352,ENSMUSG00000003380,ENSMUSG00000003469,ENSMUSG00000003814,ENSMUSG00000004207,ENSMUSG00000004263,ENSMUSG00000004267,ENSMUSG00000004364,ENSMUSG00000004961,ENSMUSG00000004980,ENSMUSG00000005034,ENSMUSG00000005338,ENSMUSG00000005417,…
1	!	0.000563	4661	618	184	0.298	0.039	TF:M00691_0	tf	214	Factor: ATF-1; motif: CYYTGACGTCA; match class: 0	1	ENSMUSG00000000531,ENSMUSG00000000563,ENSMUSG00000000568,ENSMUSG00000000605,ENSMUSG00000000948,ENSMUSG00000001270,ENSMUSG00000002010,ENSMUSG00000002265,ENSMUSG00000002985,ENSMUSG00000003226,ENSMUSG00000003363,ENSMUSG00000003970,ENSMUSG00000004849,ENSMUSG00000004961,ENSMUSG00000004980,ENSMUSG00000005034,ENSMUSG00000005362,ENSMUSG00000006651,ENSMUSG00000006930,ENSMUSG00000008140,ENSMUSG00000008682,…
1	!	5.33e-17	7927	618	334	0.54	0.042	TF:M00428_0	tf	17	Factor: E2F-1; motif: NKTSSCGC; match class: 0	1	ENSMUSG00000000568,ENSMUSG00000000787,ENSMUSG00000000838,ENSMUSG00000000948,ENSMUSG00000001300,ENSMUSG00000001383,ENSMUSG00000002010,ENSMUSG00000002265,ENSMUSG00000003038,ENSMUSG00000003226,ENSMUSG00000003352,ENSMUSG00000003363,ENSMUSG00000003380,ENSMUSG00000004207,ENSMUSG00000004364,ENSMUSG00000004849,ENSMUSG00000004980,ENSMUSG00000005034,ENSMUSG00000005417,ENSMUSG00000005610,ENSMUSG00000005625,…
1	!	2.88e-27	5960	618	300	0.485	0.05	TF:M00982_0	tf	119	Factor: KROX; motif: CCCGCCCCCRCCCC; match class: 0	1	ENSMUSG00000000563,ENSMUSG00000000568,ENSMUSG00000000787,ENSMUSG00000001017,ENSMUSG00000001175,ENSMUSG00000001300,ENSMUSG00000002265,ENSMUSG00000002985,ENSMUSG00000003038,ENSMUSG00000003273,ENSMUSG00000003352,ENSMUSG00000003814,ENSMUSG00000004207,ENSMUSG00000004263,ENSMUSG00000004267,ENSMUSG00000004285,ENSMUSG00000004364,ENSMUSG00000004961,ENSMUSG00000004980,ENSMUSG00000005338,ENSMUSG00000005417,…
1	!	0.000134	7124	618	263	0.426	0.037	TF:M03811_0	tf	77	Factor: AP-2gamma; motif: GCCYNCRGSN; match class: 0	1	ENSMUSG00000000531,ENSMUSG00000000568,ENSMUSG00000000838,ENSMUSG00000000948,ENSMUSG00000001270,ENSMUSG00000001300,ENSMUSG00000002006,ENSMUSG00000002948,ENSMUSG00000003038,ENSMUSG00000003352,ENSMUSG00000003814,ENSMUSG00000003970,ENSMUSG00000004207,ENSMUSG00000004263,ENSMUSG00000004267,ENSMUSG00000004364,ENSMUSG00000005417,ENSMUSG00000005610,ENSMUSG00000005625,ENSMUSG00000006299,ENSMUSG00000006651,…
1	!	0.0477	2308	618	98	0.159	0.042	TF:M06840	tf	293	Factor: Zfp516; motif: NCGGAKG	1	ENSMUSG00000000605,ENSMUSG00000003380,ENSMUSG00000004849,ENSMUSG00000004980,ENSMUSG00000005034,ENSMUSG00000006299,ENSMUSG00000007892,ENSMUSG00000008140,ENSMUSG00000010803,ENSMUSG00000017404,ENSMUSG00000020612,ENSMUSG00000020889,ENSMUSG00000020894,ENSMUSG00000020964,ENSMUSG00000021096,ENSMUSG00000021114,ENSMUSG00000021124,ENSMUSG00000021546,ENSMUSG00000022099,ENSMUSG00000022108,ENSMUSG00000022223,…
1	!	1.57e-09	9980	618	368	0.595	0.037	TF:M01991_0	tf	204	Factor: PEA3; motif: RCCGGAAGYN; match class: 0	1	ENSMUSG00000000563,ENSMUSG00000000568,ENSMUSG00000000605,ENSMUSG00000000787,ENSMUSG00000000838,ENSMUSG00000001017,ENSMUSG00000001175,ENSMUSG00000001270,ENSMUSG00000001300,ENSMUSG00000001383,ENSMUSG00000002010,ENSMUSG00000002052,ENSMUSG00000002948,ENSMUSG00000003038,ENSMUSG00000003363,ENSMUSG00000003380,ENSMUSG00000003970,ENSMUSG00000004285,ENSMUSG00000004364,ENSMUSG00000004849,ENSMUSG00000004961,…
1	!	3.13e-07	3520	618	160	0.259	0.045	TF:M02742_0	tf	212	Factor: E2F-2; motif: NNNANGGCGCGCNNN; match class: 0	1	ENSMUSG00000000568,ENSMUSG00000000787,ENSMUSG00000000838,ENSMUSG00000001017,ENSMUSG00000001300,ENSMUSG00000002006,ENSMUSG00000002948,ENSMUSG00000003038,ENSMUSG00000004364,ENSMUSG00000004961,ENSMUSG00000004980,ENSMUSG00000005417,ENSMUSG00000006930,ENSMUSG00000007892,ENSMUSG00000009681,ENSMUSG00000014956,ENSMUSG00000017404,ENSMUSG00000017740,ENSMUSG00000019370,ENSMUSG00000019943,ENSMUSG00000020315,…
1	!	1.21e-05	2703	618	126	0.204	0.047	TF:M07617	tf	233	Factor: Sp4; motif: SCCCCKCCCCCSN	1	ENSMUSG00000000568,ENSMUSG00000000605,ENSMUSG00000001300,ENSMUSG00000002006,ENSMUSG00000002265,ENSMUSG00000004285,ENSMUSG00000004364,ENSMUSG00000006005,ENSMUSG00000006782,ENSMUSG00000006930,ENSMUSG00000008140,ENSMUSG00000009013,ENSMUSG00000015222,ENSMUSG00000017740,ENSMUSG00000018474,ENSMUSG00000018965,ENSMUSG00000019943,ENSMUSG00000020315,ENSMUSG00000020358,ENSMUSG00000020440,ENSMUSG00000020719,…
1	!	8.04e-08	5459	618	226	0.366	0.041	TF:M00039_0	tf	73	Factor: CREB; motif: TGACGTMA; match class: 0	1	ENSMUSG00000000563,ENSMUSG00000000605,ENSMUSG00000000787,ENSMUSG00000001270,ENSMUSG00000002010,ENSMUSG00000002052,ENSMUSG00000002265,ENSMUSG00000002985,ENSMUSG00000003226,ENSMUSG00000003363,ENSMUSG00000004207,ENSMUSG00000004364,ENSMUSG00000004980,ENSMUSG00000005034,ENSMUSG00000005362,ENSMUSG00000005610,ENSMUSG00000006005,ENSMUSG00000006299,ENSMUSG00000006651,ENSMUSG00000007021,ENSMUSG00000008140,…
1	!	7.52e-26	8769	618	383	0.62	0.044	TF:M00933	tf	188	Factor: Sp1; motif: CCCCGCCCCN	1	ENSMUSG00000000531,ENSMUSG00000000563,ENSMUSG00000000568,ENSMUSG00000000605,ENSMUSG00000000787,ENSMUSG00000000838,ENSMUSG00000001017,ENSMUSG00000001175,ENSMUSG00000001300,ENSMUSG00000001383,ENSMUSG00000002006,ENSMUSG00000002010,ENSMUSG00000002052,ENSMUSG00000002265,ENSMUSG00000002948,ENSMUSG00000002985,ENSMUSG00000003038,ENSMUSG00000003226,ENSMUSG00000003352,ENSMUSG00000003380,ENSMUSG00000003469,…
1	!	2.82e-32	11272	618	466	0.754	0.041	TF:M02089	tf	88	Factor: E2F-3; motif: GGCGGGN	1	ENSMUSG00000000531,ENSMUSG00000000563,ENSMUSG00000000568,ENSMUSG00000000605,ENSMUSG00000000787,ENSMUSG00000000838,ENSMUSG00000001017,ENSMUSG00000001175,ENSMUSG00000001300,ENSMUSG00000001383,ENSMUSG00000002006,ENSMUSG00000002010,ENSMUSG00000002052,ENSMUSG00000002265,ENSMUSG00000002948,ENSMUSG00000002985,ENSMUSG00000003038,ENSMUSG00000003226,ENSMUSG00000003352,ENSMUSG00000003363,ENSMUSG00000003380,…
1	!	3.41e-07	8504	618	316	0.511	0.037	TF:M07461	tf	221	Factor: KLF; motif: GGGNGGGG	1	ENSMUSG00000000563,ENSMUSG00000000568,ENSMUSG00000000605,ENSMUSG00000000787,ENSMUSG00000000948,ENSMUSG00000001175,ENSMUSG00000001300,ENSMUSG00000002006,ENSMUSG00000002948,ENSMUSG00000002985,ENSMUSG00000003038,ENSMUSG00000003226,ENSMUSG00000003273,ENSMUSG00000003352,ENSMUSG00000003363,ENSMUSG00000003380,ENSMUSG00000003469,ENSMUSG00000003814,ENSMUSG00000003970,ENSMUSG00000004207,ENSMUSG00000004263,…
1	!	1.05e-10	4976	618	221	0.358	0.044	TF:M03814_0	tf	225	Factor: BTEB2; motif: GNAGGGGGNGGGSSNN; match class: 0	1	ENSMUSG00000000563,ENSMUSG00000000568,ENSMUSG00000000605,ENSMUSG00000000787,ENSMUSG00000000838,ENSMUSG00000001017,ENSMUSG00000001383,ENSMUSG00000002006,ENSMUSG00000002985,ENSMUSG00000003038,ENSMUSG00000003273,ENSMUSG00000004263,ENSMUSG00000004267,ENSMUSG00000004364,ENSMUSG00000005338,ENSMUSG00000005362,ENSMUSG00000005417,ENSMUSG00000005610,ENSMUSG00000006651,ENSMUSG00000006930,ENSMUSG00000007021,…
1	!	0.000392	5432	618	209	0.338	0.038	TF:M00514_0	tf	33	Factor: ATF4; motif: CVTGACGYMABG; match class: 0	1	ENSMUSG00000000568,ENSMUSG00000000605,ENSMUSG00000001017,ENSMUSG00000001270,ENSMUSG00000002010,ENSMUSG00000002265,ENSMUSG00000003352,ENSMUSG00000003363,ENSMUSG00000003380,ENSMUSG00000003469,ENSMUSG00000004980,ENSMUSG00000005417,ENSMUSG00000005510,ENSMUSG00000006005,ENSMUSG00000006930,ENSMUSG00000007021,ENSMUSG00000008140,ENSMUSG00000010803,ENSMUSG00000013858,ENSMUSG00000014905,ENSMUSG00000015476,…
1	!	3.46e-13	6621	618	282	0.456	0.043	TF:M02835_1	tf	195	Factor: Zic1; motif: NNCCCCCGGGGGGG; match class: 1	1	ENSMUSG00000000531,ENSMUSG00000000568,ENSMUSG00000000605,ENSMUSG00000000787,ENSMUSG00000000838,ENSMUSG00000001175,ENSMUSG00000002006,ENSMUSG00000002985,ENSMUSG00000003038,ENSMUSG00000003352,ENSMUSG00000003380,ENSMUSG00000003814,ENSMUSG00000004263,ENSMUSG00000004267,ENSMUSG00000004364,ENSMUSG00000004980,ENSMUSG00000005034,ENSMUSG00000005338,ENSMUSG00000005362,ENSMUSG00000005417,ENSMUSG00000005625,…
1	!	9.92e-20	6689	618	304	0.492	0.045	TF:M01219_0	tf	240	Factor: SP1:SP3; motif: CCSCCCCCYCC; match class: 0	1	ENSMUSG00000000563,ENSMUSG00000000568,ENSMUSG00000001017,ENSMUSG00000001300,ENSMUSG00000002265,ENSMUSG00000002985,ENSMUSG00000003273,ENSMUSG00000003352,ENSMUSG00000003380,ENSMUSG00000003469,ENSMUSG00000003814,ENSMUSG00000004263,ENSMUSG00000004267,ENSMUSG00000004364,ENSMUSG00000004980,ENSMUSG00000005034,ENSMUSG00000005338,ENSMUSG00000005417,ENSMUSG00000005610,ENSMUSG00000006005,ENSMUSG00000006651,…
1	!	6.95e-18	5303	618	254	0.411	0.048	TF:M05599	tf	89	Factor: WT1; motif: NGCGGGGGGGTSMMCYN	1	ENSMUSG00000000568,ENSMUSG00000000605,ENSMUSG00000000787,ENSMUSG00000001175,ENSMUSG00000001300,ENSMUSG00000002006,ENSMUSG00000002948,ENSMUSG00000003226,ENSMUSG00000003352,ENSMUSG00000004263,ENSMUSG00000004364,ENSMUSG00000004980,ENSMUSG00000005034,ENSMUSG00000005338,ENSMUSG00000005417,ENSMUSG00000005510,ENSMUSG00000006005,ENSMUSG00000006299,ENSMUSG00000006651,ENSMUSG00000006782,ENSMUSG00000007656,…
1	!	3.02e-13	14484	618	499	0.807	0.034	TF:M00378_1	tf	81	Factor: Pax-4; motif: NNNNNYCACCCB; match class: 1	1	ENSMUSG00000000531,ENSMUSG00000000563,ENSMUSG00000000568,ENSMUSG00000000605,ENSMUSG00000000787,ENSMUSG00000000948,ENSMUSG00000001017,ENSMUSG00000001175,ENSMUSG00000001270,ENSMUSG00000001300,ENSMUSG00000002006,ENSMUSG00000002010,ENSMUSG00000002052,ENSMUSG00000002265,ENSMUSG00000002948,ENSMUSG00000002985,ENSMUSG00000003038,ENSMUSG00000003273,ENSMUSG00000003352,ENSMUSG00000003363,ENSMUSG00000003469,…
1	!	2.56e-05	5573	618	219	0.354	0.039	TF:M07249_0	tf	90	Factor: ctcf; motif: CCNCNAGRKGGCRSTN; match class: 0	1	ENSMUSG00000000531,ENSMUSG00000000563,ENSMUSG00000000605,ENSMUSG00000000787,ENSMUSG00000000838,ENSMUSG00000001175,ENSMUSG00000002010,ENSMUSG00000003038,ENSMUSG00000003814,ENSMUSG00000004263,ENSMUSG00000004364,ENSMUSG00000004980,ENSMUSG00000005362,ENSMUSG00000005510,ENSMUSG00000005610,ENSMUSG00000006005,ENSMUSG00000006299,ENSMUSG00000006651,ENSMUSG00000006930,ENSMUSG00000007021,ENSMUSG00000008140,…
1	!	1.3e-09	20026	618	606	0.981	0.03	TF:M01822_1	tf	124	Factor: CPBP; motif: SNCCCNN; match class: 1	1	ENSMUSG00000000531,ENSMUSG00000000563,ENSMUSG00000000568,ENSMUSG00000000605,ENSMUSG00000000787,ENSMUSG00000000838,ENSMUSG00000000948,ENSMUSG00000001017,ENSMUSG00000001175,ENSMUSG00000001270,ENSMUSG00000001300,ENSMUSG00000001383,ENSMUSG00000002006,ENSMUSG00000002010,ENSMUSG00000002052,ENSMUSG00000002265,ENSMUSG00000002948,ENSMUSG00000002985,ENSMUSG00000003038,ENSMUSG00000003226,ENSMUSG00000003273,…
1	!	0.0425	601	618	36	0.058	0.06	TF:M07042_1	tf	142	Factor: HES-1; motif: NNCKYGTGNNN; match class: 1	1	ENSMUSG00000002948,ENSMUSG00000004267,ENSMUSG00000009569,ENSMUSG00000014956,ENSMUSG00000015733,ENSMUSG00000019505,ENSMUSG00000021096,ENSMUSG00000021270,ENSMUSG00000022205,ENSMUSG00000025132,ENSMUSG00000025738,ENSMUSG00000026341,ENSMUSG00000027624,ENSMUSG00000028161,ENSMUSG00000028495,ENSMUSG00000028833,ENSMUSG00000029328,ENSMUSG00000029580,ENSMUSG00000031059,ENSMUSG00000031422,ENSMUSG00000031834,…
1	!	9.46e-05	7669	618	280	0.453	0.037	TF:M01177_0	tf	61	Factor: SREBP-2; motif: NNGYCACNNSMN; match class: 0	1	ENSMUSG00000000531,ENSMUSG00000000568,ENSMUSG00000000787,ENSMUSG00000000838,ENSMUSG00000000948,ENSMUSG00000001270,ENSMUSG00000002052,ENSMUSG00000002265,ENSMUSG00000003038,ENSMUSG00000003226,ENSMUSG00000003352,ENSMUSG00000003814,ENSMUSG00000004207,ENSMUSG00000004263,ENSMUSG00000004267,ENSMUSG00000004364,ENSMUSG00000004961,ENSMUSG00000004980,ENSMUSG00000005034,ENSMUSG00000005338,ENSMUSG00000005362,…
1	!	2.15e-25	9017	618	389	0.629	0.043	TF:M07250	tf	203	Factor: E2F-1; motif: NNNSSCGCSAANN	1	ENSMUSG00000000531,ENSMUSG00000000568,ENSMUSG00000000605,ENSMUSG00000000838,ENSMUSG00000000948,ENSMUSG00000001017,ENSMUSG00000001175,ENSMUSG00000001270,ENSMUSG00000001300,ENSMUSG00000001383,ENSMUSG00000002010,ENSMUSG00000002052,ENSMUSG00000002265,ENSMUSG00000002948,ENSMUSG00000002985,ENSMUSG00000003038,ENSMUSG00000003352,ENSMUSG00000003363,ENSMUSG00000003380,ENSMUSG00000003814,ENSMUSG00000003970,…
1	!	0.000588	1349	618	71	0.115	0.053	TF:M00187_1	tf	290	Factor: USF; motif: GYCACGTGNC; match class: 1	1	ENSMUSG00000000568,ENSMUSG00000000605,ENSMUSG00000000787,ENSMUSG00000000838,ENSMUSG00000002010,ENSMUSG00000003038,ENSMUSG00000003814,ENSMUSG00000004364,ENSMUSG00000015656,ENSMUSG00000019943,ENSMUSG00000020368,ENSMUSG00000020440,ENSMUSG00000021096,ENSMUSG00000021843,ENSMUSG00000021939,ENSMUSG00000022016,ENSMUSG00000022536,ENSMUSG00000022752,ENSMUSG00000023175,ENSMUSG00000023456,ENSMUSG00000024335,…
1	!	1.97e-10	6998	618	284	0.46	0.041	TF:M00470	tf	248	Factor: AP-2gamma; motif: GCCYNNGGS	1	ENSMUSG00000000568,ENSMUSG00000000605,ENSMUSG00000000838,ENSMUSG00000000948,ENSMUSG00000001175,ENSMUSG00000001270,ENSMUSG00000002006,ENSMUSG00000002948,ENSMUSG00000003038,ENSMUSG00000003226,ENSMUSG00000003273,ENSMUSG00000003352,ENSMUSG00000003380,ENSMUSG00000004207,ENSMUSG00000004263,ENSMUSG00000004364,ENSMUSG00000005034,ENSMUSG00000005338,ENSMUSG00000005610,ENSMUSG00000005625,ENSMUSG00000006299,…
1	!	6.89e-22	4352	618	232	0.375	0.053	TF:M00243_0	tf	287	Factor: Egr-1; motif: WTGCGTGGGCGK; match class: 0	1	ENSMUSG00000000531,ENSMUSG00000000568,ENSMUSG00000000605,ENSMUSG00000001017,ENSMUSG00000002010,ENSMUSG00000002948,ENSMUSG00000004267,ENSMUSG00000004285,ENSMUSG00000004849,ENSMUSG00000004980,ENSMUSG00000005417,ENSMUSG00000006782,ENSMUSG00000006930,ENSMUSG00000009013,ENSMUSG00000014313,ENSMUSG00000015476,ENSMUSG00000015837,ENSMUSG00000018474,ENSMUSG00000018965,ENSMUSG00000019923,ENSMUSG00000019943,…
1	!	2.47e-05	4624	618	189	0.306	0.041	TF:M08905_0	tf	181	Factor: TIEG1; motif: GGSGGKGNNN; match class: 0	1	ENSMUSG00000000948,ENSMUSG00000001175,ENSMUSG00000001270,ENSMUSG00000002006,ENSMUSG00000002985,ENSMUSG00000003038,ENSMUSG00000003273,ENSMUSG00000003469,ENSMUSG00000003970,ENSMUSG00000005338,ENSMUSG00000006299,ENSMUSG00000006651,ENSMUSG00000006930,ENSMUSG00000008140,ENSMUSG00000008682,ENSMUSG00000013858,ENSMUSG00000015291,ENSMUSG00000015476,ENSMUSG00000015733,ENSMUSG00000016349,ENSMUSG00000017740,…
1	!	4.78e-06	21266	618	618	1	0.029	TF:M01160_1	tf	1	Factor: Kid3; motif: CCACN; match class: 1	1	ENSMUSG00000000531,ENSMUSG00000000563,ENSMUSG00000000568,ENSMUSG00000000605,ENSMUSG00000000787,ENSMUSG00000000838,ENSMUSG00000000948,ENSMUSG00000001017,ENSMUSG00000001175,ENSMUSG00000001270,ENSMUSG00000001300,ENSMUSG00000001383,ENSMUSG00000002006,ENSMUSG00000002010,ENSMUSG00000002052,ENSMUSG00000002265,ENSMUSG00000002948,ENSMUSG00000002985,ENSMUSG00000003038,ENSMUSG00000003226,ENSMUSG00000003273,…
1	!	1.03e-08	1998	618	110	0.178	0.055	TF:M02786	tf	259	Factor: Plagl1; motif: NNNGGGGSSCCCCNNN	1	ENSMUSG00000001300,ENSMUSG00000002265,ENSMUSG00000003038,ENSMUSG00000004267,ENSMUSG00000004980,ENSMUSG00000005338,ENSMUSG00000006782,ENSMUSG00000009013,ENSMUSG00000009681,ENSMUSG00000010803,ENSMUSG00000015656,ENSMUSG00000016319,ENSMUSG00000017740,ENSMUSG00000018474,ENSMUSG00000019831,ENSMUSG00000020048,ENSMUSG00000020340,ENSMUSG00000020719,ENSMUSG00000021096,ENSMUSG00000021114,ENSMUSG00000022108,…
1	!	1.07e-06	5987	618	238	0.385	0.04	TF:M00431	tf	194	Factor: E2F-1; motif: TTTSGCGS	1	ENSMUSG00000000568,ENSMUSG00000000605,ENSMUSG00000000838,ENSMUSG00000001383,ENSMUSG00000002052,ENSMUSG00000002265,ENSMUSG00000003038,ENSMUSG00000003352,ENSMUSG00000003363,ENSMUSG00000003380,ENSMUSG00000003814,ENSMUSG00000003970,ENSMUSG00000004263,ENSMUSG00000004364,ENSMUSG00000004849,ENSMUSG00000004980,ENSMUSG00000005034,ENSMUSG00000005417,ENSMUSG00000005610,ENSMUSG00000006005,ENSMUSG00000006930,…
1	!	0.00328	8496	618	296	0.479	0.035	TF:M02861	tf	150	Factor: GATA-6; motif: GNNNCGATATCGSNGYN	1	ENSMUSG00000000563,ENSMUSG00000000787,ENSMUSG00000000838,ENSMUSG00000000948,ENSMUSG00000001017,ENSMUSG00000001175,ENSMUSG00000001270,ENSMUSG00000001300,ENSMUSG00000002010,ENSMUSG00000002052,ENSMUSG00000002265,ENSMUSG00000002948,ENSMUSG00000002985,ENSMUSG00000003226,ENSMUSG00000003363,ENSMUSG00000003814,ENSMUSG00000003970,ENSMUSG00000004207,ENSMUSG00000004849,ENSMUSG00000004961,ENSMUSG00000005362,…
1	!	2.03e-05	7324	618	273	0.442	0.037	TF:M03944_0	tf	156	Factor: Zfp740; motif: NCCCCCCCAC; match class: 0	1	ENSMUSG00000000605,ENSMUSG00000000787,ENSMUSG00000001270,ENSMUSG00000002006,ENSMUSG00000002265,ENSMUSG00000003352,ENSMUSG00000003469,ENSMUSG00000004263,ENSMUSG00000004364,ENSMUSG00000004849,ENSMUSG00000004961,ENSMUSG00000004980,ENSMUSG00000005034,ENSMUSG00000005338,ENSMUSG00000005417,ENSMUSG00000005510,ENSMUSG00000006005,ENSMUSG00000006299,ENSMUSG00000006651,ENSMUSG00000006782,ENSMUSG00000006930,…
1	!	0.00107	1804	618	87	0.141	0.048	TF:M03852_1	tf	4	Factor: SREBP-2; motif: NTCACCYNNNN; match class: 1	1	ENSMUSG00000000605,ENSMUSG00000002985,ENSMUSG00000003273,ENSMUSG00000003814,ENSMUSG00000004267,ENSMUSG00000005034,ENSMUSG00000005417,ENSMUSG00000005510,ENSMUSG00000006299,ENSMUSG00000006782,ENSMUSG00000007021,ENSMUSG00000007892,ENSMUSG00000009681,ENSMUSG00000014956,ENSMUSG00000015291,ENSMUSG00000019923,ENSMUSG00000020048,ENSMUSG00000020315,ENSMUSG00000020736,ENSMUSG00000020745,ENSMUSG00000020889,…
1	!	6.43e-06	10778	618	375	0.607	0.035	TF:M00257_0	tf	166	Factor: RREB-1; motif: CCCCAAACMMCCCC; match class: 0	1	ENSMUSG00000000531,ENSMUSG00000000563,ENSMUSG00000000568,ENSMUSG00000000605,ENSMUSG00000000838,ENSMUSG00000000948,ENSMUSG00000001175,ENSMUSG00000001270,ENSMUSG00000002052,ENSMUSG00000002265,ENSMUSG00000002948,ENSMUSG00000002985,ENSMUSG00000003226,ENSMUSG00000003273,ENSMUSG00000003352,ENSMUSG00000003380,ENSMUSG00000003469,ENSMUSG00000003814,ENSMUSG00000003970,ENSMUSG00000004207,ENSMUSG00000004263,…
1	!	0.00058	7301	618	265	0.429	0.036	TF:M00665	tf	281	Factor: Sp3; motif: ASMCTTGGGSRGGG	1	ENSMUSG00000000563,ENSMUSG00000000787,ENSMUSG00000001017,ENSMUSG00000001175,ENSMUSG00000001383,ENSMUSG00000002006,ENSMUSG00000002010,ENSMUSG00000002265,ENSMUSG00000002985,ENSMUSG00000003352,ENSMUSG00000003380,ENSMUSG00000003814,ENSMUSG00000003970,ENSMUSG00000004267,ENSMUSG00000004961,ENSMUSG00000004980,ENSMUSG00000005034,ENSMUSG00000005362,ENSMUSG00000006005,ENSMUSG00000006782,ENSMUSG00000006930,…
1	!	0.00284	1092	618	59	0.095	0.054	TF:M07370_1	tf	31	Factor: YY1; motif: NNNNAARATGGNNNN; match class: 1	1	ENSMUSG00000000563,ENSMUSG00000000838,ENSMUSG00000001017,ENSMUSG00000002265,ENSMUSG00000004980,ENSMUSG00000005610,ENSMUSG00000010803,ENSMUSG00000018474,ENSMUSG00000019087,ENSMUSG00000020462,ENSMUSG00000020719,ENSMUSG00000020849,ENSMUSG00000020894,ENSMUSG00000021910,ENSMUSG00000022201,ENSMUSG00000022205,ENSMUSG00000024403,ENSMUSG00000024695,ENSMUSG00000025428,ENSMUSG00000026341,ENSMUSG00000026787,…
1	!	2.94e-14	14573	618	504	0.816	0.035	TF:M02872_0	tf	40	Factor: IRF4; motif: NNNAYTCTCGGWNNN; match class: 0	1	ENSMUSG00000000531,ENSMUSG00000000563,ENSMUSG00000000568,ENSMUSG00000000605,ENSMUSG00000000787,ENSMUSG00000000838,ENSMUSG00000001017,ENSMUSG00000001175,ENSMUSG00000001270,ENSMUSG00000001300,ENSMUSG00000001383,ENSMUSG00000002006,ENSMUSG00000002010,ENSMUSG00000002052,ENSMUSG00000002265,ENSMUSG00000002948,ENSMUSG00000002985,ENSMUSG00000003038,ENSMUSG00000003226,ENSMUSG00000003273,ENSMUSG00000003352,…
1	!	0.00368	7348	618	262	0.424	0.036	TF:M00322	tf	102	Factor: c-Myc:Max; motif: GCCAYGYGSN	1	ENSMUSG00000000531,ENSMUSG00000000568,ENSMUSG00000000787,ENSMUSG00000001175,ENSMUSG00000002006,ENSMUSG00000002010,ENSMUSG00000002052,ENSMUSG00000002948,ENSMUSG00000003352,ENSMUSG00000003380,ENSMUSG00000003814,ENSMUSG00000004364,ENSMUSG00000004849,ENSMUSG00000004961,ENSMUSG00000005034,ENSMUSG00000005338,ENSMUSG00000005625,ENSMUSG00000006651,ENSMUSG00000006930,ENSMUSG00000006998,ENSMUSG00000007892,…
1	!	4.64e-13	11150	618	413	0.668	0.037	TF:M03876	tf	273	Factor: Kaiso; motif: GCMGGGRGCRGS	1	ENSMUSG00000000531,ENSMUSG00000000563,ENSMUSG00000000568,ENSMUSG00000000787,ENSMUSG00000000838,ENSMUSG00000001270,ENSMUSG00000001300,ENSMUSG00000002006,ENSMUSG00000002010,ENSMUSG00000002265,ENSMUSG00000002948,ENSMUSG00000002985,ENSMUSG00000003038,ENSMUSG00000003273,ENSMUSG00000003352,ENSMUSG00000003363,ENSMUSG00000003380,ENSMUSG00000003469,ENSMUSG00000003970,ENSMUSG00000004207,ENSMUSG00000004263,…
1	!	0.00269	2357	618	105	0.17	0.045	TF:M01273	tf	64	Factor: SP4; motif: SCCCCGCCCCS	1	ENSMUSG00000000568,ENSMUSG00000000605,ENSMUSG00000001300,ENSMUSG00000002265,ENSMUSG00000002948,ENSMUSG00000003970,ENSMUSG00000004285,ENSMUSG00000004364,ENSMUSG00000005417,ENSMUSG00000006651,ENSMUSG00000006782,ENSMUSG00000006930,ENSMUSG00000007021,ENSMUSG00000008140,ENSMUSG00000009013,ENSMUSG00000009681,ENSMUSG00000015222,ENSMUSG00000015291,ENSMUSG00000017740,ENSMUSG00000018965,ENSMUSG00000020440,…
1	!	3.53e-26	5827	618	293	0.474	0.05	TF:M08878	tf	75	Factor: EGR; motif: CGCCCCCGCNN	1	ENSMUSG00000000563,ENSMUSG00000000568,ENSMUSG00000000787,ENSMUSG00000001017,ENSMUSG00000002265,ENSMUSG00000002985,ENSMUSG00000003038,ENSMUSG00000003273,ENSMUSG00000003352,ENSMUSG00000003363,ENSMUSG00000003814,ENSMUSG00000004263,ENSMUSG00000004285,ENSMUSG00000004364,ENSMUSG00000004961,ENSMUSG00000004980,ENSMUSG00000005338,ENSMUSG00000005610,ENSMUSG00000006005,ENSMUSG00000006651,ENSMUSG00000006782,…
1	!	0.00452	6962	618	250	0.405	0.036	TF:M01979_0	tf	241	Factor: ELF4; motif: CCCGGAARTN; match class: 0	1	ENSMUSG00000000563,ENSMUSG00000000568,ENSMUSG00000000605,ENSMUSG00000000787,ENSMUSG00000000838,ENSMUSG00000001270,ENSMUSG00000001383,ENSMUSG00000002010,ENSMUSG00000002052,ENSMUSG00000002948,ENSMUSG00000003363,ENSMUSG00000003380,ENSMUSG00000003970,ENSMUSG00000004285,ENSMUSG00000004364,ENSMUSG00000004849,ENSMUSG00000004961,ENSMUSG00000005034,ENSMUSG00000005417,ENSMUSG00000005510,ENSMUSG00000005625,…
1	!	6.27e-09	5357	618	227	0.367	0.042	TF:M00246	tf	98	Factor: Egr-2; motif: NTGCGTRGGCGK	1	ENSMUSG00000000531,ENSMUSG00000000568,ENSMUSG00000000948,ENSMUSG00000001017,ENSMUSG00000001300,ENSMUSG00000002006,ENSMUSG00000002010,ENSMUSG00000002948,ENSMUSG00000002985,ENSMUSG00000003226,ENSMUSG00000003273,ENSMUSG00000004267,ENSMUSG00000004285,ENSMUSG00000004849,ENSMUSG00000004980,ENSMUSG00000005510,ENSMUSG00000006782,ENSMUSG00000006930,ENSMUSG00000008682,ENSMUSG00000009013,ENSMUSG00000010803,…
1	!	1.61e-24	8781	618	380	0.615	0.043	TF:M00196	tf	34	Factor: Sp1; motif: NGGGGGCGGGGYN	1	ENSMUSG00000000531,ENSMUSG00000000563,ENSMUSG00000000568,ENSMUSG00000000605,ENSMUSG00000000787,ENSMUSG00000000838,ENSMUSG00000001017,ENSMUSG00000001175,ENSMUSG00000001300,ENSMUSG00000001383,ENSMUSG00000002006,ENSMUSG00000002010,ENSMUSG00000002052,ENSMUSG00000002265,ENSMUSG00000002948,ENSMUSG00000002985,ENSMUSG00000003038,ENSMUSG00000003273,ENSMUSG00000003380,ENSMUSG00000003814,ENSMUSG00000003970,…
1	!	1.91e-06	5990	618	237	0.383	0.04	TF:M00516	tf	158	Factor: E2F-1; motif: TTTSGCGCGMNR	1	ENSMUSG00000000605,ENSMUSG00000000838,ENSMUSG00000001383,ENSMUSG00000002052,ENSMUSG00000002265,ENSMUSG00000003038,ENSMUSG00000003352,ENSMUSG00000003363,ENSMUSG00000003380,ENSMUSG00000003814,ENSMUSG00000003970,ENSMUSG00000004364,ENSMUSG00000004849,ENSMUSG00000004980,ENSMUSG00000005034,ENSMUSG00000005417,ENSMUSG00000005610,ENSMUSG00000006005,ENSMUSG00000006930,ENSMUSG00000007021,ENSMUSG00000008682,…
1	!	0.0234	6334	618	227	0.367	0.036	TF:M00084_0	tf	26	Factor: MZF-1; motif: KNGNKAGGGGNAA; match class: 0	1	ENSMUSG00000000531,ENSMUSG00000000563,ENSMUSG00000000568,ENSMUSG00000000787,ENSMUSG00000000838,ENSMUSG00000001270,ENSMUSG00000002010,ENSMUSG00000002052,ENSMUSG00000002985,ENSMUSG00000003352,ENSMUSG00000003469,ENSMUSG00000004207,ENSMUSG00000004263,ENSMUSG00000004267,ENSMUSG00000004364,ENSMUSG00000004980,ENSMUSG00000005338,ENSMUSG00000005417,ENSMUSG00000005610,ENSMUSG00000006299,ENSMUSG00000007656,…
1	!	8.85e-07	7920	618	297	0.481	0.037	TF:M01989_0	tf	209	Factor: Ets2; motif: ACCGGAWRYN; match class: 0	1	ENSMUSG00000000568,ENSMUSG00000000605,ENSMUSG00000000787,ENSMUSG00000000838,ENSMUSG00000001270,ENSMUSG00000001300,ENSMUSG00000002010,ENSMUSG00000002052,ENSMUSG00000002948,ENSMUSG00000003038,ENSMUSG00000003363,ENSMUSG00000003970,ENSMUSG00000004285,ENSMUSG00000004364,ENSMUSG00000004961,ENSMUSG00000005034,ENSMUSG00000005417,ENSMUSG00000005510,ENSMUSG00000005610,ENSMUSG00000005625,ENSMUSG00000006782,…
1	!	0.0208	1381	618	67	0.108	0.049	TF:M03834	tf	44	Factor: N-Myc; motif: GSSCACGYGS	1	ENSMUSG00000000787,ENSMUSG00000002006,ENSMUSG00000002948,ENSMUSG00000004364,ENSMUSG00000006782,ENSMUSG00000006998,ENSMUSG00000014956,ENSMUSG00000015656,ENSMUSG00000015733,ENSMUSG00000018965,ENSMUSG00000019370,ENSMUSG00000020340,ENSMUSG00000021096,ENSMUSG00000021712,ENSMUSG00000022789,ENSMUSG00000024524,ENSMUSG00000024695,ENSMUSG00000024949,ENSMUSG00000025060,ENSMUSG00000025066,ENSMUSG00000025508,…
1	!	1.67e-07	1985	618	106	0.172	0.053	TF:M01816_0	tf	190	Factor: ZBP89; motif: YCCYCCCCCM; match class: 0	1	ENSMUSG00000000568,ENSMUSG00000000605,ENSMUSG00000002948,ENSMUSG00000003038,ENSMUSG00000004267,ENSMUSG00000004364,ENSMUSG00000005034,ENSMUSG00000005610,ENSMUSG00000006782,ENSMUSG00000015476,ENSMUSG00000015656,ENSMUSG00000018474,ENSMUSG00000018965,ENSMUSG00000019370,ENSMUSG00000019505,ENSMUSG00000019558,ENSMUSG00000019831,ENSMUSG00000020612,ENSMUSG00000020664,ENSMUSG00000020882,ENSMUSG00000020900,…
1	!	0.000982	4352	618	173	0.28	0.04	TF:M04506	tf	162	Factor: Egr1; motif: NNMCGCCCMCTCAMWN	1	ENSMUSG00000000563,ENSMUSG00000000787,ENSMUSG00000000838,ENSMUSG00000001017,ENSMUSG00000002006,ENSMUSG00000002985,ENSMUSG00000003273,ENSMUSG00000003814,ENSMUSG00000004285,ENSMUSG00000004364,ENSMUSG00000004980,ENSMUSG00000005338,ENSMUSG00000005510,ENSMUSG00000006651,ENSMUSG00000006782,ENSMUSG00000006930,ENSMUSG00000013858,ENSMUSG00000015656,ENSMUSG00000017740,ENSMUSG00000018474,ENSMUSG00000018965,…
1	!	7.52e-10	12015	618	425	0.688	0.035	TF:M00144	tf	262	Factor: Pax-5; motif: RRMSWGANWYCTNRAGCGKRACSRYNSM	1	ENSMUSG00000000531,ENSMUSG00000000563,ENSMUSG00000000568,ENSMUSG00000000605,ENSMUSG00000000787,ENSMUSG00000000838,ENSMUSG00000000948,ENSMUSG00000001017,ENSMUSG00000001175,ENSMUSG00000001270,ENSMUSG00000001300,ENSMUSG00000002010,ENSMUSG00000002948,ENSMUSG00000002985,ENSMUSG00000003038,ENSMUSG00000003226,ENSMUSG00000003273,ENSMUSG00000003352,ENSMUSG00000003363,ENSMUSG00000003380,ENSMUSG00000003469,…
1	!	2.53e-21	6362	618	298	0.482	0.047	TF:M01199_0	tf	199	Factor: RNF96; motif: BCCCGCRGCC; match class: 0	1	ENSMUSG00000000531,ENSMUSG00000000568,ENSMUSG00000000605,ENSMUSG00000000948,ENSMUSG00000001175,ENSMUSG00000001270,ENSMUSG00000001300,ENSMUSG00000001383,ENSMUSG00000002006,ENSMUSG00000002265,ENSMUSG00000002948,ENSMUSG00000003038,ENSMUSG00000003352,ENSMUSG00000003469,ENSMUSG00000003814,ENSMUSG00000003970,ENSMUSG00000004263,ENSMUSG00000004364,ENSMUSG00000004980,ENSMUSG00000005034,ENSMUSG00000005417,…
1	!	1e-12	7223	618	299	0.484	0.041	TF:M05391_0	tf	250	Factor: LKLF; motif: NGGGCGG; match class: 0	1	ENSMUSG00000000568,ENSMUSG00000000605,ENSMUSG00000000787,ENSMUSG00000000838,ENSMUSG00000001175,ENSMUSG00000001300,ENSMUSG00000001383,ENSMUSG00000002006,ENSMUSG00000002948,ENSMUSG00000002985,ENSMUSG00000003226,ENSMUSG00000003352,ENSMUSG00000003363,ENSMUSG00000003380,ENSMUSG00000003469,ENSMUSG00000003814,ENSMUSG00000003970,ENSMUSG00000004263,ENSMUSG00000004285,ENSMUSG00000004980,ENSMUSG00000005034,…
1	!	1.08e-08	5667	618	236	0.382	0.042	TF:M00917	tf	261	Factor: CREB; motif: CNNTGACGTMA	1	ENSMUSG00000000605,ENSMUSG00000000787,ENSMUSG00000001017,ENSMUSG00000001270,ENSMUSG00000002010,ENSMUSG00000002052,ENSMUSG00000002265,ENSMUSG00000002985,ENSMUSG00000003226,ENSMUSG00000003363,ENSMUSG00000004207,ENSMUSG00000004364,ENSMUSG00000004980,ENSMUSG00000005034,ENSMUSG00000005362,ENSMUSG00000005610,ENSMUSG00000006005,ENSMUSG00000006299,ENSMUSG00000006651,ENSMUSG00000007021,ENSMUSG00000008140,…
1	!	0.000111	2953	618	131	0.212	0.044	TF:M00807_0	tf	110	Factor: Egr; motif: GTGGGSGCRRS; match class: 0	1	ENSMUSG00000000948,ENSMUSG00000002265,ENSMUSG00000003038,ENSMUSG00000003363,ENSMUSG00000003814,ENSMUSG00000003970,ENSMUSG00000004263,ENSMUSG00000004364,ENSMUSG00000004961,ENSMUSG00000004980,ENSMUSG00000009013,ENSMUSG00000014313,ENSMUSG00000015222,ENSMUSG00000015291,ENSMUSG00000015733,ENSMUSG00000015837,ENSMUSG00000016349,ENSMUSG00000018474,ENSMUSG00000019505,ENSMUSG00000019558,ENSMUSG00000019831,…
1	!	0.000933	1993	618	94	0.152	0.047	TF:M00341_1	tf	41	Factor: GABP; motif: VCCGGAAGNGCR; match class: 1	1	ENSMUSG00000000568,ENSMUSG00000000605,ENSMUSG00000000838,ENSMUSG00000002010,ENSMUSG00000003038,ENSMUSG00000004267,ENSMUSG00000004849,ENSMUSG00000004961,ENSMUSG00000005034,ENSMUSG00000005510,ENSMUSG00000009681,ENSMUSG00000014956,ENSMUSG00000015668,ENSMUSG00000016319,ENSMUSG00000017404,ENSMUSG00000018474,ENSMUSG00000019505,ENSMUSG00000019943,ENSMUSG00000020048,ENSMUSG00000020368,ENSMUSG00000020719,…
1	!	2.2e-23	10346	618	421	0.681	0.041	TF:M02090_0	tf	72	Factor: E2F-4; motif: GCGGGAAANA; match class: 0	1	ENSMUSG00000000531,ENSMUSG00000000563,ENSMUSG00000000568,ENSMUSG00000000605,ENSMUSG00000000787,ENSMUSG00000000838,ENSMUSG00000000948,ENSMUSG00000001270,ENSMUSG00000002006,ENSMUSG00000002010,ENSMUSG00000002052,ENSMUSG00000002265,ENSMUSG00000002948,ENSMUSG00000002985,ENSMUSG00000003038,ENSMUSG00000003226,ENSMUSG00000003273,ENSMUSG00000003352,ENSMUSG00000003363,ENSMUSG00000003469,ENSMUSG00000003814,…
1	!	5.22e-09	981	618	69	0.112	0.07	TF:M01597	tf	178	Factor: Zfp281; motif: TGGGGGAGGGG	1	ENSMUSG00000000568,ENSMUSG00000000605,ENSMUSG00000002948,ENSMUSG00000003038,ENSMUSG00000004364,ENSMUSG00000005034,ENSMUSG00000006782,ENSMUSG00000015476,ENSMUSG00000015656,ENSMUSG00000018474,ENSMUSG00000018965,ENSMUSG00000019370,ENSMUSG00000019505,ENSMUSG00000019831,ENSMUSG00000020882,ENSMUSG00000020900,ENSMUSG00000022016,ENSMUSG00000022223,ENSMUSG00000024083,ENSMUSG00000024335,ENSMUSG00000024750,…
1	!	0.0493	2638	618	109	0.176	0.041	TF:M01985	tf	205	Factor: ERG; motif: ACCGGAARYN	1	ENSMUSG00000000568,ENSMUSG00000000605,ENSMUSG00000000838,ENSMUSG00000002010,ENSMUSG00000002052,ENSMUSG00000003363,ENSMUSG00000004961,ENSMUSG00000005034,ENSMUSG00000005510,ENSMUSG00000006998,ENSMUSG00000007656,ENSMUSG00000007892,ENSMUSG00000009013,ENSMUSG00000014748,ENSMUSG00000014905,ENSMUSG00000015176,ENSMUSG00000015222,ENSMUSG00000015668,ENSMUSG00000016319,ENSMUSG00000017404,ENSMUSG00000018965,…
1	!	0.0431	7667	618	265	0.429	0.035	TF:M01977_0	tf	47	Factor: ESE-1; motif: NSMGGAARYN; match class: 0	1	ENSMUSG00000000563,ENSMUSG00000000568,ENSMUSG00000000605,ENSMUSG00000000787,ENSMUSG00000000838,ENSMUSG00000000948,ENSMUSG00000001017,ENSMUSG00000001175,ENSMUSG00000001270,ENSMUSG00000001383,ENSMUSG00000002052,ENSMUSG00000002948,ENSMUSG00000003363,ENSMUSG00000003380,ENSMUSG00000004285,ENSMUSG00000004364,ENSMUSG00000004849,ENSMUSG00000004961,ENSMUSG00000005034,ENSMUSG00000005417,ENSMUSG00000005510,…
1	!	0.0133	1778	618	82	0.133	0.046	TF:M08885_1	tf	11	Factor: HAIRYLIKE; motif: NNNNCANGTG; match class: 1	1	ENSMUSG00000000568,ENSMUSG00000003038,ENSMUSG00000003970,ENSMUSG00000004285,ENSMUSG00000004364,ENSMUSG00000015656,ENSMUSG00000019943,ENSMUSG00000020368,ENSMUSG00000020440,ENSMUSG00000020612,ENSMUSG00000020894,ENSMUSG00000021096,ENSMUSG00000022016,ENSMUSG00000022536,ENSMUSG00000023175,ENSMUSG00000023456,ENSMUSG00000023944,ENSMUSG00000024335,ENSMUSG00000025132,ENSMUSG00000025967,ENSMUSG00000025980,…
1	!	7.74e-17	5003	618	241	0.39	0.048	TF:M00244_0	tf	62	Factor: NGFI-C; motif: WTGCGTGGGYGG; match class: 0	1	ENSMUSG00000000568,ENSMUSG00000000605,ENSMUSG00000000948,ENSMUSG00000001017,ENSMUSG00000002006,ENSMUSG00000002010,ENSMUSG00000002948,ENSMUSG00000002985,ENSMUSG00000003226,ENSMUSG00000004267,ENSMUSG00000004285,ENSMUSG00000004980,ENSMUSG00000006299,ENSMUSG00000006651,ENSMUSG00000006782,ENSMUSG00000006930,ENSMUSG00000008140,ENSMUSG00000008682,ENSMUSG00000009013,ENSMUSG00000014313,ENSMUSG00000015476,…
1	!	2.72e-09	8107	618	313	0.506	0.039	TF:M01783_0	tf	107	Factor: SP2; motif: GGGCGGGAC; match class: 0	1	ENSMUSG00000000531,ENSMUSG00000000563,ENSMUSG00000000568,ENSMUSG00000000605,ENSMUSG00000000787,ENSMUSG00000000838,ENSMUSG00000001175,ENSMUSG00000001270,ENSMUSG00000001300,ENSMUSG00000001383,ENSMUSG00000002006,ENSMUSG00000002052,ENSMUSG00000002265,ENSMUSG00000002948,ENSMUSG00000002985,ENSMUSG00000003273,ENSMUSG00000003363,ENSMUSG00000003380,ENSMUSG00000003970,ENSMUSG00000004207,ENSMUSG00000004285,…
1	!	0.00859	2654	618	113	0.183	0.043	TF:M00069_1	tf	8	Factor: YY1; motif: NNNCGGCCATCTTGNCTSNW; match class: 1	1	ENSMUSG00000000563,ENSMUSG00000000605,ENSMUSG00000002010,ENSMUSG00000002052,ENSMUSG00000002265,ENSMUSG00000002948,ENSMUSG00000003814,ENSMUSG00000004285,ENSMUSG00000005610,ENSMUSG00000005625,ENSMUSG00000008682,ENSMUSG00000009569,ENSMUSG00000015087,ENSMUSG00000015733,ENSMUSG00000016319,ENSMUSG00000017404,ENSMUSG00000018474,ENSMUSG00000020462,ENSMUSG00000020719,ENSMUSG00000020849,ENSMUSG00000020894,…
1	!	7.79e-09	8990	618	337	0.545	0.037	TF:M09692_0	tf	134	Factor: GKLF; motif: WGGGYGKGGCCN; match class: 0	1	ENSMUSG00000000531,ENSMUSG00000000563,ENSMUSG00000000568,ENSMUSG00000000605,ENSMUSG00000000838,ENSMUSG00000001017,ENSMUSG00000001175,ENSMUSG00000001300,ENSMUSG00000001383,ENSMUSG00000002006,ENSMUSG00000002052,ENSMUSG00000002265,ENSMUSG00000002948,ENSMUSG00000003038,ENSMUSG00000003226,ENSMUSG00000003273,ENSMUSG00000003380,ENSMUSG00000003970,ENSMUSG00000004207,ENSMUSG00000004263,ENSMUSG00000004285,…
1	!	0.000401	6475	618	241	0.39	0.037	TF:M02044	tf	231	Factor: YY1; motif: GCCGCCATTTTG	1	ENSMUSG00000000563,ENSMUSG00000000568,ENSMUSG00000000605,ENSMUSG00000000787,ENSMUSG00000000838,ENSMUSG00000001017,ENSMUSG00000001270,ENSMUSG00000001383,ENSMUSG00000002010,ENSMUSG00000002052,ENSMUSG00000002265,ENSMUSG00000002948,ENSMUSG00000004285,ENSMUSG00000004961,ENSMUSG00000004980,ENSMUSG00000005362,ENSMUSG00000005510,ENSMUSG00000005610,ENSMUSG00000006005,ENSMUSG00000006299,ENSMUSG00000006930,…
1	!	2.73e-07	4379	618	189	0.306	0.043	TF:M07248_0	tf	252	Factor: CREB1; motif: NNNNTGACGTNANNN; match class: 0	1	ENSMUSG00000000605,ENSMUSG00000000787,ENSMUSG00000001270,ENSMUSG00000002010,ENSMUSG00000002052,ENSMUSG00000002265,ENSMUSG00000002985,ENSMUSG00000003226,ENSMUSG00000003363,ENSMUSG00000004364,ENSMUSG00000004980,ENSMUSG00000005034,ENSMUSG00000005362,ENSMUSG00000005610,ENSMUSG00000006651,ENSMUSG00000007021,ENSMUSG00000008140,ENSMUSG00000008682,ENSMUSG00000014313,ENSMUSG00000015176,ENSMUSG00000017740,…
1	!	4.2e-09	10075	618	369	0.597	0.037	TF:M00025_0	tf	163	Factor: Elk-1; motif: NNNNCCGGAARTNN; match class: 0	1	ENSMUSG00000000568,ENSMUSG00000000605,ENSMUSG00000000787,ENSMUSG00000000838,ENSMUSG00000000948,ENSMUSG00000001017,ENSMUSG00000001270,ENSMUSG00000001300,ENSMUSG00000001383,ENSMUSG00000002006,ENSMUSG00000002010,ENSMUSG00000002052,ENSMUSG00000002948,ENSMUSG00000003038,ENSMUSG00000003352,ENSMUSG00000003363,ENSMUSG00000003380,ENSMUSG00000003970,ENSMUSG00000004263,ENSMUSG00000004285,ENSMUSG00000004364,…
1	!	6.77e-22	8502	618	365	0.591	0.043	TF:M02913_0	tf	63	Factor: SP100; motif: NNCGTCGNNTAAWNN; match class: 0	1	ENSMUSG00000000568,ENSMUSG00000000605,ENSMUSG00000000787,ENSMUSG00000000838,ENSMUSG00000001270,ENSMUSG00000001383,ENSMUSG00000002006,ENSMUSG00000002010,ENSMUSG00000002052,ENSMUSG00000002948,ENSMUSG00000003226,ENSMUSG00000003273,ENSMUSG00000003352,ENSMUSG00000003363,ENSMUSG00000003469,ENSMUSG00000003814,ENSMUSG00000004207,ENSMUSG00000004267,ENSMUSG00000004364,ENSMUSG00000004849,ENSMUSG00000004961,…
1	!	1.42e-13	5791	618	257	0.416	0.044	TF:M01820_0	tf	7	Factor: CREM; motif: TGACGTCASYN; match class: 0	1	ENSMUSG00000000531,ENSMUSG00000000568,ENSMUSG00000000605,ENSMUSG00000000787,ENSMUSG00000000838,ENSMUSG00000001017,ENSMUSG00000001270,ENSMUSG00000002010,ENSMUSG00000002052,ENSMUSG00000002265,ENSMUSG00000002985,ENSMUSG00000003363,ENSMUSG00000004207,ENSMUSG00000004267,ENSMUSG00000004364,ENSMUSG00000004961,ENSMUSG00000004980,ENSMUSG00000005034,ENSMUSG00000005338,ENSMUSG00000005362,ENSMUSG00000005610,…
1	!	6.71e-35	7525	618	367	0.594	0.049	TF:M02036_0	tf	12	Factor: WT1; motif: CGCCCCCNCN; match class: 0	1	ENSMUSG00000000531,ENSMUSG00000000563,ENSMUSG00000000568,ENSMUSG00000000787,ENSMUSG00000000838,ENSMUSG00000001017,ENSMUSG00000001175,ENSMUSG00000001300,ENSMUSG00000002265,ENSMUSG00000002985,ENSMUSG00000003038,ENSMUSG00000003273,ENSMUSG00000003352,ENSMUSG00000003363,ENSMUSG00000003380,ENSMUSG00000003814,ENSMUSG00000004263,ENSMUSG00000004267,ENSMUSG00000004285,ENSMUSG00000004364,ENSMUSG00000004961,…
1	!	8.3e-09	9202	618	343	0.555	0.037	TF:M07261	tf	145	Factor: LKLF; motif: GGGGTGGKSN	1	ENSMUSG00000000531,ENSMUSG00000000568,ENSMUSG00000000605,ENSMUSG00000000787,ENSMUSG00000000948,ENSMUSG00000001175,ENSMUSG00000001270,ENSMUSG00000001300,ENSMUSG00000001383,ENSMUSG00000002006,ENSMUSG00000002948,ENSMUSG00000002985,ENSMUSG00000003038,ENSMUSG00000003273,ENSMUSG00000003352,ENSMUSG00000003363,ENSMUSG00000003380,ENSMUSG00000003469,ENSMUSG00000003814,ENSMUSG00000003970,ENSMUSG00000004207,…
1	!	5.89e-08	14016	618	470	0.761	0.034	TF:M00450	tf	99	Factor: Zic3; motif: NGGGKGGTC	1	ENSMUSG00000000531,ENSMUSG00000000563,ENSMUSG00000000568,ENSMUSG00000000787,ENSMUSG00000000948,ENSMUSG00000001017,ENSMUSG00000001175,ENSMUSG00000001270,ENSMUSG00000001300,ENSMUSG00000001383,ENSMUSG00000002010,ENSMUSG00000002052,ENSMUSG00000002265,ENSMUSG00000002948,ENSMUSG00000002985,ENSMUSG00000003038,ENSMUSG00000003273,ENSMUSG00000003352,ENSMUSG00000003363,ENSMUSG00000003380,ENSMUSG00000003469,…
1	!	1e-12	7223	618	299	0.484	0.041	TF:M05301	tf	274	Factor: CPBP; motif: NGGGCGG	1	ENSMUSG00000000568,ENSMUSG00000000605,ENSMUSG00000000787,ENSMUSG00000000838,ENSMUSG00000001175,ENSMUSG00000001300,ENSMUSG00000001383,ENSMUSG00000002006,ENSMUSG00000002948,ENSMUSG00000002985,ENSMUSG00000003226,ENSMUSG00000003352,ENSMUSG00000003363,ENSMUSG00000003380,ENSMUSG00000003469,ENSMUSG00000003814,ENSMUSG00000003970,ENSMUSG00000004263,ENSMUSG00000004285,ENSMUSG00000004980,ENSMUSG00000005034,…
1	!	0.00566	5205	618	196	0.317	0.038	TF:M02834_0	tf	138	Factor: Zfp740; motif: NNNCCCCCCCCMNNNN; match class: 0	1	ENSMUSG00000000605,ENSMUSG00000000787,ENSMUSG00000001270,ENSMUSG00000002006,ENSMUSG00000003352,ENSMUSG00000003469,ENSMUSG00000004849,ENSMUSG00000004980,ENSMUSG00000005417,ENSMUSG00000005510,ENSMUSG00000006005,ENSMUSG00000006651,ENSMUSG00000006930,ENSMUSG00000009013,ENSMUSG00000010803,ENSMUSG00000015291,ENSMUSG00000015476,ENSMUSG00000015656,ENSMUSG00000015733,ENSMUSG00000017740,ENSMUSG00000018474,…
1	!	1.5e-05	1906	618	97	0.157	0.051	TF:M07052_0	tf	22	Factor: NRF-1; motif: GCGCMTGCGCN; match class: 0	1	ENSMUSG00000000787,ENSMUSG00000000838,ENSMUSG00000001383,ENSMUSG00000002006,ENSMUSG00000002265,ENSMUSG00000002948,ENSMUSG00000003363,ENSMUSG00000004207,ENSMUSG00000004849,ENSMUSG00000006782,ENSMUSG00000008140,ENSMUSG00000014905,ENSMUSG00000014956,ENSMUSG00000015656,ENSMUSG00000015733,ENSMUSG00000018965,ENSMUSG00000019370,ENSMUSG00000020664,ENSMUSG00000020736,ENSMUSG00000020745,ENSMUSG00000020889,…
1	!	1.12e-17	8127	618	342	0.553	0.042	TF:M01118	tf	167	Factor: WT1; motif: SMCNCCNSC	1	ENSMUSG00000000531,ENSMUSG00000000568,ENSMUSG00000000605,ENSMUSG00000000787,ENSMUSG00000000838,ENSMUSG00000001270,ENSMUSG00000002006,ENSMUSG00000002948,ENSMUSG00000002985,ENSMUSG00000003038,ENSMUSG00000003226,ENSMUSG00000003352,ENSMUSG00000003469,ENSMUSG00000003970,ENSMUSG00000004263,ENSMUSG00000004267,ENSMUSG00000004364,ENSMUSG00000004980,ENSMUSG00000005034,ENSMUSG00000005338,ENSMUSG00000005362,…
1	!	0.000509	5450	618	209	0.338	0.038	TF:M02881	tf	186	Factor: MAX; motif: NNGNCACGCGACNN	1	ENSMUSG00000000568,ENSMUSG00000000605,ENSMUSG00000000787,ENSMUSG00000000838,ENSMUSG00000001017,ENSMUSG00000001175,ENSMUSG00000001383,ENSMUSG00000002006,ENSMUSG00000002010,ENSMUSG00000002985,ENSMUSG00000003352,ENSMUSG00000003814,ENSMUSG00000003970,ENSMUSG00000004207,ENSMUSG00000004364,ENSMUSG00000005034,ENSMUSG00000005362,ENSMUSG00000006299,ENSMUSG00000006782,ENSMUSG00000006930,ENSMUSG00000007021,…
1	!	0.0112	1883	618	86	0.139	0.046	TF:M09722_0	tf	224	Factor: USF2; motif: NGTCACGTGRNSN; match class: 0	1	ENSMUSG00000000568,ENSMUSG00000000787,ENSMUSG00000000838,ENSMUSG00000003038,ENSMUSG00000003226,ENSMUSG00000003380,ENSMUSG00000003814,ENSMUSG00000004285,ENSMUSG00000004364,ENSMUSG00000007892,ENSMUSG00000017404,ENSMUSG00000019943,ENSMUSG00000020368,ENSMUSG00000020440,ENSMUSG00000020719,ENSMUSG00000020889,ENSMUSG00000020894,ENSMUSG00000021096,ENSMUSG00000021843,ENSMUSG00000021939,ENSMUSG00000022016,…
1	!	4e-08	1357	618	83	0.134	0.061	TF:M00177_1	tf	179	Factor: CREB; motif: NSTGACGTAANN; match class: 1	1	ENSMUSG00000000605,ENSMUSG00000000787,ENSMUSG00000001270,ENSMUSG00000002010,ENSMUSG00000002265,ENSMUSG00000003226,ENSMUSG00000007021,ENSMUSG00000008140,ENSMUSG00000014905,ENSMUSG00000018965,ENSMUSG00000019877,ENSMUSG00000019923,ENSMUSG00000019943,ENSMUSG00000020612,ENSMUSG00000020745,ENSMUSG00000020900,ENSMUSG00000021096,ENSMUSG00000021288,ENSMUSG00000021701,ENSMUSG00000022052,ENSMUSG00000022536,…
1	!	0.0195	1189	618	60	0.097	0.05	TF:M01035_1	tf	18	Factor: YY1; motif: NYNKCCATNTT; match class: 1	1	ENSMUSG00000000563,ENSMUSG00000000787,ENSMUSG00000001017,ENSMUSG00000002265,ENSMUSG00000004980,ENSMUSG00000005610,ENSMUSG00000008682,ENSMUSG00000018474,ENSMUSG00000019087,ENSMUSG00000020462,ENSMUSG00000020719,ENSMUSG00000020849,ENSMUSG00000021910,ENSMUSG00000022201,ENSMUSG00000022205,ENSMUSG00000024403,ENSMUSG00000024571,ENSMUSG00000024695,ENSMUSG00000025261,ENSMUSG00000025428,ENSMUSG00000026341,…
1	!	1.23e-24	8944	618	385	0.623	0.043	TF:M00932	tf	206	Factor: Sp1; motif: NNGGGGCGGGGNN	1	ENSMUSG00000000531,ENSMUSG00000000563,ENSMUSG00000000568,ENSMUSG00000000605,ENSMUSG00000000787,ENSMUSG00000000838,ENSMUSG00000001017,ENSMUSG00000001175,ENSMUSG00000001300,ENSMUSG00000001383,ENSMUSG00000002006,ENSMUSG00000002010,ENSMUSG00000002052,ENSMUSG00000002265,ENSMUSG00000002948,ENSMUSG00000002985,ENSMUSG00000003038,ENSMUSG00000003226,ENSMUSG00000003380,ENSMUSG00000003814,ENSMUSG00000003970,…
1	!	6.34e-06	4423	618	185	0.299	0.042	TF:M00976_0	tf	294	Factor: AhR,; motif: NRCGTGNGN; match class: 0	1	ENSMUSG00000000568,ENSMUSG00000000605,ENSMUSG00000000787,ENSMUSG00000000838,ENSMUSG00000002006,ENSMUSG00000002010,ENSMUSG00000002948,ENSMUSG00000003038,ENSMUSG00000003226,ENSMUSG00000003273,ENSMUSG00000003352,ENSMUSG00000004364,ENSMUSG00000004961,ENSMUSG00000004980,ENSMUSG00000005034,ENSMUSG00000005417,ENSMUSG00000005610,ENSMUSG00000006005,ENSMUSG00000006299,ENSMUSG00000006782,ENSMUSG00000006930,…
1	!	3.28e-06	5163	618	210	0.34	0.041	TF:M08875_0	tf	295	Factor: E2F; motif: NNTTTCGCGCN; match class: 0	1	ENSMUSG00000000568,ENSMUSG00000000838,ENSMUSG00000000948,ENSMUSG00000001017,ENSMUSG00000003352,ENSMUSG00000003380,ENSMUSG00000003469,ENSMUSG00000003814,ENSMUSG00000004263,ENSMUSG00000004364,ENSMUSG00000004849,ENSMUSG00000004980,ENSMUSG00000005034,ENSMUSG00000005417,ENSMUSG00000005610,ENSMUSG00000006005,ENSMUSG00000006930,ENSMUSG00000007021,ENSMUSG00000008682,ENSMUSG00000013858,ENSMUSG00000014313,…
1	!	0.000341	9557	618	332	0.537	0.035	TF:M01752	tf	253	Factor: ERG; motif: ACCGGAART	1	ENSMUSG00000000568,ENSMUSG00000000605,ENSMUSG00000000787,ENSMUSG00000000838,ENSMUSG00000001270,ENSMUSG00000001300,ENSMUSG00000001383,ENSMUSG00000002006,ENSMUSG00000002010,ENSMUSG00000002052,ENSMUSG00000002948,ENSMUSG00000003038,ENSMUSG00000003363,ENSMUSG00000003380,ENSMUSG00000003970,ENSMUSG00000004267,ENSMUSG00000004285,ENSMUSG00000004364,ENSMUSG00000004961,ENSMUSG00000004980,ENSMUSG00000005034,…
1	!	0.0225	6697	618	238	0.385	0.036	TF:M00075	tf	213	Factor: GATA-1; motif: SNNGATNNNN	1	ENSMUSG00000000531,ENSMUSG00000000563,ENSMUSG00000000605,ENSMUSG00000000787,ENSMUSG00000001300,ENSMUSG00000001383,ENSMUSG00000002010,ENSMUSG00000002948,ENSMUSG00000002985,ENSMUSG00000004267,ENSMUSG00000004285,ENSMUSG00000004364,ENSMUSG00000004849,ENSMUSG00000005338,ENSMUSG00000005417,ENSMUSG00000005510,ENSMUSG00000006005,ENSMUSG00000006299,ENSMUSG00000006651,ENSMUSG00000006930,ENSMUSG00000007021,…
1	!	1.47e-07	7305	618	282	0.456	0.039	TF:M01078	tf	153	Factor: c-Ets-1; motif: NNNRCCGGAWRYNNNN	1	ENSMUSG00000000568,ENSMUSG00000000605,ENSMUSG00000000838,ENSMUSG00000001270,ENSMUSG00000001383,ENSMUSG00000002010,ENSMUSG00000002052,ENSMUSG00000002948,ENSMUSG00000003363,ENSMUSG00000003380,ENSMUSG00000004285,ENSMUSG00000004364,ENSMUSG00000004961,ENSMUSG00000005034,ENSMUSG00000005417,ENSMUSG00000005510,ENSMUSG00000005610,ENSMUSG00000005625,ENSMUSG00000006299,ENSMUSG00000006782,ENSMUSG00000006930,…
1	!	1.14e-20	7608	618	335	0.542	0.044	TF:M07277_0	tf	25	Factor: BTEB2; motif: RGGGNGKGGN; match class: 0	1	ENSMUSG00000000563,ENSMUSG00000000568,ENSMUSG00000000605,ENSMUSG00000000838,ENSMUSG00000001017,ENSMUSG00000001175,ENSMUSG00000001300,ENSMUSG00000001383,ENSMUSG00000002006,ENSMUSG00000002010,ENSMUSG00000002052,ENSMUSG00000002265,ENSMUSG00000002948,ENSMUSG00000002985,ENSMUSG00000003380,ENSMUSG00000003469,ENSMUSG00000003814,ENSMUSG00000003970,ENSMUSG00000004263,ENSMUSG00000004285,ENSMUSG00000004364,…
1	!	1.08e-35	11194	618	471	0.762	0.042	TF:M00333_1	tf	74	Factor: ZF5; motif: NRNGNGCGCGCWN; match class: 1	1	ENSMUSG00000000531,ENSMUSG00000000568,ENSMUSG00000000605,ENSMUSG00000000787,ENSMUSG00000000838,ENSMUSG00000001017,ENSMUSG00000001175,ENSMUSG00000001270,ENSMUSG00000001300,ENSMUSG00000001383,ENSMUSG00000002006,ENSMUSG00000002010,ENSMUSG00000002265,ENSMUSG00000002948,ENSMUSG00000003038,ENSMUSG00000003226,ENSMUSG00000003273,ENSMUSG00000003352,ENSMUSG00000003469,ENSMUSG00000003814,ENSMUSG00000004207,…
1	!	6.41e-45	10395	618	468	0.757	0.045	TF:M00803_0	tf	86	Factor: E2F; motif: GGCGSG; match class: 0	1	ENSMUSG00000000531,ENSMUSG00000000568,ENSMUSG00000000605,ENSMUSG00000000787,ENSMUSG00000000838,ENSMUSG00000001017,ENSMUSG00000001175,ENSMUSG00000001270,ENSMUSG00000001300,ENSMUSG00000001383,ENSMUSG00000002006,ENSMUSG00000002010,ENSMUSG00000002948,ENSMUSG00000003038,ENSMUSG00000003226,ENSMUSG00000003352,ENSMUSG00000003363,ENSMUSG00000003970,ENSMUSG00000004207,ENSMUSG00000004263,ENSMUSG00000004267,…
1	!	1.77e-06	2648	618	127	0.206	0.048	TF:M01253_0	tf	29	Factor: CNOT3; motif: GGCCGCGSSS; match class: 0	1	ENSMUSG00000000531,ENSMUSG00000000605,ENSMUSG00000000787,ENSMUSG00000001175,ENSMUSG00000003038,ENSMUSG00000003273,ENSMUSG00000003352,ENSMUSG00000004364,ENSMUSG00000004980,ENSMUSG00000005034,ENSMUSG00000005417,ENSMUSG00000006651,ENSMUSG00000007892,ENSMUSG00000009013,ENSMUSG00000009681,ENSMUSG00000013858,ENSMUSG00000014748,ENSMUSG00000015087,ENSMUSG00000015656,ENSMUSG00000016349,ENSMUSG00000018965,…
1	!	1.3e-05	6174	618	239	0.387	0.039	TF:M00050_0	tf	27	Factor: E2F; motif: TTTSGCGC; match class: 0	1	ENSMUSG00000000568,ENSMUSG00000000605,ENSMUSG00000000787,ENSMUSG00000000838,ENSMUSG00000000948,ENSMUSG00000001383,ENSMUSG00000002006,ENSMUSG00000002010,ENSMUSG00000002052,ENSMUSG00000002265,ENSMUSG00000003273,ENSMUSG00000003352,ENSMUSG00000003380,ENSMUSG00000003469,ENSMUSG00000003814,ENSMUSG00000003970,ENSMUSG00000004263,ENSMUSG00000004849,ENSMUSG00000004980,ENSMUSG00000005338,ENSMUSG00000005417,…
1	!	1.04e-08	7848	618	303	0.49	0.039	TF:M01588_0	tf	237	Factor: GKLF; motif: GCCMCRCCCNNN; match class: 0	1	ENSMUSG00000000531,ENSMUSG00000000563,ENSMUSG00000000568,ENSMUSG00000000605,ENSMUSG00000000838,ENSMUSG00000001017,ENSMUSG00000001175,ENSMUSG00000001300,ENSMUSG00000001383,ENSMUSG00000002006,ENSMUSG00000002052,ENSMUSG00000002265,ENSMUSG00000002948,ENSMUSG00000003226,ENSMUSG00000003380,ENSMUSG00000003970,ENSMUSG00000004207,ENSMUSG00000004263,ENSMUSG00000004285,ENSMUSG00000004364,ENSMUSG00000004849,…
1	!	1.24e-05	3343	618	148	0.239	0.044	TF:M01862_0	tf	117	Factor: ATF-2; motif: NNNTGACGTNAN; match class: 0	1	ENSMUSG00000000605,ENSMUSG00000000948,ENSMUSG00000001270,ENSMUSG00000002052,ENSMUSG00000002265,ENSMUSG00000002985,ENSMUSG00000003363,ENSMUSG00000004980,ENSMUSG00000005034,ENSMUSG00000005610,ENSMUSG00000006651,ENSMUSG00000007021,ENSMUSG00000008140,ENSMUSG00000008682,ENSMUSG00000013858,ENSMUSG00000017740,ENSMUSG00000018965,ENSMUSG00000019505,ENSMUSG00000019877,ENSMUSG00000019923,ENSMUSG00000019943,…
1	!	1.96e-16	3462	618	186	0.301	0.054	TF:M02744	tf	149	Factor: Egr1; motif: NCCGCCCCCGCANN	1	ENSMUSG00000000563,ENSMUSG00000001017,ENSMUSG00000002985,ENSMUSG00000003273,ENSMUSG00000003814,ENSMUSG00000004263,ENSMUSG00000004285,ENSMUSG00000004364,ENSMUSG00000005338,ENSMUSG00000006651,ENSMUSG00000013858,ENSMUSG00000014313,ENSMUSG00000015222,ENSMUSG00000015656,ENSMUSG00000015733,ENSMUSG00000015837,ENSMUSG00000016319,ENSMUSG00000017740,ENSMUSG00000018474,ENSMUSG00000018965,ENSMUSG00000019505,…
1	!	1.12e-10	4676	618	211	0.341	0.045	TF:M01660_1	tf	242	Factor: GABP-alpha; motif: CTTCCK; match class: 1	1	ENSMUSG00000000563,ENSMUSG00000000568,ENSMUSG00000000605,ENSMUSG00000000787,ENSMUSG00000000838,ENSMUSG00000001175,ENSMUSG00000001270,ENSMUSG00000001383,ENSMUSG00000002010,ENSMUSG00000002948,ENSMUSG00000003038,ENSMUSG00000003363,ENSMUSG00000003970,ENSMUSG00000004285,ENSMUSG00000004364,ENSMUSG00000004961,ENSMUSG00000005034,ENSMUSG00000005510,ENSMUSG00000005610,ENSMUSG00000005625,ENSMUSG00000006782,…
1	!	0.00429	2294	618	102	0.165	0.044	TF:M00122	tf	244	Factor: USF; motif: NNRNCACGTGNYNN	1	ENSMUSG00000000568,ENSMUSG00000000787,ENSMUSG00000000838,ENSMUSG00000002010,ENSMUSG00000003226,ENSMUSG00000003814,ENSMUSG00000004285,ENSMUSG00000004364,ENSMUSG00000005610,ENSMUSG00000007892,ENSMUSG00000008682,ENSMUSG00000015656,ENSMUSG00000017404,ENSMUSG00000019370,ENSMUSG00000019943,ENSMUSG00000020368,ENSMUSG00000020372,ENSMUSG00000020440,ENSMUSG00000020719,ENSMUSG00000020876,ENSMUSG00000020950,…
1	!	0.00141	6174	618	229	0.371	0.037	TF:M02039	tf	208	Factor: GABPalpha; motif: ACCGGAARYN	1	ENSMUSG00000000568,ENSMUSG00000000605,ENSMUSG00000000787,ENSMUSG00000000838,ENSMUSG00000001270,ENSMUSG00000001300,ENSMUSG00000002010,ENSMUSG00000002052,ENSMUSG00000002948,ENSMUSG00000003363,ENSMUSG00000004285,ENSMUSG00000004364,ENSMUSG00000004849,ENSMUSG00000004961,ENSMUSG00000005034,ENSMUSG00000005510,ENSMUSG00000005610,ENSMUSG00000005625,ENSMUSG00000006930,ENSMUSG00000006998,ENSMUSG00000007021,…
1	!	2.74e-06	4809	618	199	0.322	0.041	TF:M00918_0	tf	234	Factor: E2F; motif: TTTSGCGSG; match class: 0	1	ENSMUSG00000000605,ENSMUSG00000000838,ENSMUSG00000001383,ENSMUSG00000002052,ENSMUSG00000002265,ENSMUSG00000003038,ENSMUSG00000003363,ENSMUSG00000003380,ENSMUSG00000003814,ENSMUSG00000003970,ENSMUSG00000004849,ENSMUSG00000004980,ENSMUSG00000005034,ENSMUSG00000005417,ENSMUSG00000005610,ENSMUSG00000007021,ENSMUSG00000009013,ENSMUSG00000013858,ENSMUSG00000014748,ENSMUSG00000014905,ENSMUSG00000014956,…
1	!	9.21e-05	2060	618	100	0.162	0.049	TF:M02102	tf	106	Factor: NRF-1; motif: YGCGCMTGCGC	1	ENSMUSG00000000787,ENSMUSG00000000838,ENSMUSG00000001383,ENSMUSG00000002006,ENSMUSG00000002948,ENSMUSG00000003363,ENSMUSG00000004207,ENSMUSG00000008140,ENSMUSG00000014313,ENSMUSG00000014956,ENSMUSG00000015087,ENSMUSG00000015656,ENSMUSG00000015733,ENSMUSG00000017167,ENSMUSG00000018965,ENSMUSG00000019370,ENSMUSG00000020664,ENSMUSG00000020745,ENSMUSG00000020889,ENSMUSG00000021096,ENSMUSG00000021270,…
1	!	6.49e-09	6958	618	277	0.448	0.04	TF:M00430	tf	16	Factor: E2F-1; motif: NTTSGCGG	1	ENSMUSG00000000568,ENSMUSG00000000605,ENSMUSG00000000787,ENSMUSG00000000838,ENSMUSG00000001017,ENSMUSG00000001270,ENSMUSG00000001300,ENSMUSG00000001383,ENSMUSG00000002052,ENSMUSG00000002265,ENSMUSG00000002985,ENSMUSG00000003352,ENSMUSG00000003363,ENSMUSG00000003380,ENSMUSG00000003814,ENSMUSG00000003970,ENSMUSG00000004263,ENSMUSG00000004267,ENSMUSG00000004364,ENSMUSG00000004849,ENSMUSG00000004980,…
1	!	7.09e-17	6348	618	285	0.461	0.045	TF:M01175_0	tf	121	Factor: CKROX; motif: SCCCTCCCC; match class: 0	1	ENSMUSG00000000563,ENSMUSG00000000568,ENSMUSG00000000605,ENSMUSG00000000787,ENSMUSG00000000838,ENSMUSG00000001017,ENSMUSG00000001300,ENSMUSG00000002006,ENSMUSG00000002010,ENSMUSG00000002948,ENSMUSG00000002985,ENSMUSG00000003038,ENSMUSG00000003226,ENSMUSG00000003352,ENSMUSG00000003363,ENSMUSG00000003469,ENSMUSG00000004364,ENSMUSG00000004980,ENSMUSG00000005034,ENSMUSG00000005417,ENSMUSG00000006299,…
1	!	1.31e-08	5426	618	228	0.369	0.042	TF:M00920_0	tf	170	Factor: E2F; motif: NKCGCGCSAAAN; match class: 0	1	ENSMUSG00000000605,ENSMUSG00000000838,ENSMUSG00000001383,ENSMUSG00000002052,ENSMUSG00000002265,ENSMUSG00000002985,ENSMUSG00000003038,ENSMUSG00000003352,ENSMUSG00000003363,ENSMUSG00000003380,ENSMUSG00000003814,ENSMUSG00000003970,ENSMUSG00000004364,ENSMUSG00000004980,ENSMUSG00000005034,ENSMUSG00000005417,ENSMUSG00000005610,ENSMUSG00000006005,ENSMUSG00000007021,ENSMUSG00000008682,ENSMUSG00000009013,…
1	!	0.00621	6026	618	221	0.358	0.037	TF:M01984	tf	246	Factor: ERF; motif: ACCGGAARTN	1	ENSMUSG00000000563,ENSMUSG00000000568,ENSMUSG00000000605,ENSMUSG00000000787,ENSMUSG00000000838,ENSMUSG00000001270,ENSMUSG00000001383,ENSMUSG00000002010,ENSMUSG00000002052,ENSMUSG00000002948,ENSMUSG00000003363,ENSMUSG00000003380,ENSMUSG00000004285,ENSMUSG00000004961,ENSMUSG00000005034,ENSMUSG00000005510,ENSMUSG00000006782,ENSMUSG00000006998,ENSMUSG00000007656,ENSMUSG00000007892,ENSMUSG00000009013,…
1	!	2.8e-16	6059	618	274	0.443	0.045	TF:M00245_0	tf	97	Factor: Egr-3; motif: NTGCGTGGGCGK; match class: 0	1	ENSMUSG00000000531,ENSMUSG00000000568,ENSMUSG00000000605,ENSMUSG00000000838,ENSMUSG00000000948,ENSMUSG00000001017,ENSMUSG00000001175,ENSMUSG00000001300,ENSMUSG00000002006,ENSMUSG00000002010,ENSMUSG00000002948,ENSMUSG00000003038,ENSMUSG00000003226,ENSMUSG00000004207,ENSMUSG00000004267,ENSMUSG00000004285,ENSMUSG00000004849,ENSMUSG00000004961,ENSMUSG00000004980,ENSMUSG00000005510,ENSMUSG00000006299,…
1	!	3.17e-05	9059	618	323	0.523	0.036	TF:M00446	tf	20	Factor: Spz1; motif: DNNGGRGGGWWNNNN	1	ENSMUSG00000000531,ENSMUSG00000000563,ENSMUSG00000000568,ENSMUSG00000000948,ENSMUSG00000001017,ENSMUSG00000002985,ENSMUSG00000003038,ENSMUSG00000003273,ENSMUSG00000003352,ENSMUSG00000003469,ENSMUSG00000004207,ENSMUSG00000004263,ENSMUSG00000004267,ENSMUSG00000004961,ENSMUSG00000005034,ENSMUSG00000005362,ENSMUSG00000005417,ENSMUSG00000005510,ENSMUSG00000005610,ENSMUSG00000006299,ENSMUSG00000006651,…
1	!	6.17e-13	7134	618	297	0.481	0.042	TF:M01303_0	tf	196	Factor: SP1; motif: GGGGYGGGGNS; match class: 0	1	ENSMUSG00000000568,ENSMUSG00000000787,ENSMUSG00000000948,ENSMUSG00000002006,ENSMUSG00000002010,ENSMUSG00000002052,ENSMUSG00000002265,ENSMUSG00000002948,ENSMUSG00000003352,ENSMUSG00000003380,ENSMUSG00000003814,ENSMUSG00000003970,ENSMUSG00000004207,ENSMUSG00000004263,ENSMUSG00000004267,ENSMUSG00000004364,ENSMUSG00000004961,ENSMUSG00000004980,ENSMUSG00000005417,ENSMUSG00000005510,ENSMUSG00000006005,…
1	!	8.76e-09	6325	618	257	0.416	0.041	TF:M01861	tf	143	Factor: ATF-1; motif: TNACGTCAN	1	ENSMUSG00000000563,ENSMUSG00000000605,ENSMUSG00000000787,ENSMUSG00000001270,ENSMUSG00000002010,ENSMUSG00000002052,ENSMUSG00000002265,ENSMUSG00000002985,ENSMUSG00000003226,ENSMUSG00000003363,ENSMUSG00000004207,ENSMUSG00000004364,ENSMUSG00000004980,ENSMUSG00000005034,ENSMUSG00000005362,ENSMUSG00000005610,ENSMUSG00000006005,ENSMUSG00000006299,ENSMUSG00000006651,ENSMUSG00000006930,ENSMUSG00000007021,…
1	!	1.26e-23	5003	618	259	0.419	0.052	TF:M01873_0	tf	78	Factor: Egr-1; motif: GCGGGGGCGG; match class: 0	1	ENSMUSG00000000563,ENSMUSG00000000838,ENSMUSG00000001017,ENSMUSG00000002265,ENSMUSG00000002985,ENSMUSG00000003273,ENSMUSG00000003352,ENSMUSG00000003814,ENSMUSG00000004263,ENSMUSG00000004267,ENSMUSG00000004285,ENSMUSG00000004364,ENSMUSG00000004961,ENSMUSG00000004980,ENSMUSG00000005338,ENSMUSG00000006005,ENSMUSG00000006651,ENSMUSG00000007656,ENSMUSG00000009681,ENSMUSG00000013858,ENSMUSG00000014313,…
1	!	4.5e-05	5802	618	225	0.364	0.039	TF:M08819	tf	111	Factor: LKLF; motif: CNCCACCCS	1	ENSMUSG00000000568,ENSMUSG00000000605,ENSMUSG00000000787,ENSMUSG00000000948,ENSMUSG00000001175,ENSMUSG00000001300,ENSMUSG00000002006,ENSMUSG00000003273,ENSMUSG00000003352,ENSMUSG00000003380,ENSMUSG00000003814,ENSMUSG00000004207,ENSMUSG00000004263,ENSMUSG00000004267,ENSMUSG00000004364,ENSMUSG00000004961,ENSMUSG00000004980,ENSMUSG00000005417,ENSMUSG00000005510,ENSMUSG00000006651,ENSMUSG00000007021,…
1	!	6.54e-17	13446	618	484	0.783	0.036	TF:M02874	tf	219	Factor: IRF6; motif: NNNACTCYCGGKNNN	1	ENSMUSG00000000531,ENSMUSG00000000563,ENSMUSG00000000568,ENSMUSG00000000605,ENSMUSG00000000787,ENSMUSG00000000838,ENSMUSG00000001017,ENSMUSG00000001175,ENSMUSG00000001270,ENSMUSG00000001300,ENSMUSG00000001383,ENSMUSG00000002006,ENSMUSG00000002010,ENSMUSG00000002052,ENSMUSG00000002265,ENSMUSG00000002948,ENSMUSG00000002985,ENSMUSG00000003038,ENSMUSG00000003226,ENSMUSG00000003273,ENSMUSG00000003352,…
1	!	5.28e-09	5224	618	223	0.361	0.043	TF:M00178_0	tf	136	Factor: CREB; motif: NSTGACGTMANN; match class: 0	1	ENSMUSG00000000605,ENSMUSG00000000787,ENSMUSG00000001017,ENSMUSG00000001270,ENSMUSG00000002010,ENSMUSG00000002052,ENSMUSG00000002265,ENSMUSG00000002985,ENSMUSG00000003226,ENSMUSG00000003363,ENSMUSG00000003380,ENSMUSG00000004980,ENSMUSG00000005034,ENSMUSG00000005362,ENSMUSG00000006005,ENSMUSG00000006651,ENSMUSG00000007021,ENSMUSG00000007656,ENSMUSG00000008140,ENSMUSG00000008682,ENSMUSG00000014905,…
1	!	1.47e-09	6326	618	260	0.421	0.041	TF:M05541_0	tf	228	Factor: Zfp536; motif: NCGGAKG; match class: 0	1	ENSMUSG00000000531,ENSMUSG00000000563,ENSMUSG00000000568,ENSMUSG00000000605,ENSMUSG00000000787,ENSMUSG00000000838,ENSMUSG00000001017,ENSMUSG00000001300,ENSMUSG00000002006,ENSMUSG00000002010,ENSMUSG00000002052,ENSMUSG00000002985,ENSMUSG00000003226,ENSMUSG00000003352,ENSMUSG00000003363,ENSMUSG00000003380,ENSMUSG00000003469,ENSMUSG00000003970,ENSMUSG00000004263,ENSMUSG00000004364,ENSMUSG00000004849,…
1	!	2.8e-05	2039	618	101	0.163	0.05	TF:M02837_1	tf	105	Factor: Zic3; motif: NMCCCCCGGGGGGGN; match class: 1	1	ENSMUSG00000000531,ENSMUSG00000001175,ENSMUSG00000002006,ENSMUSG00000002985,ENSMUSG00000004263,ENSMUSG00000004364,ENSMUSG00000004980,ENSMUSG00000005034,ENSMUSG00000005338,ENSMUSG00000005417,ENSMUSG00000006782,ENSMUSG00000007656,ENSMUSG00000009681,ENSMUSG00000013858,ENSMUSG00000014956,ENSMUSG00000018474,ENSMUSG00000019558,ENSMUSG00000019943,ENSMUSG00000020048,ENSMUSG00000020612,ENSMUSG00000020719,…
1	!	1.03e-07	5948	618	241	0.39	0.041	TF:M00916	tf	160	Factor: CREB; motif: NNTKACGTCANNNS	1	ENSMUSG00000000563,ENSMUSG00000000605,ENSMUSG00000000787,ENSMUSG00000001017,ENSMUSG00000001270,ENSMUSG00000002010,ENSMUSG00000002052,ENSMUSG00000002265,ENSMUSG00000002985,ENSMUSG00000003226,ENSMUSG00000003363,ENSMUSG00000004207,ENSMUSG00000004364,ENSMUSG00000004980,ENSMUSG00000005034,ENSMUSG00000005362,ENSMUSG00000005610,ENSMUSG00000006005,ENSMUSG00000006299,ENSMUSG00000006651,ENSMUSG00000007021,…
1	!	3.33e-14	6166	618	271	0.439	0.044	TF:M07329	tf	133	Factor: Osx; motif: CCNCCCCCNNN	1	ENSMUSG00000000563,ENSMUSG00000000568,ENSMUSG00000000605,ENSMUSG00000001017,ENSMUSG00000001175,ENSMUSG00000001300,ENSMUSG00000002006,ENSMUSG00000002010,ENSMUSG00000002265,ENSMUSG00000002948,ENSMUSG00000002985,ENSMUSG00000003038,ENSMUSG00000003273,ENSMUSG00000003352,ENSMUSG00000003814,ENSMUSG00000004263,ENSMUSG00000004364,ENSMUSG00000004980,ENSMUSG00000005034,ENSMUSG00000005338,ENSMUSG00000005417,…
1	!	3.95e-08	6215	618	251	0.406	0.04	TF:M07348	tf	157	Factor: AP-2alpha; motif: NSCCNCRGGSN	1	ENSMUSG00000000531,ENSMUSG00000000563,ENSMUSG00000000568,ENSMUSG00000000605,ENSMUSG00000000787,ENSMUSG00000000838,ENSMUSG00000000948,ENSMUSG00000001300,ENSMUSG00000002006,ENSMUSG00000002265,ENSMUSG00000002948,ENSMUSG00000003273,ENSMUSG00000003814,ENSMUSG00000004207,ENSMUSG00000004263,ENSMUSG00000004267,ENSMUSG00000005338,ENSMUSG00000005417,ENSMUSG00000005610,ENSMUSG00000006651,ENSMUSG00000006782,…
1	!	7.67e-31	11989	618	481	0.778	0.04	TF:M01240_1	tf	230	Factor: BEN; motif: CAGCGRNV; match class: 1	1	ENSMUSG00000000531,ENSMUSG00000000563,ENSMUSG00000000568,ENSMUSG00000000605,ENSMUSG00000000787,ENSMUSG00000000838,ENSMUSG00000001017,ENSMUSG00000001175,ENSMUSG00000001270,ENSMUSG00000001300,ENSMUSG00000001383,ENSMUSG00000002006,ENSMUSG00000002010,ENSMUSG00000002052,ENSMUSG00000002265,ENSMUSG00000002948,ENSMUSG00000002985,ENSMUSG00000003038,ENSMUSG00000003226,ENSMUSG00000003273,ENSMUSG00000003352,…
1	!	0.0186	1851	618	84	0.136	0.045	TF:M01001_0	tf	271	Factor: DEAF1; motif: NCGNNYTCGGGNRTTTCCGDARNNN; match class: 0	1	ENSMUSG00000000605,ENSMUSG00000001175,ENSMUSG00000003038,ENSMUSG00000004364,ENSMUSG00000005034,ENSMUSG00000006651,ENSMUSG00000006930,ENSMUSG00000007656,ENSMUSG00000009681,ENSMUSG00000014748,ENSMUSG00000019877,ENSMUSG00000019943,ENSMUSG00000020315,ENSMUSG00000020372,ENSMUSG00000020849,ENSMUSG00000020882,ENSMUSG00000021124,ENSMUSG00000021910,ENSMUSG00000021939,ENSMUSG00000022752,ENSMUSG00000022840,…
1	!	7.6e-17	6732	618	297	0.481	0.044	TF:M00800_0	tf	198	Factor: AP-2; motif: GSCCSCRGGCNRNRNN; match class: 0	1	ENSMUSG00000000531,ENSMUSG00000000563,ENSMUSG00000000568,ENSMUSG00000000787,ENSMUSG00000000838,ENSMUSG00000000948,ENSMUSG00000001270,ENSMUSG00000001300,ENSMUSG00000002006,ENSMUSG00000002010,ENSMUSG00000002265,ENSMUSG00000003038,ENSMUSG00000003273,ENSMUSG00000003352,ENSMUSG00000003970,ENSMUSG00000004207,ENSMUSG00000004263,ENSMUSG00000004364,ENSMUSG00000004961,ENSMUSG00000004980,ENSMUSG00000005338,…
1	!	0.0151	7031	618	249	0.403	0.035	TF:M02885_1	tf	46	Factor: MYF6; motif: NNNRACAGNCNCNCC; match class: 1	1	ENSMUSG00000000563,ENSMUSG00000000605,ENSMUSG00000001175,ENSMUSG00000002052,ENSMUSG00000003038,ENSMUSG00000003226,ENSMUSG00000003352,ENSMUSG00000003363,ENSMUSG00000004263,ENSMUSG00000004849,ENSMUSG00000004961,ENSMUSG00000005034,ENSMUSG00000005338,ENSMUSG00000005625,ENSMUSG00000006651,ENSMUSG00000006930,ENSMUSG00000009013,ENSMUSG00000009569,ENSMUSG00000009681,ENSMUSG00000013858,ENSMUSG00000014748,…
1	!	4.77e-09	2667	618	136	0.22	0.051	TF:M01593	tf	285	Factor: Zfx; motif: SNSCAGGCCKCGSCSS	1	ENSMUSG00000000568,ENSMUSG00000000605,ENSMUSG00000000787,ENSMUSG00000000948,ENSMUSG00000001175,ENSMUSG00000002006,ENSMUSG00000002265,ENSMUSG00000003226,ENSMUSG00000003363,ENSMUSG00000003814,ENSMUSG00000004263,ENSMUSG00000004364,ENSMUSG00000004849,ENSMUSG00000004980,ENSMUSG00000005610,ENSMUSG00000006299,ENSMUSG00000015087,ENSMUSG00000015733,ENSMUSG00000017740,ENSMUSG00000019831,ENSMUSG00000020340,…
1	!	1e-12	7223	618	299	0.484	0.041	TF:M05455_0	tf	282	Factor: SP6; motif: WGGGCGG; match class: 0	1	ENSMUSG00000000568,ENSMUSG00000000605,ENSMUSG00000000787,ENSMUSG00000000838,ENSMUSG00000001175,ENSMUSG00000001300,ENSMUSG00000001383,ENSMUSG00000002006,ENSMUSG00000002948,ENSMUSG00000002985,ENSMUSG00000003226,ENSMUSG00000003352,ENSMUSG00000003363,ENSMUSG00000003380,ENSMUSG00000003469,ENSMUSG00000003814,ENSMUSG00000003970,ENSMUSG00000004263,ENSMUSG00000004285,ENSMUSG00000004980,ENSMUSG00000005034,…
1	!	7.52e-05	3257	618	142	0.23	0.044	TF:M00469_0	tf	187	Factor: AP-2alpha; motif: GCCNNNRGS; match class: 0	1	ENSMUSG00000000568,ENSMUSG00000001270,ENSMUSG00000002006,ENSMUSG00000003038,ENSMUSG00000003273,ENSMUSG00000004207,ENSMUSG00000004364,ENSMUSG00000005034,ENSMUSG00000005338,ENSMUSG00000006651,ENSMUSG00000007656,ENSMUSG00000014748,ENSMUSG00000014956,ENSMUSG00000015087,ENSMUSG00000015656,ENSMUSG00000015837,ENSMUSG00000018474,ENSMUSG00000019558,ENSMUSG00000020315,ENSMUSG00000020340,ENSMUSG00000020440,…
1	!	0.0034	5750	618	214	0.346	0.037	TF:M07475_0	tf	226	Factor: Tbx5; motif: SNAGGTGTGRNGGSS; match class: 0	1	ENSMUSG00000000605,ENSMUSG00000000838,ENSMUSG00000000948,ENSMUSG00000001017,ENSMUSG00000001270,ENSMUSG00000001300,ENSMUSG00000002006,ENSMUSG00000002265,ENSMUSG00000003038,ENSMUSG00000003352,ENSMUSG00000004263,ENSMUSG00000004364,ENSMUSG00000004849,ENSMUSG00000004980,ENSMUSG00000005034,ENSMUSG00000005338,ENSMUSG00000005417,ENSMUSG00000005510,ENSMUSG00000006299,ENSMUSG00000006998,ENSMUSG00000007656,…
1	!	0.00897	19211	618	575	0.93	0.03	TF:M02941	tf	128	Factor: ZIC3; motif: NNNCACAGCAKGNNN	1	ENSMUSG00000000531,ENSMUSG00000000563,ENSMUSG00000000568,ENSMUSG00000000605,ENSMUSG00000000787,ENSMUSG00000000838,ENSMUSG00000000948,ENSMUSG00000001017,ENSMUSG00000001175,ENSMUSG00000001270,ENSMUSG00000001300,ENSMUSG00000001383,ENSMUSG00000002006,ENSMUSG00000002010,ENSMUSG00000002052,ENSMUSG00000002265,ENSMUSG00000002948,ENSMUSG00000002985,ENSMUSG00000003038,ENSMUSG00000003226,ENSMUSG00000003273,…
1	!	2.37e-05	5060	618	203	0.328	0.04	TF:M01100	tf	93	Factor: LRF; motif: GGGGKYNNB	1	ENSMUSG00000000531,ENSMUSG00000000787,ENSMUSG00000000838,ENSMUSG00000000948,ENSMUSG00000002006,ENSMUSG00000002052,ENSMUSG00000002265,ENSMUSG00000003038,ENSMUSG00000003273,ENSMUSG00000003352,ENSMUSG00000003469,ENSMUSG00000003970,ENSMUSG00000004267,ENSMUSG00000004980,ENSMUSG00000005034,ENSMUSG00000005338,ENSMUSG00000005362,ENSMUSG00000005610,ENSMUSG00000006005,ENSMUSG00000006782,ENSMUSG00000007021,…
1	!	5.94e-22	15349	618	540	0.874	0.035	TF:M07289	tf	266	Factor: GKLF; motif: NNNRGGNGNGGSN	1	ENSMUSG00000000531,ENSMUSG00000000563,ENSMUSG00000000568,ENSMUSG00000000605,ENSMUSG00000000787,ENSMUSG00000000838,ENSMUSG00000000948,ENSMUSG00000001017,ENSMUSG00000001175,ENSMUSG00000001270,ENSMUSG00000001300,ENSMUSG00000002006,ENSMUSG00000002010,ENSMUSG00000002052,ENSMUSG00000002265,ENSMUSG00000002948,ENSMUSG00000002985,ENSMUSG00000003038,ENSMUSG00000003226,ENSMUSG00000003273,ENSMUSG00000003352,…
1	!	8e-25	8651	618	377	0.61	0.044	TF:M00931_0	tf	193	Factor: Sp1; motif: GGGGCGGGGC; match class: 0	1	ENSMUSG00000000531,ENSMUSG00000000563,ENSMUSG00000000568,ENSMUSG00000000605,ENSMUSG00000000787,ENSMUSG00000000838,ENSMUSG00000001017,ENSMUSG00000001175,ENSMUSG00000001300,ENSMUSG00000001383,ENSMUSG00000002006,ENSMUSG00000002010,ENSMUSG00000002052,ENSMUSG00000002265,ENSMUSG00000002948,ENSMUSG00000002985,ENSMUSG00000003038,ENSMUSG00000003226,ENSMUSG00000003380,ENSMUSG00000003814,ENSMUSG00000003970,…
1	!	1.78e-08	4246	618	189	0.306	0.045	TF:M03544_0	tf	263	Factor: CREB1; motif: NNNNACGTCANN; match class: 0	1	ENSMUSG00000000605,ENSMUSG00000000787,ENSMUSG00000001270,ENSMUSG00000002010,ENSMUSG00000002052,ENSMUSG00000002265,ENSMUSG00000002985,ENSMUSG00000003226,ENSMUSG00000003363,ENSMUSG00000004980,ENSMUSG00000005034,ENSMUSG00000005362,ENSMUSG00000005610,ENSMUSG00000006651,ENSMUSG00000007021,ENSMUSG00000008140,ENSMUSG00000008682,ENSMUSG00000010803,ENSMUSG00000014313,ENSMUSG00000015176,ENSMUSG00000018965,…
1	!	6.44e-10	10427	618	382	0.618	0.037	TF:M01993_0	tf	36	Factor: TEL1; motif: CNCGGAANNN; match class: 0	1	ENSMUSG00000000563,ENSMUSG00000000568,ENSMUSG00000000605,ENSMUSG00000000787,ENSMUSG00000000838,ENSMUSG00000001017,ENSMUSG00000001270,ENSMUSG00000001300,ENSMUSG00000001383,ENSMUSG00000002010,ENSMUSG00000002052,ENSMUSG00000002948,ENSMUSG00000003226,ENSMUSG00000003352,ENSMUSG00000003363,ENSMUSG00000003380,ENSMUSG00000003469,ENSMUSG00000003814,ENSMUSG00000003970,ENSMUSG00000004263,ENSMUSG00000004285,…
1	!	3.1e-16	3978	618	204	0.33	0.051	TF:M08996_0	tf	35	Factor: EGR-1; motif: NGCGKGGGCGKNN; match class: 0	1	ENSMUSG00000001017,ENSMUSG00000002948,ENSMUSG00000003038,ENSMUSG00000003352,ENSMUSG00000004263,ENSMUSG00000004285,ENSMUSG00000004364,ENSMUSG00000004980,ENSMUSG00000006005,ENSMUSG00000006651,ENSMUSG00000006930,ENSMUSG00000009013,ENSMUSG00000014748,ENSMUSG00000015476,ENSMUSG00000015656,ENSMUSG00000015733,ENSMUSG00000015837,ENSMUSG00000016319,ENSMUSG00000018474,ENSMUSG00000018965,ENSMUSG00000019505,…
1	!	6.77e-05	881	618	55	0.089	0.062	TF:M03860_1	tf	58	Factor: USF2; motif: NNNCCACGTGACN; match class: 1	1	ENSMUSG00000000568,ENSMUSG00000000787,ENSMUSG00000000838,ENSMUSG00000003814,ENSMUSG00000004364,ENSMUSG00000007892,ENSMUSG00000019943,ENSMUSG00000020440,ENSMUSG00000022016,ENSMUSG00000022205,ENSMUSG00000022536,ENSMUSG00000022752,ENSMUSG00000024335,ENSMUSG00000025264,ENSMUSG00000025508,ENSMUSG00000025666,ENSMUSG00000025967,ENSMUSG00000025980,ENSMUSG00000026234,ENSMUSG00000026353,ENSMUSG00000027245,…
1	!	8.06e-14	8881	618	352	0.57	0.04	TF:M07980_0	tf	144	Factor: Atf-1; motif: RTGACGTA; match class: 0	1	ENSMUSG00000000563,ENSMUSG00000000605,ENSMUSG00000000787,ENSMUSG00000001017,ENSMUSG00000001175,ENSMUSG00000001270,ENSMUSG00000002010,ENSMUSG00000002052,ENSMUSG00000002265,ENSMUSG00000002985,ENSMUSG00000003226,ENSMUSG00000003363,ENSMUSG00000003380,ENSMUSG00000004207,ENSMUSG00000004267,ENSMUSG00000004285,ENSMUSG00000004364,ENSMUSG00000004961,ENSMUSG00000004980,ENSMUSG00000005034,ENSMUSG00000005362,…
1	!	6.79e-06	4304	618	181	0.293	0.042	TF:M01973	tf	5	Factor: PLAG1; motif: CCCCCKWNNNGGSCCC	1	ENSMUSG00000000531,ENSMUSG00000000568,ENSMUSG00000000605,ENSMUSG00000000787,ENSMUSG00000001017,ENSMUSG00000001175,ENSMUSG00000002985,ENSMUSG00000003352,ENSMUSG00000003363,ENSMUSG00000004263,ENSMUSG00000004285,ENSMUSG00000004364,ENSMUSG00000004849,ENSMUSG00000005034,ENSMUSG00000005417,ENSMUSG00000005510,ENSMUSG00000005610,ENSMUSG00000006299,ENSMUSG00000006930,ENSMUSG00000013858,ENSMUSG00000014956,…
1	!	1.69e-06	3659	618	162	0.262	0.044	TF:M07312	tf	94	Factor: ATF-2; motif: NNTGACGTCAN	1	ENSMUSG00000000605,ENSMUSG00000000787,ENSMUSG00000001270,ENSMUSG00000002010,ENSMUSG00000002052,ENSMUSG00000002265,ENSMUSG00000002985,ENSMUSG00000003226,ENSMUSG00000003363,ENSMUSG00000004980,ENSMUSG00000005034,ENSMUSG00000005362,ENSMUSG00000006651,ENSMUSG00000007021,ENSMUSG00000008140,ENSMUSG00000008682,ENSMUSG00000014313,ENSMUSG00000017740,ENSMUSG00000018965,ENSMUSG00000019505,ENSMUSG00000019877,…
1	!	1.05e-24	6651	618	316	0.511	0.048	TF:M03893	tf	223	Factor: WT1; motif: GNGGGGGCGGGG	1	ENSMUSG00000000563,ENSMUSG00000000568,ENSMUSG00000000787,ENSMUSG00000000838,ENSMUSG00000001017,ENSMUSG00000001300,ENSMUSG00000002006,ENSMUSG00000002265,ENSMUSG00000002948,ENSMUSG00000002985,ENSMUSG00000003226,ENSMUSG00000003273,ENSMUSG00000003352,ENSMUSG00000003380,ENSMUSG00000003814,ENSMUSG00000004263,ENSMUSG00000004267,ENSMUSG00000004285,ENSMUSG00000004364,ENSMUSG00000004961,ENSMUSG00000004980,…
1	!	0.00663	4010	618	158	0.256	0.039	TF:M02810_0	tf	275	Factor: Sp4; motif: NNNNMCGCCCCCTNNNN; match class: 0	1	ENSMUSG00000000563,ENSMUSG00000000568,ENSMUSG00000001017,ENSMUSG00000001300,ENSMUSG00000002010,ENSMUSG00000002985,ENSMUSG00000003273,ENSMUSG00000003814,ENSMUSG00000004207,ENSMUSG00000004267,ENSMUSG00000004364,ENSMUSG00000005338,ENSMUSG00000005510,ENSMUSG00000006005,ENSMUSG00000006299,ENSMUSG00000006651,ENSMUSG00000006930,ENSMUSG00000008140,ENSMUSG00000013858,ENSMUSG00000015176,ENSMUSG00000015291,…
1	!	5.78e-05	5497	618	215	0.348	0.039	TF:M00360_1	tf	165	Factor: Pax-3; motif: TCGTCACRCTTHM; match class: 1	1	ENSMUSG00000000568,ENSMUSG00000000605,ENSMUSG00000001270,ENSMUSG00000001383,ENSMUSG00000002006,ENSMUSG00000002010,ENSMUSG00000002985,ENSMUSG00000003038,ENSMUSG00000003352,ENSMUSG00000003363,ENSMUSG00000003469,ENSMUSG00000004267,ENSMUSG00000004364,ENSMUSG00000004961,ENSMUSG00000004980,ENSMUSG00000005417,ENSMUSG00000005510,ENSMUSG00000005610,ENSMUSG00000005625,ENSMUSG00000006005,ENSMUSG00000006930,…
1	!	2.16e-10	5101	618	224	0.362	0.044	TF:M01858	tf	38	Factor: AP-2beta; motif: GCNNNGGSCNGVGGGN	1	ENSMUSG00000000531,ENSMUSG00000000563,ENSMUSG00000000568,ENSMUSG00000000605,ENSMUSG00000000787,ENSMUSG00000000838,ENSMUSG00000000948,ENSMUSG00000001175,ENSMUSG00000001383,ENSMUSG00000002265,ENSMUSG00000003352,ENSMUSG00000004207,ENSMUSG00000004263,ENSMUSG00000004267,ENSMUSG00000004364,ENSMUSG00000005338,ENSMUSG00000005510,ENSMUSG00000005610,ENSMUSG00000005625,ENSMUSG00000006651,ENSMUSG00000006930,…
1	!	8.09e-08	4198	618	185	0.299	0.044	TF:M02773_0	tf	2	Factor: Klf7; motif: NNNRCCMCGCCCNNNN; match class: 0	1	ENSMUSG00000000568,ENSMUSG00000000838,ENSMUSG00000001017,ENSMUSG00000001300,ENSMUSG00000001383,ENSMUSG00000002006,ENSMUSG00000002052,ENSMUSG00000002265,ENSMUSG00000003038,ENSMUSG00000003380,ENSMUSG00000003814,ENSMUSG00000004285,ENSMUSG00000004364,ENSMUSG00000004849,ENSMUSG00000004961,ENSMUSG00000004980,ENSMUSG00000005417,ENSMUSG00000005510,ENSMUSG00000006005,ENSMUSG00000006782,ENSMUSG00000006930,…
1	!	4.86e-10	6558	618	269	0.435	0.041	TF:M05407	tf	127	Factor: Klf17; motif: NGGGCGG	1	ENSMUSG00000000531,ENSMUSG00000000605,ENSMUSG00000000787,ENSMUSG00000000838,ENSMUSG00000000948,ENSMUSG00000001017,ENSMUSG00000001270,ENSMUSG00000001300,ENSMUSG00000002006,ENSMUSG00000002010,ENSMUSG00000002265,ENSMUSG00000002948,ENSMUSG00000003038,ENSMUSG00000003226,ENSMUSG00000003352,ENSMUSG00000003363,ENSMUSG00000003380,ENSMUSG00000004207,ENSMUSG00000004263,ENSMUSG00000004285,ENSMUSG00000004364,…
1	!	1.23e-17	5204	618	250	0.405	0.048	TF:M00938_0	tf	289	Factor: E2F-1; motif: TTGGCGCGRAANNGNM; match class: 0	1	ENSMUSG00000000531,ENSMUSG00000000563,ENSMUSG00000000568,ENSMUSG00000000787,ENSMUSG00000000838,ENSMUSG00000001175,ENSMUSG00000002006,ENSMUSG00000002265,ENSMUSG00000002985,ENSMUSG00000003038,ENSMUSG00000003363,ENSMUSG00000004364,ENSMUSG00000004980,ENSMUSG00000005417,ENSMUSG00000005610,ENSMUSG00000006005,ENSMUSG00000006299,ENSMUSG00000006651,ENSMUSG00000006782,ENSMUSG00000006930,ENSMUSG00000006998,…
1	!	1.62e-15	6415	618	283	0.458	0.044	TF:M03567	tf	299	Factor: Sp2; motif: NYSGCCCCGCCCCCY	1	ENSMUSG00000000563,ENSMUSG00000000568,ENSMUSG00000000605,ENSMUSG00000000787,ENSMUSG00000000838,ENSMUSG00000001017,ENSMUSG00000001175,ENSMUSG00000001300,ENSMUSG00000001383,ENSMUSG00000002006,ENSMUSG00000002010,ENSMUSG00000002052,ENSMUSG00000002265,ENSMUSG00000002948,ENSMUSG00000002985,ENSMUSG00000003380,ENSMUSG00000003970,ENSMUSG00000004285,ENSMUSG00000004364,ENSMUSG00000004980,ENSMUSG00000005417,…
1	!	1.16e-27	7216	618	341	0.552	0.047	TF:M05494_0	tf	251	Factor: Egr-2; motif: GCGTGGGCGG; match class: 0	1	ENSMUSG00000000531,ENSMUSG00000000568,ENSMUSG00000000838,ENSMUSG00000001017,ENSMUSG00000002006,ENSMUSG00000002010,ENSMUSG00000002948,ENSMUSG00000003038,ENSMUSG00000003226,ENSMUSG00000003352,ENSMUSG00000003380,ENSMUSG00000003814,ENSMUSG00000004263,ENSMUSG00000004267,ENSMUSG00000004285,ENSMUSG00000004364,ENSMUSG00000004849,ENSMUSG00000004961,ENSMUSG00000004980,ENSMUSG00000005417,ENSMUSG00000005610,…
1	!	1.38e-08	5554	618	232	0.375	0.042	TF:M01598_0	tf	220	Factor: ZBED6; motif: NRRGCTCGCCNN; match class: 0	1	ENSMUSG00000001017,ENSMUSG00000001175,ENSMUSG00000001300,ENSMUSG00000002052,ENSMUSG00000003352,ENSMUSG00000003469,ENSMUSG00000003814,ENSMUSG00000004364,ENSMUSG00000004980,ENSMUSG00000005034,ENSMUSG00000005338,ENSMUSG00000005362,ENSMUSG00000005417,ENSMUSG00000005610,ENSMUSG00000006005,ENSMUSG00000007656,ENSMUSG00000007892,ENSMUSG00000014905,ENSMUSG00000015087,ENSMUSG00000015656,ENSMUSG00000015668,…
1	!	4.84e-50	12048	618	517	0.837	0.043	TF:M00716_1	tf	211	Factor: ZF5; motif: GSGCGCGR; match class: 1	1	ENSMUSG00000000531,ENSMUSG00000000563,ENSMUSG00000000568,ENSMUSG00000000605,ENSMUSG00000000787,ENSMUSG00000000838,ENSMUSG00000001017,ENSMUSG00000001175,ENSMUSG00000001270,ENSMUSG00000001300,ENSMUSG00000002006,ENSMUSG00000002010,ENSMUSG00000002052,ENSMUSG00000002265,ENSMUSG00000002948,ENSMUSG00000002985,ENSMUSG00000003038,ENSMUSG00000003226,ENSMUSG00000003273,ENSMUSG00000003352,ENSMUSG00000003363,…
1	!	0.0079	16069	618	500	0.809	0.031	TF:M01835	tf	202	Factor: GKLF; motif: CCTCCYN	1	ENSMUSG00000000531,ENSMUSG00000000563,ENSMUSG00000000568,ENSMUSG00000000787,ENSMUSG00000000838,ENSMUSG00000001175,ENSMUSG00000002010,ENSMUSG00000002265,ENSMUSG00000002948,ENSMUSG00000003038,ENSMUSG00000003273,ENSMUSG00000003352,ENSMUSG00000003363,ENSMUSG00000003380,ENSMUSG00000003469,ENSMUSG00000003814,ENSMUSG00000003970,ENSMUSG00000004207,ENSMUSG00000004263,ENSMUSG00000004267,ENSMUSG00000004364,…
1	!	2.17e-12	15303	618	516	0.835	0.034	TF:M07991_0	tf	76	Factor: Hes1; motif: NNCACGYGNN; match class: 0	1	ENSMUSG00000000531,ENSMUSG00000000563,ENSMUSG00000000568,ENSMUSG00000000605,ENSMUSG00000000787,ENSMUSG00000000838,ENSMUSG00000001175,ENSMUSG00000001270,ENSMUSG00000001300,ENSMUSG00000001383,ENSMUSG00000002006,ENSMUSG00000002010,ENSMUSG00000002052,ENSMUSG00000002948,ENSMUSG00000002985,ENSMUSG00000003038,ENSMUSG00000003226,ENSMUSG00000003273,ENSMUSG00000003352,ENSMUSG00000003363,ENSMUSG00000003380,…
1	!	2.68e-16	6657	618	293	0.474	0.044	TF:M05547_0	tf	79	Factor: ZAC; motif: KGGGCCR; match class: 0	1	ENSMUSG00000000563,ENSMUSG00000000568,ENSMUSG00000000605,ENSMUSG00000000787,ENSMUSG00000000838,ENSMUSG00000001175,ENSMUSG00000001300,ENSMUSG00000001383,ENSMUSG00000002006,ENSMUSG00000003273,ENSMUSG00000003352,ENSMUSG00000003380,ENSMUSG00000003814,ENSMUSG00000004263,ENSMUSG00000004364,ENSMUSG00000004961,ENSMUSG00000004980,ENSMUSG00000005034,ENSMUSG00000005338,ENSMUSG00000005362,ENSMUSG00000005510,…
1	!	2.62e-25	5922	618	294	0.476	0.05	TF:M07354	tf	255	Factor: Egr-1; motif: GCGGGGGCGG	1	ENSMUSG00000000563,ENSMUSG00000000787,ENSMUSG00000000838,ENSMUSG00000001017,ENSMUSG00000002265,ENSMUSG00000002985,ENSMUSG00000003038,ENSMUSG00000003273,ENSMUSG00000003352,ENSMUSG00000003380,ENSMUSG00000003814,ENSMUSG00000004263,ENSMUSG00000004267,ENSMUSG00000004285,ENSMUSG00000004364,ENSMUSG00000004961,ENSMUSG00000004980,ENSMUSG00000005338,ENSMUSG00000005610,ENSMUSG00000006005,ENSMUSG00000006651,…
1	!	8.38e-13	7247	618	300	0.485	0.041	TF:M08867_0	tf	91	Factor: AP2; motif: GCCYGSGGSN; match class: 0	1	ENSMUSG00000000531,ENSMUSG00000000563,ENSMUSG00000000568,ENSMUSG00000000605,ENSMUSG00000000948,ENSMUSG00000001175,ENSMUSG00000001270,ENSMUSG00000001300,ENSMUSG00000002006,ENSMUSG00000002265,ENSMUSG00000003273,ENSMUSG00000003352,ENSMUSG00000003380,ENSMUSG00000003814,ENSMUSG00000004207,ENSMUSG00000004263,ENSMUSG00000004267,ENSMUSG00000004364,ENSMUSG00000005338,ENSMUSG00000005417,ENSMUSG00000005510,…
1	!	0.000161	2913	618	129	0.209	0.044	TF:M07313_0	tf	123	Factor: ATF-3; motif: SNTGACGYNATN; match class: 0	1	ENSMUSG00000000605,ENSMUSG00000000787,ENSMUSG00000001270,ENSMUSG00000002010,ENSMUSG00000002052,ENSMUSG00000002265,ENSMUSG00000003226,ENSMUSG00000003380,ENSMUSG00000004207,ENSMUSG00000005034,ENSMUSG00000006005,ENSMUSG00000007021,ENSMUSG00000008140,ENSMUSG00000014905,ENSMUSG00000015668,ENSMUSG00000017167,ENSMUSG00000018965,ENSMUSG00000019505,ENSMUSG00000019923,ENSMUSG00000020315,ENSMUSG00000020358,…
1	!	1.02e-08	4948	618	213	0.345	0.043	TF:M01837	tf	277	Factor: FKLF; motif: BGGGNGGVMD	1	ENSMUSG00000000568,ENSMUSG00000000605,ENSMUSG00000000787,ENSMUSG00000001300,ENSMUSG00000002948,ENSMUSG00000003038,ENSMUSG00000003352,ENSMUSG00000003363,ENSMUSG00000003469,ENSMUSG00000004263,ENSMUSG00000004267,ENSMUSG00000004364,ENSMUSG00000005034,ENSMUSG00000005510,ENSMUSG00000006005,ENSMUSG00000006930,ENSMUSG00000013858,ENSMUSG00000014905,ENSMUSG00000014956,ENSMUSG00000015837,ENSMUSG00000017740,…
1	!	0.0277	2783	618	115	0.186	0.041	TF:M01976	tf	114	Factor: nerf; motif: NCCGGAARTN	1	ENSMUSG00000000568,ENSMUSG00000000605,ENSMUSG00000000787,ENSMUSG00000000838,ENSMUSG00000003363,ENSMUSG00000004285,ENSMUSG00000004364,ENSMUSG00000004961,ENSMUSG00000005034,ENSMUSG00000005510,ENSMUSG00000006005,ENSMUSG00000007892,ENSMUSG00000008682,ENSMUSG00000010803,ENSMUSG00000015176,ENSMUSG00000015837,ENSMUSG00000016319,ENSMUSG00000017404,ENSMUSG00000018965,ENSMUSG00000019877,ENSMUSG00000020048,…
1	!	1.29e-05	5915	618	231	0.374	0.039	TF:M09682	tf	28	Factor: E2F-4; motif: GNNGGCGGGAAN	1	ENSMUSG00000000531,ENSMUSG00000000568,ENSMUSG00000000605,ENSMUSG00000000838,ENSMUSG00000001300,ENSMUSG00000002006,ENSMUSG00000002985,ENSMUSG00000003038,ENSMUSG00000003226,ENSMUSG00000003273,ENSMUSG00000003363,ENSMUSG00000003814,ENSMUSG00000003970,ENSMUSG00000004207,ENSMUSG00000004263,ENSMUSG00000004364,ENSMUSG00000004849,ENSMUSG00000004980,ENSMUSG00000005034,ENSMUSG00000005417,ENSMUSG00000005510,…
1	!	7.12e-08	5202	618	218	0.353	0.042	TF:M00919	tf	172	Factor: E2F; motif: NCSCGCSAAAN	1	ENSMUSG00000000605,ENSMUSG00000000838,ENSMUSG00000001383,ENSMUSG00000002052,ENSMUSG00000002265,ENSMUSG00000002985,ENSMUSG00000003038,ENSMUSG00000003352,ENSMUSG00000003363,ENSMUSG00000003380,ENSMUSG00000003814,ENSMUSG00000003970,ENSMUSG00000004364,ENSMUSG00000004980,ENSMUSG00000005034,ENSMUSG00000005417,ENSMUSG00000005610,ENSMUSG00000006005,ENSMUSG00000007021,ENSMUSG00000009013,ENSMUSG00000013858,…
1	!	7.94e-09	5369	618	227	0.367	0.042	TF:M00114_0	tf	108	Factor: Tax/CREB; motif: GGGGGTTGACGYANA; match class: 0	1	ENSMUSG00000000568,ENSMUSG00000000605,ENSMUSG00000000787,ENSMUSG00000001017,ENSMUSG00000002052,ENSMUSG00000002265,ENSMUSG00000003038,ENSMUSG00000003363,ENSMUSG00000003380,ENSMUSG00000004207,ENSMUSG00000004263,ENSMUSG00000004267,ENSMUSG00000004364,ENSMUSG00000004961,ENSMUSG00000004980,ENSMUSG00000005034,ENSMUSG00000005338,ENSMUSG00000005417,ENSMUSG00000005610,ENSMUSG00000006782,ENSMUSG00000006930,…
1	!	7.58e-12	8908	618	346	0.56	0.039	TF:M01865_0	tf	247	Factor: BTEB3; motif: BNRNGGGAGGNGT; match class: 0	1	ENSMUSG00000000531,ENSMUSG00000000568,ENSMUSG00000000605,ENSMUSG00000000787,ENSMUSG00000001300,ENSMUSG00000002006,ENSMUSG00000002265,ENSMUSG00000002948,ENSMUSG00000002985,ENSMUSG00000003038,ENSMUSG00000003226,ENSMUSG00000003273,ENSMUSG00000003352,ENSMUSG00000003363,ENSMUSG00000003469,ENSMUSG00000004263,ENSMUSG00000004364,ENSMUSG00000004849,ENSMUSG00000004961,ENSMUSG00000005034,ENSMUSG00000005338,…
1	!	0.00573	3969	618	157	0.254	0.04	TF:M02831	tf	135	Factor: Zfp281; motif: NNCCCCCCCCCCMYC	1	ENSMUSG00000000568,ENSMUSG00000000605,ENSMUSG00000000787,ENSMUSG00000003352,ENSMUSG00000003469,ENSMUSG00000004364,ENSMUSG00000004980,ENSMUSG00000005510,ENSMUSG00000006651,ENSMUSG00000009013,ENSMUSG00000010803,ENSMUSG00000015476,ENSMUSG00000015656,ENSMUSG00000017740,ENSMUSG00000018474,ENSMUSG00000018965,ENSMUSG00000019370,ENSMUSG00000019505,ENSMUSG00000019558,ENSMUSG00000020315,ENSMUSG00000020440,…
1	!	3.72e-16	8047	618	335	0.542	0.042	TF:M00189	tf	118	Factor: AP-2; motif: MKCCCSCNGGCG	1	ENSMUSG00000000531,ENSMUSG00000000563,ENSMUSG00000000568,ENSMUSG00000000605,ENSMUSG00000000787,ENSMUSG00000000838,ENSMUSG00000000948,ENSMUSG00000001017,ENSMUSG00000001175,ENSMUSG00000001270,ENSMUSG00000001300,ENSMUSG00000002006,ENSMUSG00000002010,ENSMUSG00000002265,ENSMUSG00000002948,ENSMUSG00000002985,ENSMUSG00000003038,ENSMUSG00000003226,ENSMUSG00000003352,ENSMUSG00000003363,ENSMUSG00000004207,…
1	!	1.91e-08	8426	618	319	0.516	0.038	TF:M01986	tf	298	Factor: c-ets-1; motif: ACCGGAWRYN	1	ENSMUSG00000000531,ENSMUSG00000000568,ENSMUSG00000000605,ENSMUSG00000000787,ENSMUSG00000000838,ENSMUSG00000001270,ENSMUSG00000001300,ENSMUSG00000002010,ENSMUSG00000002052,ENSMUSG00000002948,ENSMUSG00000003038,ENSMUSG00000003226,ENSMUSG00000003363,ENSMUSG00000003970,ENSMUSG00000004285,ENSMUSG00000004364,ENSMUSG00000004849,ENSMUSG00000004961,ENSMUSG00000004980,ENSMUSG00000005034,ENSMUSG00000005417,…
1	!	6.71e-05	2467	618	115	0.186	0.047	TF:M02836_1	tf	96	Factor: Zic2; motif: NMCCCCCGGGGGGGN; match class: 1	1	ENSMUSG00000000531,ENSMUSG00000001175,ENSMUSG00000002006,ENSMUSG00000002985,ENSMUSG00000004263,ENSMUSG00000004364,ENSMUSG00000004980,ENSMUSG00000005034,ENSMUSG00000005338,ENSMUSG00000005417,ENSMUSG00000006782,ENSMUSG00000007656,ENSMUSG00000009681,ENSMUSG00000013858,ENSMUSG00000014956,ENSMUSG00000018474,ENSMUSG00000019558,ENSMUSG00000019943,ENSMUSG00000020048,ENSMUSG00000020612,ENSMUSG00000020719,…
1	!	3.89e-06	3790	618	165	0.267	0.044	TF:M00444_1	tf	222	Factor: VDR; motif: GGGKNARNRRGGWSA; match class: 1	1	ENSMUSG00000000787,ENSMUSG00000001017,ENSMUSG00000001175,ENSMUSG00000003038,ENSMUSG00000003273,ENSMUSG00000003352,ENSMUSG00000004263,ENSMUSG00000004364,ENSMUSG00000004980,ENSMUSG00000005417,ENSMUSG00000005610,ENSMUSG00000006299,ENSMUSG00000010803,ENSMUSG00000015176,ENSMUSG00000015668,ENSMUSG00000017167,ENSMUSG00000017740,ENSMUSG00000019370,ENSMUSG00000019505,ENSMUSG00000019831,ENSMUSG00000019943,…
1	!	5.01e-11	7953	618	315	0.51	0.04	TF:M02023	tf	71	Factor: MAZ; motif: NKGGGAGGGGRGGR	1	ENSMUSG00000000568,ENSMUSG00000000605,ENSMUSG00000000787,ENSMUSG00000000948,ENSMUSG00000001017,ENSMUSG00000002948,ENSMUSG00000002985,ENSMUSG00000003226,ENSMUSG00000003273,ENSMUSG00000003352,ENSMUSG00000003363,ENSMUSG00000003469,ENSMUSG00000003970,ENSMUSG00000004207,ENSMUSG00000004263,ENSMUSG00000004364,ENSMUSG00000004961,ENSMUSG00000004980,ENSMUSG00000005034,ENSMUSG00000005417,ENSMUSG00000005510,…
1	!	1.36e-17	8102	618	341	0.552	0.042	TF:M07397_0	tf	3	Factor: ZBP89; motif: CCCCKCCCCCNN; match class: 0	1	ENSMUSG00000000563,ENSMUSG00000000568,ENSMUSG00000000605,ENSMUSG00000000787,ENSMUSG00000000948,ENSMUSG00000001175,ENSMUSG00000001300,ENSMUSG00000002006,ENSMUSG00000002265,ENSMUSG00000002948,ENSMUSG00000002985,ENSMUSG00000003038,ENSMUSG00000003226,ENSMUSG00000003273,ENSMUSG00000003352,ENSMUSG00000003380,ENSMUSG00000003469,ENSMUSG00000003814,ENSMUSG00000004263,ENSMUSG00000004267,ENSMUSG00000004285,…
#INFO:	PARAMETERS: sort_by_structure = 1
#INFO:	PARAMETERS: organism = mmusculus
#INFO:	PARAMETERS: user_thr = 1.00
#INFO:	PARAMETERS: analytical = 1
#INFO:	PARAMETERS: significant = 1
#INFO:	User: http
#INFO:	Host: arak-prod
#INFO:	Time: 2018-8-30 22:13:9
#INFO:	Version: r1750_e91_eg38
#INFO:	Effective domain size for CORUM: 924, threshold 0.00135
#INFO:	Effective domain size for GO: 21877, threshold 2e-05
#INFO:	Effective domain size for KEGG: 7972, threshold 0.000515
#INFO:	Effective domain size for REAC: 9618, threshold 0.000136
#INFO:	Effective domain size for TF: 21953, threshold 2.3e-05
#INFO:
#INFO:	--- Gene names and descriptions
#INFO:
#INFO:	QUERY:	ENSMUSG00000000563	ATP5F1	ATP synthase, H+ transporting, mitochondrial F0 complex, subunit B1 [Source:MGI Symbol;Acc:MGI:1100495]
#INFO:	QUERY:	ENSMUSG00000029580	ACTB	actin, beta [Source:MGI Symbol;Acc:MGI:87904]
#INFO:	QUERY:	ENSMUSG00000036564	NDRG4	N-myc downstream regulated gene 4 [Source:MGI Symbol;Acc:MGI:2384590]
#INFO:	QUERY:	ENSMUSG00000015656	HSPA8	heat shock protein 8 [Source:MGI Symbol;Acc:MGI:105384]
#INFO:	QUERY:	ENSMUSG00000020358	HNRNPAB	heterogeneous nuclear ribonucleoprotein A/B [Source:MGI Symbol;Acc:MGI:1330294]
#INFO:	QUERY:	ENSMUSG00000019505	UBB	ubiquitin B [Source:MGI Symbol;Acc:MGI:98888]
#INFO:	QUERY:	ENSMUSG00000048895	CDK5R1	cyclin-dependent kinase 5, regulatory subunit 1 (p35) [Source:MGI Symbol;Acc:MGI:101764]
#INFO:	QUERY:	ENSMUSG00000001270	CKB	creatine kinase, brain [Source:MGI Symbol;Acc:MGI:88407]
#INFO:	QUERY:	ENSMUSG00000089715	CBX6	chromobox 6 [Source:MGI Symbol;Acc:MGI:3512628]
#INFO:	QUERY:	ENSMUSG00000059213	DDN	dendrin [Source:MGI Symbol;Acc:MGI:108101]
#INFO:	QUERY:	ENSMUSG00000025738	FBXL16	F-box and leucine-rich repeat protein 16 [Source:MGI Symbol;Acc:MGI:2448488]
#INFO:	QUERY:	ENSMUSG00000023944	HSP90AB1	heat shock protein 90 alpha (cytosolic), class B member 1 [Source:MGI Symbol;Acc:MGI:96247]
#INFO:	QUERY:	ENSMUSG00000024083	PJA2	praja ring finger ubiquitin ligase 2 [Source:MGI Symbol;Acc:MGI:2159342]
#INFO:	QUERY:	ENSMUSG00000103309	BC037039	cDNA sequence BC037039 [Source:MGI Symbol;Acc:MGI:3697820]
#INFO:	QUERY:	ENSMUSG00000000568	HNRNPD	heterogeneous nuclear ribonucleoprotein D [Source:MGI Symbol;Acc:MGI:101947]
#INFO:	QUERY:	ENSMUSG00000031996	APLP2	amyloid beta (A4) precursor-like protein 2 [Source:MGI Symbol;Acc:MGI:88047]
#INFO:	QUERY:	ENSMUSG00000032518	RPSA	ribosomal protein SA [Source:MGI Symbol;Acc:MGI:105381]
#INFO:	QUERY:	ENSMUSG00000020315	SPTBN1	spectrin beta, non-erythrocytic 1 [Source:MGI Symbol;Acc:MGI:98388]
#INFO:	QUERY:	ENSMUSG00000000787	DDX3X	DEAD/H (Asp-Glu-Ala-Asp/His) box polypeptide 3, X-linked [Source:MGI Symbol;Acc:MGI:103064]
#INFO:	QUERY:	ENSMUSG00000082229	NAP1L2	nucleosome assembly protein 1-like 2 [Source:MGI Symbol;Acc:MGI:106654]
#INFO:	QUERY:	ENSMUSG00000000838	FMR1	fragile X mental retardation syndrome 1 [Source:MGI Symbol;Acc:MGI:95564]
#INFO:	QUERY:	ENSMUSG00000000948	GM38393	predicted gene, 38393 [Source:MGI Symbol;Acc:MGI:5613898]
#INFO:	QUERY:	ENSMUSG00000001017	CHTOP	chromatin target of PRMT1 [Source:MGI Symbol;Acc:MGI:1913761]
#INFO:	QUERY:	ENSMUSG00000064373	SELENOP	selenoprotein P [Source:MGI Symbol;Acc:MGI:894288]
#INFO:	QUERY:	ENSMUSG00000039100	43165	membrane-associated ring finger (C3HC4) 6 [Source:MGI Symbol;Acc:MGI:2442773]
#INFO:	QUERY:	ENSMUSG00000060036	RPL3	ribosomal protein L3 [Source:MGI Symbol;Acc:MGI:1351605]
#INFO:	QUERY:	ENSMUSG00000056851	PCBP2	poly(rC) binding protein 2 [Source:MGI Symbol;Acc:MGI:108202]
#INFO:	QUERY:	ENSMUSG00000023055	CALCOCO1	calcium binding and coiled coil domain 1 [Source:MGI Symbol;Acc:MGI:1914738]
#INFO:	QUERY:	ENSMUSG00000046434	HNRNPA1	heterogeneous nuclear ribonucleoprotein A1 [Source:MGI Symbol;Acc:MGI:104820]
#INFO:	QUERY:	ENSMUSG00000022489	PDE1B	phosphodiesterase 1B, Ca2+-calmodulin dependent [Source:MGI Symbol;Acc:MGI:97523]
#INFO:	QUERY:	ENSMUSG00000039568	UBALD1	UBA-like domain containing 1 [Source:MGI Symbol;Acc:MGI:1916255]
#INFO:	QUERY:	ENSMUSG00000087526	GM15738	predicted gene 15738 [Source:MGI Symbol;Acc:MGI:3783180]
#INFO:	QUERY:	ENSMUSG00000022789	DNM1L	dynamin 1-like [Source:MGI Symbol;Acc:MGI:1921256]
#INFO:	QUERY:	ENSMUSG00000022840	ADCY5	adenylate cyclase 5 [Source:MGI Symbol;Acc:MGI:99673]
#INFO:	QUERY:	ENSMUSG00000044533	RPS2	ribosomal protein S2 [Source:MGI Symbol;Acc:MGI:105110]
#INFO:	QUERY:	ENSMUSG00000039615	STUB1	STIP1 homology and U-Box containing protein 1 [Source:MGI Symbol;Acc:MGI:1891731]
#INFO:	QUERY:	ENSMUSG00000071172	SRSF3	serine/arginine-rich splicing factor 3 [Source:MGI Symbol;Acc:MGI:98285]
#INFO:	QUERY:	ENSMUSG00000073422	H2-KE6	H2-K region expressed gene 6 [Source:MGI Symbol;Acc:MGI:95911]
#INFO:	QUERY:	ENSMUSG00000024462	GABBR1	gamma-aminobutyric acid (GABA) B receptor, 1 [Source:MGI Symbol;Acc:MGI:1860139]
#INFO:	QUERY:	ENSMUSG00000114244	AC151275.1	N/A
#INFO:	QUERY:	ENSMUSG00000033960	JCAD	junctional cadherin 5 associated [Source:MGI Symbol;Acc:MGI:2685174]
#INFO:	QUERY:	ENSMUSG00000024423	IMPACT	impact, RWD domain protein [Source:MGI Symbol;Acc:MGI:1098233]
#INFO:	QUERY:	ENSMUSG00000024474	IK	IK cytokine [Source:MGI Symbol;Acc:MGI:1345142]
#INFO:	QUERY:	ENSMUSG00000102918	PCDHGC3	protocadherin gamma subfamily C, 3 [Source:MGI Symbol;Acc:MGI:1935201]
#INFO:	QUERY:	ENSMUSG00000056812	ST8SIA3	ST8 alpha-N-acetyl-neuraminide alpha-2,8-sialyltransferase 3 [Source:MGI Symbol;Acc:MGI:106019]
#INFO:	QUERY:	ENSMUSG00000024524	GNAL	guanine nucleotide binding protein, alpha stimulating, olfactory type [Source:MGI Symbol;Acc:MGI:95774]
#INFO:	QUERY:	ENSMUSG00000043498	9330132A10RIK	RIKEN cDNA 9330132A10 gene [Source:MGI Symbol;Acc:MGI:2442380]
#INFO:	QUERY:	ENSMUSG00000024949	SF1	splicing factor 1 [Source:MGI Symbol;Acc:MGI:1095403]
#INFO:	QUERY:	ENSMUSG00000035885	COX8A	cytochrome c oxidase subunit VIIIa [Source:MGI Symbol;Acc:MGI:105959]
#INFO:	QUERY:	ENSMUSG00000071653	1810009A15RIK	RIKEN cDNA 1810009A15 gene [Source:MGI Symbol;Acc:MGI:1913526]
#INFO:	QUERY:	ENSMUSG00000024750	ZFAND5	zinc finger, AN1-type domain 5 [Source:MGI Symbol;Acc:MGI:1278334]
#INFO:	QUERY:	ENSMUSG00000025203	SCD2	stearoyl-Coenzyme A desaturase 2 [Source:MGI Symbol;Acc:MGI:98240]
#INFO:	QUERY:	ENSMUSG00000093315	MIR5114	microRNA 5114 [Source:MGI Symbol;Acc:MGI:4950434]
#INFO:	QUERY:	ENSMUSG00000037126	PSD	pleckstrin and Sec7 domain containing [Source:MGI Symbol;Acc:MGI:1920978]
#INFO:	QUERY:	ENSMUSG00000025060	SLK	STE20-like kinase [Source:MGI Symbol;Acc:MGI:103241]
#INFO:	QUERY:	ENSMUSG00000025066	SFR1	SWI5 dependent recombination repair 1 [Source:MGI Symbol;Acc:MGI:1915038]
#INFO:	QUERY:	ENSMUSG00000064337	MT-RNR1	mitochondrially encoded 12S rRNA [Source:MGI Symbol;Acc:MGI:102493]
#INFO:	QUERY:	ENSMUSG00000064339	MT-RNR2	mitochondrially encoded 16S rRNA [Source:MGI Symbol;Acc:MGI:102492]
#INFO:	QUERY:	ENSMUSG00000064370	MT-CYTB	mitochondrially encoded cytochrome b [Source:MGI Symbol;Acc:MGI:102501]
#INFO:	QUERY:	ENSMUSG00000002006	PDZD4	PDZ domain containing 4 [Source:MGI Symbol;Acc:MGI:2443483]
#INFO:	QUERY:	ENSMUSG00000002010	IDH3G	isocitrate dehydrogenase 3 (NAD+), gamma [Source:MGI Symbol;Acc:MGI:1099463]
#INFO:	QUERY:	ENSMUSG00000002265	PEG3	paternally expressed 3 [Source:MGI Symbol;Acc:MGI:104748]
#INFO:	QUERY:	ENSMUSG00000002948	MAP2K7	mitogen-activated protein kinase kinase 7 [Source:MGI Symbol;Acc:MGI:1346871]
#INFO:	QUERY:	ENSMUSG00000002985	APOE	apolipoprotein E [Source:MGI Symbol;Acc:MGI:88057]
#INFO:	QUERY:	ENSMUSG00000003038	HMGN2	high mobility group nucleosomal binding domain 2 [Source:MGI Symbol;Acc:MGI:96136]
#INFO:	QUERY:	ENSMUSG00000003226	RANBP2	RAN binding protein 2 [Source:MGI Symbol;Acc:MGI:894323]
#INFO:	QUERY:	ENSMUSG00000003273	CAR11	carbonic anhydrase 11 [Source:MGI Symbol;Acc:MGI:1336193]
#INFO:	QUERY:	ENSMUSG00000003469	PHYHIP	phytanoyl-CoA hydroxylase interacting protein [Source:MGI Symbol;Acc:MGI:1860417]
#INFO:	QUERY:	ENSMUSG00000003814	CALR	calreticulin [Source:MGI Symbol;Acc:MGI:88252]
#INFO:	QUERY:	ENSMUSG00000004207	PSAP	prosaposin [Source:MGI Symbol;Acc:MGI:97783]
#INFO:	QUERY:	ENSMUSG00000004267	ENO2	enolase 2, gamma neuronal [Source:MGI Symbol;Acc:MGI:95394]
#INFO:	QUERY:	ENSMUSG00000004364	CUL3	cullin 3 [Source:MGI Symbol;Acc:MGI:1347360]
#INFO:	QUERY:	ENSMUSG00000097799	GM26899	predicted gene, 26899 [Source:MGI Symbol;Acc:MGI:5477393]
#INFO:	QUERY:	ENSMUSG00000004849	AP1S1	adaptor protein complex AP-1, sigma 1 [Source:MGI Symbol;Acc:MGI:1098244]
#INFO:	QUERY:	ENSMUSG00000004961	SYT5	synaptotagmin V [Source:MGI Symbol;Acc:MGI:1926368]
#INFO:	QUERY:	ENSMUSG00000004980	HNRNPA2B1	heterogeneous nuclear ribonucleoprotein A2/B1 [Source:MGI Symbol;Acc:MGI:104819]
#INFO:	QUERY:	ENSMUSG00000005034	PRKACB	protein kinase, cAMP dependent, catalytic, beta [Source:MGI Symbol;Acc:MGI:97594]
#INFO:	QUERY:	ENSMUSG00000005338	CADM3	cell adhesion molecule 3 [Source:MGI Symbol;Acc:MGI:2137858]
#INFO:	QUERY:	ENSMUSG00000049100	PCDH10	protocadherin 10 [Source:MGI Symbol;Acc:MGI:1338042]
#INFO:	QUERY:	ENSMUSG00000005510	NDUFS3	NADH dehydrogenase (ubiquinone) Fe-S protein 3 [Source:MGI Symbol;Acc:MGI:1915599]
#INFO:	QUERY:	ENSMUSG00000005610	EIF4G2	eukaryotic translation initiation factor 4, gamma 2 [Source:MGI Symbol;Acc:MGI:109207]
#INFO:	QUERY:	ENSMUSG00000005625	PSMD4	proteasome (prosome, macropain) 26S subunit, non-ATPase, 4 [Source:MGI Symbol;Acc:MGI:1201670]
#INFO:	QUERY:	ENSMUSG00000006005	TPR	translocated promoter region, nuclear basket protein [Source:MGI Symbol;Acc:MGI:1922066]
#INFO:	QUERY:	ENSMUSG00000006299	AAMP	angio-associated migratory protein [Source:MGI Symbol;Acc:MGI:107809]
#INFO:	QUERY:	ENSMUSG00000006651	APLP1	amyloid beta (A4) precursor-like protein 1 [Source:MGI Symbol;Acc:MGI:88046]
#INFO:	QUERY:	ENSMUSG00000006782	CNP	2',3'-cyclic nucleotide 3' phosphodiesterase [Source:MGI Symbol;Acc:MGI:88437]
#INFO:	QUERY:	ENSMUSG00000007656	ARPP19	cAMP-regulated phosphoprotein 19 [Source:MGI Symbol;Acc:MGI:1891691]
#INFO:	QUERY:	ENSMUSG00000007892	RPLP1	ribosomal protein, large, P1 [Source:MGI Symbol;Acc:MGI:1927099]
#INFO:	QUERY:	ENSMUSG00000008140	EMC10	ER membrane protein complex subunit 10 [Source:MGI Symbol;Acc:MGI:1916933]
#INFO:	QUERY:	ENSMUSG00000008682	RPL10	ribosomal protein L10 [Source:MGI Symbol;Acc:MGI:105943]
#INFO:	QUERY:	ENSMUSG00000009681	BCR	breakpoint cluster region [Source:MGI Symbol;Acc:MGI:88141]
#INFO:	QUERY:	ENSMUSG00000013858	TMEM259	transmembrane protein 259 [Source:MGI Symbol;Acc:MGI:2177957]
#INFO:	QUERY:	ENSMUSG00000014905	DNAJB9	DnaJ heat shock protein family (Hsp40) member B9 [Source:MGI Symbol;Acc:MGI:1351618]
#INFO:	QUERY:	ENSMUSG00000015087	RABL6	RAB, member RAS oncogene family-like 6 [Source:MGI Symbol;Acc:MGI:2442633]
#INFO:	QUERY:	ENSMUSG00000015222	MAP2	microtubule-associated protein 2 [Source:MGI Symbol;Acc:MGI:97175]
#INFO:	QUERY:	ENSMUSG00000015291	GDI1	guanosine diphosphate (GDP) dissociation inhibitor 1 [Source:MGI Symbol;Acc:MGI:99846]
#INFO:	QUERY:	ENSMUSG00000078307	AI593442	expressed sequence AI593442 [Source:MGI Symbol;Acc:MGI:2143099]
#INFO:	QUERY:	ENSMUSG00000041986	ELMOD1	ELMO/CED-12 domain containing 1 [Source:MGI Symbol;Acc:MGI:3583900]
#INFO:	QUERY:	ENSMUSG00000076281	GM24270	predicted gene, 24270 [Source:MGI Symbol;Acc:MGI:5454047]
#INFO:	QUERY:	ENSMUSG00000032294	PKM	pyruvate kinase, muscle [Source:MGI Symbol;Acc:MGI:97591]
#INFO:	QUERY:	ENSMUSG00000032366	TPM1	tropomyosin 1, alpha [Source:MGI Symbol;Acc:MGI:98809]
#INFO:	QUERY:	ENSMUSG00000101555	GM28731	predicted gene 28731 [Source:MGI Symbol;Acc:MGI:5579437]
#INFO:	QUERY:	ENSMUSG00000032186	TMOD2	tropomodulin 2 [Source:MGI Symbol;Acc:MGI:1355335]
#INFO:	QUERY:	ENSMUSG00000037742	EEF1A1	eukaryotic translation elongation factor 1 alpha 1 [Source:MGI Symbol;Acc:MGI:1096881]
#INFO:	QUERY:	ENSMUSG00000032328	TMEM30A	transmembrane protein 30A [Source:MGI Symbol;Acc:MGI:106402]
#INFO:	QUERY:	ENSMUSG00000049511	HTR1B	5-hydroxytryptamine (serotonin) receptor 1B [Source:MGI Symbol;Acc:MGI:96274]
#INFO:	QUERY:	ENSMUSG00000102377	GM37974	predicted gene, 37974 [Source:MGI Symbol;Acc:MGI:5611202]
#INFO:	QUERY:	ENSMUSG00000032936	CAMKV	CaM kinase-like vesicle-associated [Source:MGI Symbol;Acc:MGI:2384296]
#INFO:	QUERY:	ENSMUSG00000054871	TMEM158	transmembrane protein 158 [Source:MGI Symbol;Acc:MGI:1919559]
#INFO:	QUERY:	ENSMUSG00000020462	CFAP36	cilia and flagella associated protein 36 [Source:MGI Symbol;Acc:MGI:1913994]
#INFO:	QUERY:	ENSMUSG00000020458	RTN4	reticulon 4 [Source:MGI Symbol;Acc:MGI:1915835]
#INFO:	QUERY:	ENSMUSG00000036309	SKP1A	S-phase kinase-associated protein 1A [Source:MGI Symbol;Acc:MGI:103575]
#INFO:	QUERY:	ENSMUSG00000106175	GM44313	predicted gene, 44313 [Source:MGI Symbol;Acc:MGI:5690705]
#INFO:	QUERY:	ENSMUSG00000043419	CHD3OS	chromodomain helicase DNA binding protein 3, opposite strand [Source:MGI Symbol;Acc:MGI:1915359]
#INFO:	QUERY:	ENSMUSG00000023170	GPS2	G protein pathway suppressor 2 [Source:MGI Symbol;Acc:MGI:1891751]
#INFO:	QUERY:	ENSMUSG00000077637	GM22771	predicted gene, 22771 [Source:MGI Symbol;Acc:MGI:5452548]
#INFO:	QUERY:	ENSMUSG00000086586	GM11192	predicted gene 11192 [Source:MGI Symbol;Acc:MGI:3709388]
#INFO:	QUERY:	ENSMUSG00000047126	CLTC	clathrin, heavy polypeptide (Hc) [Source:MGI Symbol;Acc:MGI:2388633]
#INFO:	QUERY:	ENSMUSG00000061718	PPP1R1B	protein phosphatase 1, regulatory (inhibitor) subunit 1B [Source:MGI Symbol;Acc:MGI:94860]
#INFO:	QUERY:	ENSMUSG00000085944	1700003D09RIK	RIKEN cDNA 1700003D09 gene [Source:MGI Symbol;Acc:MGI:1916588]
#INFO:	QUERY:	ENSMUSG00000052915	MSL1	male-specific lethal 1 homolog (Drosophila) [Source:MGI Symbol;Acc:MGI:1921276]
#INFO:	QUERY:	ENSMUSG00000075576	GM12359	predicted gene 12359 [Source:MGI Symbol;Acc:MGI:3702436]
#INFO:	QUERY:	ENSMUSG00000035007	RUNDC1	RUN domain containing 1 [Source:MGI Symbol;Acc:MGI:2144506]
#INFO:	QUERY:	ENSMUSG00000034187	NSF	N-ethylmaleimide sensitive fusion protein [Source:MGI Symbol;Acc:MGI:104560]
#INFO:	QUERY:	ENSMUSG00000020736	NT5C	5',3'-nucleotidase, cytosolic [Source:MGI Symbol;Acc:MGI:1354954]
#INFO:	QUERY:	ENSMUSG00000062825	ACTG1	actin, gamma, cytoplasmic 1 [Source:MGI Symbol;Acc:MGI:87906]
#INFO:	QUERY:	ENSMUSG00000093264	GM23419	predicted gene, 23419 [Source:MGI Symbol;Acc:MGI:5453196]
#INFO:	QUERY:	ENSMUSG00000051627	HIST1H1E	histone cluster 1, H1e [Source:MGI Symbol;Acc:MGI:1931527]
#INFO:	QUERY:	ENSMUSG00000021478	DRD1	dopamine receptor D1 [Source:MGI Symbol;Acc:MGI:99578]
#INFO:	QUERY:	ENSMUSG00000114633	AC126408.1	N/A
#INFO:	QUERY:	ENSMUSG00000114019	AC154231.1	N/A
#INFO:	QUERY:	ENSMUSG00000021701	PLK2	polo like kinase 2 [Source:MGI Symbol;Acc:MGI:1099790]
#INFO:	QUERY:	ENSMUSG00000054364	RHOB	ras homolog family member B [Source:MGI Symbol;Acc:MGI:107949]
#INFO:	QUERY:	ENSMUSG00000037149	DDX1	DEAD (Asp-Glu-Ala-Asp) box polypeptide 1 [Source:MGI Symbol;Acc:MGI:2144727]
#INFO:	QUERY:	ENSMUSG00000051726	KCNF1	potassium voltage-gated channel, subfamily F, member 1 [Source:MGI Symbol;Acc:MGI:2687399]
#INFO:	QUERY:	ENSMUSG00000020950	FOXG1	forkhead box G1 [Source:MGI Symbol;Acc:MGI:1347464]
#INFO:	QUERY:	ENSMUSG00000096659	GM25679	predicted gene, 25679 [Source:MGI Symbol;Acc:MGI:5455456]
#INFO:	QUERY:	ENSMUSG00000095590	GM24305	predicted gene, 24305 [Source:MGI Symbol;Acc:MGI:5454082]
#INFO:	QUERY:	ENSMUSG00000096206	GM22317	predicted gene, 22317 [Source:MGI Symbol;Acc:MGI:5452094]
#INFO:	QUERY:	ENSMUSG00000077505	GM24233	predicted gene, 24233 [Source:MGI Symbol;Acc:MGI:5454010]
#INFO:	QUERY:	ENSMUSG00000020949	FKBP3	FK506 binding protein 3 [Source:MGI Symbol;Acc:MGI:1353460]
#INFO:	QUERY:	ENSMUSG00000105145	AC157822.1	N/A
#INFO:	QUERY:	ENSMUSG00000029878	DBPHT2	DNA binding protein with his-thr domain [Source:MGI Symbol;Acc:MGI:2679513]
#INFO:	QUERY:	ENSMUSG00000021057	AKAP5	A kinase (PRKA) anchor protein 5 [Source:MGI Symbol;Acc:MGI:2685104]
#INFO:	QUERY:	ENSMUSG00000041645	DDX24	DEAD (Asp-Glu-Ala-Asp) box polypeptide 24 [Source:MGI Symbol;Acc:MGI:1351337]
#INFO:	QUERY:	ENSMUSG00000094910	D430019H16RIK	RIKEN cDNA D430019H16 gene [Source:MGI Symbol;Acc:MGI:2443127]
#INFO:	QUERY:	ENSMUSG00000015668	PDZD11	PDZ domain containing 11 [Source:MGI Symbol;Acc:MGI:1919871]
#INFO:	QUERY:	ENSMUSG00000016319	SLC25A5	solute carrier family 25 (mitochondrial carrier, adenine nucleotide translocator), member 5 [Source:MGI Symbol;Acc:MGI:1353496]
#INFO:	QUERY:	ENSMUSG00000016349	EEF1A2	eukaryotic translation elongation factor 1 alpha 2 [Source:MGI Symbol;Acc:MGI:1096317]
#INFO:	QUERY:	ENSMUSG00000017740	SLC12A5	solute carrier family 12, member 5 [Source:MGI Symbol;Acc:MGI:1862037]
#INFO:	QUERY:	ENSMUSG00000019087	ATP6AP1	ATPase, H+ transporting, lysosomal accessory protein 1 [Source:MGI Symbol;Acc:MGI:109629]
#INFO:	QUERY:	ENSMUSG00000019558	SLC6A8	solute carrier family 6 (neurotransmitter transporter, creatine), member 8 [Source:MGI Symbol;Acc:MGI:2147834]
#INFO:	QUERY:	ENSMUSG00000019877	SERINC1	serine incorporator 1 [Source:MGI Symbol;Acc:MGI:1926228]
#INFO:	QUERY:	ENSMUSG00000019923	ZWINT	ZW10 interactor [Source:MGI Symbol;Acc:MGI:1289227]
#INFO:	QUERY:	ENSMUSG00000020048	HSP90B1	heat shock protein 90, beta (Grp94), member 1 [Source:MGI Symbol;Acc:MGI:98817]
#INFO:	QUERY:	ENSMUSG00000010803	GABRA1	gamma-aminobutyric acid (GABA) A receptor, subunit alpha 1 [Source:MGI Symbol;Acc:MGI:95613]
#INFO:	QUERY:	ENSMUSG00000020372	RACK1	receptor for activated C kinase 1 [Source:MGI Symbol;Acc:MGI:101849]
#INFO:	QUERY:	ENSMUSG00000015837	SQSTM1	sequestosome 1 [Source:MGI Symbol;Acc:MGI:107931]
#INFO:	QUERY:	ENSMUSG00000020368	CANX	calnexin [Source:MGI Symbol;Acc:MGI:88261]
#INFO:	QUERY:	ENSMUSG00000084744	GM25291	predicted gene, 25291 [Source:MGI Symbol;Acc:MGI:5455068]
#INFO:	QUERY:	ENSMUSG00000065061	GM22884	predicted gene, 22884 [Source:MGI Symbol;Acc:MGI:5452661]
#INFO:	QUERY:	ENSMUSG00000087342	GM12238	predicted gene 12238 [Source:MGI Symbol;Acc:MGI:3651550]
#INFO:	QUERY:	ENSMUSG00000056895	HIST3H2BA	histone cluster 3, H2ba [Source:MGI Symbol;Acc:MGI:1925553]
#INFO:	QUERY:	ENSMUSG00000072898	GM10434	predicted gene 10434 [Source:MGI Symbol;Acc:MGI:3708552]
#INFO:	QUERY:	ENSMUSG00000085132	GM12265	predicted gene 12265 [Source:MGI Symbol;Acc:MGI:3651913]
#INFO:	QUERY:	ENSMUSG00000020900	MYH10	myosin, heavy polypeptide 10, non-muscle [Source:MGI Symbol;Acc:MGI:1930780]
#INFO:	QUERY:	ENSMUSG00000020894	VAMP2	vesicle-associated membrane protein 2 [Source:MGI Symbol;Acc:MGI:1313277]
#INFO:	QUERY:	ENSMUSG00000087881	GM22442	predicted gene, 22442 [Source:MGI Symbol;Acc:MGI:5452219]
#INFO:	QUERY:	ENSMUSG00000059796	EIF4A1	eukaryotic translation initiation factor 4A1 [Source:MGI Symbol;Acc:MGI:95303]
#INFO:	QUERY:	ENSMUSG00000089542	GM25835	predicted gene, 25835 [Source:MGI Symbol;Acc:MGI:5455612]
#INFO:	QUERY:	ENSMUSG00000084708	GM22988	predicted gene, 22988 [Source:MGI Symbol;Acc:MGI:5452765]
#INFO:	QUERY:	ENSMUSG00000093989	RNASEK	ribonuclease, RNase K [Source:MGI Symbol;Acc:MGI:106369]
#INFO:	QUERY:	ENSMUSG00000096205	GM22068	predicted gene, 22068 [Source:MGI Symbol;Acc:MGI:5451845]
#INFO:	QUERY:	ENSMUSG00000071415	RPL23	ribosomal protein L23 [Source:MGI Symbol;Acc:MGI:1929455]
#INFO:	QUERY:	ENSMUSG00000064901	SNORA21	small nucleolar RNA, H/ACA box 21 [Source:MGI Symbol;Acc:MGI:3819493]
#INFO:	QUERY:	ENSMUSG00000017404	RPL19	ribosomal protein L19 [Source:MGI Symbol;Acc:MGI:98020]
#INFO:	QUERY:	ENSMUSG00000020889	NR1D1	nuclear receptor subfamily 1, group D, member 1 [Source:MGI Symbol;Acc:MGI:2444210]
#INFO:	QUERY:	ENSMUSG00000065251	GM23971	predicted gene, 23971 [Source:MGI Symbol;Acc:MGI:5453748]
#INFO:	QUERY:	ENSMUSG00000020719	DDX5	DEAD (Asp-Glu-Ala-Asp) box polypeptide 5 [Source:MGI Symbol;Acc:MGI:105037]
#INFO:	QUERY:	ENSMUSG00000020612	PRKAR1A	protein kinase, cAMP dependent regulatory, type I, alpha [Source:MGI Symbol;Acc:MGI:104878]
#INFO:	QUERY:	ENSMUSG00000034566	ATP5H	ATP synthase, H+ transporting, mitochondrial F0 complex, subunit D [Source:MGI Symbol;Acc:MGI:1918929]
#INFO:	QUERY:	ENSMUSG00000025579	GAA	glucosidase, alpha, acid [Source:MGI Symbol;Acc:MGI:95609]
#INFO:	QUERY:	ENSMUSG00000025132	ARHGDIA	Rho GDP dissociation inhibitor (GDI) alpha [Source:MGI Symbol;Acc:MGI:2178103]
#INFO:	QUERY:	ENSMUSG00000114138	GM36423	predicted gene, 36423 [Source:MGI Symbol;Acc:MGI:5595582]
#INFO:	QUERY:	ENSMUSG00000088609	GM24187	predicted gene, 24187 [Source:MGI Symbol;Acc:MGI:5453964]
#INFO:	QUERY:	ENSMUSG00000034686	PRR7	proline rich 7 (synaptic) [Source:MGI Symbol;Acc:MGI:3487246]
#INFO:	QUERY:	ENSMUSG00000021546	HNRNPK	heterogeneous nuclear ribonucleoprotein K [Source:MGI Symbol;Acc:MGI:99894]
#INFO:	QUERY:	ENSMUSG00000021577	SDHA	succinate dehydrogenase complex, subunit A, flavoprotein (Fp) [Source:MGI Symbol;Acc:MGI:1914195]
#INFO:	QUERY:	ENSMUSG00000049233	APOO-PS	apolipoprotein O, pseudogene [Source:MGI Symbol;Acc:MGI:3649039]
#INFO:	QUERY:	ENSMUSG00000050377	IL31RA	interleukin 31 receptor A [Source:MGI Symbol;Acc:MGI:2180511]
#INFO:	QUERY:	ENSMUSG00000036333	KIDINS220	kinase D-interacting substrate 220 [Source:MGI Symbol;Acc:MGI:1924730]
#INFO:	QUERY:	ENSMUSG00000096349	GM22513	predicted gene, 22513 [Source:MGI Symbol;Acc:MGI:5452290]
#INFO:	QUERY:	ENSMUSG00000094826	GM23804	predicted gene, 23804 [Source:MGI Symbol;Acc:MGI:5453581]
#INFO:	QUERY:	ENSMUSG00000099021	RN7S1	7S RNA 1 [Source:MGI Symbol;Acc:MGI:97950]
#INFO:	QUERY:	ENSMUSG00000105788	AC099934.1	N/A
#INFO:	QUERY:	ENSMUSG00000099250	RN7S2	7S RNA 2 [Source:MGI Symbol;Acc:MGI:97953]
#INFO:	QUERY:	ENSMUSG00000105398	AC157822.2	N/A
#INFO:	QUERY:	ENSMUSG00000021096	PPM1A	protein phosphatase 1A, magnesium dependent, alpha isoform [Source:MGI Symbol;Acc:MGI:99878]
#INFO:	QUERY:	ENSMUSG00000047454	GPHN	gephyrin [Source:MGI Symbol;Acc:MGI:109602]
#INFO:	QUERY:	ENSMUSG00000021124	VTI1B	vesicle transport through interaction with t-SNAREs 1B [Source:MGI Symbol;Acc:MGI:1855688]
#INFO:	QUERY:	ENSMUSG00000105428	MIR3068	microRNA 3068 [Source:MGI Symbol;Acc:MGI:4834241]
#INFO:	QUERY:	ENSMUSG00000064938	MIR3068	microRNA 3068 [Source:MGI Symbol;Acc:MGI:4834241]
#INFO:	QUERY:	ENSMUSG00000100306	GM29362	predicted gene 29362 [Source:MGI Symbol;Acc:MGI:5580068]
#INFO:	QUERY:	ENSMUSG00000080365	GM25776	predicted gene, 25776 [Source:MGI Symbol;Acc:MGI:5455553]
#INFO:	QUERY:	ENSMUSG00000020964	SEL1L	sel-1 suppressor of lin-12-like (C. elegans) [Source:MGI Symbol;Acc:MGI:1329016]
#INFO:	QUERY:	ENSMUSG00000001175	CALM1	calmodulin 1 [Source:MGI Symbol;Acc:MGI:88251]
#INFO:	QUERY:	ENSMUSG00000114113	AC131759.1	N/A
#INFO:	QUERY:	ENSMUSG00000113662	GM35558	predicted gene, 35558 [Source:MGI Symbol;Acc:MGI:5594717]
#INFO:	QUERY:	ENSMUSG00000021282	EIF5	eukaryotic translation initiation factor 5 [Source:MGI Symbol;Acc:MGI:95309]
#INFO:	QUERY:	ENSMUSG00000021288	KLC1	kinesin light chain 1 [Source:MGI Symbol;Acc:MGI:107978]
#INFO:	QUERY:	ENSMUSG00000065899	GM24523	predicted gene, 24523 [Source:MGI Symbol;Acc:MGI:5454300]
#INFO:	QUERY:	ENSMUSG00000022285	YWHAZ	tyrosine 3-monooxygenase/tryptophan 5-monooxygenase activation protein, zeta polypeptide [Source:MGI Symbol;Acc:MGI:109484]
#INFO:	QUERY:	ENSMUSG00000022342	KCNV1	potassium channel, subfamily V, member 1 [Source:MGI Symbol;Acc:MGI:1914748]
#INFO:	QUERY:	ENSMUSG00000022421	NPTXR	neuronal pentraxin receptor [Source:MGI Symbol;Acc:MGI:1920590]
#INFO:	QUERY:	ENSMUSG00000050164	MCHR1	melanin-concentrating hormone receptor 1 [Source:MGI Symbol;Acc:MGI:2180756]
#INFO:	QUERY:	ENSMUSG00000091604	GM17349	predicted gene, 17349 [Source:MGI Symbol;Acc:MGI:4936983]
#INFO:	QUERY:	ENSMUSG00000000531	GRASP	GRP1 (general receptor for phosphoinositides 1)-associated scaffold protein [Source:MGI Symbol;Acc:MGI:1860303]
#INFO:	QUERY:	ENSMUSG00000022536	GLYR1	glyoxylate reductase 1 homolog (Arabidopsis) [Source:MGI Symbol;Acc:MGI:1921272]
#INFO:	QUERY:	ENSMUSG00000022884	EIF4A2	eukaryotic translation initiation factor 4A2 [Source:MGI Symbol;Acc:MGI:106906]
#INFO:	QUERY:	ENSMUSG00000104599	AC154540.1	N/A
#INFO:	QUERY:	ENSMUSG00000087935	SNORA81	small nucleolar RNA, H/ACA box 81 [Source:MGI Symbol;Acc:MGI:3819513]
#INFO:	QUERY:	ENSMUSG00000086324	GM15564	predicted gene 15564 [Source:MGI Symbol;Acc:MGI:3783013]
#INFO:	QUERY:	ENSMUSG00000022905	KPNA1	karyopherin (importin) alpha 1 [Source:MGI Symbol;Acc:MGI:103560]
#INFO:	QUERY:	ENSMUSG00000034243	GOLGB1	golgi autoantigen, golgin subfamily b, macrogolgin 1 [Source:MGI Symbol;Acc:MGI:1099447]
#INFO:	QUERY:	ENSMUSG00000096684	GM25989	predicted gene, 25989 [Source:MGI Symbol;Acc:MGI:5455766]
#INFO:	QUERY:	ENSMUSG00000044763	TRMT10C	tRNA methyltransferase 10C [Source:MGI Symbol;Acc:MGI:1196261]
#INFO:	QUERY:	ENSMUSG00000064994	GM22422	predicted gene, 22422 [Source:MGI Symbol;Acc:MGI:5452199]
#INFO:	QUERY:	ENSMUSG00000089685	GM9017	predicted gene 9017 [Source:MGI Symbol;Acc:MGI:3646937]
#INFO:	QUERY:	ENSMUSG00000022973	SYNJ1	synaptojanin 1 [Source:MGI Symbol;Acc:MGI:1354961]
#INFO:	QUERY:	ENSMUSG00000040785	TTC3	tetratricopeptide repeat domain 3 [Source:MGI Symbol;Acc:MGI:1276539]
#INFO:	QUERY:	ENSMUSG00000068039	TCP1	t-complex protein 1 [Source:MGI Symbol;Acc:MGI:98535]
#INFO:	QUERY:	ENSMUSG00000090101	SNHG9	small nucleolar RNA host gene 9 [Source:MGI Symbol;Acc:MGI:1920724]
#INFO:	QUERY:	ENSMUSG00000089255	SNORA78	small nucleolar RNA, H/ACA box 7 [Source:MGI Symbol;Acc:MGI:4360056]
#INFO:	QUERY:	ENSMUSG00000077709	SNORA64	small nucleolar RNA, H/ACA box 64 [Source:MGI Symbol;Acc:MGI:2148175]
#INFO:	QUERY:	ENSMUSG00000024163	MAPK8IP3	mitogen-activated protein kinase 8 interacting protein 3 [Source:MGI Symbol;Acc:MGI:1353598]
#INFO:	QUERY:	ENSMUSG00000024335	BRD2	bromodomain containing 2 [Source:MGI Symbol;Acc:MGI:99495]
#INFO:	QUERY:	ENSMUSG00000098269	MIR8094	microRNA 8094 [Source:MGI Symbol;Acc:MGI:5530895]
#INFO:	QUERY:	ENSMUSG00000071054	SAFB	scaffold attachment factor B [Source:MGI Symbol;Acc:MGI:2146974]
#INFO:	QUERY:	ENSMUSG00000097625	GM26561	predicted gene, 26561 [Source:MGI Symbol;Acc:MGI:5477055]
#INFO:	QUERY:	ENSMUSG00000101059	GM4017	predicted gene 4017 [Source:MGI Symbol;Acc:MGI:3782191]
#INFO:	QUERY:	ENSMUSG00000091165	GM17036	predicted gene 17036 [Source:MGI Symbol;Acc:MGI:4937863]
#INFO:	QUERY:	ENSMUSG00000095616	GM26244	predicted gene, 26244 [Source:MGI Symbol;Acc:MGI:5456021]
#INFO:	QUERY:	ENSMUSG00000087590	EPB41L4AOS	erythrocyte membrane protein band 4.1 like 4a, opposite strand [Source:MGI Symbol;Acc:MGI:1916999]
#INFO:	QUERY:	ENSMUSG00000092819	GM23639	predicted gene, 23639 [Source:MGI Symbol;Acc:MGI:5453416]
#INFO:	QUERY:	ENSMUSG00000097769	SNHG4	small nucleolar RNA host gene 4 [Source:MGI Symbol;Acc:MGI:4937091]
#INFO:	QUERY:	ENSMUSG00000099703	GM28285	predicted gene 28285 [Source:MGI Symbol;Acc:MGI:5578991]
#INFO:	QUERY:	ENSMUSG00000065649	SNORA74A	small nucleolar RNA, H/ACA box 74A [Source:MGI Symbol;Acc:MGI:3646921]
#INFO:	QUERY:	ENSMUSG00000104863	AC121821.1	N/A
#INFO:	QUERY:	ENSMUSG00000109836	GM45884	predicted gene 45884 [Source:MGI Symbol;Acc:MGI:5804999]
#INFO:	QUERY:	ENSMUSG00000024425	NDFIP1	Nedd4 family interacting protein 1 [Source:MGI Symbol;Acc:MGI:1929601]
#INFO:	QUERY:	ENSMUSG00000025428	ATP5A1	ATP synthase, H+ transporting, mitochondrial F1 complex, alpha subunit 1 [Source:MGI Symbol;Acc:MGI:88115]
#INFO:	QUERY:	ENSMUSG00000024571	GM16286	predicted gene 16286 [Source:MGI Symbol;Acc:MGI:3833940]
#INFO:	QUERY:	ENSMUSG00000056201	CFL1	cofilin 1, non-muscle [Source:MGI Symbol;Acc:MGI:101757]
#INFO:	QUERY:	ENSMUSG00000038274	FAU	Finkel-Biskis-Reilly murine sarcoma virus (FBR-MuSV) ubiquitously expressed (fox derived) [Source:MGI Symbol;Acc:MGI:102547]
#INFO:	QUERY:	ENSMUSG00000108414	SNHG1	small nucleolar RNA host gene 1 [Source:MGI Symbol;Acc:MGI:3763743]
#INFO:	QUERY:	ENSMUSG00000065087	SNORD22	small nucleolar RNA, C/D box 22 [Source:MGI Symbol;Acc:MGI:1933385]
#INFO:	QUERY:	ENSMUSG00000053536	CSTF2T	cleavage stimulation factor, 3' pre-RNA subunit 2, tau [Source:MGI Symbol;Acc:MGI:1932622]
#INFO:	QUERY:	ENSMUSG00000114796	AC144949.1	N/A
#INFO:	QUERY:	ENSMUSG00000025220	MGEA5	meningioma expressed antigen 5 (hyaluronidase) [Source:MGI Symbol;Acc:MGI:1932139]
#INFO:	QUERY:	ENSMUSG00000035283	ADRB1	adrenergic receptor, beta 1 [Source:MGI Symbol;Acc:MGI:87937]
#INFO:	QUERY:	ENSMUSG00000064341	MT-ND1	mitochondrially encoded NADH dehydrogenase 1 [Source:MGI Symbol;Acc:MGI:101787]
#INFO:	QUERY:	ENSMUSG00000064351	MT-CO1	mitochondrially encoded cytochrome c oxidase I [Source:MGI Symbol;Acc:MGI:102504]
#INFO:	QUERY:	ENSMUSG00000064354	MT-CO2	mitochondrially encoded cytochrome c oxidase II [Source:MGI Symbol;Acc:MGI:102503]
#INFO:	QUERY:	ENSMUSG00000064367	MT-ND5	mitochondrially encoded NADH dehydrogenase 5 [Source:MGI Symbol;Acc:MGI:102496]
#INFO:	QUERY:	ENSMUSG00000064368	MT-ND6	mitochondrially encoded NADH dehydrogenase 6 [Source:MGI Symbol;Acc:MGI:102495]
#INFO:	QUERY:	ENSMUSG00000021843	KTN1	kinectin 1 [Source:MGI Symbol;Acc:MGI:109153]
#INFO:	QUERY:	ENSMUSG00000021939	CTSB	cathepsin B [Source:MGI Symbol;Acc:MGI:88561]
#INFO:	QUERY:	ENSMUSG00000022016	AKAP11	A kinase (PRKA) anchor protein 11 [Source:MGI Symbol;Acc:MGI:2684060]
#INFO:	QUERY:	ENSMUSG00000022052	PPP2R2A	protein phosphatase 2, regulatory subunit B, alpha [Source:MGI Symbol;Acc:MGI:1919228]
#INFO:	QUERY:	ENSMUSG00000022108	ITM2B	integral membrane protein 2B [Source:MGI Symbol;Acc:MGI:1309517]
#INFO:	QUERY:	ENSMUSG00000022199	SLC22A17	solute carrier family 22 (organic cation transporter), member 17 [Source:MGI Symbol;Acc:MGI:1926225]
#INFO:	QUERY:	ENSMUSG00000025151	MAGED1	melanoma antigen, family D, 1 [Source:MGI Symbol;Acc:MGI:1930187]
#INFO:	QUERY:	ENSMUSG00000049097	ANKRD34A	ankyrin repeat domain 34A [Source:MGI Symbol;Acc:MGI:3617846]
#INFO:	QUERY:	ENSMUSG00000105545	4930599N24RIK	RIKEN cDNA 4930599N24 gene [Source:MGI Symbol;Acc:MGI:1922633]
#INFO:	QUERY:	ENSMUSG00000036162	FAM219AOS	family with sequence similarity 219, member A, opposite strand [Source:MGI Symbol;Acc:MGI:1924242]
#INFO:	QUERY:	ENSMUSG00000087943	GM24245	predicted gene, 24245 [Source:MGI Symbol;Acc:MGI:5454022]
#INFO:	QUERY:	ENSMUSG00000065990	AURKAIP1	aurora kinase A interacting protein 1 [Source:MGI Symbol;Acc:MGI:1913327]
#INFO:	QUERY:	ENSMUSG00000051557	PUSL1	pseudouridylate synthase-like 1 [Source:MGI Symbol;Acc:MGI:3047787]
#INFO:	QUERY:	ENSMUSG00000029103	LRPAP1	low density lipoprotein receptor-related protein associated protein 1 [Source:MGI Symbol;Acc:MGI:96829]
#INFO:	QUERY:	ENSMUSG00000039474	WFS1	wolframin ER transmembrane glycoprotein [Source:MGI Symbol;Acc:MGI:1328355]
#INFO:	QUERY:	ENSMUSG00000029126	NSG1	neuron specific gene family member 1 [Source:MGI Symbol;Acc:MGI:109149]
#INFO:	QUERY:	ENSMUSG00000077222	GM22270	predicted gene, 22270 [Source:MGI Symbol;Acc:MGI:5452047]
#INFO:	QUERY:	ENSMUSG00000106375	GM43361	predicted gene 43361 [Source:MGI Symbol;Acc:MGI:5663498]
#INFO:	QUERY:	ENSMUSG00000004285	ATP6V1F	ATPase, H+ transporting, lysosomal V1 subunit F [Source:MGI Symbol;Acc:MGI:1913394]
#INFO:	QUERY:	ENSMUSG00000029840	MTPN	myotrophin [Source:MGI Symbol;Acc:MGI:99445]
#INFO:	QUERY:	ENSMUSG00000064945	RNY3	RNA, Y3 small cytoplasmic (associated with Ro protein) [Source:MGI Symbol;Acc:MGI:107304]
#INFO:	QUERY:	ENSMUSG00000044927	H1FX	H1 histone family, member X [Source:MGI Symbol;Acc:MGI:2685307]
#INFO:	QUERY:	ENSMUSG00000030102	ITPR1	inositol 1,4,5-trisphosphate receptor 1 [Source:MGI Symbol;Acc:MGI:96623]
#INFO:	QUERY:	ENSMUSG00000107458	GM44040	predicted gene, 44040 [Source:MGI Symbol;Acc:MGI:5690432]
#INFO:	QUERY:	ENSMUSG00000030302	ATP2B2	ATPase, Ca++ transporting, plasma membrane 2 [Source:MGI Symbol;Acc:MGI:105368]
#INFO:	QUERY:	ENSMUSG00000035674	NDUFA3	NADH dehydrogenase (ubiquinone) 1 alpha subcomplex, 3 [Source:MGI Symbol;Acc:MGI:1913341]
#INFO:	QUERY:	ENSMUSG00000030435	U2AF2	U2 small nuclear ribonucleoprotein auxiliary factor (U2AF) 2 [Source:MGI Symbol;Acc:MGI:98886]
#INFO:	QUERY:	ENSMUSG00000003380	RABAC1	Rab acceptor 1 (prenylated) [Source:MGI Symbol;Acc:MGI:1201692]
#INFO:	QUERY:	ENSMUSG00000065628	SNORD33	small nucleolar RNA, C/D box 33 [Source:MGI Symbol;Acc:MGI:1351323]
#INFO:	QUERY:	ENSMUSG00000095479	GM25074	predicted gene, 25074 [Source:MGI Symbol;Acc:MGI:5454851]
#INFO:	QUERY:	ENSMUSG00000095641	GM25615	predicted gene, 25615 [Source:MGI Symbol;Acc:MGI:5455392]
#INFO:	QUERY:	ENSMUSG00000078611	GM5901	predicted gene 5901 [Source:MGI Symbol;Acc:MGI:3643909]
#INFO:	QUERY:	ENSMUSG00000105232	AC124457.1	N/A
#INFO:	QUERY:	ENSMUSG00000077575	GM24888	predicted gene, 24888 [Source:MGI Symbol;Acc:MGI:5454665]
#INFO:	QUERY:	ENSMUSG00000108815	AC149222.1	N/A
#INFO:	QUERY:	ENSMUSG00000046922	GPR6	G protein-coupled receptor 6 [Source:MGI Symbol;Acc:MGI:2155249]
#INFO:	QUERY:	ENSMUSG00000049422	CHCHD10	coiled-coil-helix-coiled-coil-helix domain containing 10 [Source:MGI Symbol;Acc:MGI:2143558]
#INFO:	QUERY:	ENSMUSG00000051067	LINGO3	leucine rich repeat and Ig domain containing 3 [Source:MGI Symbol;Acc:MGI:3609246]
#INFO:	QUERY:	ENSMUSG00000019943	ATP2B1	ATPase, Ca++ transporting, plasma membrane 1 [Source:MGI Symbol;Acc:MGI:104653]
#INFO:	QUERY:	ENSMUSG00000097185	GM26596	predicted gene, 26596 [Source:MGI Symbol;Acc:MGI:5477090]
#INFO:	QUERY:	ENSMUSG00000085837	KCNMB4OS2	potassium large conductance calcium-activated channel, subfamily M, beta member 4, opposite strand 2 [Source:MGI Symbol;Acc:MGI:1918263]
#INFO:	QUERY:	ENSMUSG00000021917	SPCS1	signal peptidase complex subunit 1 homolog (S. cerevisiae) [Source:MGI Symbol;Acc:MGI:1916269]
#INFO:	QUERY:	ENSMUSG00000093452	ZFHX2OS	zinc finger homeobox 2, opposite strand [Source:MGI Symbol;Acc:MGI:3620246]
#INFO:	QUERY:	ENSMUSG00000022223	SDR39U1	short chain dehydrogenase/reductase family 39U, member 1 [Source:MGI Symbol;Acc:MGI:1916876]
#INFO:	QUERY:	ENSMUSG00000110790	AC159314.1	N/A
#INFO:	QUERY:	ENSMUSG00000074385	GM10684	predicted gene 10684 [Source:MGI Symbol;Acc:MGI:3641851]
#INFO:	QUERY:	ENSMUSG00000032500	DCLK3	doublecortin-like kinase 3 [Source:MGI Symbol;Acc:MGI:3039580]
#INFO:	QUERY:	ENSMUSG00000065414	MIR138-1	microRNA 138-1 [Source:MGI Symbol;Acc:MGI:2676823]
#INFO:	QUERY:	ENSMUSG00000057897	CAMK2B	calcium/calmodulin-dependent protein kinase II, beta [Source:MGI Symbol;Acc:MGI:88257]
#INFO:	QUERY:	ENSMUSG00000020340	CYFIP2	cytoplasmic FMR1 interacting protein 2 [Source:MGI Symbol;Acc:MGI:1924134]
#INFO:	QUERY:	ENSMUSG00000005417	MPRIP	myosin phosphatase Rho interacting protein [Source:MGI Symbol;Acc:MGI:1349438]
#INFO:	QUERY:	ENSMUSG00000020745	PAFAH1B1	platelet-activating factor acetylhydrolase, isoform 1b, subunit 1 [Source:MGI Symbol;Acc:MGI:109520]
#INFO:	QUERY:	ENSMUSG00000020882	CACNB1	calcium channel, voltage-dependent, beta 1 subunit [Source:MGI Symbol;Acc:MGI:102522]
#INFO:	QUERY:	ENSMUSG00000017167	CNTNAP1	contactin associated protein-like 1 [Source:MGI Symbol;Acc:MGI:1858201]
#INFO:	QUERY:	ENSMUSG00000065944	RNU2-10	U2 small nuclear RNA 10 [Source:MGI Symbol;Acc:MGI:97976]
#INFO:	QUERY:	ENSMUSG00000025158	RFNG	RFNG O-fucosylpeptide 3-beta-N-acetylglucosaminyltransferase [Source:MGI Symbol;Acc:MGI:894275]
#INFO:	QUERY:	ENSMUSG00000025153	FASN	fatty acid synthase [Source:MGI Symbol;Acc:MGI:95485]
#INFO:	QUERY:	ENSMUSG00000047547	CLTB	clathrin, light polypeptide (Lcb) [Source:MGI Symbol;Acc:MGI:1921575]
#INFO:	QUERY:	ENSMUSG00000089875	ETOHD2	ethanol decreased 2 [Source:MGI Symbol;Acc:MGI:1261417]
#INFO:	QUERY:	ENSMUSG00000020664	DLD	dihydrolipoamide dehydrogenase [Source:MGI Symbol;Acc:MGI:107450]
#INFO:	QUERY:	ENSMUSG00000021114	ATP6V1D	ATPase, H+ transporting, lysosomal V1 subunit D [Source:MGI Symbol;Acc:MGI:1921084]
#INFO:	QUERY:	ENSMUSG00000090327	GM17111	predicted gene 17111 [Source:MGI Symbol;Acc:MGI:4937938]
#INFO:	QUERY:	ENSMUSG00000022205	SUB1	SUB1 homolog (S. cerevisiae) [Source:MGI Symbol;Acc:MGI:104811]
#INFO:	QUERY:	ENSMUSG00000095842	GM24302	predicted gene, 24302 [Source:MGI Symbol;Acc:MGI:5454079]
#INFO:	QUERY:	ENSMUSG00000006998	PSMD2	proteasome (prosome, macropain) 26S subunit, non-ATPase, 2 [Source:MGI Symbol;Acc:MGI:1096584]
#INFO:	QUERY:	ENSMUSG00000038084	OPA1	OPA1, mitochondrial dynamin like GTPase [Source:MGI Symbol;Acc:MGI:1921393]
#INFO:	QUERY:	ENSMUSG00000092799	GM25927	predicted gene, 25927 [Source:MGI Symbol;Acc:MGI:5455704]
#INFO:	QUERY:	ENSMUSG00000007021	SYNGR3	synaptogyrin 3 [Source:MGI Symbol;Acc:MGI:1341881]
#INFO:	QUERY:	ENSMUSG00000048249	CREBRF	CREB3 regulatory factor [Source:MGI Symbol;Acc:MGI:1924378]
#INFO:	QUERY:	ENSMUSG00000067629	SYNGAP1	synaptic Ras GTPase activating protein 1 homolog (rat) [Source:MGI Symbol;Acc:MGI:3039785]
#INFO:	QUERY:	ENSMUSG00000051375	PCDH1	protocadherin 1 [Source:MGI Symbol;Acc:MGI:104692]
#INFO:	QUERY:	ENSMUSG00000067889	SPTBN2	spectrin beta, non-erythrocytic 2 [Source:MGI Symbol;Acc:MGI:1313261]
#INFO:	QUERY:	ENSMUSG00000024862	KLC2	kinesin light chain 2 [Source:MGI Symbol;Acc:MGI:107953]
#INFO:	QUERY:	ENSMUSG00000025261	HUWE1	HECT, UBA and WWE domain containing 1 [Source:MGI Symbol;Acc:MGI:1926884]
#INFO:	QUERY:	ENSMUSG00000025264	TSR2	TSR2 20S rRNA accumulation [Source:MGI Symbol;Acc:MGI:1916749]
#INFO:	QUERY:	ENSMUSG00000025393	ATP5B	ATP synthase, H+ transporting mitochondrial F1 complex, beta subunit [Source:MGI Symbol;Acc:MGI:107801]
#INFO:	QUERY:	ENSMUSG00000025468	CALY	calcyon neuron-specific vesicular protein [Source:MGI Symbol;Acc:MGI:1915816]
#INFO:	QUERY:	ENSMUSG00000025508	RPLP2	ribosomal protein, large P2 [Source:MGI Symbol;Acc:MGI:1914436]
#INFO:	QUERY:	ENSMUSG00000025656	ARHGEF9	CDC42 guanine nucleotide exchange factor (GEF) 9 [Source:MGI Symbol;Acc:MGI:2442233]
#INFO:	QUERY:	ENSMUSG00000025658	CNKSR2	connector enhancer of kinase suppressor of Ras 2 [Source:MGI Symbol;Acc:MGI:2661175]
#INFO:	QUERY:	ENSMUSG00000025666	TMEM47	transmembrane protein 47 [Source:MGI Symbol;Acc:MGI:2177570]
#INFO:	QUERY:	ENSMUSG00000025967	EEF1B2	eukaryotic translation elongation factor 1 beta 2 [Source:MGI Symbol;Acc:MGI:1929520]
#INFO:	QUERY:	ENSMUSG00000025980	HSPD1	heat shock protein 1 (chaperonin) [Source:MGI Symbol;Acc:MGI:96242]
#INFO:	QUERY:	ENSMUSG00000026223	ITM2C	integral membrane protein 2C [Source:MGI Symbol;Acc:MGI:1927594]
#INFO:	QUERY:	ENSMUSG00000026234	NCL	nucleolin [Source:MGI Symbol;Acc:MGI:97286]
#INFO:	QUERY:	ENSMUSG00000026259	NGEF	neuronal guanine nucleotide exchange factor [Source:MGI Symbol;Acc:MGI:1858414]
#INFO:	QUERY:	ENSMUSG00000026341	ACTR3	ARP3 actin-related protein 3 [Source:MGI Symbol;Acc:MGI:1921367]
#INFO:	QUERY:	ENSMUSG00000026353	UBXN4	UBX domain protein 4 [Source:MGI Symbol;Acc:MGI:1915062]
#INFO:	QUERY:	ENSMUSG00000026426	ARL8A	ADP-ribosylation factor-like 8A [Source:MGI Symbol;Acc:MGI:1915974]
#INFO:	QUERY:	ENSMUSG00000026576	ATP1B1	ATPase, Na+/K+ transporting, beta 1 polypeptide [Source:MGI Symbol;Acc:MGI:88108]
#INFO:	QUERY:	ENSMUSG00000026782	ABI2	abl-interactor 2 [Source:MGI Symbol;Acc:MGI:106913]
#INFO:	QUERY:	ENSMUSG00000026787	GAD2	glutamic acid decarboxylase 2 [Source:MGI Symbol;Acc:MGI:95634]
#INFO:	QUERY:	ENSMUSG00000026864	HSPA5	heat shock protein 5 [Source:MGI Symbol;Acc:MGI:95835]
#INFO:	QUERY:	ENSMUSG00000026878	RAB14	RAB14, member RAS oncogene family [Source:MGI Symbol;Acc:MGI:1915615]
#INFO:	QUERY:	ENSMUSG00000026926	PMPCA	peptidase (mitochondrial processing) alpha [Source:MGI Symbol;Acc:MGI:1918568]
#INFO:	QUERY:	ENSMUSG00000026944	ABCA2	ATP-binding cassette, sub-family A (ABC1), member 2 [Source:MGI Symbol;Acc:MGI:99606]
#INFO:	QUERY:	ENSMUSG00000027002	NCKAP1	NCK-associated protein 1 [Source:MGI Symbol;Acc:MGI:1355333]
#INFO:	QUERY:	ENSMUSG00000027091	ZC3H15	zinc finger CCCH-type containing 15 [Source:MGI Symbol;Acc:MGI:1919747]
#INFO:	QUERY:	ENSMUSG00000027104	ATF2	activating transcription factor 2 [Source:MGI Symbol;Acc:MGI:109349]
#INFO:	QUERY:	ENSMUSG00000027221	CHST1	carbohydrate (keratan sulfate Gal-6) sulfotransferase 1 [Source:MGI Symbol;Acc:MGI:1924219]
#INFO:	QUERY:	ENSMUSG00000027245	HYPK	huntingtin interacting protein K [Source:MGI Symbol;Acc:MGI:1914943]
#INFO:	QUERY:	ENSMUSG00000027254	MAP1A	microtubule-associated protein 1 A [Source:MGI Symbol;Acc:MGI:1306776]
#INFO:	QUERY:	ENSMUSG00000027273	SNAP25	synaptosomal-associated protein 25 [Source:MGI Symbol;Acc:MGI:98331]
#INFO:	QUERY:	ENSMUSG00000027296	ITPKA	inositol 1,4,5-trisphosphate 3-kinase A [Source:MGI Symbol;Acc:MGI:1333822]
#INFO:	QUERY:	ENSMUSG00000027298	TYRO3	TYRO3 protein tyrosine kinase 3 [Source:MGI Symbol;Acc:MGI:104294]
#INFO:	QUERY:	ENSMUSG00000027347	RASGRP1	RAS guanyl releasing protein 1 [Source:MGI Symbol;Acc:MGI:1314635]
#INFO:	QUERY:	ENSMUSG00000027423	SNX5	sorting nexin 5 [Source:MGI Symbol;Acc:MGI:1916428]
#INFO:	QUERY:	ENSMUSG00000027438	NAPB	N-ethylmaleimide sensitive fusion protein attachment protein beta [Source:MGI Symbol;Acc:MGI:104562]
#INFO:	QUERY:	ENSMUSG00000027447	CST3	cystatin C [Source:MGI Symbol;Acc:MGI:102519]
#INFO:	QUERY:	ENSMUSG00000027472	PDRG1	p53 and DNA damage regulated 1 [Source:MGI Symbol;Acc:MGI:1915809]
#INFO:	QUERY:	ENSMUSG00000027520	ZDBF2	zinc finger, DBF-type containing 2 [Source:MGI Symbol;Acc:MGI:1921134]
#INFO:	QUERY:	ENSMUSG00000027581	STMN3	stathmin-like 3 [Source:MGI Symbol;Acc:MGI:1277137]
#INFO:	QUERY:	ENSMUSG00000027624	EPB41L1	erythrocyte membrane protein band 4.1 like 1 [Source:MGI Symbol;Acc:MGI:103010]
#INFO:	QUERY:	ENSMUSG00000027634	NDRG3	N-myc downstream regulated gene 3 [Source:MGI Symbol;Acc:MGI:1352499]
#INFO:	QUERY:	ENSMUSG00000027679	DNAJC19	DnaJ heat shock protein family (Hsp40) member C19 [Source:MGI Symbol;Acc:MGI:1914963]
#INFO:	QUERY:	ENSMUSG00000027706	SEC62	SEC62 homolog (S. cerevisiae) [Source:MGI Symbol;Acc:MGI:1916526]
#INFO:	QUERY:	ENSMUSG00000027893	AHCYL1	S-adenosylhomocysteine hydrolase-like 1 [Source:MGI Symbol;Acc:MGI:2385184]
#INFO:	QUERY:	ENSMUSG00000028161	PPP3CA	protein phosphatase 3, catalytic subunit, alpha isoform [Source:MGI Symbol;Acc:MGI:107164]
#INFO:	QUERY:	ENSMUSG00000028410	DNAJA1	DnaJ heat shock protein family (Hsp40) member A1 [Source:MGI Symbol;Acc:MGI:1270129]
#INFO:	QUERY:	ENSMUSG00000028461	CCDC107	coiled-coil domain containing 107 [Source:MGI Symbol;Acc:MGI:1913423]
#INFO:	QUERY:	ENSMUSG00000028639	YBX1	Y box protein 1 [Source:MGI Symbol;Acc:MGI:99146]
#INFO:	QUERY:	ENSMUSG00000028785	HPCA	hippocalcin [Source:MGI Symbol;Acc:MGI:1336200]
#INFO:	QUERY:	ENSMUSG00000028833	NCDN	neurochondrin [Source:MGI Symbol;Acc:MGI:1347351]
#INFO:	QUERY:	ENSMUSG00000029076	SDF4	stromal cell derived factor 4 [Source:MGI Symbol;Acc:MGI:108079]
#INFO:	QUERY:	ENSMUSG00000029152	OCIAD1	OCIA domain containing 1 [Source:MGI Symbol;Acc:MGI:1915345]
#INFO:	QUERY:	ENSMUSG00000029328	HNRNPDL	heterogeneous nuclear ribonucleoprotein D-like [Source:MGI Symbol;Acc:MGI:1355299]
#INFO:	QUERY:	ENSMUSG00000029419	GM996	predicted gene 996 [Source:MGI Symbol;Acc:MGI:2685842]
#INFO:	QUERY:	ENSMUSG00000029422	RSRC2	arginine/serine-rich coiled-coil 2 [Source:MGI Symbol;Acc:MGI:1913489]
#INFO:	QUERY:	ENSMUSG00000029467	ATP2A2	ATPase, Ca++ transporting, cardiac muscle, slow twitch 2 [Source:MGI Symbol;Acc:MGI:88110]
#INFO:	QUERY:	ENSMUSG00000041453	RPL21	ribosomal protein L21 [Source:MGI Symbol;Acc:MGI:1278340]
#INFO:	QUERY:	ENSMUSG00000036667	TCAF1	TRPM8 channel-associated factor 1 [Source:MGI Symbol;Acc:MGI:1914665]
#INFO:	QUERY:	ENSMUSG00000065701	RNY1	RNA, Y1 small cytoplasmic, Ro-associated [Source:MGI Symbol;Acc:MGI:97995]
#INFO:	QUERY:	ENSMUSG00000055430	NAP1L5	nucleosome assembly protein 1-like 5 [Source:MGI Symbol;Acc:MGI:1923555]
#INFO:	QUERY:	ENSMUSG00000108077	6330415B21RIK	RIKEN cDNA 6330415B21 gene [Source:MGI Symbol;Acc:MGI:1918003]
#INFO:	QUERY:	ENSMUSG00000030007	CCT7	chaperonin containing Tcp1, subunit 7 (eta) [Source:MGI Symbol;Acc:MGI:107184]
#INFO:	QUERY:	ENSMUSG00000051695	PCBP1	poly(rC) binding protein 1 [Source:MGI Symbol;Acc:MGI:1345635]
#INFO:	QUERY:	ENSMUSG00000106580	MIR7231	microRNA 7231 [Source:MGI Symbol;Acc:MGI:5562772]
#INFO:	QUERY:	ENSMUSG00000045534	KCNA5	potassium voltage-gated channel, shaker-related subfamily, member 5 [Source:MGI Symbol;Acc:MGI:96662]
#INFO:	QUERY:	ENSMUSG00000047976	KCNA1	potassium voltage-gated channel, shaker-related subfamily, member 1 [Source:MGI Symbol;Acc:MGI:96654]
#INFO:	QUERY:	ENSMUSG00000107802	1700126G02RIK	RIKEN cDNA 1700126G02 gene [Source:MGI Symbol;Acc:MGI:1923898]
#INFO:	QUERY:	ENSMUSG00000040242	FGFR1OP2	FGFR1 oncogene partner 2 [Source:MGI Symbol;Acc:MGI:1914779]
#INFO:	QUERY:	ENSMUSG00000030428	TTYH1	tweety family member 1 [Source:MGI Symbol;Acc:MGI:1889007]
#INFO:	QUERY:	ENSMUSG00000085886	D030047H15RIK	RIKEN cDNA D030047H15 gene [Source:MGI Symbol;Acc:MGI:3698136]
#INFO:	QUERY:	ENSMUSG00000108348	GM42372	predicted gene, 42372 [Source:MGI Symbol;Acc:MGI:5625257]
#INFO:	QUERY:	ENSMUSG00000097660	GM26762	predicted gene, 26762 [Source:MGI Symbol;Acc:MGI:5477256]
#INFO:	QUERY:	ENSMUSG00000074129	RPL13A	ribosomal protein L13A [Source:MGI Symbol;Acc:MGI:1351455]
#INFO:	QUERY:	ENSMUSG00000089989	GM45713	predicted gene 45713 [Source:MGI Symbol;Acc:MGI:5804828]
#INFO:	QUERY:	ENSMUSG00000059824	DBP	D site albumin promoter binding protein [Source:MGI Symbol;Acc:MGI:94866]
#INFO:	QUERY:	ENSMUSG00000030854	PTPN5	protein tyrosine phosphatase, non-receptor type 5 [Source:MGI Symbol;Acc:MGI:97807]
#INFO:	QUERY:	ENSMUSG00000038886	MAN2A2	mannosidase 2, alpha 2 [Source:MGI Symbol;Acc:MGI:2150656]
#INFO:	QUERY:	ENSMUSG00000043866	TAF10	TATA-box binding protein associated factor 10 [Source:MGI Symbol;Acc:MGI:1346320]
#INFO:	QUERY:	ENSMUSG00000046364	RPL27A	ribosomal protein L27A [Source:MGI Symbol;Acc:MGI:1347076]
#INFO:	QUERY:	ENSMUSG00000030733	SH2B1	SH2B adaptor protein 1 [Source:MGI Symbol;Acc:MGI:1201407]
#INFO:	QUERY:	ENSMUSG00000066175	2510046G10RIK	RIKEN cDNA 2510046G10 gene [Source:MGI Symbol;Acc:MGI:3698051]
#INFO:	QUERY:	ENSMUSG00000107068	GM42742	predicted gene 42742 [Source:MGI Symbol;Acc:MGI:5662879]
#INFO:	QUERY:	ENSMUSG00000038876	RNF146	ring finger protein 146 [Source:MGI Symbol;Acc:MGI:1915281]
#INFO:	QUERY:	ENSMUSG00000050953	GJA1	gap junction protein, alpha 1 [Source:MGI Symbol;Acc:MGI:95713]
#INFO:	QUERY:	ENSMUSG00000061032	RRP1	ribosomal RNA processing 1 homolog (S. cerevisiae) [Source:MGI Symbol;Acc:MGI:1203500]
#INFO:	QUERY:	ENSMUSG00000048240	GNG7	guanine nucleotide binding protein (G protein), gamma 7 [Source:MGI Symbol;Acc:MGI:95787]
#INFO:	QUERY:	ENSMUSG00000099088	GM27920	predicted gene, 27920 [Source:MGI Symbol;Acc:MGI:5531302]
#INFO:	QUERY:	ENSMUSG00000090841	MYL6	myosin, light polypeptide 6, alkali, smooth muscle and non-muscle [Source:MGI Symbol;Acc:MGI:109318]
#INFO:	QUERY:	ENSMUSG00000048644	CTXN1	cortexin 1 [Source:MGI Symbol;Acc:MGI:88566]
#INFO:	QUERY:	ENSMUSG00000110183	GM45411	predicted gene 45411 [Source:MGI Symbol;Acc:MGI:5791247]
#INFO:	QUERY:	ENSMUSG00000034472	RASD2	RASD family, member 2 [Source:MGI Symbol;Acc:MGI:1922391]
#INFO:	QUERY:	ENSMUSG00000036712	CYLD	CYLD lysine 63 deubiquitinase [Source:MGI Symbol;Acc:MGI:1921506]
#INFO:	QUERY:	ENSMUSG00000031778	CX3CL1	chemokine (C-X3-C motif) ligand 1 [Source:MGI Symbol;Acc:MGI:1097153]
#INFO:	QUERY:	ENSMUSG00000031906	SMPD3	sphingomyelin phosphodiesterase 3, neutral [Source:MGI Symbol;Acc:MGI:1927578]
#INFO:	QUERY:	ENSMUSG00000033594	SPATA2L	spermatogenesis associated 2-like [Source:MGI Symbol;Acc:MGI:1926029]
#INFO:	QUERY:	ENSMUSG00000056820	TSNAX	translin-associated factor X [Source:MGI Symbol;Acc:MGI:1855672]
#INFO:	QUERY:	ENSMUSG00000097903	GM26679	predicted gene, 26679 [Source:MGI Symbol;Acc:MGI:5477173]
#INFO:	QUERY:	ENSMUSG00000053310	NRGN	neurogranin [Source:MGI Symbol;Acc:MGI:1927184]
#INFO:	QUERY:	ENSMUSG00000087135	GM16096	predicted gene 16096 [Source:MGI Symbol;Acc:MGI:3801985]
#INFO:	QUERY:	ENSMUSG00000029635	CDK8	cyclin-dependent kinase 8 [Source:MGI Symbol;Acc:MGI:1196224]
#INFO:	QUERY:	ENSMUSG00000030329	PIANP	PILR alpha associated neural protein [Source:MGI Symbol;Acc:MGI:2441908]
#INFO:	QUERY:	ENSMUSG00000030532	HDDC3	HD domain containing 3 [Source:MGI Symbol;Acc:MGI:1915945]
#INFO:	QUERY:	ENSMUSG00000030744	RPS3	ribosomal protein S3 [Source:MGI Symbol;Acc:MGI:1350917]
#INFO:	QUERY:	ENSMUSG00000031010	USP9X	ubiquitin specific peptidase 9, X chromosome [Source:MGI Symbol;Acc:MGI:894681]
#INFO:	QUERY:	ENSMUSG00000031059	NDUFB11	NADH dehydrogenase (ubiquinone) 1 beta subcomplex, 11 [Source:MGI Symbol;Acc:MGI:1349919]
#INFO:	QUERY:	ENSMUSG00000031066	USP11	ubiquitin specific peptidase 11 [Source:MGI Symbol;Acc:MGI:2384312]
#INFO:	QUERY:	ENSMUSG00000031099	SMARCA1	SWI/SNF related, matrix associated, actin dependent regulator of chromatin, subfamily a, member 1 [Source:MGI Symbol;Acc:MGI:1935127]
#INFO:	QUERY:	ENSMUSG00000031144	SYP	synaptophysin [Source:MGI Symbol;Acc:MGI:98467]
#INFO:	QUERY:	ENSMUSG00000031153	GRIPAP1	GRIP1 associated protein 1 [Source:MGI Symbol;Acc:MGI:1859616]
#INFO:	QUERY:	ENSMUSG00000031157	PQBP1	polyglutamine binding protein 1 [Source:MGI Symbol;Acc:MGI:1859638]
#INFO:	QUERY:	ENSMUSG00000031166	WDR13	WD repeat domain 13 [Source:MGI Symbol;Acc:MGI:1914661]
#INFO:	QUERY:	ENSMUSG00000031229	ATRX	ATRX, chromatin remodeler [Source:MGI Symbol;Acc:MGI:103067]
#INFO:	QUERY:	ENSMUSG00000031231	COX7B	cytochrome c oxidase subunit VIIb [Source:MGI Symbol;Acc:MGI:1913392]
#INFO:	QUERY:	ENSMUSG00000031299	PDHA1	pyruvate dehydrogenase E1 alpha 1 [Source:MGI Symbol;Acc:MGI:97532]
#INFO:	QUERY:	ENSMUSG00000031302	NLGN3	neuroligin 3 [Source:MGI Symbol;Acc:MGI:2444609]
#INFO:	QUERY:	ENSMUSG00000031311	NONO	non-POU-domain-containing, octamer binding protein [Source:MGI Symbol;Acc:MGI:1855692]
#INFO:	QUERY:	ENSMUSG00000031320	RPS4X	ribosomal protein S4, X-linked [Source:MGI Symbol;Acc:MGI:98158]
#INFO:	QUERY:	ENSMUSG00000031353	RBBP7	retinoblastoma binding protein 7, chromatin remodeling factor [Source:MGI Symbol;Acc:MGI:1194910]
#INFO:	QUERY:	ENSMUSG00000031391	L1CAM	L1 cell adhesion molecule [Source:MGI Symbol;Acc:MGI:96721]
#INFO:	QUERY:	ENSMUSG00000031422	MORF4L2	mortality factor 4 like 2 [Source:MGI Symbol;Acc:MGI:1927167]
#INFO:	QUERY:	ENSMUSG00000031428	ZCCHC18	zinc finger, CCHC domain containing 18 [Source:MGI Symbol;Acc:MGI:1914245]
#INFO:	QUERY:	ENSMUSG00000031517	GPM6A	glycoprotein m6a [Source:MGI Symbol;Acc:MGI:107671]
#INFO:	QUERY:	ENSMUSG00000031633	SLC25A4	solute carrier family 25 (mitochondrial carrier, adenine nucleotide translocator), member 4 [Source:MGI Symbol;Acc:MGI:1353495]
#INFO:	QUERY:	ENSMUSG00000031834	PIK3R2	phosphoinositide-3-kinase regulatory subunit 2 [Source:MGI Symbol;Acc:MGI:1098772]
#INFO:	QUERY:	ENSMUSG00000031865	DCTN1	dynactin 1 [Source:MGI Symbol;Acc:MGI:107745]
#INFO:	QUERY:	ENSMUSG00000031971	CCSAP	centriole, cilia and spindle associated protein [Source:MGI Symbol;Acc:MGI:1920670]
#INFO:	QUERY:	ENSMUSG00000094411	SNORD16A	small nucleolar RNA, C/D box 16A [Source:MGI Symbol;Acc:MGI:3819522]
#INFO:	QUERY:	ENSMUSG00000032393	DPP8	dipeptidylpeptidase 8 [Source:MGI Symbol;Acc:MGI:1921638]
#INFO:	QUERY:	ENSMUSG00000101144	GM29054	predicted gene 29054 [Source:MGI Symbol;Acc:MGI:5579760]
#INFO:	QUERY:	ENSMUSG00000062933	GM10123	predicted pseudogene 10123 [Source:MGI Symbol;Acc:MGI:3704342]
#INFO:	QUERY:	ENSMUSG00000090207	4930524O07RIK	RIKEN cDNA 4930524O07 gene [Source:MGI Symbol;Acc:MGI:1915514]
#INFO:	QUERY:	ENSMUSG00000098973	MIR6236	microRNA 6236 [Source:MGI Symbol;Acc:MGI:5530929]
#INFO:	QUERY:	ENSMUSG00000065041	GM24044	predicted gene, 24044 [Source:MGI Symbol;Acc:MGI:5453821]
#INFO:	QUERY:	ENSMUSG00000064380	GM26448	predicted gene, 26448 [Source:MGI Symbol;Acc:MGI:5456225]
#INFO:	QUERY:	ENSMUSG00000064925	SNORA62	small nucleolar RNA, H/ACA box 62 [Source:MGI Symbol;Acc:MGI:2148179]
#INFO:	QUERY:	ENSMUSG00000035202	LARS2	leucyl-tRNA synthetase, mitochondrial [Source:MGI Symbol;Acc:MGI:2142973]
#INFO:	QUERY:	ENSMUSG00000056579	TUG1	taurine upregulated gene 1 [Source:MGI Symbol;Acc:MGI:2144114]
#INFO:	QUERY:	ENSMUSG00000096923	A730071L15RIK	RIKEN cDNA A730071L15Rik gene [Source:MGI Symbol;Acc:MGI:3642498]
#INFO:	QUERY:	ENSMUSG00000034403	PJA1	praja ring finger ubiquitin ligase 1 [Source:MGI Symbol;Acc:MGI:1101765]
#INFO:	QUERY:	ENSMUSG00000034723	TMX4	thioredoxin-related transmembrane protein 4 [Source:MGI Symbol;Acc:MGI:106558]
#INFO:	QUERY:	ENSMUSG00000035566	PCDH17	protocadherin 17 [Source:MGI Symbol;Acc:MGI:2684924]
#INFO:	QUERY:	ENSMUSG00000035770	DYNC1LI2	dynein, cytoplasmic 1 light intermediate chain 2 [Source:MGI Symbol;Acc:MGI:107738]
#INFO:	QUERY:	ENSMUSG00000036504	PHPT1	phosphohistidine phosphatase 1 [Source:MGI Symbol;Acc:MGI:1922704]
#INFO:	QUERY:	ENSMUSG00000036565	TTYH3	tweety family member 3 [Source:MGI Symbol;Acc:MGI:1925589]
#INFO:	QUERY:	ENSMUSG00000036591	ARHGAP21	Rho GTPase activating protein 21 [Source:MGI Symbol;Acc:MGI:1918685]
#INFO:	QUERY:	ENSMUSG00000036699	ZCCHC12	zinc finger, CCHC domain containing 12 [Source:MGI Symbol;Acc:MGI:1919943]
#INFO:	QUERY:	ENSMUSG00000037217	SYN1	synapsin I [Source:MGI Symbol;Acc:MGI:98460]
#INFO:	QUERY:	ENSMUSG00000037259	DZANK1	double zinc ribbon and ankyrin repeat domains 1 [Source:MGI Symbol;Acc:MGI:2139080]
#INFO:	QUERY:	ENSMUSG00000037428	VGF	VGF nerve growth factor inducible [Source:MGI Symbol;Acc:MGI:1343180]
#INFO:	QUERY:	ENSMUSG00000037771	SLC32A1	solute carrier family 32 (GABA vesicular transporter), member 1 [Source:MGI Symbol;Acc:MGI:1194488]
#INFO:	QUERY:	ENSMUSG00000037894	H2AFZ	H2A histone family, member Z [Source:MGI Symbol;Acc:MGI:1888388]
#INFO:	QUERY:	ENSMUSG00000037902	SIRPA	signal-regulatory protein alpha [Source:MGI Symbol;Acc:MGI:108563]
#INFO:	QUERY:	ENSMUSG00000038095	SBNO1	strawberry notch homolog 1 (Drosophila) [Source:MGI Symbol;Acc:MGI:2384298]
#INFO:	QUERY:	ENSMUSG00000038530	RGS4	regulator of G-protein signaling 4 [Source:MGI Symbol;Acc:MGI:108409]
#INFO:	QUERY:	ENSMUSG00000038619	ENSA	endosulfine alpha [Source:MGI Symbol;Acc:MGI:1891189]
#INFO:	QUERY:	ENSMUSG00000038733	WDR26	WD repeat domain 26 [Source:MGI Symbol;Acc:MGI:1923825]
#INFO:	QUERY:	ENSMUSG00000039145	CAMK1D	calcium/calmodulin-dependent protein kinase ID [Source:MGI Symbol;Acc:MGI:2442190]
#INFO:	QUERY:	ENSMUSG00000039278	PCSK1N	proprotein convertase subtilisin/kexin type 1 inhibitor [Source:MGI Symbol;Acc:MGI:1353431]
#INFO:	QUERY:	ENSMUSG00000039347	ATP6V0E2	ATPase, H+ transporting, lysosomal V0 subunit E2 [Source:MGI Symbol;Acc:MGI:1923502]
#INFO:	QUERY:	ENSMUSG00000039485	TSPYL4	TSPY-like 4 [Source:MGI Symbol;Acc:MGI:106393]
#INFO:	QUERY:	ENSMUSG00000039630	HNRNPU	heterogeneous nuclear ribonucleoprotein U [Source:MGI Symbol;Acc:MGI:1858195]
#INFO:	QUERY:	ENSMUSG00000039740	ALG2	asparagine-linked glycosylation 2 (alpha-1,3-mannosyltransferase) [Source:MGI Symbol;Acc:MGI:1914731]
#INFO:	QUERY:	ENSMUSG00000040225	PRRC2C	proline-rich coiled-coil 2C [Source:MGI Symbol;Acc:MGI:1913754]
#INFO:	QUERY:	ENSMUSG00000040407	AKAP9	A kinase (PRKA) anchor protein (yotiao) 9 [Source:MGI Symbol;Acc:MGI:2178217]
#INFO:	QUERY:	ENSMUSG00000040479	DGKZ	diacylglycerol kinase zeta [Source:MGI Symbol;Acc:MGI:1278339]
#INFO:	QUERY:	ENSMUSG00000040794	C1QTNF4	C1q and tumor necrosis factor related protein 4 [Source:MGI Symbol;Acc:MGI:1914695]
#INFO:	QUERY:	ENSMUSG00000041096	TSPYL2	TSPY-like 2 [Source:MGI Symbol;Acc:MGI:106244]
#INFO:	QUERY:	ENSMUSG00000041328	PCF11	PCF11 cleavage and polyadenylation factor subunit [Source:MGI Symbol;Acc:MGI:1919579]
#INFO:	QUERY:	ENSMUSG00000042133	PPIG	peptidyl-prolyl isomerase G (cyclophilin G) [Source:MGI Symbol;Acc:MGI:2445173]
#INFO:	QUERY:	ENSMUSG00000042604	KCNA4	potassium voltage-gated channel, shaker-related subfamily, member 4 [Source:MGI Symbol;Acc:MGI:96661]
#INFO:	QUERY:	ENSMUSG00000042682	SELENOK	selenoprotein K [Source:MGI Symbol;Acc:MGI:1931466]
#INFO:	QUERY:	ENSMUSG00000042750	BEX2	brain expressed X-linked 2 [Source:MGI Symbol;Acc:MGI:1338017]
#INFO:	QUERY:	ENSMUSG00000044667	PLPPR4	phospholipid phosphatase related 4 [Source:MGI Symbol;Acc:MGI:106530]
#INFO:	QUERY:	ENSMUSG00000045114	PRRT2	proline-rich transmembrane protein 2 [Source:MGI Symbol;Acc:MGI:1916267]
#INFO:	QUERY:	ENSMUSG00000045318	ADRA2C	adrenergic receptor, alpha 2c [Source:MGI Symbol;Acc:MGI:87936]
#INFO:	QUERY:	ENSMUSG00000045411	2410002F23RIK	RIKEN cDNA 2410002F23 gene [Source:MGI Symbol;Acc:MGI:1914226]
#INFO:	QUERY:	ENSMUSG00000045573	PENK	preproenkephalin [Source:MGI Symbol;Acc:MGI:104629]
#INFO:	QUERY:	ENSMUSG00000045733	SPRN	shadow of prion protein [Source:MGI Symbol;Acc:MGI:3582583]
#INFO:	QUERY:	ENSMUSG00000045973	SLC25A51	solute carrier family 25, member 51 [Source:MGI Symbol;Acc:MGI:2684984]
#INFO:	QUERY:	ENSMUSG00000046093	HPCAL4	hippocalcin-like 4 [Source:MGI Symbol;Acc:MGI:2157521]
#INFO:	QUERY:	ENSMUSG00000046432	BEX3	brain expressed X-linked 3 [Source:MGI Symbol;Acc:MGI:1338016]
#INFO:	QUERY:	ENSMUSG00000047238	MAGEH1	melanoma antigen, family H, 1 [Source:MGI Symbol;Acc:MGI:1922875]
#INFO:	QUERY:	ENSMUSG00000048458	FAM212B	family with sequence similarity 212, member B [Source:MGI Symbol;Acc:MGI:1923497]
#INFO:	QUERY:	ENSMUSG00000048874	PHF3	PHD finger protein 3 [Source:MGI Symbol;Acc:MGI:2446126]
#INFO:	QUERY:	ENSMUSG00000049047	ARMCX3	armadillo repeat containing, X-linked 3 [Source:MGI Symbol;Acc:MGI:1918953]
#INFO:	QUERY:	ENSMUSG00000075700	SELENOT	selenoprotein T [Source:MGI Symbol;Acc:MGI:1916477]
#INFO:	QUERY:	ENSMUSG00000027828	SSR3	signal sequence receptor, gamma [Source:MGI Symbol;Acc:MGI:1914687]
#INFO:	QUERY:	ENSMUSG00000089998	PHTF1OS	putative homeodomain transcription factor 1, opposite strand [Source:MGI Symbol;Acc:MGI:3698050]
#INFO:	QUERY:	ENSMUSG00000028222	CALB1	calbindin 1 [Source:MGI Symbol;Acc:MGI:88248]
#INFO:	QUERY:	ENSMUSG00000045589	FRRS1L	ferric-chelate reductase 1 like [Source:MGI Symbol;Acc:MGI:2442704]
#INFO:	QUERY:	ENSMUSG00000028495	RPS6	ribosomal protein S6 [Source:MGI Symbol;Acc:MGI:98159]
#INFO:	QUERY:	ENSMUSG00000014956	PPP1CB	protein phosphatase 1, catalytic subunit, beta isoform [Source:MGI Symbol;Acc:MGI:104871]
#INFO:	QUERY:	ENSMUSG00000107331	GM42732	predicted gene 42732 [Source:MGI Symbol;Acc:MGI:5662869]
#INFO:	QUERY:	ENSMUSG00000070697	UTP3	UTP3 small subunit processome component [Source:MGI Symbol;Acc:MGI:1919230]
#INFO:	QUERY:	ENSMUSG00000029404	ARL6IP4	ADP-ribosylation factor-like 6 interacting protein 4 [Source:MGI Symbol;Acc:MGI:1929500]
#INFO:	QUERY:	ENSMUSG00000103864	GM37415	predicted gene, 37415 [Source:MGI Symbol;Acc:MGI:5610643]
#INFO:	QUERY:	ENSMUSG00000032827	PPP1R9A	protein phosphatase 1, regulatory (inhibitor) subunit 9A [Source:MGI Symbol;Acc:MGI:2442401]
#INFO:	QUERY:	ENSMUSG00000042541	SEM1	SEM1, 26S proteasome complex subunit [Source:MGI Symbol;Acc:MGI:109238]
#INFO:	QUERY:	ENSMUSG00000029754	DLX6	distal-less homeobox 6 [Source:MGI Symbol;Acc:MGI:101927]
#INFO:	QUERY:	ENSMUSG00000015733	CAPZA2	capping protein (actin filament) muscle Z-line, alpha 2 [Source:MGI Symbol;Acc:MGI:106222]
#INFO:	QUERY:	ENSMUSG00000020440	ARF5	ADP-ribosylation factor 5 [Source:MGI Symbol;Acc:MGI:99434]
#INFO:	QUERY:	ENSMUSG00000107729	B230112I24RIK	RIKEN cDNA B230112I24 gene [Source:MGI Symbol;Acc:MGI:1925234]
#INFO:	QUERY:	ENSMUSG00000108055	GM43876	predicted gene, 43876 [Source:MGI Symbol;Acc:MGI:5690268]
#INFO:	QUERY:	ENSMUSG00000014748	TEX261	testis expressed gene 261 [Source:MGI Symbol;Acc:MGI:1096575]
#INFO:	QUERY:	ENSMUSG00000084950	GM5577	predicted gene 5577 [Source:MGI Symbol;Acc:MGI:3648213]
#INFO:	QUERY:	ENSMUSG00000030246	LDHB	lactate dehydrogenase B [Source:MGI Symbol;Acc:MGI:96763]
#INFO:	QUERY:	ENSMUSG00000030275	ETNK1	ethanolamine kinase 1 [Source:MGI Symbol;Acc:MGI:1922570]
#INFO:	QUERY:	ENSMUSG00000096677	GM24518	predicted gene, 24518 [Source:MGI Symbol;Acc:MGI:5454295]
#INFO:	QUERY:	ENSMUSG00000099001	GM27660	predicted gene, 27660 [Source:MGI Symbol;Acc:MGI:5531042]
#INFO:	QUERY:	ENSMUSG00000030881	ARFIP2	ADP-ribosylation factor interacting protein 2 [Source:MGI Symbol;Acc:MGI:1924182]
#INFO:	QUERY:	ENSMUSG00000030905	CRYM	crystallin, mu [Source:MGI Symbol;Acc:MGI:102675]
#INFO:	QUERY:	ENSMUSG00000069662	MARCKS	myristoylated alanine rich protein kinase C substrate [Source:MGI Symbol;Acc:MGI:96907]
#INFO:	QUERY:	ENSMUSG00000019831	WASF1	WAS protein family, member 1 [Source:MGI Symbol;Acc:MGI:1890563]
#INFO:	QUERY:	ENSMUSG00000035890	RNF126	ring finger protein 126 [Source:MGI Symbol;Acc:MGI:1917544]
#INFO:	QUERY:	ENSMUSG00000001300	EFNB2	ephrin B2 [Source:MGI Symbol;Acc:MGI:105097]
#INFO:	QUERY:	ENSMUSG00000049184	PURG	purine-rich element binding protein G [Source:MGI Symbol;Acc:MGI:1922279]
#INFO:	QUERY:	ENSMUSG00000070003	SSBP4	single stranded DNA binding protein 4 [Source:MGI Symbol;Acc:MGI:1924150]
#INFO:	QUERY:	ENSMUSG00000039067	PSMD7	proteasome (prosome, macropain) 26S subunit, non-ATPase, 7 [Source:MGI Symbol;Acc:MGI:1351511]
#INFO:	QUERY:	ENSMUSG00000022099	DMTN	dematin actin binding protein [Source:MGI Symbol;Acc:MGI:99670]
#INFO:	QUERY:	ENSMUSG00000098557	KCTD12	potassium channel tetramerisation domain containing 12 [Source:MGI Symbol;Acc:MGI:2145823]
#INFO:	QUERY:	ENSMUSG00000097142	GM26778	predicted gene, 26778 [Source:MGI Symbol;Acc:MGI:5477272]
#INFO:	QUERY:	ENSMUSG00000041124	MSANTD4	Myb/SANT-like DNA-binding domain containing 4 with coiled-coils [Source:MGI Symbol;Acc:MGI:1925350]
#INFO:	QUERY:	ENSMUSG00000032009	SESN3	sestrin 3 [Source:MGI Symbol;Acc:MGI:1922997]
#INFO:	QUERY:	ENSMUSG00000111133	GM5831	predicted gene 5831 [Source:MGI Symbol;Acc:MGI:3779529]
#INFO:	QUERY:	ENSMUSG00000032097	DDX6	DEAD (Asp-Glu-Ala-Asp) box polypeptide 6 [Source:MGI Symbol;Acc:MGI:104976]
#INFO:	QUERY:	ENSMUSG00000076138	GM26377	predicted gene, 26377 [Source:MGI Symbol;Acc:MGI:5456154]
#INFO:	QUERY:	ENSMUSG00000097466	D430036J16RIK	RIKEN cDNA D430036J16 gene [Source:MGI Symbol;Acc:MGI:2441977]
#INFO:	QUERY:	ENSMUSG00000085516	4930538E20RIK	RIKEN cDNA 4930538E20 gene [Source:MGI Symbol;Acc:MGI:1925450]
#INFO:	QUERY:	ENSMUSG00000049612	OMG	oligodendrocyte myelin glycoprotein [Source:MGI Symbol;Acc:MGI:106586]
#INFO:	QUERY:	ENSMUSG00000020876	SNX11	sorting nexin 11 [Source:MGI Symbol;Acc:MGI:1921729]
#INFO:	QUERY:	ENSMUSG00000021379	ID4	inhibitor of DNA binding 4 [Source:MGI Symbol;Acc:MGI:99414]
#INFO:	QUERY:	ENSMUSG00000021712	TRIM23	tripartite motif-containing 23 [Source:MGI Symbol;Acc:MGI:1933161]
#INFO:	QUERY:	ENSMUSG00000020607	FAM84A	family with sequence similarity 84, member A [Source:MGI Symbol;Acc:MGI:2145011]
#INFO:	QUERY:	ENSMUSG00000063632	SOX11	SRY (sex determining region Y)-box 11 [Source:MGI Symbol;Acc:MGI:98359]
#INFO:	QUERY:	ENSMUSG00000099851	GM29542	predicted gene 29542 [Source:MGI Symbol;Acc:MGI:5580248]
#INFO:	QUERY:	ENSMUSG00000096214	GM22634	predicted gene, 22634 [Source:MGI Symbol;Acc:MGI:5452411]
#INFO:	QUERY:	ENSMUSG00000064493	SNORA28	small nucleolar RNA, H/ACA box 28 [Source:MGI Symbol;Acc:MGI:3819496]
#INFO:	QUERY:	ENSMUSG00000003352	CACNB3	calcium channel, voltage-dependent, beta 3 subunit [Source:MGI Symbol;Acc:MGI:103307]
#INFO:	QUERY:	ENSMUSG00000022490	PPP1R1A	protein phosphatase 1, regulatory (inhibitor) subunit 1A [Source:MGI Symbol;Acc:MGI:1889595]
#INFO:	QUERY:	ENSMUSG00000009569	MKL2	MKL/myocardin-like 2 [Source:MGI Symbol;Acc:MGI:3050795]
#INFO:	QUERY:	ENSMUSG00000063358	MAPK1	mitogen-activated protein kinase 1 [Source:MGI Symbol;Acc:MGI:1346858]
#INFO:	QUERY:	ENSMUSG00000047714	PPP1R2	protein phosphatase 1, regulatory (inhibitor) subunit 2 [Source:MGI Symbol;Acc:MGI:1914099]
#INFO:	QUERY:	ENSMUSG00000070225	N-R5S33	nuclear encoded rRNA 5S 33 [Source:MGI Symbol;Acc:MGI:4421878]
#INFO:	QUERY:	ENSMUSG00000098274	RPL24	ribosomal protein L24 [Source:MGI Symbol;Acc:MGI:1915443]
#INFO:	QUERY:	ENSMUSG00000022752	TOMM70A	translocase of outer mitochondrial membrane 70 homolog A (yeast) [Source:MGI Symbol;Acc:MGI:106295]
#INFO:	QUERY:	ENSMUSG00000057863	RPL36	ribosomal protein L36 [Source:MGI Symbol;Acc:MGI:1860603]
#INFO:	QUERY:	ENSMUSG00000024099	NDUFV2	NADH dehydrogenase (ubiquinone) flavoprotein 2 [Source:MGI Symbol;Acc:MGI:1920150]
#INFO:	QUERY:	ENSMUSG00000060450	RNF14	ring finger protein 14 [Source:MGI Symbol;Acc:MGI:1929668]
#INFO:	QUERY:	ENSMUSG00000015176	NOLC1	nucleolar and coiled-body phosphoprotein 1 [Source:MGI Symbol;Acc:MGI:1918019]
#INFO:	QUERY:	ENSMUSG00000049225	PDP1	pyruvate dehyrogenase phosphatase catalytic subunit 1 [Source:MGI Symbol;Acc:MGI:2685870]
#INFO:	QUERY:	ENSMUSG00000049339	RETREG2	reticulophagy regulator family member 2 [Source:MGI Symbol;Acc:MGI:2388278]
#INFO:	QUERY:	ENSMUSG00000050043	TMX2	thioredoxin-related transmembrane protein 2 [Source:MGI Symbol;Acc:MGI:1914208]
#INFO:	QUERY:	ENSMUSG00000050071	BEX1	brain expressed X-linked 1 [Source:MGI Symbol;Acc:MGI:1328321]
#INFO:	QUERY:	ENSMUSG00000050148	UBQLN2	ubiquilin 2 [Source:MGI Symbol;Acc:MGI:1860283]
#INFO:	QUERY:	ENSMUSG00000050711	SCG2	secretogranin II [Source:MGI Symbol;Acc:MGI:103033]
#INFO:	QUERY:	ENSMUSG00000051149	ADNP	activity-dependent neuroprotective protein [Source:MGI Symbol;Acc:MGI:1338758]
#INFO:	QUERY:	ENSMUSG00000051675	TRIM32	tripartite motif-containing 32 [Source:MGI Symbol;Acc:MGI:1917057]
#INFO:	QUERY:	ENSMUSG00000053332	GAS5	growth arrest specific 5 [Source:MGI Symbol;Acc:MGI:95659]
#INFO:	QUERY:	ENSMUSG00000053656	DANCR	differentiation antagonizing non-protein coding RNA [Source:MGI Symbol;Acc:MGI:1917286]
#INFO:	QUERY:	ENSMUSG00000053706	B430305J03RIK	RIKEN cDNA B430305J03 gene [Source:MGI Symbol;Acc:MGI:3697707]
#INFO:	QUERY:	ENSMUSG00000054405	DNAJC8	DnaJ heat shock protein family (Hsp40) member C8 [Source:MGI Symbol;Acc:MGI:1915848]
#INFO:	QUERY:	ENSMUSG00000054428	ATPIF1	ATPase inhibitory factor 1 [Source:MGI Symbol;Acc:MGI:1196457]
#INFO:	QUERY:	ENSMUSG00000055204	ANKRD17	ankyrin repeat domain 17 [Source:MGI Symbol;Acc:MGI:1932101]
#INFO:	QUERY:	ENSMUSG00000056050	MIA3	melanoma inhibitory activity 3 [Source:MGI Symbol;Acc:MGI:2443183]
#INFO:	QUERY:	ENSMUSG00000057738	SPTAN1	spectrin alpha, non-erythrocytic 1 [Source:MGI Symbol;Acc:MGI:98386]
#INFO:	QUERY:	ENSMUSG00000058297	SPOCK2	sparc/osteonectin, cwcv and kazal-like domains proteoglycan 2 [Source:MGI Symbol;Acc:MGI:1891351]
#INFO:	QUERY:	ENSMUSG00000058558	RPL5	ribosomal protein L5 [Source:MGI Symbol;Acc:MGI:102854]
#INFO:	QUERY:	ENSMUSG00000058799	NAP1L1	nucleosome assembly protein 1-like 1 [Source:MGI Symbol;Acc:MGI:1855693]
#INFO:	QUERY:	ENSMUSG00000059005	HNRNPA3	heterogeneous nuclear ribonucleoprotein A3 [Source:MGI Symbol;Acc:MGI:1917171]
#INFO:	QUERY:	ENSMUSG00000060126	TPT1	tumor protein, translationally-controlled 1 [Source:MGI Symbol;Acc:MGI:104890]
#INFO:	QUERY:	ENSMUSG00000061518	COX5B	cytochrome c oxidase subunit Vb [Source:MGI Symbol;Acc:MGI:88475]
#INFO:	QUERY:	ENSMUSG00000061601	PCLO	piccolo (presynaptic cytomatrix protein) [Source:MGI Symbol;Acc:MGI:1349390]
#INFO:	QUERY:	ENSMUSG00000061755	BOD1L	biorientation of chromosomes in cell division 1-like [Source:MGI Symbol;Acc:MGI:2444804]
#INFO:	QUERY:	ENSMUSG00000061904	SLC25A3	solute carrier family 25 (mitochondrial carrier, phosphate carrier), member 3 [Source:MGI Symbol;Acc:MGI:1353498]
#INFO:	QUERY:	ENSMUSG00000063524	ENO1	enolase 1, alpha non-neuron [Source:MGI Symbol;Acc:MGI:95393]
#INFO:	QUERY:	ENSMUSG00000064442	GM26225	predicted gene, 26225 [Source:MGI Symbol;Acc:MGI:5456002]
#INFO:	QUERY:	ENSMUSG00000064451	SNORA23	small nucleolar RNA, H/ACA box 23 [Source:MGI Symbol;Acc:MGI:3819494]
#INFO:	QUERY:	ENSMUSG00000064453	SNORD21	small nucleolar RNA, C/D box 21 [Source:MGI Symbol;Acc:MGI:102855]
#INFO:	QUERY:	ENSMUSG00000064604	SNORA44	small nucleolar RNA, H/ACA box 44 [Source:MGI Symbol;Acc:MGI:3819506]
#INFO:	QUERY:	ENSMUSG00000064724	GM25852	predicted gene, 25852 [Source:MGI Symbol;Acc:MGI:5455629]
#INFO:	QUERY:	ENSMUSG00000064966	SNORD15B	small nucleolar RNA, C/D box 14B [Source:MGI Symbol;Acc:MGI:3779515]
#INFO:	QUERY:	ENSMUSG00000064999	GM26035	predicted gene, 26035 [Source:MGI Symbol;Acc:MGI:5455812]
#INFO:	QUERY:	ENSMUSG00000065097	SNORA16A	small nucleolar RNA, H/ACA box 16A [Source:MGI Symbol;Acc:MGI:4361141]
#INFO:	QUERY:	ENSMUSG00000065287	GM24451	predicted gene, 24451 [Source:MGI Symbol;Acc:MGI:5454228]
#INFO:	QUERY:	ENSMUSG00000065353	SNORA73B	small nucleolar RNA, H/ACA box 73b [Source:MGI Symbol;Acc:MGI:4360049]
#INFO:	QUERY:	ENSMUSG00000065822	SNORD15A	small nucleolar RNA, C/D box 15A [Source:MGI Symbol;Acc:MGI:3645887]
#INFO:	QUERY:	ENSMUSG00000065870	RNU3A	U3A small nuclear RNA [Source:MGI Symbol;Acc:MGI:97977]
#INFO:	QUERY:	ENSMUSG00000067787	BLCAP	bladder cancer associated protein [Source:MGI Symbol;Acc:MGI:1858907]
#INFO:	QUERY:	ENSMUSG00000067873	HTATSF1	HIV TAT specific factor 1 [Source:MGI Symbol;Acc:MGI:1919709]
#INFO:	QUERY:	ENSMUSG00000068290	DDRGK1	DDRGK domain containing 1 [Source:MGI Symbol;Acc:MGI:1924256]
#INFO:	QUERY:	ENSMUSG00000068696	GPR88	G-protein coupled receptor 88 [Source:MGI Symbol;Acc:MGI:1927653]
#INFO:	QUERY:	ENSMUSG00000068882	SSB	Sjogren syndrome antigen B [Source:MGI Symbol;Acc:MGI:98423]
#INFO:	QUERY:	ENSMUSG00000068923	SYT11	synaptotagmin XI [Source:MGI Symbol;Acc:MGI:1859547]
#INFO:	QUERY:	ENSMUSG00000071723	GSPT2	G1 to S phase transition 2 [Source:MGI Symbol;Acc:MGI:1316727]
#INFO:	QUERY:	ENSMUSG00000072966	GPRASP2	G protein-coupled receptor associated sorting protein 2 [Source:MGI Symbol;Acc:MGI:2442071]
#INFO:	QUERY:	ENSMUSG00000073656	GM10558	predicted gene 10558 [Source:MGI Symbol;Acc:MGI:3642906]
#INFO:	QUERY:	ENSMUSG00000073702	RPL31	ribosomal protein L31 [Source:MGI Symbol;Acc:MGI:2149632]
#INFO:	QUERY:	ENSMUSG00000074219	GM10644	predicted gene 10644 [Source:MGI Symbol;Acc:MGI:3704314]
#INFO:	QUERY:	ENSMUSG00000074884	SERF2	small EDRK-rich factor 2 [Source:MGI Symbol;Acc:MGI:1337041]
#INFO:	QUERY:	ENSMUSG00000075012	FJX1	four jointed box 1 (Drosophila) [Source:MGI Symbol;Acc:MGI:1341907]
#INFO:	QUERY:	ENSMUSG00000075318	SCN2A	sodium channel, voltage-gated, type II, alpha [Source:MGI Symbol;Acc:MGI:98248]
#INFO:	QUERY:	ENSMUSG00000077167	GM24119	predicted gene, 24119 [Source:MGI Symbol;Acc:MGI:5453896]
#INFO:	QUERY:	ENSMUSG00000077254	GM26079	predicted gene, 26079 [Source:MGI Symbol;Acc:MGI:5455856]
#INFO:	QUERY:	ENSMUSG00000077274	GM22786	predicted gene, 22786 [Source:MGI Symbol;Acc:MGI:5452563]
#INFO:	QUERY:	ENSMUSG00000077323	RNU11	U11 small nuclear RNA [Source:MGI Symbol;Acc:MGI:2148804]
#INFO:	QUERY:	ENSMUSG00000077704	SNORD89	small nucleolar RNA, C/D box 89 [Source:MGI Symbol;Acc:MGI:3819562]
#INFO:	QUERY:	ENSMUSG00000077714	SNORD17	small nucleolar RNA, C/D box 17 [Source:MGI Symbol;Acc:MGI:3819523]
#INFO:	QUERY:	ENSMUSG00000077767	SNORA35	small nucleolar RNA, H/ACA box 35 [Source:MGI Symbol;Acc:MGI:3819503]
#INFO:	QUERY:	ENSMUSG00000078137	ANKRD63	ankyrin repeat domain 63 [Source:MGI Symbol;Acc:MGI:2686183]
#INFO:	QUERY:	ENSMUSG00000078201	TMEM203	transmembrane protein 203 [Source:MGI Symbol;Acc:MGI:2443597]
#INFO:	QUERY:	ENSMUSG00000078578	UBE2D3	ubiquitin-conjugating enzyme E2D 3 [Source:MGI Symbol;Acc:MGI:1913355]
#INFO:	QUERY:	ENSMUSG00000079184	MPHOSPH8	M-phase phosphoprotein 8 [Source:MGI Symbol;Acc:MGI:1922589]
#INFO:	QUERY:	ENSMUSG00000080465	GM22486	predicted gene, 22486 [Source:MGI Symbol;Acc:MGI:5452263]
#INFO:	QUERY:	ENSMUSG00000081051	GM15427	predicted pseudogene 15427 [Source:MGI Symbol;Acc:MGI:3642341]
#INFO:	QUERY:	ENSMUSG00000043384	GPRASP1	G protein-coupled receptor associated sorting protein 1 [Source:MGI Symbol;Acc:MGI:1917418]
#INFO:	QUERY:	ENSMUSG00000072964	BHLHB9	basic helix-loop-helix domain containing, class B9 [Source:MGI Symbol;Acc:MGI:1917487]
#INFO:	QUERY:	ENSMUSG00000054034	TCEAL5	transcription elongation factor A (SII)-like 5 [Source:MGI Symbol;Acc:MGI:3036236]
#INFO:	QUERY:	ENSMUSG00000041020	MAP7D2	MAP7 domain containing 2 [Source:MGI Symbol;Acc:MGI:1917474]
#INFO:	QUERY:	ENSMUSG00000049775	TMSB4X	thymosin, beta 4, X chromosome [Source:MGI Symbol;Acc:MGI:99510]
#INFO:	QUERY:	ENSMUSG00000092405	GM20402	predicted gene 20402 [Source:MGI Symbol;Acc:MGI:5141867]
#INFO:	QUERY:	ENSMUSG00000036894	RAP2B	RAP2B, member of RAS oncogene family [Source:MGI Symbol;Acc:MGI:1921262]
#INFO:	QUERY:	ENSMUSG00000028005	GUCY1B3	guanylate cyclase 1, soluble, beta 3 [Source:MGI Symbol;Acc:MGI:1860604]
#INFO:	QUERY:	ENSMUSG00000093656	GM20628	predicted gene 20628 [Source:MGI Symbol;Acc:MGI:5313075]
#INFO:	QUERY:	ENSMUSG00000105827	HIST2H2BB	histone cluster 2, H2bb [Source:MGI Symbol;Acc:MGI:2448413]
#INFO:	QUERY:	ENSMUSG00000068823	CSDE1	cold shock domain containing E1, RNA binding [Source:MGI Symbol;Acc:MGI:92356]
#INFO:	QUERY:	ENSMUSG00000093392	GM6061	predicted gene 6061 [Source:MGI Symbol;Acc:MGI:3648621]
#INFO:	QUERY:	ENSMUSG00000097094	GM26548	predicted gene, 26548 [Source:MGI Symbol;Acc:MGI:5477042]
#INFO:	QUERY:	ENSMUSG00000028483	SNAPC3	small nuclear RNA activating complex, polypeptide 3 [Source:MGI Symbol;Acc:MGI:1916338]
#INFO:	QUERY:	ENSMUSG00000028484	PSIP1	PC4 and SFRS1 interacting protein 1 [Source:MGI Symbol;Acc:MGI:2142116]
#INFO:	QUERY:	ENSMUSG00000070923	KLHL9	kelch-like 9 [Source:MGI Symbol;Acc:MGI:2180122]
#INFO:	QUERY:	ENSMUSG00000028656	CAP1	CAP, adenylate cyclase-associated protein 1 (yeast) [Source:MGI Symbol;Acc:MGI:88262]
#INFO:	QUERY:	ENSMUSG00000088990	GM22767	predicted gene, 22767 [Source:MGI Symbol;Acc:MGI:5452544]
#INFO:	QUERY:	ENSMUSG00000046447	CAMK2N1	calcium/calmodulin-dependent protein kinase II inhibitor 1 [Source:MGI Symbol;Acc:MGI:1913509]
#INFO:	QUERY:	ENSMUSG00000018965	YWHAH	tyrosine 3-monooxygenase/tryptophan 5-monooxygenase activation protein, eta polypeptide [Source:MGI Symbol;Acc:MGI:109194]
#INFO:	QUERY:	ENSMUSG00000055302	MRFAP1	Morf4 family associated protein 1 [Source:MGI Symbol;Acc:MGI:1914818]
#INFO:	QUERY:	ENSMUSG00000029223	UCHL1	ubiquitin carboxy-terminal hydrolase L1 [Source:MGI Symbol;Acc:MGI:103149]
#INFO:	QUERY:	ENSMUSG00000050010	SHISA3	shisa family member 3 [Source:MGI Symbol;Acc:MGI:3041225]
#INFO:	QUERY:	ENSMUSG00000029309	SPARCL1	SPARC-like 1 [Source:MGI Symbol;Acc:MGI:108110]
#INFO:	QUERY:	ENSMUSG00000050856	ATP5K	ATP synthase, H+ transporting, mitochondrial F1F0 complex, subunit E [Source:MGI Symbol;Acc:MGI:106636]
#INFO:	QUERY:	ENSMUSG00000009013	DYNLL1	dynein light chain LC8-type 1 [Source:MGI Symbol;Acc:MGI:1861457]
#INFO:	QUERY:	ENSMUSG00000096243	GM24265	predicted gene, 24265 [Source:MGI Symbol;Acc:MGI:5454042]
#INFO:	QUERY:	ENSMUSG00000093413	SNORA15	small nucleolar RNA, H/ACA box 15 [Source:MGI Symbol;Acc:MGI:3819490]
#INFO:	QUERY:	ENSMUSG00000058291	ZFP68	zinc finger protein 68 [Source:MGI Symbol;Acc:MGI:1344427]
#INFO:	QUERY:	ENSMUSG00000107406	1700040L08RIK	RIKEN cDNA 1700040L08 gene [Source:MGI Symbol;Acc:MGI:1920544]
#INFO:	QUERY:	ENSMUSG00000079523	TMSB10	thymosin, beta 10 [Source:MGI Symbol;Acc:MGI:109146]
#INFO:	QUERY:	ENSMUSG00000107999	GM44123	predicted gene, 44123 [Source:MGI Symbol;Acc:MGI:5690515]
#INFO:	QUERY:	ENSMUSG00000034245	HDAC11	histone deacetylase 11 [Source:MGI Symbol;Acc:MGI:2385252]
#INFO:	QUERY:	ENSMUSG00000065728	GM26175	predicted gene, 26175 [Source:MGI Symbol;Acc:MGI:5455952]
#INFO:	QUERY:	ENSMUSG00000005362	CRBN	cereblon [Source:MGI Symbol;Acc:MGI:1913277]
#INFO:	QUERY:	ENSMUSG00000108219	GM44101	predicted gene, 44101 [Source:MGI Symbol;Acc:MGI:5690493]
#INFO:	QUERY:	ENSMUSG00000004263	ATN1	atrophin 1 [Source:MGI Symbol;Acc:MGI:104725]
#INFO:	QUERY:	ENSMUSG00000023456	TPI1	triosephosphate isomerase 1 [Source:MGI Symbol;Acc:MGI:98797]
#INFO:	QUERY:	ENSMUSG00000030122	PTMS	parathymosin [Source:MGI Symbol;Acc:MGI:1916452]
#INFO:	QUERY:	ENSMUSG00000030120	MLF2	myeloid leukemia factor 2 [Source:MGI Symbol;Acc:MGI:1353554]
#INFO:	QUERY:	ENSMUSG00000063870	CHD4	chromodomain helicase DNA binding protein 4 [Source:MGI Symbol;Acc:MGI:1344380]
#INFO:	QUERY:	ENSMUSG00000030161	GABARAPL1	gamma-aminobutyric acid (GABA) A receptor-associated protein-like 1 [Source:MGI Symbol;Acc:MGI:1914980]
#INFO:	QUERY:	ENSMUSG00000030255	SSPN	sarcospan [Source:MGI Symbol;Acc:MGI:1353511]
#INFO:	QUERY:	ENSMUSG00000035285	NAT14	N-acetyltransferase 14 [Source:MGI Symbol;Acc:MGI:3039561]
#INFO:	QUERY:	ENSMUSG00000000605	CLCN4	chloride channel, voltage-sensitive 4 [Source:MGI Symbol;Acc:MGI:104571]
#INFO:	QUERY:	ENSMUSG00000019370	CALM3	calmodulin 3 [Source:MGI Symbol;Acc:MGI:103249]
#INFO:	QUERY:	ENSMUSG00000070802	PNMAL2	PNMA-like 2 [Source:MGI Symbol;Acc:MGI:3645856]
#INFO:	QUERY:	ENSMUSG00000040907	ATP1A3	ATPase, Na+/K+ transporting, alpha 3 polypeptide [Source:MGI Symbol;Acc:MGI:88107]
#INFO:	QUERY:	ENSMUSG00000003363	PLD3	phospholipase D family, member 3 [Source:MGI Symbol;Acc:MGI:1333782]
#INFO:	QUERY:	ENSMUSG00000030695	ALDOA	aldolase A, fructose-bisphosphate [Source:MGI Symbol;Acc:MGI:87994]
#INFO:	QUERY:	ENSMUSG00000053877	SRCAP	Snf2-related CREBBP activator protein [Source:MGI Symbol;Acc:MGI:2444036]
#INFO:	QUERY:	ENSMUSG00000107023	GM42715	predicted gene 42715 [Source:MGI Symbol;Acc:MGI:5662852]
#INFO:	QUERY:	ENSMUSG00000060240	CEND1	cell cycle exit and neuronal differentiation 1 [Source:MGI Symbol;Acc:MGI:1929898]
#INFO:	QUERY:	ENSMUSG00000023175	BSG	basigin [Source:MGI Symbol;Acc:MGI:88208]
#INFO:	QUERY:	ENSMUSG00000035640	CBARP	calcium channel, voltage-dependent, beta subunit associated regulatory protein [Source:MGI Symbol;Acc:MGI:1354170]
#INFO:	QUERY:	ENSMUSG00000054452	AES	amino-terminal enhancer of split [Source:MGI Symbol;Acc:MGI:95806]
#INFO:	QUERY:	ENSMUSG00000092686	GM25745	predicted gene, 25745 [Source:MGI Symbol;Acc:MGI:5455522]
#INFO:	QUERY:	ENSMUSG00000036019	TMTC2	transmembrane and tetratricopeptide repeat containing 2 [Source:MGI Symbol;Acc:MGI:1914057]
#INFO:	QUERY:	ENSMUSG00000099225	MIR8104	microRNA 8104 [Source:MGI Symbol;Acc:MGI:5530762]
#INFO:	QUERY:	ENSMUSG00000040415	DTX3	deltex 3, E3 ubiquitin ligase [Source:MGI Symbol;Acc:MGI:2135752]
#INFO:	QUERY:	ENSMUSG00000025369	SMARCC2	SWI/SNF related, matrix associated, actin dependent regulator of chromatin, subfamily c, member 2 [Source:MGI Symbol;Acc:MGI:1915344]
#INFO:	QUERY:	ENSMUSG00000080058	GM11175	predicted gene 11175 [Source:MGI Symbol;Acc:MGI:3809055]
#INFO:	QUERY:	ENSMUSG00000089857	ZFP882	zinc finger protein 882 [Source:MGI Symbol;Acc:MGI:3642748]
#INFO:	QUERY:	ENSMUSG00000103341	1700051O22RIK	RIKEN cDNA 1700051O22 Gene [Source:MGI Symbol;Acc:MGI:3704315]
#INFO:	QUERY:	ENSMUSG00000031701	DNAJA2	DnaJ heat shock protein family (Hsp40) member A2 [Source:MGI Symbol;Acc:MGI:1931882]
#INFO:	QUERY:	ENSMUSG00000031765	MT1	metallothionein 1 [Source:MGI Symbol;Acc:MGI:97171]
#INFO:	QUERY:	ENSMUSG00000074113	GM10629	predicted gene 10629 [Source:MGI Symbol;Acc:MGI:3642307]
#INFO:	QUERY:	ENSMUSG00000044676	ZFP612	zinc finger protein 612 [Source:MGI Symbol;Acc:MGI:2443465]
#INFO:	QUERY:	ENSMUSG00000031839	HSBP1	heat shock factor binding protein 1 [Source:MGI Symbol;Acc:MGI:1915446]
#INFO:	QUERY:	ENSMUSG00000110440	GM45894	predicted gene 45894 [Source:MGI Symbol;Acc:MGI:5805009]
#INFO:	QUERY:	ENSMUSG00000095915	N-R5S115	nuclear encoded rRNA 5S 115 [Source:MGI Symbol;Acc:MGI:4421965]
#INFO:	QUERY:	ENSMUSG00000065637	GM26397	predicted gene, 26397 [Source:MGI Symbol;Acc:MGI:5456174]
#INFO:	QUERY:	ENSMUSG00000021910	NISCH	nischarin [Source:MGI Symbol;Acc:MGI:1928323]
#INFO:	QUERY:	ENSMUSG00000092837	RPPH1	ribonuclease P RNA component H1 [Source:MGI Symbol;Acc:MGI:1934664]
#INFO:	QUERY:	ENSMUSG00000022208	JPH4	junctophilin 4 [Source:MGI Symbol;Acc:MGI:2443113]
#INFO:	QUERY:	ENSMUSG00000032182	YIPF2	Yip1 domain family, member 2 [Source:MGI Symbol;Acc:MGI:1922016]
#INFO:	QUERY:	ENSMUSG00000070304	SCN2B	sodium channel, voltage-gated, type II, beta [Source:MGI Symbol;Acc:MGI:106921]
#INFO:	QUERY:	ENSMUSG00000074305	PEAK1	pseudopodium-enriched atypical kinase 1 [Source:MGI Symbol;Acc:MGI:2442366]
#INFO:	QUERY:	ENSMUSG00000065037	RN7SK	RNA, 7SK, nuclear [Source:MGI Symbol;Acc:MGI:103186]
#INFO:	QUERY:	ENSMUSG00000064225	PAQR9	progestin and adipoQ receptor family member IX [Source:MGI Symbol;Acc:MGI:1922802]
#INFO:	QUERY:	ENSMUSG00000032482	CSPG5	chondroitin sulfate proteoglycan 5 [Source:MGI Symbol;Acc:MGI:1352747]
#INFO:	QUERY:	ENSMUSG00000044068	ZRSR1	zinc finger (CCCH type), RNA binding motif and serine/arginine rich 1 [Source:MGI Symbol;Acc:MGI:98885]
#INFO:	QUERY:	ENSMUSG00000073073	GM8098	predicted gene 8098 [Source:MGI Symbol;Acc:MGI:3645749]
#INFO:	QUERY:	ENSMUSG00000020297	NSG2	neuron specific gene family member 2 [Source:MGI Symbol;Acc:MGI:1202070]
#INFO:	QUERY:	ENSMUSG00000093006	GM24157	predicted gene, 24157 [Source:MGI Symbol;Acc:MGI:5453934]
#INFO:	QUERY:	ENSMUSG00000049470	AFF4	AF4/FMR2 family, member 4 [Source:MGI Symbol;Acc:MGI:2136171]
#INFO:	QUERY:	ENSMUSG00000044352	SOWAHA	sosondowah ankyrin repeat domain family member A [Source:MGI Symbol;Acc:MGI:2687280]
#INFO:	QUERY:	ENSMUSG00000060938	RPL26	ribosomal protein L26 [Source:MGI Symbol;Acc:MGI:106022]
#INFO:	QUERY:	ENSMUSG00000018474	CHD3	chromodomain helicase DNA binding protein 3 [Source:MGI Symbol;Acc:MGI:1344395]
#INFO:	QUERY:	ENSMUSG00000041329	ATP1B2	ATPase, Na+/K+ transporting, beta 2 polypeptide [Source:MGI Symbol;Acc:MGI:88109]
#INFO:	QUERY:	ENSMUSG00000020849	YWHAE	tyrosine 3-monooxygenase/tryptophan 5-monooxygenase activation protein, epsilon polypeptide [Source:MGI Symbol;Acc:MGI:894689]
#INFO:	QUERY:	ENSMUSG00000097051	GM26836	predicted gene, 26836 [Source:MGI Symbol;Acc:MGI:5477330]
#INFO:	QUERY:	ENSMUSG00000002052	SUPT6	suppressor of Ty 6 [Source:MGI Symbol;Acc:MGI:107726]
#INFO:	QUERY:	ENSMUSG00000038976	PPP1R9B	protein phosphatase 1, regulatory subunit 9B [Source:MGI Symbol;Acc:MGI:2387581]
#INFO:	QUERY:	ENSMUSG00000093004	GM24158	predicted gene, 24158 [Source:MGI Symbol;Acc:MGI:5453935]
#INFO:	QUERY:	ENSMUSG00000058756	THRA	thyroid hormone receptor alpha [Source:MGI Symbol;Acc:MGI:98742]
#INFO:	QUERY:	ENSMUSG00000035530	EIF1	eukaryotic translation initiation factor 1 [Source:MGI Symbol;Acc:MGI:105125]
#INFO:	QUERY:	ENSMUSG00000006930	HAP1	huntingtin-associated protein 1 [Source:MGI Symbol;Acc:MGI:1261831]
#INFO:	QUERY:	ENSMUSG00000064702	GM24950	predicted gene, 24950 [Source:MGI Symbol;Acc:MGI:5454727]
#INFO:	QUERY:	ENSMUSG00000078622	CCDC47	coiled-coil domain containing 47 [Source:MGI Symbol;Acc:MGI:1914413]
#INFO:	QUERY:	ENSMUSG00000038462	UQCRFS1	ubiquinol-cytochrome c reductase, Rieske iron-sulfur polypeptide 1 [Source:MGI Symbol;Acc:MGI:1913944]
#INFO:	QUERY:	ENSMUSG00000058672	TUBB2A	tubulin, beta 2A class IIA [Source:MGI Symbol;Acc:MGI:107861]
#INFO:	QUERY:	ENSMUSG00000038518	JARID2	jumonji, AT rich interactive domain 2 [Source:MGI Symbol;Acc:MGI:104813]
#INFO:	QUERY:	ENSMUSG00000025867	CPLX2	complexin 2 [Source:MGI Symbol;Acc:MGI:104726]
#INFO:	QUERY:	ENSMUSG00000034675	DBN1	drebrin 1 [Source:MGI Symbol;Acc:MGI:1931838]
#INFO:	QUERY:	ENSMUSG00000035367	RMI1	RecQ mediated genome instability 1 [Source:MGI Symbol;Acc:MGI:1921636]
#INFO:	QUERY:	ENSMUSG00000021665	HEXB	hexosaminidase B [Source:MGI Symbol;Acc:MGI:96074]
#INFO:	QUERY:	ENSMUSG00000041773	ENC1	ectodermal-neural cortex 1 [Source:MGI Symbol;Acc:MGI:109610]
#INFO:	QUERY:	ENSMUSG00000052727	MAP1B	microtubule-associated protein 1B [Source:MGI Symbol;Acc:MGI:1306778]
#INFO:	QUERY:	ENSMUSG00000071265	1700086L19RIK	RIKEN cDNA 1700086L19 gene [Source:MGI Symbol;Acc:MGI:1921534]
#INFO:	QUERY:	ENSMUSG00000113136	GM19951	predicted gene, 19951 [Source:MGI Symbol;Acc:MGI:5012136]
#INFO:	QUERY:	ENSMUSG00000096458	MOAP1	modulator of apoptosis 1 [Source:MGI Symbol;Acc:MGI:1915555]
#INFO:	QUERY:	ENSMUSG00000021270	HSP90AA1	heat shock protein 90, alpha (cytosolic), class A member 1 [Source:MGI Symbol;Acc:MGI:96250]
#INFO:	QUERY:	ENSMUSG00000041841	RPL37	ribosomal protein L37 [Source:MGI Symbol;Acc:MGI:1914531]
#INFO:	QUERY:	ENSMUSG00000022201	ZFR	zinc finger RNA binding protein [Source:MGI Symbol;Acc:MGI:1341890]
#INFO:	QUERY:	ENSMUSG00000097221	1810049J17RIK	RIKEN cDNA 1810049J17 gene [Source:MGI Symbol;Acc:MGI:3704453]
#INFO:	QUERY:	ENSMUSG00000014313	COX6C	cytochrome c oxidase subunit VIc [Source:MGI Symbol;Acc:MGI:104614]
#INFO:	QUERY:	ENSMUSG00000022564	GRINA	glutamate receptor, ionotropic, N-methyl D-aspartate-associated protein 1 (glutamate binding) [Source:MGI Symbol;Acc:MGI:1913418]
#INFO:	QUERY:	ENSMUSG00000003970	RPL8	ribosomal protein L8 [Source:MGI Symbol;Acc:MGI:1350927]
#INFO:	QUERY:	ENSMUSG00000065911	GM24447	predicted gene, 24447 [Source:MGI Symbol;Acc:MGI:5454224]
#INFO:	QUERY:	ENSMUSG00000065336	SNORA34	small nucleolar RNA, H/ACA box 34 [Source:MGI Symbol;Acc:MGI:3819502]
#INFO:	QUERY:	ENSMUSG00000106463	MIR1291	microRNA 1291 [Source:MGI Symbol;Acc:MGI:5562744]
#INFO:	QUERY:	ENSMUSG00000037965	ZC3H7A	zinc finger CCCH type containing 7 A [Source:MGI Symbol;Acc:MGI:2445044]
#INFO:	QUERY:	ENSMUSG00000072214	43348	septin 5 [Source:MGI Symbol;Acc:MGI:1195461]
#INFO:	QUERY:	ENSMUSG00000022748	CMSS1	cms small ribosomal subunit 1 [Source:MGI Symbol;Acc:MGI:1913747]
#INFO:	QUERY:	ENSMUSG00000043336	FILIP1L	filamin A interacting protein 1-like [Source:MGI Symbol;Acc:MGI:1925999]
#INFO:	QUERY:	ENSMUSG00000092599	1700010K23RIK	RIKEN cDNA 1700010K23 gene [Source:MGI Symbol;Acc:MGI:1922751]
#INFO:	QUERY:	ENSMUSG00000022890	ATP5J	ATP synthase, H+ transporting, mitochondrial F0 complex, subunit F [Source:MGI Symbol;Acc:MGI:107777]
#INFO:	QUERY:	ENSMUSG00000022892	APP	amyloid beta (A4) precursor protein [Source:MGI Symbol;Acc:MGI:88059]
#INFO:	QUERY:	ENSMUSG00000040097	FLYWCH1	FLYWCH-type zinc finger 1 [Source:MGI Symbol;Acc:MGI:2442638]
#INFO:	QUERY:	ENSMUSG00000034681	RNPS1	ribonucleic acid binding protein S1 [Source:MGI Symbol;Acc:MGI:97960]
#INFO:	QUERY:	ENSMUSG00000040048	NDUFB10	NADH dehydrogenase (ubiquinone) 1 beta subcomplex, 10 [Source:MGI Symbol;Acc:MGI:1915592]
#INFO:	QUERY:	ENSMUSG00000093076	MIR3082	microRNA 3082 [Source:MGI Symbol;Acc:MGI:4834255]
#INFO:	QUERY:	ENSMUSG00000015476	PRRT1	proline-rich transmembrane protein 1 [Source:MGI Symbol;Acc:MGI:1932118]
#INFO:	QUERY:	ENSMUSG00000024393	PRRC2A	proline-rich coiled-coil 2A [Source:MGI Symbol;Acc:MGI:1915467]
#INFO:	QUERY:	ENSMUSG00000024403	ATP6V1G2	ATPase, H+ transporting, lysosomal V1 subunit G2 [Source:MGI Symbol;Acc:MGI:1913487]
#INFO:	QUERY:	ENSMUSG00000023960	ENPP5	ectonucleotide pyrophosphatase/phosphodiesterase 5 [Source:MGI Symbol;Acc:MGI:1933830]
#INFO:	QUERY:	ENSMUSG00000036438	CALM2	calmodulin 2 [Source:MGI Symbol;Acc:MGI:103250]
#INFO:	QUERY:	ENSMUSG00000098121	GM27038	predicted gene, 27038 [Source:MGI Symbol;Acc:MGI:5504153]
#INFO:	QUERY:	ENSMUSG00000037236	MATR3	matrin 3 [Source:MGI Symbol;Acc:MGI:1298379]
#INFO:	QUERY:	ENSMUSG00000043991	PURA	purine rich element binding protein A [Source:MGI Symbol;Acc:MGI:103079]
#INFO:	QUERY:	ENSMUSG00000001383	ZMAT2	zinc finger, matrin type 2 [Source:MGI Symbol;Acc:MGI:1913742]
#INFO:	QUERY:	ENSMUSG00000023036	PCDHGC4	protocadherin gamma subfamily C, 4 [Source:MGI Symbol;Acc:MGI:1935203]
#INFO:	QUERY:	ENSMUSG00000102543	PCDHGC5	protocadherin gamma subfamily C, 5 [Source:MGI Symbol;Acc:MGI:1935205]
#INFO:	QUERY:	ENSMUSG00000062526	MPPE1	metallophosphoesterase 1 [Source:MGI Symbol;Acc:MGI:2661311]
#INFO:	QUERY:	ENSMUSG00000024851	PITPNM1	phosphatidylinositol transfer protein, membrane-associated 1 [Source:MGI Symbol;Acc:MGI:1197524]
#INFO:	QUERY:	ENSMUSG00000096370	GM21992	predicted gene 21992 [Source:MGI Symbol;Acc:MGI:5439461]
#INFO:	QUERY:	ENSMUSG00000024873	CNIH2	cornichon family AMPA receptor auxiliary protein 2 [Source:MGI Symbol;Acc:MGI:1277225]
#INFO:	QUERY:	ENSMUSG00000024853	SF3B2	splicing factor 3b, subunit 2 [Source:MGI Symbol;Acc:MGI:2441856]
#INFO:	QUERY:	ENSMUSG00000052188	GM14964	predicted gene 14964 [Source:MGI Symbol;Acc:MGI:3641621]
#INFO:	QUERY:	ENSMUSG00000071658	GNG3	guanine nucleotide binding protein (G protein), gamma 3 [Source:MGI Symbol;Acc:MGI:102704]
#INFO:	QUERY:	ENSMUSG00000024695	ZFP91	zinc finger protein 91 [Source:MGI Symbol;Acc:MGI:104854]
#INFO:	QUERY:	ENSMUSG00000024991	EIF3A	eukaryotic translation initiation factor 3, subunit A [Source:MGI Symbol;Acc:MGI:95301]
#INFO:	QUERY:	ENSMUSG00000064340	MT-TL1	mitochondrially encoded tRNA leucine 1 [Source:MGI Symbol;Acc:MGI:102482]
#INFO:	QUERY:	ENSMUSG00000064345	MT-ND2	mitochondrially encoded NADH dehydrogenase 2 [Source:MGI Symbol;Acc:MGI:102500]
#INFO:	QUERY:	ENSMUSG00000084460	GM22957	predicted gene, 22957 [Source:MGI Symbol;Acc:MGI:5452734]
#INFO:	QUERY:	ENSMUSG00000084667	GM23212	predicted gene, 23212 [Source:MGI Symbol;Acc:MGI:5452989]
#INFO:	QUERY:	ENSMUSG00000084899	GM15344	predicted gene 15344 [Source:MGI Symbol;Acc:MGI:3708098]
#INFO:	QUERY:	ENSMUSG00000085179	GM13645	predicted gene 13645 [Source:MGI Symbol;Acc:MGI:3650945]
#INFO:	QUERY:	ENSMUSG00000085315	A430018G15RIK	RIKEN cDNA A430018G15 gene [Source:MGI Symbol;Acc:MGI:3040796]
#INFO:	QUERY:	ENSMUSG00000085397	GM13524	predicted gene 13524 [Source:MGI Symbol;Acc:MGI:3651427]
#INFO:	QUERY:	ENSMUSG00000085438	1700020I14RIK	RIKEN cDNA 1700020I14 gene [Source:MGI Symbol;Acc:MGI:1913852]
#INFO:	QUERY:	ENSMUSG00000085669	GM14817	predicted gene 14817 [Source:MGI Symbol;Acc:MGI:3705159]
#INFO:	QUERY:	ENSMUSG00000085894	GM15832	predicted gene 15832 [Source:MGI Symbol;Acc:MGI:3834078]
#INFO:	QUERY:	ENSMUSG00000086290	SNHG12	small nucleolar RNA host gene 12 [Source:MGI Symbol;Acc:MGI:1916721]
#INFO:	QUERY:	ENSMUSG00000086328	2700033N17RIK	RIKEN cDNA 2700033N17 gene [Source:MGI Symbol;Acc:MGI:1919853]
#INFO:	QUERY:	ENSMUSG00000086937	GM15063	predicted gene 15063 [Source:MGI Symbol;Acc:MGI:3705169]
#INFO:	QUERY:	ENSMUSG00000087185	GM13872	predicted gene 13872 [Source:MGI Symbol;Acc:MGI:3650731]
#INFO:	QUERY:	ENSMUSG00000087352	GM12999	predicted gene 12999 [Source:MGI Symbol;Acc:MGI:3651167]
#INFO:	QUERY:	ENSMUSG00000087563	GM14205	predicted gene 14205 [Source:MGI Symbol;Acc:MGI:3702167]
#INFO:	QUERY:	ENSMUSG00000087644	GM14703	predicted gene 14703 [Source:MGI Symbol;Acc:MGI:3705165]
#INFO:	QUERY:	ENSMUSG00000087968	GM25395	predicted gene, 25395 [Source:MGI Symbol;Acc:MGI:5455172]
#INFO:	QUERY:	ENSMUSG00000088088	RMRP	RNA component of mitochondrial RNAase P [Source:MGI Symbol;Acc:MGI:97937]
#INFO:	QUERY:	ENSMUSG00000088246	GM25911	predicted gene, 25911 [Source:MGI Symbol;Acc:MGI:5455688]
#INFO:	QUERY:	ENSMUSG00000089417	GM22009	predicted gene, 22009 [Source:MGI Symbol;Acc:MGI:5451786]
#INFO:	QUERY:	ENSMUSG00000089617	SCARNA10	small Cajal body-specific RNA 10 [Source:MGI Symbol;Acc:MGI:3819482]
#INFO:	QUERY:	ENSMUSG00000090071	CDK5R2	cyclin-dependent kinase 5, regulatory subunit 2 (p39) [Source:MGI Symbol;Acc:MGI:1330828]
#INFO:	QUERY:	ENSMUSG00000090546	CDR1	cerebellar degeneration related antigen 1 [Source:MGI Symbol;Acc:MGI:88359]
#INFO:	QUERY:	ENSMUSG00000090589	GM17180	predicted gene 17180 [Source:MGI Symbol;Acc:MGI:4938007]
#INFO:	QUERY:	ENSMUSG00000091021	GM17300	predicted gene, 17300 [Source:MGI Symbol;Acc:MGI:4936934]
#INFO:	QUERY:	ENSMUSG00000091337	EID1	EP300 interacting inhibitor of differentiation 1 [Source:MGI Symbol;Acc:MGI:1889651]
#INFO:	QUERY:	ENSMUSG00000091623	GM17092	predicted gene 17092 [Source:MGI Symbol;Acc:MGI:4937919]
#INFO:	QUERY:	ENSMUSG00000092483	GM20421	predicted gene 20421 [Source:MGI Symbol;Acc:MGI:5141886]
#INFO:	QUERY:	ENSMUSG00000093242	GM24574	predicted gene, 24574 [Source:MGI Symbol;Acc:MGI:5454351]
#INFO:	QUERY:	ENSMUSG00000093355	SNORA26	small nucleolar RNA, H/ACA box 26 [Source:MGI Symbol;Acc:MGI:3819495]
#INFO:	QUERY:	ENSMUSG00000093929	GM23862	predicted gene, 23862 [Source:MGI Symbol;Acc:MGI:5453639]
#INFO:	QUERY:	ENSMUSG00000093956	GM24497	predicted gene, 24497 [Source:MGI Symbol;Acc:MGI:5454274]
#INFO:	QUERY:	ENSMUSG00000094050	GM23472	predicted gene, 23472 [Source:MGI Symbol;Acc:MGI:5453249]
#INFO:	QUERY:	ENSMUSG00000094377	GM24407	predicted gene, 24407 [Source:MGI Symbol;Acc:MGI:5454184]
#INFO:	QUERY:	ENSMUSG00000094389	SNORD116L14	small nucleolar RNA, C/D box 116-like 14 [Source:MGI Symbol;Acc:MGI:5451965]
#INFO:	QUERY:	ENSMUSG00000094626	TMEM121B	transmembrane protein 121B [Source:MGI Symbol;Acc:MGI:2136977]
#INFO:	QUERY:	ENSMUSG00000094655	GM25360	predicted gene, 25360 [Source:MGI Symbol;Acc:MGI:5455137]
#INFO:	QUERY:	ENSMUSG00000094830	N-R5S194	nuclear encoded rRNA 5S 194 [Source:MGI Symbol;Acc:MGI:4422059]
#INFO:	QUERY:	ENSMUSG00000095349	GM26097	predicted gene, 26097 [Source:MGI Symbol;Acc:MGI:5455874]
[truncated: 36 more rows]

## Sheet: WC_D2_purple
#	signf	p-value	T	Q	Q&T	Q&T/Q	Q&T/T	term ID	t type	t group	t name	t depth	Q&T list
[truncated: 374 more rows]

[truncated: 9 more sheets: Ribo_D2_blue, Nuc_D2_turquoise, Nuc_D1-DETs, Nuc_D2-DETs, Method_WC, Method_Ribo, Method_Nuc, Female_pink, Male_black]
