# Supplementary material for: Biology and Bias in Cell Type-Specific RNAseq of Nucleus Accumbens Medium Spiny Neurons
Source: Sci Rep. 2019 Jun 6;9:8350. doi: 10.1038/s41598-019-44798-9 (PMC6554355; doi:10.1038/s41598-019-44798-9)
Supplement: Supplementary file 9 — Supplementary Dataset 8 [file 41598_2019_44798_MOESM9_ESM.xlsx]

## Sheet: Sheet1
ensembl_gene_id	external_gene_name	RNALocate	Nuclear_avg RPKM	RiboTag_avg RPKM	Whole cell_avg RPKM	Enrichment
ENSMUSG00000108438	Gm9278	#N/A	0.00894487	0	2.47395	Whole cell
ENSMUSG00000091421	Gm4202	#N/A	0.661515	367.381	1.87753	RiboTag
ENSMUSG00000050224	Krtap13	#N/A	0.0652041	0	10.2403	Whole cell
ENSMUSG00000111904	Gm2395	#N/A	0.0171231	0.0261828	6.41733	Whole cell
ENSMUSG00000096838	Gm26232	#N/A	0.0185107	0	1.88065	Whole cell
ENSMUSG00000113954	Gm7822	#N/A	0.0540678	0	5.43762	Whole cell
ENSMUSG00000107544	Gm44426	#N/A	0.0307137	0	2.33876	Whole cell
ENSMUSG00000036591	Arhgap21	Ribosome	2.15856	363.107	1.76546	RiboTag
ENSMUSG00000113405	Gm4935	#N/A	0.0877647	0	5.41529	Whole cell
ENSMUSG00000059195	Gm12715	#N/A	1.32938	238.39	1.95678	RiboTag
ENSMUSG00000088609	Gm24187	#N/A	172.241	7596.36	4.81813	RiboTag
ENSMUSG00000087235	Gm4750	#N/A	0.00707346	0.0230024	1.82555	Whole cell
ENSMUSG00000096617	Gm5559	#N/A	0.752295	114.315	2.10328	RiboTag
ENSMUSG00000030255	Sspn	#N/A	10.537	474.345	2.35418	RiboTag
ENSMUSG00000080242	Atp6v0c-ps2	#N/A	0.245885	82.2747	2.21878	RiboTag
ENSMUSG00000106587	Gm47311	#N/A	0.661423	76.8262	1.88008	RiboTag
ENSMUSG00000107418	Gm4782	#N/A	0.0126306	0.0354413	2.23919	Whole cell
ENSMUSG00000076281	Gm24270	#N/A	1241.06	31263.2	3.67271	RiboTag
ENSMUSG00000114304	Gm48099	#N/A	0.0763974	0	3.39358	Whole cell
ENSMUSG00000047938	4930483J18Rik	#N/A	0.193578	0	8.31924	Whole cell
ENSMUSG00000114167	Gm7002	#N/A	0.147005	0	6.29779	Whole cell
ENSMUSG00000025922	Gm5045	#N/A	0.171273	0.0131979	7.80458	Whole cell
ENSMUSG00000082467	Gm6743	#N/A	0.049026	0	1.79702	Whole cell
ENSMUSG00000076614	Ighg1	Cytosol	0.204368	0	7.2854	Whole cell
ENSMUSG00000101188	Eif4a-ps4	#N/A	0.0301991	40.5626	1.68576	RiboTag
ENSMUSG00000084349	Rpl3-ps1	#N/A	0.293631	47.4911	1.78294	RiboTag
ENSMUSG00000104465	BC002189	#N/A	0.0522902	0	1.83667	Whole cell
ENSMUSG00000105610	Gm47313	#N/A	6.44338	186.535	1.88028	RiboTag
ENSMUSG00000083899	Gm12346	Exosome	1.06345	118.052	4.2761	RiboTag
ENSMUSG00000022991	Lalba	#N/A	0.236339	0	8.07649	Whole cell
ENSMUSG00000059461	Gm7331	#N/A	0.539057	47.3685	1.82846	RiboTag
ENSMUSG00000024402	Lta	#N/A	0.373663	0.0319472	13.659	Whole cell
ENSMUSG00000098712	Mir7010	#N/A	7.0179	167.446	1.86489	RiboTag
ENSMUSG00000064357	mt-Atp6	Cytosol	1.02381	184.398	9.29226	RiboTag
ENSMUSG00000037965	Zc3h7a	Nucleus	132.254	2451.55	8.63433	RiboTag
ENSMUSG00000038347	Tcte2	#N/A	0.284695	0.0445477	10.9925	Whole cell
ENSMUSG00000043484	Gm5867	#N/A	0.0446668	0.0187525	2.08007	Whole cell
ENSMUSG00000082066	Gm13904	#N/A	0.0529225	0	1.72769	Whole cell
ENSMUSG00000016283	H2-M2	#N/A	0.453574	0	14.5188	Whole cell
ENSMUSG00000093264	Gm23419	#N/A	67.126	1174.71	4.72927	RiboTag
ENSMUSG00000043336	Filip1l	#N/A	45.5774	876.612	9.81746	RiboTag
ENSMUSG00000113136	Gm19951	#N/A	656.481	10462.3	6.9235	RiboTag
ENSMUSG00000081568	Gm15032	#N/A	0.0576567	0	1.82304	Whole cell
ENSMUSG00000082336	Gm8401	#N/A	0.0279021	0.0294702	1.79821	Whole cell
ENSMUSG00000101330	Gm10193	#N/A	0.187165	28.861	1.70772	RiboTag
ENSMUSG00000084889	Gm12148	#N/A	0.12772	0	3.98591	Whole cell
ENSMUSG00000068696	Gpr88	#N/A	6.17868	119.944	1.89591	RiboTag
ENSMUSG00000022748	Cmss1	Ribosome	32.9646	633.196	9.81472	RiboTag
ENSMUSG00000033576	Apol6	Nucleus	0.261524	0.0022358	8.12698	Whole cell
ENSMUSG00000100895	Gm28685	#N/A	0.0561336	0.00973757	2.02407	Whole cell
ENSMUSG00000114127	Gm8231	#N/A	0.169782	0	5.05285	Whole cell
ENSMUSG00000035202	Lars2	Endoplasmic reticulum	33.5533	551.273	3.85295	RiboTag
ENSMUSG00000086903	Hotair	Nucleus	0.291803	0	8.38828	Whole cell
ENSMUSG00000081228	Gm16089	#N/A	0.468438	37.5186	2.16981	RiboTag
ENSMUSG00000093627	Vmn2r-ps121	#N/A	0.399241	0	11.2247	Whole cell
ENSMUSG00000067736	Gm10222	#N/A	0.974239	36.9554	1.67178	RiboTag
ENSMUSG00000113022	Gm9544	#N/A	0.233723	0.00431953	6.4998	Whole cell
ENSMUSG00000079013	Serpina3j	#N/A	0.261649	0	7.04455	Whole cell
ENSMUSG00000064220	Hist2h2aa1	#N/A	1.58017	48.0636	1.88019	RiboTag
ENSMUSG00000098973	Mir6236	#N/A	2069.97	0	3.94366	Nuclear
ENSMUSG00000076615	Ighg3	#N/A	0.274008	0	7.28677	Whole cell
ENSMUSG00000098364	Gm27646	#N/A	11.7032	190.225	1.99549	RiboTag
ENSMUSG00000064356	mt-Atp8	Cytosol	1.24104	158.219	10.2962	RiboTag
ENSMUSG00000070802	Pnmal2	#N/A	6.03226	113.637	2.40063	RiboTag
ENSMUSG00000111201	Gm47178	#N/A	0.144391	0	3.67481	Whole cell
ENSMUSG00000098067	Gm26943	#N/A	0.233093	0	5.87533	Whole cell
ENSMUSG00000097374	Gm26874	#N/A	0.4685	0.0264129	12.4033	Whole cell
ENSMUSG00000082159	Gm7910	#N/A	0.0679278	0	1.67254	Whole cell
ENSMUSG00000082051	Gm16072	#N/A	0.0963408	0.00918071	2.46425	Whole cell
ENSMUSG00000083793	Gm14274	#N/A	0.0767378	0	1.77057	Whole cell
ENSMUSG00000093798	Gm8355	#N/A	0.462752	42.9733	2.73639	RiboTag
ENSMUSG00000109055	Gm2676	#N/A	0.11269	0.0177061	3.00312	Whole cell
ENSMUSG00000084842	Pabpc1l2b-ps	#N/A	0.0692252	24.0909	1.81225	RiboTag
ENSMUSG00000044285	Gm1821	#N/A	13.2264	212.486	3.44104	RiboTag
ENSMUSG00000104884	Mir5046	#N/A	4.51468	84.9371	2.14796	RiboTag
ENSMUSG00000023083	H2-M10.2	#N/A	0.582186	0.0476855	14.1341	Whole cell
ENSMUSG00000028132	Tmem56	Endoplasmic reticulum	0.568475	30.7235	1.89641	RiboTag
ENSMUSG00000083892	Gm1848	#N/A	0.0351521	0.0446557	1.7847	Whole cell
ENSMUSG00000083169	Gm6580	#N/A	0.12021	0.0343608	3.44059	Whole cell
ENSMUSG00000019505	Ubb	Exosome	17.9151	271.608	4.13239	RiboTag
ENSMUSG00000105902	Gm49348	#N/A	4.41236	81.2086	2.29674	RiboTag
ENSMUSG00000073457	Smok2b	#N/A	0.4954	0	10.9783	Whole cell
ENSMUSG00000097704	Gm26741	#N/A	2.40975	61.665	2.79826	RiboTag
ENSMUSG00000028833	Ncdn	Endoplasmic reticulum	3.72093	65.0284	1.98234	RiboTag
ENSMUSG00000029580	Actb	Cytoplasm	14.311	187.89	2.17863	RiboTag
ENSMUSG00000112067	Gm48015	#N/A	0.296625	0.0164939	6.87001	Whole cell
ENSMUSG00000069385	Gm10267	#N/A	0.128761	0.00749791	2.92066	Whole cell
ENSMUSG00000100416	Gm29501	#N/A	0.27192	0	5.73316	Whole cell
ENSMUSG00000106279	Gm47287	#N/A	369.429	4270.32	6.50543	RiboTag
ENSMUSG00000112779	Gm18029	#N/A	0.294755	0.0115476	6.25497	Whole cell
ENSMUSG00000087563	Gm14205	#N/A	3.91295	62.5501	1.76015	RiboTag
ENSMUSG00000114598	D130062J10Rik	#N/A	0.253224	0.0299771	5.74184	Whole cell
ENSMUSG00000103224	Gm2077	#N/A	0.0155063	0.0751709	1.83152	Whole cell
ENSMUSG00000023944	Hsp90ab1	Ribosome	26.5982	308.026	1.92466	RiboTag
ENSMUSG00000100862	Gm10925	#N/A	1.70833	35.9697	1.67131	RiboTag
ENSMUSG00000082896	Gm5844	Exosome	0.255589	22.1062	1.83606	RiboTag
ENSMUSG00000046432	Bex3	Cytosol	4.83795	68.8626	1.82005	RiboTag
ENSMUSG00000093006	Gm24157	#N/A	21.659	265.825	4.0465	RiboTag
ENSMUSG00000021396	Nxnl2	Nucleus	0.257701	0.00827568	5.22294	Whole cell
ENSMUSG00000098412	Gm7870	#N/A	0.194453	0	3.74943	Whole cell
ENSMUSG00000110038	Gm45570	#N/A	0.139467	0.0201066	3.05737	Whole cell
ENSMUSG00000114081	Gm48904	#N/A	0.29808	0.0336686	6.22008	Whole cell
ENSMUSG00000064352	mt-Ts1	Exosome	5.62719	168.885	10.9239	RiboTag
ENSMUSG00000112963	Gm6093	#N/A	0.268587	0	5.03214	Whole cell
ENSMUSG00000046317	BC107364	Cytoplasm	0.101041	0	1.88062	Whole cell
ENSMUSG00000091019	Gm7502	#N/A	0.132794	0	2.42269	Whole cell
ENSMUSG00000084390	Gm15425	#N/A	0.555778	0.0449687	10.8252	Whole cell
ENSMUSG00000093226	Gm25749	#N/A	33.2905	357.828	1.86562	RiboTag
ENSMUSG00000094597	Gm4810	#N/A	0.248921	0.0519491	5.41321	Whole cell
ENSMUSG00000081302	Gm12020	#N/A	0.218868	0	3.91326	Whole cell
ENSMUSG00000063902	Gm7964	#N/A	0.335794	29.0908	2.5509	RiboTag
ENSMUSG00000110227	Gm45634	#N/A	0.175244	0	3.12378	Whole cell
ENSMUSG00000050148	Ubqln2	Nucleus	3.96448	57.5595	1.82558	RiboTag
ENSMUSG00000100801	Gm15459	#N/A	0.223708	22.3077	2.0214	RiboTag
ENSMUSG00000090088	Gm15934	#N/A	0.163211	0	2.79006	Whole cell
ENSMUSG00000075014	Gm10800	#N/A	896.085	0.0312161	1.80801	Nuclear
ENSMUSG00000112093	Gm47941	#N/A	0.40121	0	6.60042	Whole cell
ENSMUSG00000042750	Bex2	#N/A	9.32814	109.265	1.82069	RiboTag
ENSMUSG00000111684	Gm8543	#N/A	0.199957	0.024265	3.57075	Whole cell
ENSMUSG00000114719	Gm18134	#N/A	0.315605	0.0458525	5.74344	Whole cell
ENSMUSG00000050711	Scg2	Nucleus	4.50771	60.4842	1.69448	RiboTag
ENSMUSG00000114535	Gm47246	#N/A	0.289092	0.0488955	5.32232	Whole cell
ENSMUSG00000101051	1700100L14Rik	#N/A	0.34052	0.0125891	5.52231	Whole cell
ENSMUSG00000110929	Gm47757	#N/A	0.248787	0	3.85532	Whole cell
ENSMUSG00000063954	Hist2h2aa2	#N/A	0.271281	20.7649	1.88001	RiboTag
ENSMUSG00000112077	Gm47245	#N/A	0.186214	0	2.88351	Whole cell
ENSMUSG00000092652	Mir3104	#N/A	13.9818	159.052	2.7053	RiboTag
ENSMUSG00000113002	Gm48620	#N/A	0.476663	0	7.35712	Whole cell
ENSMUSG00000076128	Mir686	#N/A	2.41778	54.4305	3.3183	RiboTag
ENSMUSG00000058927	Gm10053	#N/A	0.578862	35.9708	3.24293	RiboTag
ENSMUSG00000093949	Gm21754	#N/A	0.223866	0	3.43548	Whole cell
ENSMUSG00000051180	Olfr522	#N/A	0.176618	0	2.69365	Whole cell
ENSMUSG00000104222	Gm7292	#N/A	0.0970108	22.3687	2.31452	RiboTag
ENSMUSG00000067224	Gm3695	#N/A	0.347014	0.0892917	6.61243	Whole cell
ENSMUSG00000097554	Gm26825	#N/A	0.208613	20.5502	2.02133	RiboTag
ENSMUSG00000095869	Ppp1r2-ps6	#N/A	0.0155669	0.706337	10.7013	Whole cell
ENSMUSG00000096947	Gm26723	#N/A	6.43629	122.153	6.91385	RiboTag
ENSMUSG00000015656	Hspa8	Exosome	10.251	124.781	3.58875	RiboTag
ENSMUSG00000107891	Gm5051	#N/A	0.101858	0.0566627	2.34703	Whole cell
ENSMUSG00000083679	Gm12892	#N/A	0.224809	19.7422	1.97681	RiboTag
ENSMUSG00000076138	Gm26377	#N/A	3.58999	65.9183	3.76974	RiboTag
ENSMUSG00000092963	Gm22238	#N/A	9.02912	113.935	3.89981	RiboTag
ENSMUSG00000090193	Gm15995	#N/A	0.454943	0.032699	7.21343	Whole cell
ENSMUSG00000081605	Gm15953	#N/A	0.614914	0.0273932	9.48475	Whole cell
ENSMUSG00000027694	Gm8325	#N/A	0.276716	18.7931	1.85897	RiboTag
ENSMUSG00000089941	Gm16168	#N/A	0.627542	0.108723	10.864	Whole cell
ENSMUSG00000112270	Gm47613	#N/A	0.189954	0	2.79665	Whole cell
ENSMUSG00000085838	Chn1os1	#N/A	6.3288	71.3661	1.79643	RiboTag
ENSMUSG00000061207	Stk19	#N/A	0.577689	0.336076	13.4182	Whole cell
ENSMUSG00000092666	Gm22408	#N/A	49.7999	453.221	1.89672	RiboTag
ENSMUSG00000109789	Gm2033	#N/A	0.210759	0	3.08953	Whole cell
ENSMUSG00000048602	Morc2b	#N/A	0.620825	0.267969	12.8868	Whole cell
ENSMUSG00000028785	Hpca	Nucleus	4.77279	58.8705	1.9843	RiboTag
ENSMUSG00000045104	Gm5514	#N/A	0.112859	28.0661	3.11519	RiboTag
ENSMUSG00000109421	Gm44998	#N/A	0.189935	0	2.7141	Whole cell
ENSMUSG00000103207	Gm9874	#N/A	0.778182	0.104684	12.5997	Whole cell
ENSMUSG00000064966	Snord15b	Nucleus	309.304	0.264914	2.57603	Nuclear
ENSMUSG00000017049	Ccdc70	#N/A	0.185558	0.0317973	3.04546	Whole cell
ENSMUSG00000098992	Gm27597	#N/A	60.0779	556.796	4.4634	RiboTag
ENSMUSG00000070438	Olfr313	#N/A	0.292433	0	4.09146	Whole cell
ENSMUSG00000085470	1700012C14Rik	#N/A	0.154801	0.00336505	2.21115	Whole cell
ENSMUSG00000106175	Gm44313	#N/A	8.1788	104.866	4.0959	RiboTag
ENSMUSG00000065947	mt-Nd4l	Cytosol	5.42847	100.998	6.43674	RiboTag
ENSMUSG00000047807	9330154K18Rik	Cytoplasm	0.45958	0.105945	7.76866	Whole cell
ENSMUSG00000004267	Eno2	Cytoplasm	3.87205	52.6845	2.32736	RiboTag
ENSMUSG00000079546	Gm11146	#N/A	0.628366	0.10803	10.1007	Whole cell
ENSMUSG00000079297	Gm2223	#N/A	0.0276317	15.3793	1.78664	RiboTag
ENSMUSG00000092812	Gm23634	#N/A	4.61611	55.8027	1.99075	RiboTag
ENSMUSG00000087352	Gm12999	#N/A	6.46106	69.5247	1.98764	RiboTag
ENSMUSG00000114573	Gm47732	#N/A	0.375644	0	5.08282	Whole cell
ENSMUSG00000025393	Atp5b	Ribosome	7.19489	83.0577	2.97268	RiboTag
ENSMUSG00000062825	Actg1	Ribosome	5.43371	82.3935	4.72917	RiboTag
ENSMUSG00000085279	Gm15965	#N/A	0.64192	0.123876	10.3162	Whole cell
ENSMUSG00000079017	Ifi27l2a	#N/A	0.474348	0.0472827	6.99439	Whole cell
ENSMUSG00000055302	Mrfap1	Ribosome	5.50591	61.1777	2.05364	RiboTag
ENSMUSG00000024186	Rgs11	#N/A	0.862013	0.0547787	12.1264	Whole cell
ENSMUSG00000111084	Gm48292	#N/A	0.278339	0	3.6605	Whole cell
ENSMUSG00000081820	Gm12029	#N/A	0.298267	0	3.91853	Whole cell
ENSMUSG00000080979	Gm13675	#N/A	0.0878819	0.0494749	1.79973	Whole cell
ENSMUSG00000025730	Rab40c	Ribosome	0.459182	0.463748	12.0523	Whole cell
ENSMUSG00000036438	Calm2	Ribosome	7.68421	80.2691	2.24344	RiboTag
ENSMUSG00000113389	Gm9512	#N/A	0.190392	0.18246	4.85552	Whole cell
ENSMUSG00000111156	Gm48814	#N/A	0.277555	0	3.59211	Whole cell
ENSMUSG00000113882	Gm48550	#N/A	0.382199	0.0257107	5.2465	Whole cell
ENSMUSG00000047454	Gphn	Nucleus	2.22048	70.7956	6.54633	RiboTag
ENSMUSG00000108702	Gm9333	#N/A	0.129848	0.0798139	2.68373	Whole cell
ENSMUSG00000101953	Gm29241	#N/A	0.300717	0	3.84199	Whole cell
ENSMUSG00000102562	Gm37694	#N/A	0.67382	0.12361	10.1126	Whole cell
ENSMUSG00000113888	LOC667541	#N/A	0.411376	0	5.21301	Whole cell
ENSMUSG00000103862	Gm10764	#N/A	0.228398	0	2.88886	Whole cell
ENSMUSG00000112395	Gm7198	#N/A	0.217178	0	2.73709	Whole cell
ENSMUSG00000096954	Gdap10	#N/A	0.422788	0.0757652	6.26831	Whole cell
ENSMUSG00000037525	Bcdin3d	Ribosome	0.238082	0.411488	8.15677	Whole cell
ENSMUSG00000105072	Gm44335	#N/A	2.63614	49.8566	3.60838	RiboTag
ENSMUSG00000082475	Gm7206	#N/A	0.18254	28.8689	3.43991	RiboTag
ENSMUSG00000109206	Gm45137	#N/A	0.171978	0.0401143	2.6453	Whole cell
ENSMUSG00000100701	Gm19587	#N/A	0.0864204	0.0495169	1.6793	Whole cell
ENSMUSG00000079333	Gm11096	#N/A	5.99212	64.882	2.19755	RiboTag
ENSMUSG00000104158	Gm38100	#N/A	0.142584	0	1.74512	Whole cell
ENSMUSG00000001270	Ckb	Ribosome	13.8688	166.914	7.21346	RiboTag
ENSMUSG00000092885	Gm22123	#N/A	4.3298	64.8138	3.88735	RiboTag
ENSMUSG00000046093	Hpcal4	#N/A	2.79577	37.4439	1.97771	RiboTag
ENSMUSG00000016349	Eef1a2	Cytoplasm	4.9309	52.4281	1.77665	RiboTag
ENSMUSG00000051851	Rtl8c	#N/A	4.18295	46.7115	1.79403	RiboTag
ENSMUSG00000092686	Gm25745	#N/A	69.6226	564.987	2.89215	RiboTag
ENSMUSG00000102869	2900097C17Rik	Exosome	8.94739	82.5596	1.75842	RiboTag
ENSMUSG00000061080	Lsamp	Nucleus	0.591501	0.199881	9.51651	Whole cell
ENSMUSG00000098597	Mir6418	#N/A	8.88864	85.2045	2.16933	RiboTag
ENSMUSG00000021127	Zfp36l1	Cytosol	0.500598	0.0467439	6.57307	Whole cell
ENSMUSG00000114561	Gm48515	#N/A	0.28149	0	3.37886	Whole cell
ENSMUSG00000025151	Maged1	#N/A	3.8714	43.7509	1.80783	RiboTag
ENSMUSG00000111028	Gm5922	#N/A	0.307929	0.0114264	3.81847	Whole cell
ENSMUSG00000034265	Zdhhc14	#N/A	0.693509	0.200727	10.6677	Whole cell
ENSMUSG00000086464	Gm15835	#N/A	0.564541	0.150504	8.51769	Whole cell
ENSMUSG00000100131	Gm28439	#N/A	0.538879	17.0164	1.67195	RiboTag
ENSMUSG00000058625	Gm17383	#N/A	0.173871	28.6564	3.59109	RiboTag
ENSMUSG00000103898	Gm30238	#N/A	0.370139	0.241802	7.24834	Whole cell
ENSMUSG00000114012	Gm18974	#N/A	0.418909	0.027164	5.24474	Whole cell
ENSMUSG00000031840	Rab3a	Cytoplasm	4.57463	58.4732	3.15352	RiboTag
ENSMUSG00000103937	Gm37186	#N/A	0.661799	0.0620397	8.48708	Whole cell
ENSMUSG00000078137	Ankrd63	#N/A	1.30302	22.9311	1.73394	RiboTag
ENSMUSG00000073433	Arhgdig	Cytoplasm	0.61477	0.432125	12.122	Whole cell
ENSMUSG00000084516	Mir1902	#N/A	1.1823	21.9298	1.72641	RiboTag
ENSMUSG00000045004	Spata21	#N/A	0.163396	0.00998656	1.99879	Whole cell
ENSMUSG00000097417	Gm26669	#N/A	0.523285	0.0495013	6.57419	Whole cell
ENSMUSG00000072974	Gm4787	#N/A	0.445961	0.131797	6.61359	Whole cell
ENSMUSG00000064115	Cadm2	Exosome	0.66154	0.212444	9.99008	Whole cell
ENSMUSG00000112281	Gm47226	#N/A	0.256223	0	2.92178	Whole cell
ENSMUSG00000001175	Calm1	Nucleus	10.5714	131.79	6.91773	RiboTag
ENSMUSG00000061518	Cox5b	Exosome	5.46564	53.6201	1.67537	RiboTag
ENSMUSG00000075514	Gm13375	#N/A	1.11073	21.1161	1.76555	RiboTag
ENSMUSG00000093064	Gm23153	#N/A	0.15499	0	1.75375	Whole cell
ENSMUSG00000054871	Tmem158	Endoplasmic reticulum	2.95005	49.438	3.85313	RiboTag
ENSMUSG00000063875	Rps6-ps1	#N/A	0.235769	0.479364	8.06757	Whole cell
ENSMUSG00000027254	Map1a	Nucleus	9.24578	78.4524	1.73698	RiboTag
ENSMUSG00000039485	Tspyl4	Cytosol	3.78431	46.6669	2.77268	RiboTag
ENSMUSG00000094392	Gm3788	#N/A	2.53974	31.1963	1.86707	RiboTag
ENSMUSG00000081358	Gm14746	#N/A	0.160303	0	1.80423	Whole cell
ENSMUSG00000007682	Dio2	#N/A	0.49994	0.108515	6.83375	Whole cell
ENSMUSG00000087644	Gm14703	#N/A	6.86927	61.0922	1.77924	RiboTag
ENSMUSG00000113982	Gm34557	#N/A	0.428744	0.0393929	5.24594	Whole cell
ENSMUSG00000081051	Gm15427	#N/A	1.26545	20.7812	1.70551	RiboTag
ENSMUSG00000082076	Gm8659	#N/A	0.163393	0	1.82708	Whole cell
ENSMUSG00000083097	Gm14494	#N/A	0.27675	14.1071	1.75516	RiboTag
ENSMUSG00000088932	Gm25920	#N/A	0.529939	16.8569	1.91001	RiboTag
ENSMUSG00000031227	Magee1	Nucleus	1.47997	22.7127	1.81346	RiboTag
ENSMUSG00000089874	9230117E06Rik	#N/A	0.749481	0.0656472	9.05249	Whole cell
ENSMUSG00000042212	Sprr2d	#N/A	0.169552	0	1.87631	Whole cell
ENSMUSG00000096996	Gm26792	#N/A	0.507642	0.143165	7.18409	Whole cell
ENSMUSG00000023051	Tarbp2	Cytoplasm	0.509631	0.249911	8.37047	Whole cell
ENSMUSG00000087057	Gm11730	#N/A	0.39478	0.0314967	4.68747	Whole cell
ENSMUSG00000005899	Smpd4	Ribosome	0.562015	0.244115	8.81852	Whole cell
ENSMUSG00000022570	Tsta3	Ribosome	0.274297	0.465217	8.03327	Whole cell
ENSMUSG00000088357	Gm24011	#N/A	0.300903	60.4812	8.52344	RiboTag
ENSMUSG00000082277	Gm15807	#N/A	0.781167	0.0193916	8.68881	Whole cell
ENSMUSG00000092503	Gm20484	#N/A	0.195108	0	2.10873	Whole cell
ENSMUSG00000078737	Gm2128	#N/A	0.228862	0	2.46713	Whole cell
ENSMUSG00000100199	Gm20324	#N/A	0.521998	0.26184	8.41346	Whole cell
ENSMUSG00000046958	4930432E11Rik	#N/A	0.225505	0.00176745	2.43693	Whole cell
ENSMUSG00000030695	Aldoa	Cytoplasm	3.45766	41.9039	2.65846	RiboTag
ENSMUSG00000106580	Mir7231	#N/A	9.18511	78.501	2.32251	RiboTag
ENSMUSG00000110075	Gm45305	#N/A	0.285952	0	3.06186	Whole cell
ENSMUSG00000022120	Rnf219	Cytosol	0.14487	0.174788	3.42042	Whole cell
ENSMUSG00000111794	Gm48294	#N/A	0.303439	0.0334093	3.58772	Whole cell
ENSMUSG00000089263	Gm22892	#N/A	10.934	90.0812	2.34325	RiboTag
ENSMUSG00000061718	Ppp1r1b	Ribosome	5.15387	65.092	4.46357	RiboTag
ENSMUSG00000008348	Ubc	Cytosol	0.899641	20.3002	2.15206	RiboTag
ENSMUSG00000104953	Gm47308	#N/A	7.01918	71.1527	3.71862	RiboTag
ENSMUSG00000081973	Gm13600	#N/A	0.168657	0	1.79199	Whole cell
ENSMUSG00000112990	Gm47372	#N/A	0.587938	0.0610843	6.89562	Whole cell
ENSMUSG00000039646	Vasn	#N/A	0.692929	0.107617	8.50537	Whole cell
ENSMUSG00000102377	Gm37974	#N/A	7.50096	75.3248	3.91171	RiboTag
ENSMUSG00000084319	Tpt1-ps3	#N/A	0.976486	21.4727	2.29723	RiboTag
ENSMUSG00000110437	Gm45876	#N/A	0.315094	0	3.33805	Whole cell
ENSMUSG00000022555	Dgat1	Ribosome	0.543861	0.223152	8.08571	Whole cell
ENSMUSG00000039830	Olig2	#N/A	0.766425	0.215435	10.3349	Whole cell
ENSMUSG00000022763	Aifm3	#N/A	0.699042	0.144435	8.80543	Whole cell
ENSMUSG00000053137	Mapk11	Cytoplasm	0.514423	0.313701	8.56409	Whole cell
ENSMUSG00000098926	Mir6904	#N/A	5.14874	44.9819	1.7477	RiboTag
ENSMUSG00000022790	Igsf11	#N/A	0.642449	0.279891	9.51153	Whole cell
ENSMUSG00000033006	Sox10	#N/A	0.680363	0.122595	8.23275	Whole cell
ENSMUSG00000019370	Calm3	Cytoplasm	5.93401	54.0902	2.40108	RiboTag
ENSMUSG00000097002	Gm2670	#N/A	0.251581	0.0794517	3.38226	Whole cell
ENSMUSG00000034994	Eef2	Exosome	5.66545	55.0375	2.87145	RiboTag
ENSMUSG00000097854	Gm26602	#N/A	3.86783	43.3015	2.86091	RiboTag
ENSMUSG00000036699	Zcchc12	#N/A	1.03777	18.0973	1.78696	RiboTag
ENSMUSG00000105569	Gm44450	#N/A	14.449	112.642	3.19132	RiboTag
ENSMUSG00000031633	Slc25a4	Cytosol	3.43835	41.5825	3.10323	RiboTag
ENSMUSG00000071532	Gm10335	#N/A	0.187922	18.5709	2.73556	RiboTag
ENSMUSG00000105415	Gm44364	#N/A	6.67073	57.2521	2.34392	RiboTag
ENSMUSG00000081517	Gm16204	#N/A	0.294965	0.00745815	3.08829	Whole cell
ENSMUSG00000051727	Kctd14	Ribosome	0.246852	0.00761444	2.57099	Whole cell
ENSMUSG00000085944	1700003D09Rik	#N/A	4.8699	58.8269	4.46301	RiboTag
ENSMUSG00000037771	Slc32a1	#N/A	1.7877	22.3232	1.7602	RiboTag
ENSMUSG00000084240	Gm15383	#N/A	0.799626	0.0682553	8.62749	Whole cell
ENSMUSG00000106431	Gm44492	#N/A	7.74855	60.5123	1.88005	RiboTag
ENSMUSG00000052188	Gm14964	#N/A	7.28275	59.0583	2.13552	RiboTag
ENSMUSG00000108219	Gm44101	#N/A	3.79744	38.1172	2.30274	RiboTag
ENSMUSG00000112267	Gm47903	#N/A	0.276835	0.00753569	2.82355	Whole cell
ENSMUSG00000020907	Rcvrn	#N/A	0.373962	0.0474639	4.15772	Whole cell
ENSMUSG00000038530	Rgs4	#N/A	4.67057	39.9926	1.73867	RiboTag
ENSMUSG00000110993	Gm47963	#N/A	0.288829	0.0728247	3.55237	Whole cell
ENSMUSG00000101986	Gm6198	#N/A	0.172606	0	1.69528	Whole cell
ENSMUSG00000097274	Gm47512	#N/A	3.21227	37.1401	2.77301	RiboTag
ENSMUSG00000067356	B430203G13Rik	#N/A	0.572507	0.0532802	6.11117	Whole cell
ENSMUSG00000095253	Zfp799	Nucleus	0.434566	0.889289	12.8371	Whole cell
ENSMUSG00000109492	Gm33882	#N/A	0.249369	0.0168001	2.57482	Whole cell
ENSMUSG00000113656	Gm47370	#N/A	0.593874	0.120566	6.89447	Whole cell
ENSMUSG00000082536	Gm13456	#N/A	0.321502	13.0648	1.78535	RiboTag
ENSMUSG00000054619	Mettl7a1	#N/A	0.585978	0.268064	8.20407	Whole cell
ENSMUSG00000106327	Ckb-ps2	#N/A	0.209818	0	2.00306	Whole cell
ENSMUSG00000001946	Esam	#N/A	0.264032	0.110882	3.55263	Whole cell
ENSMUSG00000078489	Gm17106	#N/A	0.794369	0.191057	9.31728	Whole cell
ENSMUSG00000113248	Gm18338	#N/A	0.643748	0.0252493	6.32363	Whole cell
ENSMUSG00000112908	Gm7392	#N/A	0.0423957	0.634624	6.39166	Whole cell
ENSMUSG00000047485	Klhl34	#N/A	2.35427	25.8733	1.82704	RiboTag
ENSMUSG00000102352	Gm38346	#N/A	0.367853	0.00812845	3.53034	Whole cell
ENSMUSG00000042888	Prr30	Cytoplasm	0.364441	0	3.41707	Whole cell
ENSMUSG00000099013	Gm27153	#N/A	0.781343	0.0633474	7.86754	Whole cell
ENSMUSG00000113984	Gm48890	#N/A	0.377077	0.139834	4.81236	Whole cell
ENSMUSG00000092229	Gm5977	#N/A	0.489665	0.172763	6.14835	Whole cell
ENSMUSG00000039278	Pcsk1n	#N/A	2.5571	26.8322	1.77982	RiboTag
ENSMUSG00000048895	Cdk5r1	Nucleus	3.41911	47.7843	4.30985	RiboTag
ENSMUSG00000016319	Slc25a5	Exosome	1.3506	19.3652	1.78701	RiboTag
ENSMUSG00000112830	Gm47765	#N/A	0.629373	0.0815083	6.57857	Whole cell
ENSMUSG00000082229	Nap1l2	Endoplasmic reticulum	3.4651	32.5265	1.81251	RiboTag
ENSMUSG00000112955	Gm48889	#N/A	0.491262	0.0326598	4.81421	Whole cell
ENSMUSG00000020894	Vamp2	Cytoplasm	6.65205	66.2337	4.16883	RiboTag
ENSMUSG00000109045	Gm45084	#N/A	0.252697	0.0341826	2.63565	Whole cell
ENSMUSG00000102267	9530003O04Rik	#N/A	0.989117	0.1121	10.1097	Whole cell
ENSMUSG00000026576	Atp1b1	Ribosome	4.15069	35.9049	1.73571	RiboTag
ENSMUSG00000086297	Gm15632	#N/A	0.71899	0.089882	7.4147	Whole cell
ENSMUSG00000082870	Gm12165	#N/A	0.436691	0	3.99712	Whole cell
ENSMUSG00000047514	Tspyl1	Ribosome	3.19811	36.3856	2.77308	RiboTag
ENSMUSG00000042712	Tceal9	Cytosol	1.66502	21.1028	1.82028	RiboTag
ENSMUSG00000026864	Hspa5	Nucleus	3.14804	29.7687	1.77997	RiboTag
ENSMUSG00000046229	Scand1	Ribosome	1.4815	19.5638	1.75829	RiboTag
ENSMUSG00000034403	Pja1	#N/A	2.13744	23.6925	1.80945	RiboTag
ENSMUSG00000106875	Gm43093	#N/A	0.225466	0	2.06204	Whole cell
ENSMUSG00000030484	Lypd5	#N/A	0.262577	0.00181283	2.41664	Whole cell
ENSMUSG00000073242	Dnmt3aos	#N/A	0.50075	0.15209	5.96718	Whole cell
ENSMUSG00000025428	Atp5a1	Pseudopodium	3.2464	40.567	3.51192	RiboTag
ENSMUSG00000055430	Nap1l5	Nucleus	7.13588	56.1586	2.24967	RiboTag
ENSMUSG00000040907	Atp1a3	Endoplasmic reticulum	5.12414	45.1044	2.41966	RiboTag
ENSMUSG00000022515	Anks3	#N/A	0.634319	0.299063	8.52964	Whole cell
ENSMUSG00000093682	Gm20681	#N/A	0.315974	0.0474279	3.31755	Whole cell
ENSMUSG00000112237	D630033A02Rik	#N/A	0.269018	0.0552129	2.959	Whole cell
ENSMUSG00000081738	Hmgb1-ps2	#N/A	1.60047	20.4103	1.82394	RiboTag
ENSMUSG00000104867	Gm43728	#N/A	0.212447	0.00917867	2.02065	Whole cell
ENSMUSG00000089767	4930556I23Rik	#N/A	3.64059	31.6831	1.67597	RiboTag
ENSMUSG00000096449	Gm4076	#N/A	0.450823	0.166829	5.62476	Whole cell
ENSMUSG00000034912	Mdga2	Cytosol	0.570118	0.143846	6.49903	Whole cell
ENSMUSG00000103202	Gm37326	#N/A	0.365559	0.0501091	3.76313	Whole cell
ENSMUSG00000029864	Gstk1	Endoplasmic reticulum	0.235618	0.0104446	2.227	Whole cell
ENSMUSG00000111336	Aldoa-ps4	#N/A	0.417289	0	3.77222	Whole cell
ENSMUSG00000015377	Dennd6b	Nucleus	0.618782	0.333735	8.56797	Whole cell
ENSMUSG00000109759	1700011L03Rik	#N/A	0.347947	0	3.10617	Whole cell
ENSMUSG00000112948	Gm48871	#N/A	0.50924	0.0309491	4.81475	Whole cell
ENSMUSG00000006373	Pgrmc1	Ribosome	1.26812	18.1669	1.78696	RiboTag
ENSMUSG00000022055	Nefl	Cell body	3.48155	40.4024	3.38217	RiboTag
ENSMUSG00000084993	Gm12305	#N/A	0.425821	0.0415034	4.16134	Whole cell
ENSMUSG00000022621	Rabl2	#N/A	0.530187	0.43701	8.61004	Whole cell
ENSMUSG00000080065	Gm11864	#N/A	0.218473	0	1.92753	Whole cell
ENSMUSG00000081964	Gm11873	#N/A	0.185133	0.0353863	1.92913	Whole cell
ENSMUSG00000062078	Qk	Cytoplasm	0.870218	0.371806	10.8499	Whole cell
ENSMUSG00000113020	Gm48063	#N/A	0.613306	0.178593	6.90369	Whole cell
ENSMUSG00000005360	Slc1a3	Endoplasmic reticulum	0.740095	0.115634	7.45938	Whole cell
ENSMUSG00000113708	Gm47584	#N/A	0.620321	0	5.38598	Whole cell
ENSMUSG00000098202	B830012L14Rik	#N/A	0.775794	0.0522766	7.13454	Whole cell
ENSMUSG00000008461	Fut1	Nucleus	0.278434	0.011456	2.48926	Whole cell
ENSMUSG00000108524	Gm44876	#N/A	0.299439	0.0097836	2.65357	Whole cell
ENSMUSG00000102533	Gm37226	#N/A	0.329204	0.115468	3.80615	Whole cell
ENSMUSG00000049598	Vsig8	#N/A	0.1718	0.0319921	1.74238	Whole cell
ENSMUSG00000072616	Gm7853	#N/A	0.399977	0	3.40732	Whole cell
ENSMUSG00000025867	Cplx2	#N/A	7.52784	74.8456	5.25004	RiboTag
ENSMUSG00000101589	Rbm6-ps1	#N/A	0.177471	0.0186296	1.66916	Whole cell
ENSMUSG00000113775	Gm48027	#N/A	0.45818	0.116895	4.84998	Whole cell
ENSMUSG00000044352	Sowaha	#N/A	1.64647	33.3669	4.05071	RiboTag
ENSMUSG00000102070	Gm28661	#N/A	0.488769	12.6431	1.67123	RiboTag
ENSMUSG00000074812	Spdye4c	#N/A	0.206929	0	1.74114	Whole cell
ENSMUSG00000065911	Gm24447	#N/A	52.7596	356.918	8.64922	RiboTag
ENSMUSG00000082329	Gm14287	#N/A	0.728985	14.4646	1.75982	RiboTag
ENSMUSG00000086893	Gm11365	#N/A	0.521492	0.0729417	4.99676	Whole cell
ENSMUSG00000077637	Gm22771	#N/A	3.72641	46.3745	4.25333	RiboTag
ENSMUSG00000087009	Nphs1os	#N/A	0.290903	0	2.44157	Whole cell
ENSMUSG00000031144	Syp	Cytoplasm	4.05049	33.7723	1.77932	RiboTag
ENSMUSG00000110816	Gm19178	#N/A	0.35618	0.0594109	3.47027	Whole cell
ENSMUSG00000084957	Bbip1	Ribosome	0.44862	0.72953	9.83472	Whole cell
ENSMUSG00000102419	Gm36940	#N/A	0.394704	0.0455783	3.67369	Whole cell
ENSMUSG00000069662	Marcks	Cytoplasm	1.45692	24.5055	2.77383	RiboTag
ENSMUSG00000102550	Gm8276	#N/A	0.203695	0.0191504	1.85789	Whole cell
ENSMUSG00000024018	Ccdc167	Ribosome	0.458816	1.05358	12.5758	Whole cell
ENSMUSG00000084899	Gm15344	#N/A	13.1565	92.1811	2.89299	RiboTag
ENSMUSG00000097838	C530050E15Rik	#N/A	0.345918	0.250887	4.9601	Whole cell
ENSMUSG00000085464	Gm16208	#N/A	0.384786	0.00966599	3.27329	Whole cell
ENSMUSG00000107515	Gm43886	#N/A	0.25739	0.0115997	2.23182	Whole cell
ENSMUSG00000039680	Mrps6	Ribosome	0.432059	0.822586	10.4036	Whole cell
ENSMUSG00000051695	Pcbp1	Cytosol	2.47898	27.2335	2.27962	RiboTag
ENSMUSG00000111141	Gm47115	#N/A	0.463343	0	3.83667	Whole cell
ENSMUSG00000104094	Gm37314	#N/A	0.424113	0.0432492	3.86228	Whole cell
ENSMUSG00000022801	Lrch3	Ribosome	0.985422	0.141666	9.3123	Whole cell
ENSMUSG00000084998	Gm16279	#N/A	0.541828	1.14791	13.9148	Whole cell
ENSMUSG00000110308	Gm45516	#N/A	0.328623	0.052846	3.13069	Whole cell
ENSMUSG00000021927	Hnrnpa1l2-ps2	#N/A	0.833255	0.090266	7.53906	Whole cell
ENSMUSG00000004865	Srpk1	Nucleus	0.686166	0.836712	12.4175	Whole cell
ENSMUSG00000006651	Aplp1	Endoplasmic reticulum	5.10118	42.9762	2.4415	RiboTag
ENSMUSG00000111160	Gm48855	#N/A	0.375304	0.0816602	3.71689	Whole cell
ENSMUSG00000047509	Gm6776	#N/A	0.049105	0.622582	5.45018	Whole cell
ENSMUSG00000079523	Tmsb10	Exosome	4.18296	36.6802	2.26347	RiboTag
ENSMUSG00000084971	4930579D09Rik	#N/A	0.290562	0	2.35106	Whole cell
ENSMUSG00000090027	Gm15740	#N/A	0.580831	0.110663	5.58609	Whole cell
ENSMUSG00000110504	Gm45797	#N/A	0.358417	0.0427635	3.23264	Whole cell
ENSMUSG00000070934	Rraga	Ribosome	1.68229	20.5694	1.94708	RiboTag
ENSMUSG00000031294	D630029K05Rik	#N/A	0.362205	0.00332673	2.94007	Whole cell
ENSMUSG00000038141	Tmem181a	Nucleus	0.312063	1.01995	10.7045	Whole cell
ENSMUSG00000083465	Gm11652	#N/A	0.540644	0.0301718	4.58379	Whole cell
ENSMUSG00000114253	Gm47798	#N/A	0.393639	0.0315937	3.38879	Whole cell
ENSMUSG00000088088	Rmrp	Cytosol	231.976	0.895136	1.93929	Nuclear
ENSMUSG00000101249	Gm29216	#N/A	0.814394	14.0711	1.67101	RiboTag
ENSMUSG00000113528	Gm32699	#N/A	0.368187	0.244742	4.87094	Whole cell
ENSMUSG00000033585	Ndn	Cytosol	1.56104	22.968	2.51223	RiboTag
ENSMUSG00000114438	Gm47827	#N/A	0.609924	0.130332	5.8721	Whole cell
ENSMUSG00000113960	4933412O06Rik	#N/A	0.414978	0.199159	4.85889	Whole cell
ENSMUSG00000104392	Gm37962	#N/A	0.412748	0.075385	3.86103	Whole cell
ENSMUSG00000113698	Gm47987	#N/A	0.748054	0.0750606	6.50319	Whole cell
ENSMUSG00000080058	Gm11175	#N/A	3.45227	37.0927	3.15299	RiboTag
ENSMUSG00000112229	Gm48086	#N/A	0.311447	0.0446035	2.81298	Whole cell
ENSMUSG00000046711	Hmga1	Cytosol	0.30309	1.25093	12.2672	Whole cell
ENSMUSG00000080775	Gm6368	#N/A	0.141451	0.0895386	1.82296	Whole cell
ENSMUSG00000108089	Gm3148	#N/A	0.279279	0	2.20049	Whole cell
ENSMUSG00000091523	AU040972	#N/A	0.44543	0.100445	4.29981	Whole cell
ENSMUSG00000097675	1700101I11Rik	#N/A	2.57721	27.4022	2.33289	RiboTag
ENSMUSG00000102322	4930566N20Rik	#N/A	0.235574	0.0109504	1.92271	Whole cell
ENSMUSG00000097578	Gm26798	#N/A	0.503448	0.599652	8.56985	Whole cell
ENSMUSG00000086679	Gm15551	#N/A	0.24497	0	1.90106	Whole cell
ENSMUSG00000069804	Gm10277	#N/A	0.459837	0.0917094	4.27835	Whole cell
ENSMUSG00000072501	Phf20l1	Nucleus	0.529075	0.487379	7.8741	Whole cell
ENSMUSG00000107062	Gm43580	#N/A	0.828241	19.369	2.67249	RiboTag
ENSMUSG00000109413	Gm45165	#N/A	0.374116	0.0225792	3.05181	Whole cell
ENSMUSG00000018451	6330403K07Rik	#N/A	2.31225	36.0753	4.20921	RiboTag
ENSMUSG00000103975	Gm37676	#N/A	0.646178	13.064	1.71761	RiboTag
ENSMUSG00000112655	Gm48511	#N/A	0.705917	0.0691166	5.96125	Whole cell
ENSMUSG00000089742	Gm15898	#N/A	0.394955	0.03521	3.30642	Whole cell
ENSMUSG00000065087	Snord22	Exosome	184.706	0.116145	2.24521	Nuclear
ENSMUSG00000092405	Gm20402	#N/A	1.61599	19.1692	1.8528	RiboTag
ENSMUSG00000113600	Gm7868	#N/A	0.0775768	0.772142	6.51601	Whole cell
ENSMUSG00000085443	Gm15416	#N/A	0.260859	0.0751235	2.56982	Whole cell
ENSMUSG00000108158	Gm44002	#N/A	4.12612	35.3785	2.29013	RiboTag
ENSMUSG00000091997	Gm6611	#N/A	1.10256	0.118547	9.31482	Whole cell
ENSMUSG00000113902	AC121965.1	#N/A	0.28689	0.624435	6.94636	Whole cell
ENSMUSG00000022914	Brwd1	Nucleus	0.613513	0.771186	10.5386	Whole cell
ENSMUSG00000104861	3110039M20Rik	#N/A	0.635275	0.206827	6.39703	Whole cell
ENSMUSG00000102963	Gm37945	#N/A	0.426505	0.083429	3.86579	Whole cell
ENSMUSG00000083270	Gm13498	#N/A	0.237076	0	1.78695	Whole cell
ENSMUSG00000003469	Phyhip	Cytoplasm	2.45992	32.1431	3.39167	RiboTag
ENSMUSG00000021057	Akap5	Nucleus	5.79933	67.6354	6.51913	RiboTag
ENSMUSG00000082325	Gm12642	#N/A	0.25912	0	1.94999	Whole cell
ENSMUSG00000044222	Defb13	#N/A	0.406639	0	3.04511	Whole cell
ENSMUSG00000103034	Gm8797	#N/A	0.817858	14.5314	1.83176	RiboTag
ENSMUSG00000059213	Ddn	Dendrite	9.92353	98.7478	8.10945	RiboTag
ENSMUSG00000091337	Eid1	Ribosome	6.30414	43.8558	1.73933	RiboTag
ENSMUSG00000024422	Dhx16	Cytosol	0.659968	1.20216	13.9034	Whole cell
ENSMUSG00000091475	2810468N07Rik	#N/A	0.578982	1.02855	11.954	Whole cell
ENSMUSG00000032855	Pkd1	Nucleus	0.931681	0.649978	11.7347	Whole cell
ENSMUSG00000114896	Gm34245	#N/A	0.547973	0.175052	5.31415	Whole cell
ENSMUSG00000044927	H1fx	Ribosome	1.94451	22.78	2.28376	RiboTag
ENSMUSG00000112947	Gm47493	#N/A	0.593069	0.0642689	4.82602	Whole cell
ENSMUSG00000083179	Gm12693	#N/A	0.276394	11.9471	1.95072	RiboTag
ENSMUSG00000112906	Gm18189	#N/A	0.363105	0.013977	2.76828	Whole cell
ENSMUSG00000110043	Gm7328	#N/A	0.0540075	16.9828	3.11942	RiboTag
ENSMUSG00000093206	Gm22413	#N/A	9.28794	59.0349	1.79015	RiboTag
ENSMUSG00000098143	Gm26937	#N/A	1.25741	0.111322	10.0192	Whole cell
ENSMUSG00000097859	Gm26601	#N/A	0.574632	0.0865417	4.81369	Whole cell
ENSMUSG00000021079	Timm9	Ribosome	0.515122	0.37127	6.44552	Whole cell
ENSMUSG00000001761	Smo	Apical	0.267644	0.0364298	2.21018	Whole cell
ENSMUSG00000108348	Gm42372	#N/A	4.17136	34.7299	2.39967	RiboTag
ENSMUSG00000114349	Gm7591	#N/A	0.0290161	0.437895	3.38051	Whole cell
ENSMUSG00000087295	Gm3948	#N/A	0.556483	0.0362538	4.28673	Whole cell
ENSMUSG00000105878	Gm44330	#N/A	14.3739	92.3549	3.19088	RiboTag
ENSMUSG00000106561	Gm47293	#N/A	18.7017	133.845	6.76502	RiboTag
ENSMUSG00000093806	Asmt	#N/A	0.249233	0.00446204	1.83137	Whole cell
ENSMUSG00000069925	4932416K20Rik	#N/A	0.451561	0	3.25468	Whole cell
ENSMUSG00000080374	Gm22953	#N/A	16.2761	94.6162	1.73711	RiboTag
ENSMUSG00000036752	Tubb4b	Cytosol	2.69916	23.2982	1.76842	RiboTag
ENSMUSG00000054428	Atpif1	Nucleus	2.57629	23.3859	1.98778	RiboTag
ENSMUSG00000041141	Pnmal1	#N/A	1.60599	20.4763	2.39983	RiboTag
ENSMUSG00000064547	Gm22982	#N/A	0.275563	0	1.97637	Whole cell
ENSMUSG00000022336	Eif3e	Nucleus	0.315355	0.757681	7.69203	Whole cell
ENSMUSG00000069355	Gm5152	#N/A	0.27518	0.008042	2.02413	Whole cell
ENSMUSG00000026223	Itm2c	Ribosome	1.78646	17.7759	1.69816	RiboTag
ENSMUSG00000002280	Narfl	Ribosome	0.510057	1.16695	11.9838	Whole cell
ENSMUSG00000062483	Vmn1r171	Cytoplasm	0.338448	0	2.41421	Whole cell
ENSMUSG00000096201	Gm10715	#N/A	0.48232	0	3.4373	Whole cell
ENSMUSG00000005087	Cd44	Nucleus	0.235245	0.00749104	1.72547	Whole cell
ENSMUSG00000107596	Gm18913	#N/A	0.294246	0.0226365	2.25209	Whole cell
ENSMUSG00000107363	Gm43373	#N/A	0.260729	0.0319378	2.0797	Whole cell
ENSMUSG00000040219	Ttc12	#N/A	0.42113	0.0922412	3.64245	Whole cell
ENSMUSG00000090561	Gm17207	#N/A	0.293911	0	2.0827	Whole cell
ENSMUSG00000074224	4932431P20Rik	Exosome	0.339485	0.00477892	2.43685	Whole cell
ENSMUSG00000082892	Olfr1027-ps1	#N/A	0.255262	0	1.80361	Whole cell
ENSMUSG00000022822	Abcc5	Ribosome	0.704154	0.565703	8.96742	Whole cell
ENSMUSG00000045824	Olfr574	#N/A	0.366802	0	2.58906	Whole cell
ENSMUSG00000094568	Smarce1-ps1	#N/A	0.440476	0	3.09436	Whole cell
ENSMUSG00000114501	Gm48582	#N/A	0.645507	0.115366	5.34222	Whole cell
ENSMUSG00000053863	Mepe	Cytoplasm	0.299245	0.00212897	2.11177	Whole cell
ENSMUSG00000070923	Klhl9	Nucleus	1.08777	15.4168	1.94821	RiboTag
ENSMUSG00000098224	Gm7985	#N/A	0.835315	0.0874407	6.45937	Whole cell
ENSMUSG00000057506	Bloc1s2	Ribosome	0.375719	0.459535	5.83297	Whole cell
ENSMUSG00000005580	Adcy9	Nucleus	0.663806	0.552368	8.49129	Whole cell
ENSMUSG00000110084	Gm45257	#N/A	0.403521	0.0635241	3.24583	Whole cell
ENSMUSG00000059326	Csf2ra	#N/A	1.74672	1.09417	19.6693	Whole cell
ENSMUSG00000111069	Gm48646	#N/A	0.497972	0.00890626	3.50602	Whole cell
ENSMUSG00000018965	Ywhah	Ribosome	4.0244	30.8179	2.04815	RiboTag
ENSMUSG00000093629	Prox2os	#N/A	0.814189	0.156872	6.70487	Whole cell
ENSMUSG00000022974	Paxbp1	Nucleus	1.03456	0.467703	10.3224	Whole cell
ENSMUSG00000044814	Olfr543	#N/A	0.326895	0.0495597	2.58468	Whole cell
ENSMUSG00000071076	Jund	Exosome	2.37418	27.9261	3.15303	RiboTag
ENSMUSG00000093315	Mir5114	#N/A	76.3296	412.351	5.91651	RiboTag
ENSMUSG00000109608	Gm45597	#N/A	0.325468	0.0669372	2.68419	Whole cell
ENSMUSG00000014232	Cluap1	#N/A	0.563624	0.674883	8.46727	Whole cell
ENSMUSG00000031778	Cx3cl1	#N/A	3.56826	34.0771	3.23383	RiboTag
ENSMUSG00000114410	Gm2048	#N/A	0.493342	0	3.35737	Whole cell
ENSMUSG00000113557	Gm47657	#N/A	0.593402	0.1252	4.88941	Whole cell
ENSMUSG00000110471	Gm45823	#N/A	0.45991	0.00912411	3.18955	Whole cell
ENSMUSG00000030004	Nat8	#N/A	0.335905	0	2.27707	Whole cell
ENSMUSG00000087058	Gm12301	#N/A	0.538383	0.080117	4.15701	Whole cell
ENSMUSG00000111945	Gm19169	#N/A	0.418355	0.0232167	2.95947	Whole cell
ENSMUSG00000037071	Scd1	Cytoplasm	0.63874	0.236489	5.84685	Whole cell
ENSMUSG00000026234	Ncl	Nucleus	4.05338	28.7905	1.69863	RiboTag
ENSMUSG00000103507	Gm38375	#N/A	0.536044	0.0395578	3.83458	Whole cell
ENSMUSG00000031386	Hcfc1	Cytosol	0.735848	12.685	1.80135	RiboTag
ENSMUSG00000099115	Gm17190	#N/A	0.784526	0.0712497	5.7003	Whole cell
ENSMUSG00000079036	Alkbh1	Nucleus	0.616766	0.400485	6.76728	Whole cell
ENSMUSG00000110159	Gm45501	#N/A	0.371702	0.0317501	2.68036	Whole cell
ENSMUSG00000059003	Grin2a	Dendrite	0.761058	0.533619	8.58522	Whole cell
ENSMUSG00000024137	E4f1	#N/A	0.888395	0.877185	11.7026	Whole cell
ENSMUSG00000097876	Gm16892	#N/A	0.454191	1.0255	9.80348	Whole cell
ENSMUSG00000105636	Gm43625	#N/A	0.288139	0.0416874	2.18483	Whole cell
ENSMUSG00000028495	Rps6	Exosome	3.03356	24.7826	1.94725	RiboTag
ENSMUSG00000015120	Ube2i	Nucleus	0.693343	1.11515	11.9073	Whole cell
ENSMUSG00000031428	Zcchc18	#N/A	2.4127	21.016	1.82065	RiboTag
ENSMUSG00000023348	Trip6	Nucleus	0.307311	0.0231176	2.16874	Whole cell
ENSMUSG00000038239	Hrc	#N/A	0.37917	0	2.4866	Whole cell
ENSMUSG00000103718	Gm35299	#N/A	0.284155	0	1.86241	Whole cell
ENSMUSG00000087701	Gm13493	#N/A	0.58526	11.7027	1.7873	RiboTag
ENSMUSG00000113328	Gm47260	#N/A	0.926056	0.141117	6.99191	Whole cell
ENSMUSG00000106988	Tsg101-ps	#N/A	0.127262	1.06901	7.83342	Whole cell
ENSMUSG00000083420	Gm15665	#N/A	1.27376	0.167753	9.42968	Whole cell
ENSMUSG00000003814	Calr	Endoplasmic reticulum	7.54342	52.8877	3.19765	RiboTag
ENSMUSG00000103424	Gm37535	#N/A	0.256905	0	1.68025	Whole cell
ENSMUSG00000103493	Gm37411	#N/A	0.242226	0.0248637	1.73567	Whole cell
ENSMUSG00000056201	Cfl1	Ribosome	3.84293	38.9267	4.075	RiboTag
ENSMUSG00000020734	Grin2c	Endoplasmic reticulum	0.648386	0.0700166	4.64596	Whole cell
ENSMUSG00000107465	Gm5990	#N/A	0.345114	0	2.23081	Whole cell
ENSMUSG00000109438	Gm45073	#N/A	0.410888	0.0546023	3.00714	Whole cell
ENSMUSG00000078193	Gm2000	#N/A	0.479528	10.7902	1.73121	RiboTag
ENSMUSG00000112358	Gm33869	#N/A	0.738396	0.253595	6.38762	Whole cell
ENSMUSG00000113639	Gm20288	#N/A	0.856666	0	5.51384	Whole cell
ENSMUSG00000026181	Ppm1f	Ribosome	0.4573	0.907299	8.75587	Whole cell
ENSMUSG00000101481	1700123O21Rik	#N/A	1.20732	0.12694	8.56077	Whole cell
ENSMUSG00000108268	Gm44187	#N/A	0.303392	0.0536585	2.28416	Whole cell
ENSMUSG00000113701	B230303A05Rik	#N/A	0.599584	0.160737	4.86	Whole cell
ENSMUSG00000107570	Gm44207	#N/A	0.312349	0.0458503	2.28712	Whole cell
ENSMUSG00000065452	Mir207	#N/A	2.61435	22.1305	1.9358	RiboTag
ENSMUSG00000074746	Pdzd8	Endoplasmic reticulum	0.408944	1.94137	15.0023	Whole cell
ENSMUSG00000082320	Gm11877	#N/A	0.30323	0	1.92828	Whole cell
ENSMUSG00000060240	Cend1	#N/A	4.26047	33.8106	2.70295	RiboTag
ENSMUSG00000022494	Shisa9	#N/A	0.955173	0.409813	8.64014	Whole cell
ENSMUSG00000021182	Ccdc88c	Nucleus	0.599487	0.49749	6.92804	Whole cell
ENSMUSG00000095386	Gm17662	#N/A	0.309978	0	1.95682	Whole cell
ENSMUSG00000099400	Kat6b-ps1	#N/A	0.379364	0	2.39265	Whole cell
ENSMUSG00000085823	Gm13012	#N/A	0.302786	0.0138181	1.99524	Whole cell
ENSMUSG00000092035	Peg10	Endoplasmic reticulum	0.512759	13.0952	2.19454	RiboTag
ENSMUSG00000032894	1700031F05Rik	#N/A	0.287918	0	1.81203	Whole cell
ENSMUSG00000095588	Gm12350	#N/A	0.397009	11.2277	1.93317	RiboTag
ENSMUSG00000083878	Gm12034	#N/A	0.271646	0.352377	3.92076	Whole cell
ENSMUSG00000021270	Hsp90aa1	Exosome	7.76901	71.9506	7.172	RiboTag
ENSMUSG00000085197	1700125H03Rik	#N/A	0.349202	0.151014	3.14066	Whole cell
ENSMUSG00000030122	Ptms	Ribosome	5.34859	36.9547	2.32758	RiboTag
ENSMUSG00000041771	Slc24a4	#N/A	0.52913	0.579781	6.94981	Whole cell
ENSMUSG00000114709	Gm47920	#N/A	0.455957	0.0824718	3.37429	Whole cell
ENSMUSG00000047025	Ccer1	#N/A	0.428509	0.0364371	2.912	Whole cell
ENSMUSG00000114282	5330431K02Rik	Nucleus	0.737824	0.181239	5.75521	Whole cell
ENSMUSG00000024188	Luc7l	Nucleus	0.600939	1.33764	12.1351	Whole cell
ENSMUSG00000062647	Rpl7a	Exosome	1.61767	16.2268	1.77184	RiboTag
ENSMUSG00000099085	Gm8151	#N/A	0.579394	0.0250546	3.77874	Whole cell
ENSMUSG00000103672	Gm37621	#N/A	0.449352	0.169496	3.86132	Whole cell
ENSMUSG00000109256	Gm44681	#N/A	0.411376	0	2.565	Whole cell
ENSMUSG00000000308	Ckmt1	#N/A	1.84824	17.1604	1.73696	RiboTag
ENSMUSG00000087187	Gm13431	Nucleus	0.286188	0	1.78135	Whole cell
ENSMUSG00000022800	Fyttd1	Ribosome	0.375386	1.12043	9.30986	Whole cell
ENSMUSG00000110827	Gm32281	#N/A	0.455876	0.160126	3.82972	Whole cell
ENSMUSG00000040938	Slc16a11	#N/A	0.436798	0.238094	4.19069	Whole cell
ENSMUSG00000014763	Fam120b	Cytosol	0.691927	1.09343	11.0792	Whole cell
ENSMUSG00000107148	Gm42888	#N/A	0.278385	0.0573897	2.07996	Whole cell
ENSMUSG00000061897	Gm14292	#N/A	0.271384	9.7929	1.77511	RiboTag
ENSMUSG00000049076	Acap2	Cytosol	0.706181	0.800742	9.20697	Whole cell
ENSMUSG00000086583	Gm15500	#N/A	0.265796	13.8358	2.63181	RiboTag
ENSMUSG00000041789	2700046A07Rik	#N/A	0.510929	0.015301	3.20458	Whole cell
ENSMUSG00000110617	Gm5910	#N/A	0.518155	0.00614036	3.18847	Whole cell
ENSMUSG00000110147	Gm45324	#N/A	0.437804	0.0743129	3.11223	Whole cell
ENSMUSG00000079224	Gm6565	#N/A	0.18519	11.8062	2.29835	RiboTag
ENSMUSG00000036019	Tmtc2	Nucleus	2.95471	27.7898	2.92189	RiboTag
ENSMUSG00000021198	Unc79	Nucleus	0.748873	0.403195	6.9777	Whole cell
ENSMUSG00000081611	Gm13651	#N/A	0.110011	0.187911	1.79826	Whole cell
ENSMUSG00000094483	Purb	Nucleus	3.06727	32.8305	3.88743	RiboTag
ENSMUSG00000050071	Bex1	Ribosome	3.31037	24.1658	1.82028	RiboTag
ENSMUSG00000109744	Gm45461	#N/A	0.457006	0.0619611	3.13053	Whole cell
ENSMUSG00000061613	U2af1	Exosome	0.751511	1.35861	12.7056	Whole cell
ENSMUSG00000031409	Tceal6	#N/A	2.78697	21.6665	1.82011	RiboTag
ENSMUSG00000022378	Fam49b	Nucleus	0.594868	0.710696	7.84962	Whole cell
ENSMUSG00000109652	Gm45555	#N/A	0.462867	0.0445815	3.05008	Whole cell
ENSMUSG00000059645	Gm7361	#N/A	0.309664	0.0301755	2.03914	Whole cell
ENSMUSG00000107406	1700040L08Rik	#N/A	3.80151	28.4973	2.25983	RiboTag
ENSMUSG00000110233	Gm45427	#N/A	0.53729	0	3.21711	Whole cell
ENSMUSG00000033307	Mif	Ribosome	1.85788	22.0805	2.83989	RiboTag
ENSMUSG00000104205	Gm37396	#N/A	0.252205	0.0350712	1.71322	Whole cell
ENSMUSG00000072612	Gm10382	#N/A	0.929391	14.2995	2.15208	RiboTag
ENSMUSG00000015291	Gdi1	Cytosol	3.54421	24.7852	1.80195	RiboTag
ENSMUSG00000071658	Gng3	Cytoplasm	2.44903	21.7833	2.25448	RiboTag
ENSMUSG00000113511	Gm19046	#N/A	0.933425	0.125898	6.30534	Whole cell
ENSMUSG00000090458	Gm17122	#N/A	3.10293	24.1225	2.12828	RiboTag
ENSMUSG00000087363	Gm16347	#N/A	0.457133	0.0537473	3.03171	Whole cell
ENSMUSG00000105001	Gm47275	#N/A	6.21287	42.3513	2.97655	RiboTag
ENSMUSG00000027350	Chgb	Nucleus	4.38381	28.1922	1.74523	RiboTag
ENSMUSG00000113065	Gm48870	#N/A	0.733226	0.0790042	4.81287	Whole cell
ENSMUSG00000061751	Kalrn	#N/A	0.991717	0.588252	9.34262	Whole cell
ENSMUSG00000038267	Slc22a23	Endoplasmic reticulum	0.610653	0.245231	5.0454	Whole cell
ENSMUSG00000049336	Tenm2	Exosome	0.537655	0.137257	3.97691	Whole cell
ENSMUSG00000024818	Slc25a45	Nucleus	0.335826	0.0133428	2.05561	Whole cell
ENSMUSG00000091906	1700099I09Rik	#N/A	0.694573	0.291828	5.79476	Whole cell
ENSMUSG00000098183	Gm27010	#N/A	0.556737	0.0153385	3.35648	Whole cell
ENSMUSG00000098265	Gm27517	#N/A	3.34499	33.094	3.86373	RiboTag
ENSMUSG00000090674	Gm17082	#N/A	0.511791	0.0738326	3.43373	Whole cell
ENSMUSG00000029430	Ran	Exosome	1.03985	14.6608	2.15528	RiboTag
ENSMUSG00000055818	A230083G16Rik	#N/A	1.74985	18.7002	2.32744	RiboTag
ENSMUSG00000091623	Gm17092	#N/A	4.01496	27.9716	2.10711	RiboTag
ENSMUSG00000033565	Rbfox2	Cytosol	0.669729	0.725384	8.12871	Whole cell
ENSMUSG00000084024	Gm15937	#N/A	1.11003	0.168854	7.43155	Whole cell
ENSMUSG00000090071	Cdk5r2	Cytosol	5.63598	33.4568	1.69233	RiboTag
ENSMUSG00000037428	Vgf	#N/A	2.26169	20.1887	2.16798	RiboTag
ENSMUSG00000109611	Gm45473	#N/A	0.452781	0	2.62901	Whole cell
ENSMUSG00000034472	Rasd2	#N/A	3.17413	28.8581	3.17223	RiboTag
ENSMUSG00000043066	Vmn1r66	#N/A	0.410359	0	2.38184	Whole cell
ENSMUSG00000114169	Gm47075	#N/A	0.917868	0.0594278	5.66521	Whole cell
ENSMUSG00000084911	Gm16185	#N/A	0.580454	0.0832316	3.84137	Whole cell
ENSMUSG00000051166	Eml5	Ribosome	0.739486	0.454084	6.90166	Whole cell
ENSMUSG00000114094	Gm48375	#N/A	0.733713	0.0983294	4.80439	Whole cell
ENSMUSG00000050846	Zfp623	#N/A	0.551394	0.844265	8.03493	Whole cell
ENSMUSG00000070697	Utp3	Cytosol	2.72596	21.8346	2.09569	RiboTag
ENSMUSG00000081208	Gm11400	#N/A	0.636021	0.0425161	3.86155	Whole cell
ENSMUSG00000059005	Hnrnpa3	Cytosol	1.59893	15.377	1.79723	RiboTag
ENSMUSG00000109170	Gm45086	#N/A	0.439656	0	2.5	Whole cell
ENSMUSG00000022960	Donson	Cytosol	0.755741	1.08261	10.3818	Whole cell
ENSMUSG00000101840	Gm28294	#N/A	7.21881	40.1485	1.69292	RiboTag
ENSMUSG00000039145	Camk1d	Ribosome	4.39285	27.605	1.75851	RiboTag
ENSMUSG00000058297	Spock2	Endoplasmic reticulum	2.49347	23.4595	2.8095	RiboTag
ENSMUSG00000066392	Nrxn3	Cytoplasm	0.929345	0.279684	6.82369	Whole cell
ENSMUSG00000109115	Gm44669	#N/A	0.423545	0.023033	2.52036	Whole cell
ENSMUSG00000074679	Defb28	#N/A	0.311759	0	1.75352	Whole cell
ENSMUSG00000104973	A530041M06Rik	#N/A	0.26353	0.0723177	1.88746	Whole cell
ENSMUSG00000098275	Gm18014	#N/A	0.52854	0.140204	3.75471	Whole cell
ENSMUSG00000082938	Gm2810	#N/A	0.115667	9.60859	2.05635	RiboTag
ENSMUSG00000093273	Mir3064	#N/A	96.3655	446.163	4.59699	RiboTag
ENSMUSG00000066697	Gm10172	#N/A	0.450387	0	2.52578	Whole cell
ENSMUSG00000038274	Fau	Cytosol	2.56163	20.5021	2.08102	RiboTag
ENSMUSG00000111425	Gm47324	#N/A	0.381721	0.078752	2.58022	Whole cell
ENSMUSG00000082872	Gm15773	#N/A	0.242297	0.183982	2.38832	Whole cell
ENSMUSG00000046341	Gm11223	#N/A	0.8833	12.4556	1.94211	RiboTag
ENSMUSG00000076036	Gm22133	#N/A	5.76635	36.2577	2.48777	RiboTag
ENSMUSG00000094870	Zfp131	#N/A	0.404895	0.657763	5.94059	Whole cell
ENSMUSG00000093076	Mir3082	#N/A	33.4297	199.484	12.0222	RiboTag
ENSMUSG00000022858	Tra2b	Nucleus	0.580142	1.04149	9.04545	Whole cell
ENSMUSG00000111443	Gm46123	#N/A	0.585004	0.0939808	3.7841	Whole cell
ENSMUSG00000105827	Hist2h2bb	#N/A	4.63432	28.4797	1.88058	RiboTag
ENSMUSG00000032936	Camkv	Cytosol	3.82708	33.7653	3.91076	RiboTag
ENSMUSG00000036095	Dgkb	Cytoplasm	0.538643	0.595387	6.32008	Whole cell
ENSMUSG00000043716	Rpl7	Exosome	2.23628	17.0183	1.66855	RiboTag
ENSMUSG00000112390	Gm20208	#N/A	0.472676	0.644745	6.22482	Whole cell
ENSMUSG00000070392	Gm20634	#N/A	0.359295	9.74798	1.88023	RiboTag
ENSMUSG00000105447	Gm43653	#N/A	1.79391	16.045	1.90268	RiboTag
ENSMUSG00000102097	A930006L05Rik	#N/A	0.586578	0.103108	3.83769	Whole cell
ENSMUSG00000020627	Klhl29	Nucleus	0.785169	0.292759	5.9919	Whole cell
ENSMUSG00000089774	Slc5a3	Nucleus	0.504479	1.3677	10.4067	Whole cell
ENSMUSG00000099225	Mir8104	#N/A	25.2816	121.612	2.95923	RiboTag
ENSMUSG00000074748	Atxn7l3b	Nucleus	1.24127	17.857	2.93329	RiboTag
ENSMUSG00000097535	Gm26592	#N/A	4.30255	33.1995	3.48957	RiboTag
ENSMUSG00000079657	Rab26	#N/A	0.92558	1.19111	11.7267	Whole cell
ENSMUSG00000023960	Enpp5	#N/A	2.52368	18.8336	1.91386	RiboTag
ENSMUSG00000102625	Gm37672	#N/A	0.328557	0.00801275	1.86375	Whole cell
ENSMUSG00000037703	Lzts3	Cytosol	3.46215	22.0597	1.74311	RiboTag
ENSMUSG00000084863	Gm12523	#N/A	1.09265	12.6494	1.89351	RiboTag
ENSMUSG00000026202	Tuba4a	Cytoplasm	1.73107	14.4796	1.69288	RiboTag
ENSMUSG00000107999	Gm44123	#N/A	4.95935	30.6226	2.29006	RiboTag
ENSMUSG00000093553	Gm20633	#N/A	0.508258	10.0855	1.88014	RiboTag
ENSMUSG00000062933	Gm10123	#N/A	1.44376	22.3046	3.83888	RiboTag
ENSMUSG00000111292	Gm48627	#N/A	0.504247	0.129229	3.50551	Whole cell
ENSMUSG00000030120	Mlf2	Ribosome	2.75855	21.4601	2.32747	RiboTag
ENSMUSG00000021252	Erg28	#N/A	0.649552	0.569787	6.72988	Whole cell
ENSMUSG00000113250	Gm48585	#N/A	1.10125	0.153368	6.92314	Whole cell
ENSMUSG00000107433	Gm43882	#N/A	0.380769	0.0239445	2.23153	Whole cell
ENSMUSG00000104121	Gm37485	#N/A	0.285034	0.0240826	1.699	Whole cell
ENSMUSG00000084834	4930565N06Rik	#N/A	0.656983	1.05787	9.4166	Whole cell
ENSMUSG00000101680	Gm29015	#N/A	1.87425	21.9014	3.32268	RiboTag
ENSMUSG00000109282	Gm45188	#N/A	0.430589	0.0388798	2.57458	Whole cell
ENSMUSG00000113154	Gm48713	#N/A	1.04347	0.110637	6.32102	Whole cell
ENSMUSG00000096349	Gm22513	#N/A	818.748	6.26604	6.44225	Nuclear
ENSMUSG00000086363	A330102I10Rik	#N/A	0.704005	0.208275	4.99442	Whole cell
ENSMUSG00000046447	Camk2n1	Cytosol	6.73039	36.4632	1.9953	RiboTag
ENSMUSG00000082420	Gm6517	#N/A	0.271406	0.109749	2.07728	Whole cell
ENSMUSG00000111158	Gm48741	#N/A	0.596483	0.0625923	3.59027	Whole cell
ENSMUSG00000025138	Sirt7	#N/A	0.491763	0.379588	4.73887	Whole cell
ENSMUSG00000055093	Gm8430	#N/A	0.198913	10.4698	2.32126	RiboTag
ENSMUSG00000097375	6720427I07Rik	#N/A	0.705394	0.249922	5.18964	Whole cell
ENSMUSG00000111030	Gm47234	#N/A	0.583122	0.082494	3.6141	Whole cell
ENSMUSG00000098907	Mir7082	#N/A	3.34554	28.3351	3.49054	RiboTag
ENSMUSG00000053980	Gm9930	#N/A	0.474219	0.0294234	2.72669	Whole cell
ENSMUSG00000109942	Gm45262	#N/A	0.500653	0.0763916	3.11649	Whole cell
ENSMUSG00000072571	Tmem253	#N/A	0.4824	0.130531	3.30422	Whole cell
ENSMUSG00000063594	Gng8	#N/A	0.395817	0.0498768	2.40087	Whole cell
ENSMUSG00000023456	Tpi1	Ribosome	2.29158	19.135	2.32715	RiboTag
ENSMUSG00000025422	Agap2	#N/A	5.69922	35.8562	2.96488	RiboTag
ENSMUSG00000040385	Ppp1ca	Cytoplasm	2.26013	25.2731	3.85199	RiboTag
ENSMUSG00000084314	Rps15a-ps3	#N/A	0.0991464	0.275941	2.00997	Whole cell
ENSMUSG00000060198	Gm11353	#N/A	0.121356	20.9265	4.97085	RiboTag
ENSMUSG00000049422	Chchd10	Ribosome	1.0166	15.8239	2.84036	RiboTag
ENSMUSG00000113456	Gm30738	#N/A	1.13959	0.0687528	6.46906	Whole cell
ENSMUSG00000104523	Gm37335	#N/A	1.69169	13.7789	1.6747	RiboTag
ENSMUSG00000106094	Gm18916	#N/A	0.355059	0	1.90044	Whole cell
ENSMUSG00000027805	Pfn2	Nucleus	1.68282	14.4585	1.85664	RiboTag
ENSMUSG00000024002	Brd4	Cytosol	0.677304	1.70671	12.7492	Whole cell
ENSMUSG00000106265	Gm42490	#N/A	0.36225	0.0159559	2.02236	Whole cell
ENSMUSG00000071866	Ppia	Axon	2.51189	26.1309	3.88714	RiboTag
ENSMUSG00000112571	Gm48207	#N/A	0.498392	0.0485339	2.92255	Whole cell
ENSMUSG00000083877	Gm14740	#N/A	0.326417	0.0125774	1.8053	Whole cell
ENSMUSG00000050675	Gp1ba	#N/A	0.662641	0.126396	4.19978	Whole cell
ENSMUSG00000074903	Gm2058	#N/A	0.247677	11.0706	2.46441	RiboTag
ENSMUSG00000063524	Eno1	Exosome	1.95297	16.1313	2.00951	RiboTag
ENSMUSG00000103869	Gm37420	#N/A	0.60862	0.0235459	3.35761	Whole cell
ENSMUSG00000106671	Gm42900	#N/A	0.365498	0.0331304	2.11519	Whole cell
ENSMUSG00000035355	Kcnh4	#N/A	0.585456	0.26582	4.50832	Whole cell
ENSMUSG00000095734	Gm23767	#N/A	113.199	0	2.51024	Nuclear
ENSMUSG00000105452	Gm5276	#N/A	0.316661	0.034199	1.85598	Whole cell
ENSMUSG00000080615	Snord99	Nucleus	0.377463	0	1.98763	Whole cell
ENSMUSG00000036162	Fam219aos	#N/A	3.03862	20.2306	1.9368	RiboTag
ENSMUSG00000095098	Ccdc85b	Ribosome	2.82556	27.8584	4.05753	RiboTag
ENSMUSG00000017677	Wsb1	Cytosol	0.550268	0.268003	4.29812	Whole cell
ENSMUSG00000103523	2210017I01Rik	#N/A	0.353956	0.00394122	1.87719	Whole cell
ENSMUSG00000090101	Snhg9	Cytosol	2.22342	0.0246461	11.7833	Whole cell
ENSMUSG00000112614	Gm9030	#N/A	0.0599295	0.502381	2.94551	Whole cell
ENSMUSG00000103076	Gm37902	#N/A	0.270747	0.0529241	1.69479	Whole cell
ENSMUSG00000049517	Rps23	Axon	3.07226	35.2178	5.64336	RiboTag
ENSMUSG00000085246	Gm15893	#N/A	0.699638	0.138763	4.3826	Whole cell
ENSMUSG00000107840	Gm44241	#N/A	0.404695	0.029928	2.26683	Whole cell
ENSMUSG00000107913	Gm43871	#N/A	0.36713	0.0609919	2.23193	Whole cell
ENSMUSG00000085830	Grin1os	#N/A	5.5998	29.7621	1.76881	RiboTag
ENSMUSG00000105203	4933428P19Rik	#N/A	2.28298	20.5415	2.81708	RiboTag
ENSMUSG00000105453	Gm43702	#N/A	0.400256	0.0173542	2.17568	Whole cell
ENSMUSG00000109836	Gm45884	#N/A	2.37	20.0185	2.65941	RiboTag
ENSMUSG00000087534	Gm11418	#N/A	0.723786	0.105188	4.31383	Whole cell
ENSMUSG00000037742	Eef1a1	Exosome	3.36147	28.312	3.76966	RiboTag
ENSMUSG00000045114	Prrt2	#N/A	4.23003	27.3524	2.66057	RiboTag
ENSMUSG00000022529	Zfp263	Cytoplasm	0.555731	1.07157	8.45109	Whole cell
ENSMUSG00000064317	Gm10146	#N/A	0.41063	12.9393	2.85141	RiboTag
ENSMUSG00000000787	Ddx3x	Nucleus	1.31593	12.2912	1.78282	RiboTag
ENSMUSG00000025508	Rplp2	Ribosome	1.80793	17.8809	2.70313	RiboTag
ENSMUSG00000109390	Gm45718	#N/A	0.455297	0.0352867	2.54353	Whole cell
ENSMUSG00000006299	Aamp	Ribosome	2.34208	15.96	1.69147	RiboTag
ENSMUSG00000039617	Gm7488	#N/A	0.0114972	7.29314	1.83735	RiboTag
ENSMUSG00000093242	Gm24574	#N/A	23.5057	99.7188	1.79739	RiboTag
ENSMUSG00000036564	Ndrg4	Exosome	2.33722	21.6938	3.24077	RiboTag
ENSMUSG00000108372	Gm45124	#N/A	0.438134	0.0410142	2.48216	Whole cell
ENSMUSG00000019877	Serinc1	Nucleus	1.77388	17.7592	2.80526	RiboTag
ENSMUSG00000035242	Oaz1	Ribosome	1.37114	16.4192	2.86899	RiboTag
ENSMUSG00000110068	Gm45294	#N/A	0.475997	0.145424	3.21806	Whole cell
ENSMUSG00000113055	Gm48700	#N/A	1.16924	0.151084	6.82779	Whole cell
ENSMUSG00000046480	Scn4b	#N/A	2.10961	22.1073	3.62223	RiboTag
ENSMUSG00000100113	Gm28592	#N/A	2.62532	21.3697	2.92972	RiboTag
ENSMUSG00000015092	Edf1	Cytoplasm	1.08095	10.9615	1.76939	RiboTag
ENSMUSG00000097078	Gm26566	#N/A	0.737858	10.3123	1.94811	RiboTag
ENSMUSG00000051391	Ywhag	Ribosome	1.71022	14.8704	2.16561	RiboTag
ENSMUSG00000073755	5730409E04Rik	Cytoplasm	0.91499	11.0861	1.98222	RiboTag
ENSMUSG00000084849	Gm16105	#N/A	4.65018	28.711	2.87479	RiboTag
ENSMUSG00000036097	Slf2	Nucleus	0.589641	0.588393	6.08933	Whole cell
ENSMUSG00000111264	E030022I16Rik	Cytoplasm	0.620715	0.0797408	3.61384	Whole cell
ENSMUSG00000102151	Gm37472	#N/A	0.577754	0.0741091	3.35784	Whole cell
ENSMUSG00000023861	Mpc1	Ribosome	0.837438	1.26085	10.7978	Whole cell
ENSMUSG00000038976	Ppp1r9b	Cytoplasm	4.25184	33.0261	4.41323	RiboTag
ENSMUSG00000106380	Gm3519	#N/A	0.366964	0.0353378	2.06634	Whole cell
ENSMUSG00000101503	Gm28364	#N/A	1.03004	10.3366	1.69141	RiboTag
ENSMUSG00000056854	Pou3f4	#N/A	0.688453	9.51144	1.81582	RiboTag
ENSMUSG00000029223	Uchl1	Cytoplasm	1.52242	13.5924	2.0771	RiboTag
ENSMUSG00000106375	Gm43361	#N/A	2.2475	16.5794	2.14478	RiboTag
ENSMUSG00000101930	Gm5441	#N/A	0.541009	0.897159	7.37346	Whole cell
ENSMUSG00000105580	Gm44454	#N/A	1.19218	23.0268	4.91135	RiboTag
ENSMUSG00000086216	Gm13610	#N/A	0.673056	9.16441	1.77756	RiboTag
ENSMUSG00000108918	Gm44802	#N/A	0.555614	0.0323698	3.00848	Whole cell
ENSMUSG00000093660	Gm26505	#N/A	0.0415212	0.297251	1.73158	Whole cell
ENSMUSG00000085028	Slc2a4rg-ps	#N/A	0.308742	0.0399248	1.77694	Whole cell
ENSMUSG00000029614	Rpl6	Cytosol	2.12655	15.9263	2.14145	RiboTag
ENSMUSG00000021701	Plk2	Cytosol	3.50432	34.8698	5.84061	RiboTag
ENSMUSG00000106572	4933417G07Rik	#N/A	0.326123	0.0383047	1.85556	Whole cell
ENSMUSG00000034616	Ssh3	#N/A	0.574866	0.184255	3.86099	Whole cell
ENSMUSG00000001383	Zmat2	Ribosome	2.42254	19.0439	2.68596	RiboTag
ENSMUSG00000087635	Gm13414	#N/A	0.0439044	6.78186	1.77988	RiboTag
ENSMUSG00000104911	Gm47288	#N/A	13.8644	79.4101	7.5248	RiboTag
ENSMUSG00000096045	Gm21698	#N/A	0.333016	0.0685638	2.0384	Whole cell
ENSMUSG00000054034	Tceal5	#N/A	2.15727	14.7652	1.82027	RiboTag
ENSMUSG00000112295	Gm47017	#N/A	0.439876	0.110828	2.79268	Whole cell
ENSMUSG00000081384	Gm12752	#N/A	0.381923	0	1.93313	Whole cell
ENSMUSG00000086924	Gm11766	#N/A	0.617088	0.321663	4.72303	Whole cell
ENSMUSG00000047844	Bex4	Pseudopodium	0.567846	8.86419	1.82028	RiboTag
ENSMUSG00000055024	Ep300	Cytosol	0.485585	1.17128	8.33528	Whole cell
ENSMUSG00000027581	Stmn3	#N/A	2.05523	14.1802	1.7769	RiboTag
ENSMUSG00000105021	Gm8234	#N/A	0.271826	0.0974794	1.85708	Whole cell
ENSMUSG00000106385	Gm42943	#N/A	0.327692	0.0548597	1.92242	Whole cell
ENSMUSG00000097051	Gm26836	#N/A	3.21392	27.4302	4.26358	RiboTag
ENSMUSG00000086976	Gm12316	#N/A	3.24513	27.0787	4.19893	RiboTag
ENSMUSG00000044628	Rnf208	Cytoplasm	0.962145	9.91935	1.76856	RiboTag
ENSMUSG00000045427	Hnrnph2	Cytosol	0.773287	9.40511	1.81962	RiboTag
ENSMUSG00000078528	Gm17068	#N/A	0.513978	0.0758593	2.96243	Whole cell
ENSMUSG00000108148	Gm44020	#N/A	0.410201	0.0592289	2.3576	Whole cell
ENSMUSG00000032060	Cryab	Cytoplasm	0.574102	0.153549	3.64826	Whole cell
ENSMUSG00000106758	Gm42731	#N/A	0.415343	0.0176283	2.16453	Whole cell
ENSMUSG00000108897	Gm44861	#N/A	0.357065	0.156498	2.56209	Whole cell
ENSMUSG00000109679	Gm45342	#N/A	0.508952	0.104108	3.05805	Whole cell
ENSMUSG00000070304	Scn2b	#N/A	2.3582	21.6582	3.62235	RiboTag
ENSMUSG00000039474	Wfs1	#N/A	0.629506	9.69738	2.05356	RiboTag
ENSMUSG00000029657	Hsph1	Ribosome	1.43107	13.0571	2.18933	RiboTag
ENSMUSG00000105514	Gm42913	#N/A	0.376279	0.0521125	2.12875	Whole cell
ENSMUSG00000032586	Traip	Cytosol	0.646665	0.140719	3.91033	Whole cell
ENSMUSG00000114369	Gm41077	#N/A	0.444843	0.751931	5.93978	Whole cell
ENSMUSG00000085315	A430018G15Rik	#N/A	1.02287	10.1272	1.78751	RiboTag
ENSMUSG00000111212	Gm47087	#N/A	0.63616	0.0629202	3.45446	Whole cell
ENSMUSG00000110972	5830462O15Rik	#N/A	0.666144	0.0650127	3.60546	Whole cell
ENSMUSG00000068396	Rpl34-ps1	#N/A	0.253595	9.04689	2.25822	RiboTag
ENSMUSG00000101459	Gm19193	#N/A	0.778005	0	3.82889	Whole cell
ENSMUSG00000083772	Gm15566	#N/A	0.751542	0.0248039	3.82048	Whole cell
ENSMUSG00000101111	Gm28437	#N/A	0.273833	6.99292	1.67134	RiboTag
ENSMUSG00000107312	Gm43229	#N/A	0.387026	0.0362237	2.0799	Whole cell
ENSMUSG00000082016	Pgam1-ps2	#N/A	0.0203837	8.78991	2.42814	RiboTag
ENSMUSG00000109005	Gm45221	#N/A	0.464252	0.0575871	2.56277	Whole cell
ENSMUSG00000032607	Amt	Cytosol	0.542565	0.25564	3.91789	Whole cell
ENSMUSG00000032846	Zswim6	Exosome	0.744272	0.444549	5.82869	Whole cell
ENSMUSG00000033161	Atp1a1	Nucleus	1.71393	12.8946	1.88352	RiboTag
ENSMUSG00000082823	Gm15828	#N/A	1.50949	0.531295	9.9986	Whole cell
ENSMUSG00000023147	Wrb	Ribosome	0.464251	1.69133	10.5545	Whole cell
ENSMUSG00000112663	C630031E19Rik	#N/A	1.07274	0.201701	6.22656	Whole cell
ENSMUSG00000021111	Papola	Ribosome	0.699704	0.750662	7.08489	Whole cell
ENSMUSG00000035578	Iqcg	#N/A	1.86376	0.0450728	9.3071	Whole cell
ENSMUSG00000071141	Rpl36a-ps3	#N/A	0.291358	9.38286	2.34356	RiboTag
ENSMUSG00000087328	Gm12120	#N/A	0.697139	0.117742	3.96968	Whole cell
ENSMUSG00000064453	Snord21	Nucleus	143.792	1.2117	2.11678	Nuclear
ENSMUSG00000025738	Fbxl16	Cytosol	7.6294	69.702	12.0088	RiboTag
ENSMUSG00000067786	Nnat	#N/A	2.63013	15.5172	1.75975	RiboTag
ENSMUSG00000029713	Gnb2	Cytosol	2.14948	15.2294	2.16939	RiboTag
ENSMUSG00000105082	Aqp10-ps	#N/A	0.360493	0.0243615	1.87316	Whole cell
ENSMUSG00000036561	Ppp6r2	Ribosome	0.5605	1.20191	8.57176	Whole cell
ENSMUSG00000046058	Eid2	Ribosome	1.32317	13.2301	2.43102	RiboTag
ENSMUSG00000020048	Hsp90b1	Ribosome	3.53912	22.658	2.89316	RiboTag
ENSMUSG00000105880	Gm43678	#N/A	0.394354	0	1.9116	Whole cell
ENSMUSG00000064358	mt-Co3	Mitochondrion	1.09466	31.7181	7.9138	RiboTag
ENSMUSG00000092650	Gm25241	#N/A	0.533493	21.5623	5.60748	RiboTag
ENSMUSG00000096984	Gm26523	#N/A	0.352039	0.0058553	1.73481	Whole cell
ENSMUSG00000065990	Aurkaip1	Ribosome	1.62753	12.7706	2.01627	RiboTag
ENSMUSG00000064354	mt-Co2	Cytosol	1.41312	41.6923	10.5004	RiboTag
ENSMUSG00000086544	Chn1os3	#N/A	0.903285	9.44131	1.79641	RiboTag
ENSMUSG00000077704	Snord89	Exosome	71.3584	0.198387	1.67723	Nuclear
ENSMUSG00000090625	Gm20721	#N/A	1.54042	11.5467	1.77236	RiboTag
ENSMUSG00000109357	Gm45236	#N/A	1.01313	12.7144	2.63708	RiboTag
ENSMUSG00000067924	Rtl8b	#N/A	0.698759	8.67516	1.79392	RiboTag
ENSMUSG00000097824	Gm26593	#N/A	1.02558	9.76655	1.78485	RiboTag
ENSMUSG00000113216	Gm40841	#N/A	0.80489	0.224769	4.99091	Whole cell
ENSMUSG00000106204	Gm21009	#N/A	0.419398	0	2.03117	Whole cell
ENSMUSG00000051537	Gm5124	#N/A	1.02558	9.76655	1.78485	RiboTag
ENSMUSG00000043061	Tmem18	Endoplasmic reticulum	0.478314	0.811258	6.23319	Whole cell
ENSMUSG00000086313	Gm15940	#N/A	1.45409	0.127508	7.64274	Whole cell
ENSMUSG00000027406	Idh3b	Ribosome	1.61202	11.6537	1.74253	RiboTag
ENSMUSG00000114057	Gm31450	#N/A	0.90105	0.105405	4.86111	Whole cell
ENSMUSG00000042874	D930007J09Rik	#N/A	1.34996	22.1121	5.01964	RiboTag
ENSMUSG00000047976	Kcna1	Axon	2.20793	15.6891	2.32377	RiboTag
ENSMUSG00000108322	5430431A17Rik	#N/A	0.44574	0.0687708	2.48266	Whole cell
ENSMUSG00000103653	Gstp-ps	#N/A	1.09145	9.85501	1.75525	RiboTag
ENSMUSG00000038418	Egr1	Cytosol	3.35356	20.7969	2.66001	RiboTag
ENSMUSG00000030161	Gabarapl1	Cytosol	1.83119	14.358	2.33263	RiboTag
ENSMUSG00000097479	Gm26582	#N/A	0.964477	10.5616	2.09964	RiboTag
ENSMUSG00000083728	Gm13854	#N/A	0.442966	0.0166198	2.21487	Whole cell
ENSMUSG00000081172	Gm12849	#N/A	0.408821	0	1.96669	Whole cell
ENSMUSG00000102305	Gm38192	#N/A	0.532545	0.250233	3.76013	Whole cell
ENSMUSG00000025272	Tro	Nucleus	2.41753	14.613	1.82502	RiboTag
ENSMUSG00000083496	Gm11263	#N/A	0.218952	7.4517	1.94471	RiboTag
ENSMUSG00000055733	Nap1l3	Cytoplasm	1.15394	10.2176	1.81757	RiboTag
ENSMUSG00000073656	Gm10558	#N/A	4.2028	20.2512	1.68843	RiboTag
ENSMUSG00000114244	Gm47119	#N/A	2.63084	15.4189	1.92727	RiboTag
ENSMUSG00000049339	Retreg2	#N/A	1.52799	10.8565	1.69268	RiboTag
ENSMUSG00000081016	Olfr1397-ps1	#N/A	0.874496	0.0845233	4.60481	Whole cell
ENSMUSG00000036850	Mrpl41	Ribosome	1.73581	11.7723	1.76788	RiboTag
ENSMUSG00000111652	Gm48726	#N/A	0.706985	0.0155065	3.46848	Whole cell
ENSMUSG00000027273	Snap25	Nucleus	3.08871	16.226	1.7464	RiboTag
ENSMUSG00000111515	Gm5055	#N/A	0.729169	0.018468	3.58587	Whole cell
ENSMUSG00000105846	Gm43258	#N/A	0.356726	0.0367992	1.88687	Whole cell
ENSMUSG00000107411	Gm19040	#N/A	0.418426	0.065236	2.30927	Whole cell
ENSMUSG00000024045	Akap8	Nucleus	1.49568	1.18553	12.759	Whole cell
ENSMUSG00000105485	Gm42447	#N/A	0.343344	0.0828526	2.02778	Whole cell
ENSMUSG00000090589	Gm17180	#N/A	2.04535	12.814	1.7752	RiboTag
ENSMUSG00000102321	Gm37792	#N/A	0.319565	0.032559	1.67269	Whole cell
ENSMUSG00000092006	Gm17139	#N/A	1.82114	28.5424	6.70045	RiboTag
ENSMUSG00000065424	Mir9-2	#N/A	5.49901	37.2245	5.61674	RiboTag
ENSMUSG00000024261	Syt4	Nucleus	1.29055	12.9412	2.57449	RiboTag
ENSMUSG00000111358	2900078I11Rik	#N/A	0.50558	0.0790607	2.7766	Whole cell
ENSMUSG00000054766	Set	Exosome	0.981737	9.18468	1.77477	RiboTag
ENSMUSG00000049047	Armcx3	Endoplasmic reticulum	0.726291	8.47663	1.81977	RiboTag
ENSMUSG00000062480	Acat3	#N/A	0.316815	1.98944	10.9501	Whole cell
ENSMUSG00000024617	Camk2a	Dendrite	3.26777	21.2913	3.13188	RiboTag
ENSMUSG00000104272	Gm38297	#N/A	0.793458	0.0206457	3.85919	Whole cell
ENSMUSG00000083536	Gm15808	#N/A	1.42518	0.411436	8.69058	Whole cell
ENSMUSG00000022199	Slc22a17	#N/A	3.5389	22.8173	3.32139	RiboTag
ENSMUSG00000038486	Sv2a	#N/A	1.99117	12.8673	1.88	RiboTag
ENSMUSG00000086937	Gm15063	#N/A	1.00649	9.28809	1.8037	RiboTag
ENSMUSG00000032103	Pus3	Nucleus	0.266955	0.481641	3.53897	Whole cell
ENSMUSG00000090841	Myl6	Ribosome	3.29815	20.7179	2.97539	RiboTag
ENSMUSG00000031149	Praf2	#N/A	0.732036	8.28416	1.77939	RiboTag
ENSMUSG00000032294	Pkm	Nucleus	2.38851	20.0491	3.69692	RiboTag
ENSMUSG00000112303	Gm48759	#N/A	0.566558	0.0110243	2.72724	Whole cell
ENSMUSG00000000532	Acvr1b	Endoplasmic reticulum	0.561545	1.18794	8.25504	Whole cell
ENSMUSG00000021327	Zkscan3	Nucleus	0.615268	0.424547	4.89781	Whole cell
ENSMUSG00000110885	Gm48739	#N/A	0.713859	0.0496345	3.58971	Whole cell
ENSMUSG00000026360	Rgs2	Cytoplasm	1.10308	9.31125	1.72598	RiboTag
ENSMUSG00000104910	Gm43331	#N/A	0.381905	0.0203015	1.88932	Whole cell
ENSMUSG00000109331	Gm42402	#N/A	0.522314	0.0105327	2.50296	Whole cell
ENSMUSG00000097142	Gm26778	#N/A	1.09175	14.7784	3.4183	RiboTag
ENSMUSG00000112555	Gm47027	#N/A	0.57939	0.0501122	2.9501	Whole cell
ENSMUSG00000100302	Gm29670	#N/A	0.343754	0.0151376	1.68106	Whole cell
ENSMUSG00000090291	Lrrc10b	#N/A	1.27892	11.856	2.34784	RiboTag
ENSMUSG00000050555	Hyls1	#N/A	0.26891	0.488282	3.53922	Whole cell
ENSMUSG00000088246	Gm25911	#N/A	32.9673	113.287	1.7381	RiboTag
ENSMUSG00000009013	Dynll1	Exosome	1.68541	12.4554	2.132	RiboTag
ENSMUSG00000058672	Tubb2a	Ribosome	2.0101	23.0022	5.04137	RiboTag
ENSMUSG00000107458	Gm44040	#N/A	1.806	13.4007	2.30265	RiboTag
ENSMUSG00000039347	Atp6v0e2	Ribosome	1.69514	12.8014	2.23476	RiboTag
ENSMUSG00000068882	Ssb	Nucleus	1.69362	11.3512	1.79375	RiboTag
ENSMUSG00000111068	Gm35501	#N/A	0.712199	0.11072	3.84461	Whole cell
ENSMUSG00000074305	Peak1	#N/A	1.79294	17.7716	3.67247	RiboTag
ENSMUSG00000049775	Tmsb4x	Ribosome	2.94652	15.5032	1.83038	RiboTag
ENSMUSG00000078307	AI593442	#N/A	1.55944	16.8476	3.65642	RiboTag
ENSMUSG00000097786	4933429H19Rik	#N/A	1.24884	9.96369	1.84029	RiboTag
ENSMUSG00000096553	Gm10097	Cytoplasm	0.497887	0.0847706	2.72121	Whole cell
ENSMUSG00000085059	Gm11750	#N/A	0.854313	0.154479	4.70889	Whole cell
ENSMUSG00000097042	Gm17491	#N/A	0.597712	0.0582016	3.04824	Whole cell
ENSMUSG00000093383	Gm20642	#N/A	0.681164	0.0531527	3.41184	Whole cell
ENSMUSG00000044068	Zrsr1	Cytoplasm	2.94315	22.1604	3.93094	RiboTag
ENSMUSG00000024953	Prdx5	Cytosol	1.29964	11.1146	2.14833	RiboTag
ENSMUSG00000035285	Nat14	#N/A	2.33947	15.1277	2.36864	RiboTag
ENSMUSG00000017404	Rpl19	Exosome	3.81627	26.5882	4.46321	RiboTag
ENSMUSG00000103614	Gm37949	#N/A	0.296558	0.0738999	1.72058	Whole cell
ENSMUSG00000068923	Syt11	Nucleus	1.61717	11.1995	1.87063	RiboTag
ENSMUSG00000107331	Gm42732	#N/A	0.946465	9.7225	2.08291	RiboTag
ENSMUSG00000114704	Gm48003	#N/A	0.653746	0.0754295	3.38448	Whole cell
ENSMUSG00000093589	Gm18367	#N/A	0.737987	0	3.42464	Whole cell
ENSMUSG00000006930	Hap1	#N/A	2.32322	21.8776	4.49925	RiboTag
ENSMUSG00000015217	Hmgb3	Ribosome	0.559508	7.55026	1.79862	RiboTag
ENSMUSG00000106208	Gm4734	#N/A	0.761364	0.0914366	3.94141	Whole cell
ENSMUSG00000048644	Ctxn1	Cytoplasm	4.07695	22.576	3.00095	RiboTag
ENSMUSG00000004961	Syt5	Cytosol	1.87137	13.5037	2.36644	RiboTag
ENSMUSG00000020358	Hnrnpab	Nucleus	1.81985	18.6564	4.04104	RiboTag
ENSMUSG00000090330	9130221H12Rik	#N/A	1.55141	12.6092	2.42033	RiboTag
ENSMUSG00000109082	Gm44586	#N/A	0.430636	0.0841765	2.37523	Whole cell
ENSMUSG00000040724	Kcna2	Axon	1.92156	12.0772	1.89107	RiboTag
ENSMUSG00000096923	A730071L15Rik	#N/A	1.75906	17.8581	3.88521	RiboTag
ENSMUSG00000046876	Atxn1	Nucleus	0.7221	0.397423	5.16499	Whole cell
ENSMUSG00000108850	Gm44914	#N/A	0.505216	0.0542564	2.57457	Whole cell
ENSMUSG00000049482	Ctu2	Cytosol	0.424923	0.296711	3.31926	Whole cell
ENSMUSG00000022338	Eny2	Ribosome	0.670178	1.00487	7.70131	Whole cell
ENSMUSG00000050377	Il31ra	#N/A	72.5716	247.994	5.8696	RiboTag
ENSMUSG00000075469	Gm17205	#N/A	0.691037	0.158335	3.89892	Whole cell
ENSMUSG00000086145	Gm15479	#N/A	0.352016	0.0245731	1.72851	Whole cell
ENSMUSG00000030057	Cnbp	Nucleus	1.61922	12.3124	2.28363	RiboTag
ENSMUSG00000043391	2510009E07Rik	#N/A	0.64886	1.31638	9.01956	Whole cell
ENSMUSG00000113491	Gm19221	#N/A	0.265009	1.13906	6.41999	Whole cell
ENSMUSG00000032966	Fkbp1a	Cytoplasm	1.16501	9.20174	1.75208	RiboTag
ENSMUSG00000071659	Hnrnpul2	Nucleus	1.51437	11.8669	2.2544	RiboTag
ENSMUSG00000097185	Gm26596	#N/A	0.826188	11.822	2.93323	RiboTag
ENSMUSG00000080980	1700071K01Rik	#N/A	0.884217	0.0637126	4.31344	Whole cell
ENSMUSG00000078955	Gm14222	#N/A	0.387214	0	1.76047	Whole cell
ENSMUSG00000032120	C2cd2l	Ribosome	1.85272	17.1349	3.60761	RiboTag
ENSMUSG00000105761	Gm43787	#N/A	0.449365	0.0147114	2.10944	Whole cell
ENSMUSG00000019235	Rps6kl1	Cytosol	0.720972	0.755256	6.70937	Whole cell
ENSMUSG00000085397	Gm13524	#N/A	3.6477	16.9481	1.77876	RiboTag
ENSMUSG00000087006	Gm13889	#N/A	0.759472	8.04309	1.81753	RiboTag
ENSMUSG00000084071	Gm13378	#N/A	0.0212448	5.56076	1.76581	RiboTag
ENSMUSG00000034673	Pbx2	Ribosome	0.498219	2.44396	13.3117	Whole cell
ENSMUSG00000105347	Gm43503	#N/A	0.444964	0.0105884	2.06001	Whole cell
ENSMUSG00000061787	Rps17	Exosome	3.22223	17.8871	2.5447	RiboTag
ENSMUSG00000032174	Icam5	Endoplasmic reticulum	2.82633	19.5316	3.48965	RiboTag
ENSMUSG00000061032	Rrp1	Ribosome	2.35627	16.063	2.85149	RiboTag
ENSMUSG00000068740	Celsr2	Endoplasmic reticulum	1.185	9.39915	1.89387	RiboTag
ENSMUSG00000004988	Fxyd4	#N/A	0.440777	0.0717925	2.31493	Whole cell
ENSMUSG00000019087	Atp6ap1	Ribosome	0.874698	8.15773	1.80195	RiboTag
ENSMUSG00000062591	Tubb4a	#N/A	5.60383	23.3527	2.05927	RiboTag
ENSMUSG00000087431	Gm16054	#N/A	1.09764	9.68893	2.08978	RiboTag
ENSMUSG00000091825	Gm5778	#N/A	0.5384	0.0900117	2.83611	Whole cell
ENSMUSG00000018326	Ywhab	Exosome	0.895937	8.06445	1.76259	RiboTag
ENSMUSG00000029878	Dbpht2	#N/A	2.89132	28.4281	6.49843	RiboTag
ENSMUSG00000086971	4930527B05Rik	#N/A	0.891524	0.0648551	4.31301	Whole cell
ENSMUSG00000033916	Chmp2a	Cytosol	2.37095	14.4103	2.39034	RiboTag
ENSMUSG00000097277	2900076A07Rik	#N/A	0.480826	0.0836676	2.54526	Whole cell
ENSMUSG00000101450	Gm28941	#N/A	0.340875	0.0358153	1.69575	Whole cell
ENSMUSG00000035067	Xkr6	#N/A	0.602582	0.146358	3.36616	Whole cell
ENSMUSG00000053536	Cstf2t	Ribosome	1.61486	15.7638	3.60387	RiboTag
ENSMUSG00000114409	Gm9042	#N/A	0.838529	0.0629706	4.04533	Whole cell
ENSMUSG00000019923	Zwint	Ribosome	2.76168	16.8061	2.83565	RiboTag
ENSMUSG00000045534	Kcna5	#N/A	0.680217	8.99689	2.32365	RiboTag
ENSMUSG00000104706	Gm43421	#N/A	0.399646	0.0726897	2.11459	Whole cell
ENSMUSG00000096969	4930535I16Rik	Nucleus	1.13351	9.32156	1.97895	RiboTag
ENSMUSG00000109859	Gm45618	#N/A	0.544376	0.0608458	2.70565	Whole cell
ENSMUSG00000025499	Hras	Cytoplasm	1.18361	11.6103	2.70126	RiboTag
ENSMUSG00000087202	Gm15813	#N/A	2.82757	23.8127	5.14192	RiboTag
ENSMUSG00000014791	Elmo3	Cytosol	0.547565	0.182797	3.26004	Whole cell
ENSMUSG00000039199	Zdhhc1	Nucleus	0.535453	0.196205	3.26186	Whole cell
ENSMUSG00000026204	Ptprn	Nucleus	3.78764	16.3616	1.69294	RiboTag
ENSMUSG00000107770	Gm44126	#N/A	0.356935	7.79943	2.26446	RiboTag
ENSMUSG00000020585	Laptm4a	Ribosome	0.463398	0.889876	6.01957	Whole cell
ENSMUSG00000030806	Stx1b	Cytosol	1.83953	13.3989	2.66722	RiboTag
ENSMUSG00000021495	Fam193b	Nucleus	0.86406	0.323115	5.27513	Whole cell
ENSMUSG00000032011	Thy1	Endoplasmic reticulum	8.86557	37.067	3.6022	RiboTag
ENSMUSG00000107033	Gm43553	#N/A	0.462441	0.0319325	2.1863	Whole cell
ENSMUSG00000009549	Srp14	Ribosome	1.30802	9.03139	1.73381	RiboTag
ENSMUSG00000108173	Gm44231	#N/A	0.486314	0.0267212	2.26706	Whole cell
ENSMUSG00000041720	Pi4ka	Cytosol	0.657899	1.33443	8.7945	Whole cell
ENSMUSG00000041453	Rpl21	Exosome	2.88008	15.0133	2.18394	RiboTag
ENSMUSG00000033730	Egr3	Nucleus	1.54129	14.6055	3.38898	RiboTag
ENSMUSG00000095280	Gm21738	#N/A	115.852	0	3.39377	Nuclear
ENSMUSG00000105740	Gm42685	#N/A	0.381548	0.0767535	2.02263	Whole cell
ENSMUSG00000106004	Gm43391	#N/A	0.460736	0	2.02859	Whole cell
ENSMUSG00000054364	Rhob	Nucleus	1.95715	23.6005	6.01306	RiboTag
ENSMUSG00000002625	Akap8l	#N/A	1.91048	0.989647	12.7636	Whole cell
ENSMUSG00000107068	Gm42742	#N/A	3.21241	17.3763	2.66055	RiboTag
ENSMUSG00000106369	Gm43355	#N/A	0.364439	0.0683136	1.90195	Whole cell
ENSMUSG00000109709	Gm45290	#N/A	0.607476	0.124935	3.21787	Whole cell
ENSMUSG00000099773	Hmgb1-rs16	#N/A	0.779569	0.104433	3.87949	Whole cell
ENSMUSG00000107116	Gm43274	#N/A	0.437565	0.0509575	2.13701	Whole cell
ENSMUSG00000025035	Arl3	Cytosol	0.557078	1.13559	7.40235	Whole cell
ENSMUSG00000078126	Rpl23a-ps3	#N/A	0.163342	10.5131	3.40345	RiboTag
ENSMUSG00000083856	Gm13886	#N/A	0.374786	0.0201048	1.72668	Whole cell
ENSMUSG00000111107	Gm48737	#N/A	0.74249	0.0788957	3.5902	Whole cell
ENSMUSG00000085955	Gm12356	#N/A	2.09576	19.3447	4.47031	RiboTag
ENSMUSG00000058922	Gm10052	#N/A	0.462131	12.705	3.85517	RiboTag
ENSMUSG00000036894	Rap2b	Ribosome	0.796251	7.80851	1.85914	RiboTag
ENSMUSG00000044030	Irf2bp1	Ribosome	0.993826	9.9899	2.40586	RiboTag
ENSMUSG00000032399	Rpl4	Cytosol	3.39503	20.8554	3.71582	RiboTag
ENSMUSG00000024083	Pja2	Nucleus	1.29285	9.89034	2.07973	RiboTag
ENSMUSG00000026825	Dnm1	Endoplasmic reticulum	2.21406	11.6963	1.7777	RiboTag
ENSMUSG00000110689	Gm45731	#N/A	0.594256	0.150544	3.25104	Whole cell
ENSMUSG00000031157	Pqbp1	Ribosome	1.08581	8.38837	1.77977	RiboTag
ENSMUSG00000021068	Nin	Nucleus	0.781338	0.691619	6.42065	Whole cell
ENSMUSG00000067873	Htatsf1	Ribosome	0.995874	8.16777	1.7958	RiboTag
ENSMUSG00000097412	1810014B01Rik	#N/A	2.92071	16.9911	2.89327	RiboTag
ENSMUSG00000039910	Cited2	Cytosol	0.923996	10.6988	2.73947	RiboTag
ENSMUSG00000084959	4933407I08Rik	#N/A	0.574887	0.088483	2.89118	Whole cell
ENSMUSG00000035885	Cox8a	Ribosome	2.99713	15.1295	2.18403	RiboTag
ENSMUSG00000085415	Selenok-ps1	#N/A	0.833817	0.0692294	3.93426	Whole cell
ENSMUSG00000060126	Tpt1	Pseudopodium	4.16957	21.9973	3.4025	RiboTag
ENSMUSG00000072704	Smim10l1	#N/A	1.38497	10.7695	2.33897	RiboTag
ENSMUSG00000019179	Mdh2	Cytosol	1.15034	9.56315	2.16538	RiboTag
ENSMUSG00000021379	Id4	#N/A	1.92742	20.4425	5.18636	RiboTag
ENSMUSG00000106603	Gm43509	#N/A	0.421488	0.0518583	2.06022	Whole cell
ENSMUSG00000028989	Angptl7	#N/A	0.415675	0.0467991	2.01161	Whole cell
ENSMUSG00000099112	Gm27406	#N/A	4.90547	38.0035	8.36556	RiboTag
ENSMUSG00000097799	Gm26899	#N/A	3.08557	13.7518	1.73615	RiboTag
ENSMUSG00000040794	C1qtnf4	#N/A	1.42041	9.20977	1.81471	RiboTag
ENSMUSG00000114584	Gm47694	#N/A	0.516424	0.254655	3.35131	Whole cell
ENSMUSG00000020496	Rnf187	Ribosome	1.31133	15.3723	4.09522	RiboTag
ENSMUSG00000039953	Clstn1	Endoplasmic reticulum	1.45039	9.83991	2.01335	RiboTag
ENSMUSG00000098557	Kctd12	#N/A	0.895581	12.1566	3.41822	RiboTag
ENSMUSG00000034566	Atp5h	Ribosome	3.09117	21.8167	4.65151	RiboTag
ENSMUSG00000075015	Gm10801	#N/A	54.1716	0	1.81835	Nuclear
ENSMUSG00000020483	Dynll2	Ribosome	1.74831	17.2471	4.37788	RiboTag
ENSMUSG00000062257	Opcml	Cytosol	0.679014	0.132172	3.51982	Whole cell
ENSMUSG00000107835	Gm43999	#N/A	0.458485	0.0689557	2.28559	Whole cell
ENSMUSG00000103038	Gm37124	#N/A	0.382741	0.0164712	1.72331	Whole cell
ENSMUSG00000108912	E230020D15Rik	#N/A	0.602816	0.0938509	3.00689	Whole cell
ENSMUSG00000091479	Gm17035	#N/A	1.10274	0.728171	7.88399	Whole cell
ENSMUSG00000070524	Fcrlb	Endoplasmic reticulum	0.329053	0.0754186	1.73939	Whole cell
ENSMUSG00000110711	Gm45760	#N/A	1.16412	12.3825	3.24237	RiboTag
ENSMUSG00000022463	Srebf2	Ribosome	0.58522	1.36355	8.37298	Whole cell
ENSMUSG00000097391	Mirg	#N/A	1.57253	0.0891569	7.1385	Whole cell
ENSMUSG00000046240	Hepacam	#N/A	0.710888	0.119883	3.55129	Whole cell
ENSMUSG00000029467	Atp2a2	Nucleus	1.62087	10.5519	2.14464	RiboTag
ENSMUSG00000113910	Gm48286	#N/A	0.684939	1.00358	7.21217	Whole cell
ENSMUSG00000054604	Cggbp1	Cytoplasm	0.262551	2.07386	9.97533	Whole cell
ENSMUSG00000036905	C1qb	#N/A	0.42641	0.040651	1.99385	Whole cell
ENSMUSG00000100945	Gm29529	#N/A	0.80458	7.08894	1.72931	RiboTag
ENSMUSG00000041679	Lrrc29	#N/A	0.619211	0.14523	3.26024	Whole cell
ENSMUSG00000108833	Gm17909	#N/A	0.576946	0.0141644	2.51935	Whole cell
ENSMUSG00000097265	Gm26803	#N/A	1.05433	0.264504	5.61538	Whole cell
ENSMUSG00000110786	Gm5119	#N/A	0.815559	0	3.46756	Whole cell
ENSMUSG00000084129	Hmgb1-ps1	#N/A	1.71516	15.9053	3.98122	RiboTag
ENSMUSG00000050953	Gja1	Endoplasmic reticulum	0.593612	0.0664563	2.80381	Whole cell
ENSMUSG00000109036	2210406H18Rik	#N/A	0.564193	0.0603543	2.64554	Whole cell
ENSMUSG00000051844	B230319C09Rik	#N/A	0.444322	0.0920906	2.27184	Whole cell
ENSMUSG00000049086	Bmyc	Cytoplasm	0.57745	6.54762	1.76999	RiboTag
ENSMUSG00000102543	Pcdhgc5	#N/A	1.45089	11.8953	2.81434	RiboTag
ENSMUSG00000028410	Dnaja1	Cytosol	1.0321	8.27671	1.93578	RiboTag
ENSMUSG00000061603	Akap6	Nucleus	0.561613	0.955286	6.42333	Whole cell
ENSMUSG00000111133	Gm5831	#N/A	1.97699	15.5076	3.5961	RiboTag
ENSMUSG00000017740	Slc12a5	#N/A	1.41679	8.82475	1.76518	RiboTag
ENSMUSG00000071655	Ubxn1	Ribosome	1.21155	9.62284	2.25934	RiboTag
ENSMUSG00000049097	Ankrd34a	#N/A	0.802416	7.41489	1.87813	RiboTag
ENSMUSG00000099998	Gm6501	#N/A	0.0405147	6.85693	2.43881	RiboTag
ENSMUSG00000072966	Gprasp2	#N/A	1.79166	9.98129	1.82064	RiboTag
ENSMUSG00000083587	Gm14741	#N/A	0.426376	0	1.80535	Whole cell
ENSMUSG00000026416	Il20	#N/A	0.40651	0	1.71651	Whole cell
ENSMUSG00000102573	Gm7265	Nucleus	0.735755	0.153823	3.75597	Whole cell
ENSMUSG00000107499	Ccdc142	#N/A	0.42675	0.111087	2.27027	Whole cell
ENSMUSG00000100281	4930422M22Rik	#N/A	0.678216	0.234566	3.85123	Whole cell
ENSMUSG00000109481	Gm45130	#N/A	0.536491	0.0732075	2.5653	Whole cell
ENSMUSG00000084408	Gm11870	#N/A	0.38442	0.0751992	1.9273	Whole cell
ENSMUSG00000053706	B430305J03Rik	#N/A	0.780343	7.28387	1.85913	RiboTag
ENSMUSG00000045284	Dcaf12l1	#N/A	0.375877	5.9649	1.79059	RiboTag
ENSMUSG00000004207	Psap	Ribosome	1.57055	12.0108	2.80966	RiboTag
ENSMUSG00000021012	Zc3h14	Nucleus	0.504066	1.1416	6.89803	Whole cell
ENSMUSG00000020591	Ntsr2	Nucleus	1.20258	0.251191	6.09076	Whole cell
ENSMUSG00000020661	Dnmt3a	Nucleus	0.776233	0.649595	5.96635	Whole cell
ENSMUSG00000106757	Gm43482	#N/A	0.45697	0.0592837	2.15682	Whole cell
ENSMUSG00000029103	Lrpap1	Endoplasmic reticulum	1.14999	8.76686	2.05176	RiboTag
ENSMUSG00000113987	4930453C13Rik	#N/A	1.19606	0.0416339	5.16625	Whole cell
ENSMUSG00000113317	Gm48573	#N/A	2.94846	26.3691	6.69391	RiboTag
ENSMUSG00000032554	Trf	#N/A	0.774693	0.153494	3.87231	Whole cell
ENSMUSG00000032518	Rpsa	Exosome	5.42025	25.2066	3.8193	RiboTag
ENSMUSG00000035530	Eif1	Endoplasmic reticulum	3.46631	21.6615	4.49835	RiboTag
ENSMUSG00000112142	Gm47022	#N/A	0.587945	0.0819965	2.79321	Whole cell
ENSMUSG00000101445	Gm28932	#N/A	1.09092	12.309	3.43775	RiboTag
ENSMUSG00000092386	Gm20536	#N/A	1.17532	9.342	2.26263	RiboTag
ENSMUSG00000085272	Sbk3	#N/A	0.514823	0.0534884	2.36877	Whole cell
ENSMUSG00000029030	Tprgl	#N/A	1.00396	8.19036	2.01313	RiboTag
ENSMUSG00000081239	Gm11836	#N/A	0.0582615	0.404826	1.92695	Whole cell
ENSMUSG00000103719	Gm38039	#N/A	1.93312	9.90288	1.73302	RiboTag
ENSMUSG00000109245	Gm44860	#N/A	0.569861	0.0480087	2.56198	Whole cell
ENSMUSG00000109551	4930435N07Rik	Cytoplasm	0.666117	0.0601422	3.0073	Whole cell
ENSMUSG00000037236	Matr3	Nucleus	1.3365	10.7329	2.63791	RiboTag
ENSMUSG00000025132	Arhgdia	Dendrite	3.21111	21.4252	4.73665	RiboTag
ENSMUSG00000053310	Nrgn	Cytosol	4.58959	21.8854	3.55313	RiboTag
ENSMUSG00000056258	Kcnq3	Endoplasmic reticulum	1.11405	0.785622	7.86601	Whole cell
ENSMUSG00000085207	Gm11767	#N/A	0.777921	0.363678	4.72254	Whole cell
ENSMUSG00000004285	Atp6v1f	Ribosome	2.30592	12.1271	2.20964	RiboTag
ENSMUSG00000107041	Gm42735	#N/A	0.428859	0.0735842	2.07845	Whole cell
ENSMUSG00000023175	Bsg	Posterior	3.10217	15.9515	2.85864	RiboTag
ENSMUSG00000097167	Gm16740	#N/A	0.977634	7.63647	1.87772	RiboTag
ENSMUSG00000112713	Gm48281	#N/A	0.608131	0.0531358	2.72845	Whole cell
ENSMUSG00000110834	Gm39469	#N/A	0.624904	0.310658	3.85929	Whole cell
ENSMUSG00000090125	Pou3f1	#N/A	0.539598	6.73181	1.9795	RiboTag
ENSMUSG00000110389	Gm45579	#N/A	0.442482	0.0367878	1.97554	Whole cell
ENSMUSG00000102657	Gm37899	#N/A	1.62603	0.104493	7.13068	Whole cell
ENSMUSG00000028430	Nol6	Nucleus	0.777891	7.24955	1.93619	RiboTag
ENSMUSG00000104277	Gm38299	#N/A	0.408776	0.024492	1.77886	Whole cell
ENSMUSG00000100192	Gm29587	#N/A	0.721612	0.861348	6.49658	Whole cell
ENSMUSG00000029404	Arl6ip4	Cytosol	1.87922	10.7441	2.1495	RiboTag
ENSMUSG00000021606	Ndufs6	Ribosome	0.321823	1.0279	5.53851	Whole cell
ENSMUSG00000107454	Gm43875	#N/A	0.482039	0.0622138	2.23253	Whole cell
ENSMUSG00000032238	Rora	Exosome	0.771575	0.139412	3.73576	Whole cell
ENSMUSG00000084792	1700056N10Rik	#N/A	1.06843	1.06829	8.75988	Whole cell
ENSMUSG00000086732	Gm6117	#N/A	0.431032	0.109278	2.21344	Whole cell
ENSMUSG00000051008	4930412M03Rik	#N/A	0.809713	0.194945	4.10957	Whole cell
ENSMUSG00000073722	4931408C20Rik	#N/A	0.409868	0	1.67167	Whole cell
ENSMUSG00000033475	Tomm6	#N/A	1.31413	8.69607	1.95095	RiboTag
ENSMUSG00000109648	Svet1	#N/A	0.688096	0.0648148	3.07069	Whole cell
ENSMUSG00000092526	Gm17907	#N/A	0.548434	0.066996	2.50561	Whole cell
ENSMUSG00000029405	G3bp2	Nucleus	0.841819	7.81291	2.09962	RiboTag
ENSMUSG00000072772	Grcc10	#N/A	1.27686	9.56462	2.32727	RiboTag
ENSMUSG00000097872	Gm26702	#N/A	2.05179	10.1047	1.76949	RiboTag
ENSMUSG00000086239	Gm14329	#N/A	1.69049	10.6638	2.34322	RiboTag
ENSMUSG00000103419	Gm29808	#N/A	0.24021	0.217719	1.86433	Whole cell
ENSMUSG00000103422	Gm37536	#N/A	0.413606	0	1.67912	Whole cell
ENSMUSG00000102232	Gm19035	#N/A	0.609383	0.0629913	2.72384	Whole cell
ENSMUSG00000114437	4930415C11Rik	#N/A	0.68186	0.632544	5.3135	Whole cell
ENSMUSG00000081126	Gm15784	#N/A	0.0786044	0.505308	2.35968	Whole cell
ENSMUSG00000102927	Gm37152	#N/A	0.326965	0.0937469	1.69872	Whole cell
ENSMUSG00000002997	Prkar2b	Ribosome	0.400789	1.14918	6.25783	Whole cell
ENSMUSG00000037022	Mmaa	#N/A	0.537363	0.251622	3.17939	Whole cell
ENSMUSG00000085438	1700020I14Rik	Nucleus	1.49308	8.49224	1.73518	RiboTag
ENSMUSG00000026787	Gad2	#N/A	0.723769	6.54669	1.76601	RiboTag
ENSMUSG00000044645	Gm7334	#N/A	0.0158652	5.24569	1.98471	RiboTag
ENSMUSG00000080316	Spaca6	#N/A	2.28124	0.482963	11.138	Whole cell
ENSMUSG00000027765	P2ry1	Endoplasmic reticulum	0.24346	5.50618	1.85901	RiboTag
ENSMUSG00000021279	Cdc42bpb	Nucleus	0.52951	1.25919	7.19817	Whole cell
ENSMUSG00000093748	Gm19031	#N/A	0.487799	0.0251203	2.06311	Whole cell
ENSMUSG00000108055	Gm43876	#N/A	0.536891	0.018213	2.23174	Whole cell
ENSMUSG00000113076	Gm47088	#N/A	1.32253	0.0878322	5.66594	Whole cell
ENSMUSG00000085638	Gm15521	#N/A	0.778238	0.0993965	3.52121	Whole cell
ENSMUSG00000081788	Gm5898	#N/A	1.79042	11.2513	2.51332	RiboTag
ENSMUSG00000097224	Gm26716	#N/A	1.27196	8.5205	1.98732	RiboTag
ENSMUSG00000072875	Gpr27	#N/A	0.560194	7.46554	2.29692	RiboTag
ENSMUSG00000109165	Gm45148	#N/A	0.506544	0.0862352	2.37254	Whole cell
ENSMUSG00000024359	Hspa9	Nucleus	1.31162	10.382	2.66189	RiboTag
ENSMUSG00000025980	Hspd1	Nucleus	0.678655	6.16032	1.68231	RiboTag
ENSMUSG00000048188	Gm8181	#N/A	0.194504	8.04899	2.89329	RiboTag
ENSMUSG00000033460	Armcx1	#N/A	0.962061	7.23373	1.81972	RiboTag
ENSMUSG00000028843	Sh3bgrl3	Ribosome	1.82512	9.90209	1.98979	RiboTag
ENSMUSG00000032959	Pebp1	Axon	0.768132	7.51952	2.13528	RiboTag
ENSMUSG00000105442	Gm42614	#N/A	0.473473	0.0437494	2.0653	Whole cell
ENSMUSG00000107779	Gm43874	#N/A	0.492613	0.0672865	2.23138	Whole cell
ENSMUSG00000107310	Gm7452	#N/A	0.472988	0.0843061	2.21835	Whole cell
ENSMUSG00000103882	Gm37452	#N/A	0.596665	0.0234329	2.45842	Whole cell
ENSMUSG00000105947	Gm43789	#N/A	0.420627	0.111781	2.10989	Whole cell
ENSMUSG00000025006	Sorbs1	Cytosol	0.741906	0.428395	4.63616	Whole cell
ENSMUSG00000067925	Rtl8a	#N/A	0.865792	6.87759	1.79387	RiboTag
ENSMUSG00000091831	Gm4707	#N/A	0.458629	0.0782354	2.12584	Whole cell
ENSMUSG00000108727	Gm44779	#N/A	0.626605	0	2.47988	Whole cell
ENSMUSG00000043991	Pura	Ribosome	1.64514	11.1272	2.65931	RiboTag
ENSMUSG00000083796	Gm13369	#N/A	0.447152	0	1.76791	Whole cell
ENSMUSG00000107043	Gm42849	#N/A	0.42032	0.0983216	2.04948	Whole cell
ENSMUSG00000086586	Gm11192	#N/A	4.20497	21.8624	4.286	RiboTag
ENSMUSG00000093392	Gm6061	#N/A	1.86585	9.68456	1.89774	RiboTag
ENSMUSG00000049230	Gm9833	#N/A	0.0937812	4.95681	1.83342	RiboTag
ENSMUSG00000035129	Gm6781	#N/A	0.480844	0.378216	3.39166	Whole cell
ENSMUSG00000111143	Gm47134	#N/A	0.862149	0.112511	3.84431	Whole cell
ENSMUSG00000039114	Nrn1	Ribosome	0.598514	0.688095	5.07398	Whole cell
ENSMUSG00000022521	Crebbp	Nucleus	0.645572	1.50677	8.48504	Whole cell
ENSMUSG00000027602	Map1lc3a	Cytoplasm	1.30254	7.85433	1.75679	RiboTag
ENSMUSG00000039108	Lsm14b	Ribosome	0.937958	6.96053	1.77511	RiboTag
ENSMUSG00000107842	Gm44089	#N/A	0.910241	8.17601	2.27819	RiboTag
ENSMUSG00000066362	Rps13-ps1	#N/A	0.0899041	8.45201	3.20629	RiboTag
ENSMUSG00000051444	Bbs12	Cytosol	0.289236	0.17964	1.84523	Whole cell
ENSMUSG00000081118	Gm6758	#N/A	0.445334	0.0124451	1.80154	Whole cell
ENSMUSG00000105800	Gm18985	#N/A	0.505721	0.00788964	2.01821	Whole cell
ENSMUSG00000028484	Psip1	Nucleus	1.80445	9.5924	1.94621	RiboTag
ENSMUSG00000040414	Slc25a28	#N/A	0.80771	0.615472	5.58206	Whole cell
ENSMUSG00000047379	B4gat1	#N/A	1.13667	13.0589	3.97567	RiboTag
ENSMUSG00000105179	Gm42866	#N/A	0.482684	0.0644543	2.14306	Whole cell
ENSMUSG00000029331	4930522N08Rik	#N/A	0.501421	0.0366579	2.10686	Whole cell
ENSMUSG00000035521	Gnptg	Ribosome	1.19409	1.85133	11.8954	Whole cell
ENSMUSG00000109132	Gm44545	#N/A	0.645214	0.0174834	2.57989	Whole cell
ENSMUSG00000018474	Chd3	Cytosol	2.90146	18.0415	4.17345	RiboTag
ENSMUSG00000000326	Comt	Ribosome	0.75057	1.53145	8.87698	Whole cell
ENSMUSG00000020836	Coro6	#N/A	0.834994	0.265359	4.274	Whole cell
ENSMUSG00000022791	Tnk2	Endoplasmic reticulum	0.649519	1.74329	9.29215	Whole cell
ENSMUSG00000020982	Nemf	Nucleus	0.476331	1.18137	6.42738	Whole cell
ENSMUSG00000114503	Gm20242	#N/A	0.777047	0.0970605	3.38182	Whole cell
ENSMUSG00000092702	Gm24514	#N/A	0.790576	0	3.05629	Whole cell
ENSMUSG00000037872	Ackr1	Endoplasmic reticulum	1.14777	7.35992	1.74299	RiboTag
ENSMUSG00000073174	Gm29254	#N/A	0.887027	7.42632	2.03127	RiboTag
ENSMUSG00000024767	Otub1	Cytoplasm	1.01241	8.12125	2.18423	RiboTag
ENSMUSG00000044667	Plppr4	Exosome	1.29333	8.10232	1.89672	RiboTag
ENSMUSG00000070705	Eid2b	#N/A	0.849759	8.32816	2.43101	RiboTag
ENSMUSG00000097707	Gm26742	#N/A	0.52481	0.265742	3.05141	Whole cell
ENSMUSG00000085436	Zfp335os	#N/A	0.262717	0.19495	1.76508	Whole cell
ENSMUSG00000013921	Clip3	Cytoplasm	1.75339	10.6372	2.44043	RiboTag
ENSMUSG00000009741	Ubp1	#N/A	0.555685	0.427798	3.7893	Whole cell
ENSMUSG00000104153	Gm38105	#N/A	0.390176	0.0678427	1.76288	Whole cell
ENSMUSG00000086872	Gm14225	#N/A	0.413602	0.0435735	1.75839	Whole cell
ENSMUSG00000020888	Dvl2	Cytosol	0.585852	0.504384	4.18804	Whole cell
ENSMUSG00000102411	Gm36936	#N/A	0.71238	0.266806	3.75648	Whole cell
ENSMUSG00000034525	Ice1	Nucleus	0.639993	0.800284	5.52161	Whole cell
ENSMUSG00000102194	Gm38169	#N/A	0.421475	0.0345326	1.7471	Whole cell
ENSMUSG00000106366	Mir3069	Nucleus	23.2103	76.6767	7.0605	RiboTag
ENSMUSG00000109110	Gm45014	#N/A	0.627134	0.0378633	2.5468	Whole cell
ENSMUSG00000111542	Gm30619	#N/A	0.0559848	0.665268	2.76209	Whole cell
ENSMUSG00000051675	Trim32	#N/A	0.843125	7.04976	1.94143	RiboTag
ENSMUSG00000103194	Gm37643	#N/A	0.73806	0.111332	3.25264	Whole cell
ENSMUSG00000007836	Hnrnpa0	Ribosome	0.80513	15.4315	5.29822	RiboTag
ENSMUSG00000048758	Rpl29	Exosome	2.57503	16.3451	3.89201	RiboTag
ENSMUSG00000039041	Adrm1	Ribosome	0.930867	6.82814	1.77525	RiboTag
ENSMUSG00000026959	Grin1	Endoplasmic reticulum	3.43083	13.1062	1.76883	RiboTag
ENSMUSG00000027104	Atf2	Nucleus	3.33892	12.9222	1.79587	RiboTag
ENSMUSG00000107796	Gm44068	#N/A	0.561214	0.0531754	2.35135	Whole cell
ENSMUSG00000097971	Gm26917	#N/A	196.458	530.685	14.7744	RiboTag
ENSMUSG00000085751	Gm15412	#N/A	0.586029	0.0855733	2.5695	Whole cell
ENSMUSG00000039262	Prrc2b	Exosome	0.940725	6.82604	1.77753	RiboTag
ENSMUSG00000075391	Gm13443	#N/A	0.0355296	4.55026	1.78053	RiboTag
ENSMUSG00000020849	Ywhae	Ribosome	1.95954	15.5753	4.26346	RiboTag
ENSMUSG00000018537	Pcgf2	Cytoplasm	0.62724	0.53849	4.45673	Whole cell
ENSMUSG00000000567	Sox9	Cytosol	0.808986	0.400902	4.62448	Whole cell
ENSMUSG00000102702	Gm37260	#N/A	0.916445	0.100193	3.8661	Whole cell
ENSMUSG00000014602	Kif1a	#N/A	1.73664	8.60695	1.70408	RiboTag
ENSMUSG00000052374	Actn2	Nucleus	0.674187	0.598466	4.82823	Whole cell
ENSMUSG00000097195	Snhg5	Nucleus	0.645966	0.357445	3.80482	Whole cell
ENSMUSG00000049932	H2afx	Endoplasmic reticulum	0.716161	10.8116	3.60823	RiboTag
ENSMUSG00000111394	AC160637.1	#N/A	1.58037	13.1909	3.6968	RiboTag
ENSMUSG00000111131	9930024M15Rik	#N/A	0.630778	0.102759	2.78096	Whole cell
ENSMUSG00000005625	Psmd4	Ribosome	1.0903	7.39531	1.87726	RiboTag
ENSMUSG00000110558	Gm45779	#N/A	0.390846	0.447128	3.16646	Whole cell
ENSMUSG00000108741	Gm44553	#N/A	0.633168	0.0367182	2.52864	Whole cell
ENSMUSG00000091989	Ndufab1-ps	#N/A	0.0657661	6.4829	2.54243	RiboTag
ENSMUSG00000047988	4933428G20Rik	#N/A	0.854284	0.32592	4.4531	Whole cell
ENSMUSG00000063457	Rps15	Exosome	2.02978	12.1628	2.86392	RiboTag
ENSMUSG00000020205	Phlda1	Ribosome	1.34227	10.5992	2.92962	RiboTag
ENSMUSG00000046027	Stard5	#N/A	0.29548	0.381777	2.55047	Whole cell
ENSMUSG00000031422	Morf4l2	Exosome	1.10669	7.25918	1.8201	RiboTag
ENSMUSG00000004626	Stxbp2	Cytoplasm	0.536993	0.258589	2.99589	Whole cell
ENSMUSG00000058152	Chsy3	#N/A	0.680013	0.140863	3.09042	Whole cell
ENSMUSG00000007670	Khsrp	Cytosol	1.20394	8.07078	2.05469	RiboTag
ENSMUSG00000104863	Gm49347	#N/A	89.201	0.481979	2.638	Nuclear
ENSMUSG00000063320	1190007I07Rik	#N/A	0.527989	0.237464	2.87986	Whole cell
ENSMUSG00000101014	Gm28289	#N/A	1.80785	11.2206	2.73451	RiboTag
ENSMUSG00000104273	A530064N14Rik	#N/A	0.832468	0.166259	3.7557	Whole cell
ENSMUSG00000032076	Cadm1	Nucleus	0.643775	0.324721	3.63585	Whole cell
ENSMUSG00000107966	Gm44001	#N/A	0.55551	0.0534941	2.28578	Whole cell
ENSMUSG00000108291	Gm44292	#N/A	0.524616	0.0843466	2.27994	Whole cell
ENSMUSG00000084904	Gm14827	#N/A	0.370739	0.112841	1.80779	Whole cell
ENSMUSG00000026667	Uhmk1	Nucleus	0.603607	5.7792	1.73885	RiboTag
ENSMUSG00000070462	Tlnrd1	#N/A	0.710386	8.01879	2.55095	RiboTag
ENSMUSG00000099943	Gm18181	#N/A	0.457507	0	1.70973	Whole cell
ENSMUSG00000038370	Pcp4l1	Exosome	0.856221	6.36066	1.73983	RiboTag
ENSMUSG00000023036	Pcdhgc4	Nucleus	1.29196	10.0538	2.81322	RiboTag
ENSMUSG00000044763	Trmt10c	Nucleus	1.41645	1.1992	9.76598	Whole cell
ENSMUSG00000005610	Eif4g2	Nucleus	1.63686	10.4396	2.62727	RiboTag
ENSMUSG00000097006	9530082P21Rik	#N/A	0.369409	2.73228	11.5519	Whole cell
ENSMUSG00000056708	Ier5	#N/A	0.883775	6.37354	1.73021	RiboTag
ENSMUSG00000044916	1700029I15Rik	#N/A	1.49626	8.06945	1.8164	RiboTag
ENSMUSG00000019428	Fkbp8	Cytosol	1.49658	11.2879	3.15157	RiboTag
ENSMUSG00000091368	Gm17085	#N/A	0.899503	0	3.34875	Whole cell
ENSMUSG00000003581	Rnf215	Ribosome	0.584499	0.45651	3.86868	Whole cell
ENSMUSG00000078491	Gm13090	#N/A	0.496753	0.0460335	2.01038	Whole cell
ENSMUSG00000023007	Prpf40b	Cytosol	1.05254	1.14784	8.14738	Whole cell
ENSMUSG00000056812	St8sia3	#N/A	1.15171	10.6313	3.22786	RiboTag
ENSMUSG00000027438	Napb	#N/A	0.802902	6.18562	1.74935	RiboTag
ENSMUSG00000030738	Eif3c	Nucleus	1.16683	9.25033	2.65623	RiboTag
ENSMUSG00000087053	Gm15082	#N/A	0.527981	0.0955694	2.30865	Whole cell
ENSMUSG00000108042	B130021K23Rik	#N/A	0.600674	0.0184004	2.28354	Whole cell
ENSMUSG00000097763	Gm26636	#N/A	0.880567	7.65372	2.28356	RiboTag
ENSMUSG00000032932	Hspa13	Nucleus	0.327047	2.39175	10.0281	Whole cell
ENSMUSG00000049225	Pdp1	Nucleus	0.878055	6.77999	1.9257	RiboTag
ENSMUSG00000060981	Hist1h4h	Ribosome	1.96564	16.5625	4.93984	RiboTag
ENSMUSG00000104002	Gm38336	#N/A	1.35758	7.25353	1.67425	RiboTag
ENSMUSG00000081534	Slc48a1	Ribosome	0.820142	1.35977	8.0322	Whole cell
ENSMUSG00000038619	Ensa	Cytosol	1.81478	8.83221	1.87883	RiboTag
ENSMUSG00000090207	4930524O07Rik	#N/A	1.73619	13.4338	3.89851	RiboTag
ENSMUSG00000056429	Tgoln1	#N/A	0.990383	7.75027	2.2626	RiboTag
ENSMUSG00000028452	Vcp	Nucleus	0.793571	6.49199	1.93849	RiboTag
ENSMUSG00000052865	Gm13619	#N/A	0.362069	0.124383	1.79144	Whole cell
ENSMUSG00000082990	Gm14052	#N/A	0.453508	0.0208146	1.74456	Whole cell
ENSMUSG00000093528	Nrg3os	#N/A	0.857056	0.0716548	3.41161	Whole cell
ENSMUSG00000110077	Gm45632	#N/A	0.659004	0.0514283	2.60936	Whole cell
ENSMUSG00000027347	Rasgrp1	#N/A	1.00079	6.49264	1.73323	RiboTag
ENSMUSG00000072214	2018-09-05	#N/A	4.40279	31.5584	8.89408	RiboTag
ENSMUSG00000107802	1700126G02Rik	#N/A	1.24921	8.52715	2.35096	RiboTag
ENSMUSG00000086688	Gm11560	#N/A	0.167336	1.05729	4.48659	Whole cell
ENSMUSG00000050761	Gp1bb	Cytosol	2.92841	27.9745	8.89247	RiboTag
ENSMUSG00000028849	Map7d1	Ribosome	1.6097	8.49822	1.98159	RiboTag
ENSMUSG00000095478	Gm9824	#N/A	0.0430804	6.63419	2.7622	RiboTag
ENSMUSG00000105530	Gm43829	#N/A	0.496017	0.068049	2.06317	Whole cell
ENSMUSG00000043498	9330132A10Rik	#N/A	1.06445	11.2069	3.68413	RiboTag
ENSMUSG00000111918	Gm47624	#N/A	0.650796	0.115422	2.79953	Whole cell
ENSMUSG00000086047	9530046B11Rik	#N/A	1.37584	8.27961	2.1351	RiboTag
ENSMUSG00000099662	Ppp1r2-ps2	#N/A	0.108438	5.65358	2.29018	RiboTag
ENSMUSG00000109485	Gm45016	#N/A	0.829837	7.94481	2.54641	RiboTag
ENSMUSG00000103899	Gm37940	#N/A	0.416408	0.188145	2.20846	Whole cell
ENSMUSG00000008658	Rbfox1	Cytoplasm	1.7643	0.580648	8.56279	Whole cell
ENSMUSG00000031570	Plpp5	Ribosome	0.485405	0.352439	3.05823	Whole cell
ENSMUSG00000114760	Gm48006	#N/A	0.817627	0.109738	3.38413	Whole cell
ENSMUSG00000097067	Gm26743	#N/A	0.445523	0.0466687	1.79236	Whole cell
ENSMUSG00000097234	Gm26518	#N/A	0.513783	1.78201	8.35957	Whole cell
ENSMUSG00000076557	Igkv4-83	#N/A	0.620898	0	2.25635	Whole cell
ENSMUSG00000021537	Cetn3	Cytosol	0.485964	1.06006	5.61084	Whole cell
ENSMUSG00000084106	Gm6136	#N/A	0.590314	5.38375	1.69921	RiboTag
ENSMUSG00000031818	Cox4i1	Ribosome	1.47905	11.2151	3.30959	RiboTag
ENSMUSG00000086701	Gm13595	#N/A	0.438988	0.0547858	1.79133	Whole cell
ENSMUSG00000031865	Dctn1	Cytosol	1.54884	8.91683	2.27111	RiboTag
ENSMUSG00000104625	Gm42448	#N/A	0.480404	0.0786782	2.02784	Whole cell
ENSMUSG00000037096	Gm9762	#N/A	#N/A	#N/A	#N/A
ENSMUSG00000022564	Grina	Endoplasmic reticulum	3.80752	27.6711	8.05672	RiboTag
ENSMUSG00000054135	A430110L20Rik	#N/A	0.417962	0.0641911	1.74858	Whole cell
ENSMUSG00000112106	Gm47026	#N/A	0.730207	0.0835312	2.95026	Whole cell
ENSMUSG00000032582	Rbm6	Nucleus	0.532363	0.548294	3.91039	Whole cell
ENSMUSG00000022054	Nefm	#N/A	0.941424	10.0762	3.38201	RiboTag
ENSMUSG00000111462	Gm49317	#N/A	0.890848	0.102446	3.59045	Whole cell
ENSMUSG00000074918	Inafm2	#N/A	0.563128	5.34117	1.73391	RiboTag
ENSMUSG00000107556	Gm44237	#N/A	0.60696	0.033	2.3123	Whole cell
ENSMUSG00000114624	Gm48267	#N/A	0.770883	0.165153	3.37784	Whole cell
ENSMUSG00000107585	3300002P13Rik	#N/A	1.24082	8.37386	2.36156	RiboTag
ENSMUSG00000077323	Rnu11	Exosome	69.4665	0.588406	1.98814	Nuclear
ENSMUSG00000086614	Gm14330	#N/A	0.557037	0.0929156	2.34307	Whole cell
ENSMUSG00000023033	Scn8a	Cytoplasm	0.737199	1.55017	8.24519	Whole cell
ENSMUSG00000027162	Lin7c	Ribosome	0.514489	5.20591	1.72814	RiboTag
ENSMUSG00000063856	Gpx1	Cytosol	0.760806	10.8495	3.91907	RiboTag
ENSMUSG00000064208	Gm10145	#N/A	0.227449	6.92083	2.76136	RiboTag
ENSMUSG00000004897	Hdgf	Cytosol	1.01681	6.67918	1.86813	RiboTag
ENSMUSG00000036826	Igflr1	#N/A	0.661241	0.0165499	2.44237	Whole cell
ENSMUSG00000015143	Actn1	Nucleus	0.646781	1.18277	6.57751	Whole cell
ENSMUSG00000025468	Caly	#N/A	1.27411	9.16977	2.6929	RiboTag
ENSMUSG00000109243	Gm45867	#N/A	0.538156	0.170384	2.54691	Whole cell
ENSMUSG00000033953	Ppp3r1	Nucleus	1.21061	11.8234	3.91026	RiboTag
ENSMUSG00000090171	Ugt1a2	#N/A	0.434879	0.0385418	1.69997	Whole cell
ENSMUSG00000027091	Zc3h15	Ribosome	0.727877	5.82075	1.80006	RiboTag
ENSMUSG00000021361	Tmem14c	Ribosome	0.23147	1.1977	5.12396	Whole cell
ENSMUSG00000027067	Ssrp1	Ribosome	1.09931	6.6619	1.80138	RiboTag
ENSMUSG00000112816	Gm48798	#N/A	0.727767	0.0342777	2.73201	Whole cell
ENSMUSG00000028656	Cap1	Ribosome	1.28067	7.46677	1.97724	RiboTag
ENSMUSG00000074794	Arrdc3	Ribosome	0.614453	0.951126	5.60253	Whole cell
ENSMUSG00000031066	Usp11	#N/A	1.05047	6.48923	1.78414	RiboTag
ENSMUSG00000061904	Slc25a3	Exosome	1.71187	10.5355	2.89612	RiboTag
ENSMUSG00000011752	Pgam1	Vegetal	0.578607	12.8012	5.03794	RiboTag
ENSMUSG00000098917	Mir7654	#N/A	175.708	407.326	3.00753	RiboTag
ENSMUSG00000046785	Epm2aip1	Cytoplasm	1.16526	11.1866	3.78319	RiboTag
ENSMUSG00000105023	1700012D16Rik	#N/A	0.481477	0.0551014	1.92017	Whole cell
ENSMUSG00000032802	Srxn1	Ribosome	0.54308	5.18262	1.75283	RiboTag
ENSMUSG00000033436	Armcx2	#N/A	0.597384	5.45239	1.81975	RiboTag
ENSMUSG00000105574	Gm43648	#N/A	0.513695	0.0632503	2.06304	Whole cell
ENSMUSG00000069049	Eif2s3y	#N/A	0.509416	0.126462	2.27262	Whole cell
ENSMUSG00000068151	A230006K03Rik	Cytoplasm	0.52182	0.181599	2.51148	Whole cell
ENSMUSG00000024843	Chka	Ribosome	0.736088	0.312958	3.74505	Whole cell
ENSMUSG00000020680	Taf15	Nucleus	0.574486	0.639994	4.33502	Whole cell
ENSMUSG00000093577	Gm20632	#N/A	0.16097	4.58906	1.87995	RiboTag
ENSMUSG00000101235	Gm18033	#N/A	0.468399	0	1.67189	Whole cell
ENSMUSG00000052459	Atp6v1a	Exosome	0.385277	2.29801	9.56524	Whole cell
ENSMUSG00000114218	Gm47423	#N/A	1.36309	0.127297	5.31285	Whole cell
ENSMUSG00000110574	Gm21112	#N/A	0.67007	0.183434	3.04088	Whole cell
ENSMUSG00000019432	Ddx39b	Cytosol	1.60874	2.24279	13.6801	Whole cell
ENSMUSG00000085899	Gm15338	#N/A	0.697584	0.0496872	2.652	Whole cell
ENSMUSG00000105543	Gm43169	#N/A	0.49834	0.0747412	2.0336	Whole cell
ENSMUSG00000102391	Gm37578	#N/A	0.433102	0.0552096	1.73196	Whole cell
ENSMUSG00000034341	Wbp2	Cytoplasm	1.39903	13.6174	4.66706	RiboTag
ENSMUSG00000000563	Atp5f1	Nucleus	0.851333	6.14338	1.88962	RiboTag
ENSMUSG00000025170	Rab40b	Ribosome	0.520374	0.821985	4.75921	Whole cell
ENSMUSG00000110197	Gm45444	#N/A	0.7449	7.25031	2.49095	RiboTag
ENSMUSG00000029419	Gm996	#N/A	1.59064	7.5194	1.76947	RiboTag
ENSMUSG00000037243	Zfp692	Nucleus	0.870324	0.280866	4.08022	Whole cell
ENSMUSG00000005779	Psmb4	Ribosome	0.695671	5.75263	1.87685	RiboTag
ENSMUSG00000050043	Tmx2	Ribosome	1.12563	6.53488	1.80068	RiboTag
ENSMUSG00000031299	Pdha1	Nucleus	0.619773	5.45035	1.82751	RiboTag
ENSMUSG00000102969	Gm33366	#N/A	0.73162	0.855144	5.61605	Whole cell
ENSMUSG00000107364	Gm43051	#N/A	0.554471	0.0498156	2.13715	Whole cell
ENSMUSG00000019494	Cops6	Ribosome	1.33831	7.80905	2.17163	RiboTag
ENSMUSG00000020612	Prkar1a	Exosome	1.53436	13.6512	4.61393	RiboTag
ENSMUSG00000013698	Pea15a	#N/A	1.99976	8.30492	1.74162	RiboTag
ENSMUSG00000035640	Cbarp	#N/A	1.39341	9.40935	2.86256	RiboTag
ENSMUSG00000105434	Gm43359	#N/A	0.546907	0.0607453	2.14464	Whole cell
ENSMUSG00000108255	Gm16499	#N/A	0.540519	0.0962574	2.24413	Whole cell
ENSMUSG00000106753	Gm43230	#N/A	0.474153	0.11678	2.07984	Whole cell
ENSMUSG00000030246	Ldhb	Ribosome	1.11883	7.66816	2.34973	RiboTag
ENSMUSG00000024853	Sf3b2	Nucleus	1.78517	12.814	4.01126	RiboTag
ENSMUSG00000022436	Sh3bp1	Cytoplasm	0.376089	1.95875	8.20972	Whole cell
ENSMUSG00000024411	Aqp4	Endoplasmic reticulum	0.571987	0.136362	2.48597	Whole cell
ENSMUSG00000110047	A230085B16Rik	#N/A	0.806833	0.0828549	3.11666	Whole cell
ENSMUSG00000101493	2810405F17Rik	#N/A	0.437814	0.132219	1.99451	Whole cell
ENSMUSG00000110722	Gm48716	#N/A	0.871293	0.143723	3.5484	Whole cell
ENSMUSG00000045282	Tmem86b	#N/A	0.494539	0.182624	2.36662	Whole cell
ENSMUSG00000022208	Jph4	Endoplasmic reticulum	3.12009	14.2233	3.32434	RiboTag
ENSMUSG00000110411	Gm45457	#N/A	0.770499	0.116923	3.10086	Whole cell
ENSMUSG00000028759	Hp1bp3	Cytosol	0.993587	6.59361	1.99537	RiboTag
ENSMUSG00000110087	Gm45309	#N/A	0.627794	0.086885	2.49494	Whole cell
ENSMUSG00000091184	Gm17059	#N/A	0.736327	0.0682502	2.80868	Whole cell
ENSMUSG00000112340	Gm47016	#N/A	0.625556	0.174636	2.7931	Whole cell
ENSMUSG00000059824	Dbp	Cytoplasm	1.55299	8.90727	2.49024	RiboTag
ENSMUSG00000094832	Gm21846	#N/A	0.448486	0.134362	2.03354	Whole cell
ENSMUSG00000041483	Zfp281	Cytoplasm	0.782798	5.50368	1.72282	RiboTag
ENSMUSG00000108802	Gm44769	#N/A	0.546527	0.10124	2.26002	Whole cell
ENSMUSG00000029126	Nsg1	Mitochondrion	0.931303	6.55866	2.05476	RiboTag
ENSMUSG00000022186	Oxct1	Endoplasmic reticulum	0.604833	1.52075	7.41335	Whole cell
ENSMUSG00000041773	Enc1	Nucleus	2.03384	17.0191	5.71504	RiboTag
ENSMUSG00000082046	Gm14464	#N/A	0.515818	0	1.79869	Whole cell
ENSMUSG00000107997	Gm44243	#N/A	0.621711	0.047353	2.33251	Whole cell
ENSMUSG00000085286	Ube4bos3	#N/A	1.16942	6.98421	2.01276	RiboTag
ENSMUSG00000015837	Sqstm1	Cytoplasm	1.62836	12.4037	4.02682	RiboTag
ENSMUSG00000108648	Gm44674	#N/A	0.700745	0.067163	2.6727	Whole cell
ENSMUSG00000022489	Pde1b	#N/A	3.62472	26.4435	8.43446	RiboTag
ENSMUSG00000105050	Gm42482	#N/A	0.549281	0.0460673	2.06947	Whole cell
ENSMUSG00000047649	Cd3eap	Ribosome	0.872493	7.19201	2.40819	RiboTag
ENSMUSG00000024777	Ppp2r5b	Cytoplasm	0.810888	6.39312	2.10972	RiboTag
ENSMUSG00000043346	Gm6741	#N/A	0.150886	5.26649	2.25525	RiboTag
ENSMUSG00000068601	Gm10244	#N/A	0.931947	6.87585	2.22058	RiboTag
ENSMUSG00000053580	Tanc2	Cytosol	0.584694	0.736758	4.58331	Whole cell
ENSMUSG00000025607	Copg2	Cytosol	0.799974	6.56811	2.21219	RiboTag
ENSMUSG00000045128	Rpl18a	Cytosol	2.48617	12.2994	3.15531	RiboTag
ENSMUSG00000090592	Gm17571	#N/A	0.86893	0.128131	3.45497	Whole cell
ENSMUSG00000053192	Mllt11	Cytosol	0.839658	5.92393	1.87775	RiboTag
ENSMUSG00000022285	Ywhaz	Exosome	3.14563	23.45	7.62192	RiboTag
ENSMUSG00000104018	4833412K13Rik	#N/A	0.458215	0.030982	1.69399	Whole cell
ENSMUSG00000105201	Gm43362	#N/A	0.485729	0.0711805	1.92344	Whole cell
ENSMUSG00000054459	Vsnl1	#N/A	0.558477	1.19379	6.04191	Whole cell
ENSMUSG00000020321	Mdh1	Cytosol	1.08089	10.8966	3.92457	RiboTag
ENSMUSG00000070880	Gad1	Cytosol	0.817286	5.64341	1.7942	RiboTag
ENSMUSG00000045886	Gm9803	#N/A	0.0961206	6.22321	2.78499	RiboTag
ENSMUSG00000040640	Erc2	Exosome	0.686925	0.294679	3.38117	Whole cell
ENSMUSG00000105368	Gm43759	#N/A	0.572413	0.0449777	2.12569	Whole cell
ENSMUSG00000074219	Gm10644	#N/A	1.41902	9.93465	3.19087	RiboTag
ENSMUSG00000008690	Ncaph2	Cytosol	0.430233	2.068	8.58144	Whole cell
ENSMUSG00000093904	Tomm20	Exosome	1.26532	9.88236	3.33989	RiboTag
ENSMUSG00000062846	Gm14176	#N/A	0.145408	4.07264	1.75963	RiboTag
ENSMUSG00000082915	Gm15240	#N/A	0.533604	0	1.83057	Whole cell
ENSMUSG00000023764	Sfi1	Nucleus	1.03225	0.0935382	3.86179	Whole cell
ENSMUSG00000079003	Samd1	Cytosol	0.905863	8.75446	3.19138	RiboTag
ENSMUSG00000097038	Gm26821	#N/A	1.17013	7.59505	2.40528	RiboTag
ENSMUSG00000022016	Akap11	Nucleus	1.11707	9.59404	3.40716	RiboTag
ENSMUSG00000001924	Uba1	Nucleus	0.604251	5.04999	1.78407	RiboTag
ENSMUSG00000105804	Gm43654	#N/A	0.493128	0.0618043	1.90263	Whole cell
ENSMUSG00000085179	Gm13645	#N/A	5.02176	14.8471	2.01187	RiboTag
ENSMUSG00000040078	Ptges3-ps	#N/A	#N/A	#N/A	#N/A
ENSMUSG00000063142	Kcnma1	Cytosol	0.628839	0.353748	3.36794	Whole cell
ENSMUSG00000106847	Peg13	#N/A	2.26477	21.4297	7.90885	RiboTag
ENSMUSG00000089744	Gm16146	#N/A	0.988762	0.0793248	3.65646	Whole cell
ENSMUSG00000029559	2210016L21Rik	Cytoplasm	0.723582	5.97222	2.13099	RiboTag
ENSMUSG00000033350	Chst2	#N/A	1.72992	11.6011	3.82837	RiboTag
ENSMUSG00000102316	Gm37629	#N/A	0.450729	0.0374167	1.66578	Whole cell
ENSMUSG00000051579	Tceal8	Ribosome	1.02436	5.92332	1.82028	RiboTag
ENSMUSG00000108376	Gm44874	#N/A	0.716039	0.0627622	2.65417	Whole cell
ENSMUSG00000026424	Gpr37l1	Nucleus	0.476573	0.0288986	1.72097	Whole cell
ENSMUSG00000086612	Gm12064	#N/A	0.96373	0.193776	3.93754	Whole cell
ENSMUSG00000031839	Hsbp1	Ribosome	1.50799	9.97485	3.30177	RiboTag
ENSMUSG00000106659	Gm42161	#N/A	0.56768	0.059413	2.12698	Whole cell
ENSMUSG00000097505	Gm26540	#N/A	0.630499	6.18301	2.35884	RiboTag
ENSMUSG00000110895	Gm48822	#N/A	0.936887	0.175794	3.76961	Whole cell
ENSMUSG00000024474	Ik	Cytosol	1.48155	8.58926	2.67924	RiboTag
ENSMUSG00000003235	Eif2b5	Ribosome	0.480478	2.17026	8.97443	Whole cell
ENSMUSG00000109864	Eid3	#N/A	0.694776	0.157445	2.88137	Whole cell
ENSMUSG00000048537	Phldb1	Cytosol	0.849057	0.223122	3.61554	Whole cell
ENSMUSG00000095123	Gm21781	#N/A	0.68249	0.124603	2.72021	Whole cell
ENSMUSG00000078620	Gm10964	#N/A	0.715495	5.36892	1.88583	RiboTag
ENSMUSG00000103601	Gm18150	#N/A	0.807429	0	2.72024	Whole cell
ENSMUSG00000048142	Nat8l	Ribosome	0.713579	5.70142	2.04975	RiboTag
ENSMUSG00000028756	Pink1	Ribosome	0.889586	5.94652	1.99545	RiboTag
ENSMUSG00000109125	Gm45159	#N/A	0.646477	0.115108	2.56406	Whole cell
ENSMUSG00000036882	Arhgap33	#N/A	1.93459	9.00831	2.44191	RiboTag
ENSMUSG00000024906	Mus81	Cytoplasm	0.491752	0.719119	4.07085	Whole cell
ENSMUSG00000032253	Phip	Nucleus	0.399331	0.726042	3.78211	Whole cell
ENSMUSG00000078591	Hs3st4	#N/A	0.676906	0.112295	2.65188	Whole cell
ENSMUSG00000026434	Nucks1	Ribosome	0.647357	4.86352	1.71758	RiboTag
ENSMUSG00000103831	Gm37608	#N/A	0.571297	0.184073	2.53677	Whole cell
ENSMUSG00000031302	Nlgn3	#N/A	1.06019	5.89757	1.81072	RiboTag
ENSMUSG00000074649	BC029722	#N/A	0.716591	5.0791	1.75754	RiboTag
ENSMUSG00000062328	Rpl17	Exosome	2.96189	13.1326	3.43725	RiboTag
ENSMUSG00000100937	1700020D05Rik	#N/A	1.12597	0.0903676	4.07931	Whole cell
ENSMUSG00000021501	Caml	#N/A	0.405049	1.17232	5.27775	Whole cell
ENSMUSG00000031311	Nono	Nucleus	0.682278	5.11418	1.81081	RiboTag
ENSMUSG00000091509	Gm17066	#N/A	0.491289	0.531332	3.4208	Whole cell
ENSMUSG00000048355	Arxes1	Nucleus	0.465612	4.68415	1.82064	RiboTag
ENSMUSG00000098404	Mrip-ps	#N/A	0.218056	5.34938	2.39549	RiboTag
ENSMUSG00000096934	Gm26658	#N/A	0.958399	7.21767	2.57434	RiboTag
ENSMUSG00000106522	Gm42871	#N/A	0.621195	0.0231813	2.15513	Whole cell
ENSMUSG00000042210	Abhd14a	Ribosome	0.687968	0.479667	3.89256	Whole cell
ENSMUSG00000085623	Gm16041	#N/A	0.439847	0.0603026	1.66468	Whole cell
ENSMUSG00000112367	A230081H15Rik	Cytoplasm	0.769354	0.0634645	2.76841	Whole cell
ENSMUSG00000108267	Gm44190	#N/A	0.551305	0.1494	2.32766	Whole cell
ENSMUSG00000018770	Atp5g3	Ribosome	1.25501	6.23223	1.79595	RiboTag
ENSMUSG00000021546	Hnrnpk	Dendrite	2.0886	15.058	5.30604	RiboTag
ENSMUSG00000036667	Tcaf1	Cytosol	1.36425	7.30742	2.22854	RiboTag
ENSMUSG00000002658	Gtf2f1	Cytosol	1.18308	6.57897	2.05351	RiboTag
ENSMUSG00000102461	Gm37166	#N/A	0.976285	0.191341	3.87137	Whole cell
ENSMUSG00000062380	Tubb3	Axon	0.885749	8.55069	3.32671	RiboTag
ENSMUSG00000024500	Ppp2r2b	Pseudopodium	0.664141	0.209188	2.88921	Whole cell
ENSMUSG00000015093	Clic3	Cytosol	0.459058	0.0766574	1.76916	Whole cell
ENSMUSG00000038429	Usp5	Cytoplasm	0.759547	6.2581	2.327	RiboTag
ENSMUSG00000107286	Gm43788	#N/A	0.56302	0.0840484	2.13685	Whole cell
ENSMUSG00000026275	Ppp1r7	Ribosome	0.738504	4.9475	1.70447	RiboTag
ENSMUSG00000114937	Gm30054	#N/A	0.636207	0.380897	3.35844	Whole cell
ENSMUSG00000024127	Prepl	Nucleus	1.11306	6.7464	2.21846	RiboTag
ENSMUSG00000086894	Gm15708	#N/A	0.570182	0.0906398	2.18168	Whole cell
ENSMUSG00000100738	2010106C02Rik	#N/A	0.635342	0.0399199	2.22923	Whole cell
ENSMUSG00000086991	Gm15334	#N/A	0.781051	0.0833825	2.85357	Whole cell
ENSMUSG00000042700	Sipa1l1	Nucleus	0.694871	1.31506	6.63212	Whole cell
ENSMUSG00000104140	Gm37140	#N/A	0.426627	0.0909058	1.70619	Whole cell
ENSMUSG00000109359	Gm44797	#N/A	0.830209	0.0826983	3.00747	Whole cell
ENSMUSG00000063480	Snu13	Ribosome	0.410639	2.12878	8.3656	Whole cell
ENSMUSG00000104994	Gm42989	#N/A	0.57135	0.0843282	2.1599	Whole cell
ENSMUSG00000100514	Gm12960	#N/A	1.28588	6.57149	1.96348	RiboTag
ENSMUSG00000106537	Gm43502	#N/A	0.528361	0.091181	2.03953	Whole cell
ENSMUSG00000025571	Tnrc6c	#N/A	0.752245	0.675104	4.69317	Whole cell
ENSMUSG00000109606	Gm45537	#N/A	0.852578	0.0932446	3.10728	Whole cell
ENSMUSG00000033597	Caskin1	#N/A	0.9387	2.62861	11.7186	Whole cell
ENSMUSG00000104564	Gm17977	#N/A	0.630177	0	2.06955	Whole cell
ENSMUSG00000058979	Hdhd5	#N/A	0.564617	0.141196	2.31772	Whole cell
ENSMUSG00000108088	Gm44229	#N/A	0.608349	0.0824308	2.26692	Whole cell
ENSMUSG00000029524	Sirt4	Cytosol	0.449853	0.200449	2.13284	Whole cell
ENSMUSG00000031673	Cdh11	#N/A	0.618822	0.370914	3.24564	Whole cell
ENSMUSG00000103382	Gm37755	#N/A	0.440672	0.0743229	1.68875	Whole cell
ENSMUSG00000030942	Thumpd1	Nucleus	0.847026	7.03521	2.6402	RiboTag
ENSMUSG00000079138	Gm8818	#N/A	0.52764	0	1.72903	Whole cell
ENSMUSG00000000568	Hnrnpd	Nucleus	1.02786	6.30789	2.10707	RiboTag
ENSMUSG00000020886	Dlg4	Dendrite	2.3638	13.1825	4.18878	RiboTag
ENSMUSG00000041697	Cox6a1	Ribosome	0.8387	5.96456	2.13215	RiboTag
ENSMUSG00000107886	Gm43880	#N/A	0.608123	0.0730522	2.23167	Whole cell
ENSMUSG00000021557	Agtpbp1	Cytosol	0.531952	1.09351	5.32033	Whole cell
ENSMUSG00000090230	Gm16315	#N/A	0.791804	0.086551	2.87265	Whole cell
ENSMUSG00000096976	Gm26882	#N/A	1.24746	10.1471	3.81593	RiboTag
ENSMUSG00000048826	Dact2	#N/A	0.391447	2.98118	11.0282	Whole cell
ENSMUSG00000051639	Gm5812	#N/A	1.23749	2.03583	10.6912	Whole cell
ENSMUSG00000061482	Hist1h4d	#N/A	1.50598	12.9046	4.94281	RiboTag
ENSMUSG00000085241	Snhg3	Cytoplasm	0.569926	0.0389308	1.98765	Whole cell
ENSMUSG00000074657	Kif5a	Cytosol	4.46772	14.8596	2.96578	RiboTag
ENSMUSG00000110523	C230057M02Rik	#N/A	0.841643	0.177145	3.32113	Whole cell
ENSMUSG00000058793	Cds2	#N/A	0.703392	4.89088	1.74478	RiboTag
ENSMUSG00000058756	Thra	Cytoplasm	2.03842	13.0017	4.47171	RiboTag
ENSMUSG00000100826	Snhg14	Cytoplasm	0.623904	0.146356	2.50919	Whole cell
ENSMUSG00000020703	5530401A14Rik	#N/A	1.18462	0.141705	4.31425	Whole cell
ENSMUSG00000105198	Gm42502	#N/A	0.588998	0.0811063	2.17968	Whole cell
ENSMUSG00000104344	Gm38077	#N/A	0.981442	0.212941	3.88166	Whole cell
ENSMUSG00000032997	Chpf	Ribosome	0.517695	4.41036	1.69318	RiboTag
ENSMUSG00000035597	Prpf39	Nucleus	0.774564	1.22465	6.48683	Whole cell
ENSMUSG00000095061	E030018B13Rik	#N/A	0.670032	0.105281	2.51351	Whole cell
ENSMUSG00000047719	Ubiad1	Endoplasmic reticulum	0.386823	0.234124	2.01148	Whole cell
ENSMUSG00000081730	Gm13785	#N/A	0.526797	0.0344401	1.81627	Whole cell
ENSMUSG00000060924	Csmd1	Cytosol	0.81226	0.12449	3.03139	Whole cell
ENSMUSG00000003970	Rpl8	Cytosol	3.24158	22.6118	8.12131	RiboTag
ENSMUSG00000074385	Gm10684	#N/A	1.10732	9.37732	3.62196	RiboTag
ENSMUSG00000052727	Map1b	Nucleus	3.15244	17.6517	5.75471	RiboTag
ENSMUSG00000107106	Gm43760	#N/A	0.461649	0.088742	1.78086	Whole cell
ENSMUSG00000108264	Gm20371	#N/A	0.640827	0.0597982	2.26674	Whole cell
ENSMUSG00000038615	Nfe2l1	Ribosome	1.78941	12.3292	4.44162	RiboTag
ENSMUSG00000036181	Hist1h1c	Cytosol	0.977138	11.7224	4.94832	RiboTag
ENSMUSG00000098155	Gm27022	#N/A	0.535014	0.0810969	1.99318	Whole cell
ENSMUSG00000024740	Ddb1	Cytosol	0.870654	6.3869	2.36887	RiboTag
ENSMUSG00000028851	Nudc	Ribosome	0.703933	5.30837	1.98866	RiboTag
ENSMUSG00000079157	Fam155a	Exosome	0.82426	0.107027	3.00659	Whole cell
ENSMUSG00000109351	Gm44632	#N/A	0.664081	6.11168	2.43666	RiboTag
ENSMUSG00000035964	Tmem59l	Cytosol	1.09664	8.3624	3.1509	RiboTag
ENSMUSG00000097275	Gm26648	#N/A	1.10555	6.17314	2.03651	RiboTag
ENSMUSG00000064288	Hist1h4k	Nucleus	1.04309	11.6838	4.91059	RiboTag
ENSMUSG00000043770	Gm12481	#N/A	#N/A	#N/A	#N/A
ENSMUSG00000025579	Gaa	Endoplasmic reticulum	1.22417	11.5722	4.71553	RiboTag
ENSMUSG00000108216	Gm44153	#N/A	0.67452	0.0323613	2.2805	Whole cell
ENSMUSG00000029623	Pdap1	Ribosome	1.01004	6.21569	2.18263	RiboTag
ENSMUSG00000001419	Mef2d	Exosome	1.33802	6.23712	1.86876	RiboTag
ENSMUSG00000024830	Rps6kb2	Ribosome	0.901264	0.288131	3.83606	Whole cell
ENSMUSG00000048076	Arf1	Exosome	0.909767	9.73969	4.09887	RiboTag
ENSMUSG00000072964	Bhlhb9	Nucleus	0.815861	5.10766	1.82063	RiboTag
ENSMUSG00000058799	Nap1l1	Cytosol	1.59576	8.76549	2.92967	RiboTag
ENSMUSG00000020368	Canx	Nucleus	1.50129	10.7057	4.02836	RiboTag
ENSMUSG00000082057	Gm15789	#N/A	0.46095	0.0646858	1.68864	Whole cell
ENSMUSG00000109379	Gm44550	#N/A	0.740535	0.0816466	2.63773	Whole cell
ENSMUSG00000109257	Gm45200	#N/A	0.631989	0.169383	2.56706	Whole cell
ENSMUSG00000044211	Gm7887	#N/A	#N/A	#N/A	#N/A
ENSMUSG00000105624	Gm43187	#N/A	0.552916	0.122259	2.16011	Whole cell
ENSMUSG00000029581	Fscn1	Ribosome	0.753771	5.65818	2.17762	RiboTag
ENSMUSG00000102831	Gm37382	#N/A	0.497742	0.0284779	1.68263	Whole cell
ENSMUSG00000050010	Shisa3	Cytoplasm	0.914272	5.7578	2.07836	RiboTag
ENSMUSG00000107742	9530085L11Rik	#N/A	0.694821	0.251393	3.02368	Whole cell
ENSMUSG00000049100	Pcdh10	#N/A	0.779226	5.05222	1.84895	RiboTag
ENSMUSG00000094389	Snord116l14	#N/A	60.3563	0	2.51097	Nuclear
ENSMUSG00000037434	Slc30a1	Nucleus	0.509698	4.33529	1.75509	RiboTag
ENSMUSG00000106010	Gm42616	#N/A	0.56008	0.0872145	2.0655	Whole cell
ENSMUSG00000102970	Gm37349	#N/A	0.54999	0	1.75489	Whole cell
ENSMUSG00000102776	Gm38162	#N/A	0.368076	0.161224	1.68861	Whole cell
ENSMUSG00000022884	Eif4a2	Nucleus	5.04561	27.0285	9.08112	RiboTag
ENSMUSG00000047238	Mageh1	#N/A	1.17816	5.7454	1.82528	RiboTag
ENSMUSG00000114138	Gm36423	#N/A	2.63529	14.2482	4.81639	RiboTag
ENSMUSG00000109168	Gm44709	#N/A	1.64104	7.76459	2.43143	RiboTag
ENSMUSG00000097131	D230017M19Rik	#N/A	0.465193	0.0649897	1.69061	Whole cell
ENSMUSG00000106859	Gm42737	#N/A	0.542187	0.10972	2.07859	Whole cell
ENSMUSG00000102277	A130050O07Rik	Nucleus	0.443139	0.0976943	1.72335	Whole cell
ENSMUSG00000030701	Plekhb1	#N/A	0.635156	0.174161	2.57887	Whole cell
ENSMUSG00000038084	Opa1	Nucleus	0.48803	2.39273	9.16496	Whole cell
ENSMUSG00000078851	Hist3h2a	Ribosome	1.2692	10.2234	4.09562	RiboTag
ENSMUSG00000072235	Tuba1a	Axon	2.11876	19.5012	8.12179	RiboTag
ENSMUSG00000085132	Gm12265	#N/A	2.09087	11.8006	4.11071	RiboTag
ENSMUSG00000001128	Cfp	Nucleus	0.535023	0.0261659	1.78429	Whole cell
ENSMUSG00000104672	Gm43665	#N/A	0.57477	0.0645318	2.02823	Whole cell
ENSMUSG00000106855	5330437M03Rik	Cytoplasm	0.629686	0.0653325	2.20404	Whole cell
ENSMUSG00000102564	Gm37035	#N/A	0.166924	3.83057	1.85898	RiboTag
ENSMUSG00000027223	Mapk8ip1	Cytoplasm	1.24789	5.76846	1.81643	RiboTag
ENSMUSG00000044894	Uqcrq	Cytosol	0.954823	9.40467	4.04902	RiboTag
ENSMUSG00000055026	Gabrg3	#N/A	0.611155	0.180028	2.50696	Whole cell
ENSMUSG00000037049	Smpd1	Endoplasmic reticulum	1.02876	6.83437	2.60897	RiboTag
ENSMUSG00000021109	Hif1a	Cytoplasm	0.332269	1.71711	6.49245	Whole cell
ENSMUSG00000106450	Gm43018	#N/A	0.600464	0.0823279	2.16004	Whole cell
ENSMUSG00000029076	Sdf4	Nucleus	0.876105	5.40172	2.01685	RiboTag
ENSMUSG00000031176	Dynlt3	Nucleus	0.624298	4.4925	1.78192	RiboTag
ENSMUSG00000059361	Nrsn2	#N/A	0.771045	4.71213	1.75318	RiboTag
ENSMUSG00000102602	A930004J17Rik	#N/A	0.490483	0.138923	1.988	Whole cell
ENSMUSG00000020912	Krt12	Cytoplasm	0.682623	0.736867	4.48141	Whole cell
ENSMUSG00000060032	H2afj	Ribosome	0.858974	5.97589	2.34388	RiboTag
ENSMUSG00000039740	Alg2	Nucleus	0.978438	5.42111	1.92899	RiboTag
ENSMUSG00000108983	Gm44926	#N/A	0.72492	0.086439	2.55905	Whole cell
ENSMUSG00000097530	Kansl2-ps	#N/A	0.0473229	4.79935	2.52717	RiboTag
ENSMUSG00000069670	Nkain2	Cytoplasm	0.779822	0.098934	2.76801	Whole cell
ENSMUSG00000111056	Gm39317	#N/A	0.855855	0.266051	3.52926	Whole cell
ENSMUSG00000021373	Cap2	#N/A	0.633162	1.01118	5.17071	Whole cell
ENSMUSG00000105683	Gm43487	#N/A	0.486486	0.126388	1.92364	Whole cell
ENSMUSG00000030127	Cops7a	Cytoplasm	0.809384	5.84411	2.32744	RiboTag
ENSMUSG00000108006	Gm44418	#N/A	0.62999	0.0972104	2.28147	Whole cell
ENSMUSG00000085036	Gm14011	#N/A	0.518017	0.0377223	1.74132	Whole cell
ENSMUSG00000027184	Caprin1	Cytosol	0.745717	4.5983	1.72572	RiboTag
ENSMUSG00000020134	Peli1	Cytosol	0.538058	0.713885	3.92187	Whole cell
ENSMUSG00000109162	2900027M19Rik	#N/A	0.871456	0.0897831	3.0083	Whole cell
ENSMUSG00000090636	Gm17069	#N/A	1.07306	0	3.35376	Whole cell
ENSMUSG00000108126	Gm43909	#N/A	1.00126	6.22429	2.3541	RiboTag
ENSMUSG00000101671	Gm28221	#N/A	2.92073	19.5515	7.63365	RiboTag
ENSMUSG00000074922	Fam122a	#N/A	1.31288	8.37924	3.21833	RiboTag
ENSMUSG00000063870	Chd4	Nucleus	1.63741	7.33333	2.3282	RiboTag
ENSMUSG00000075273	Ttc30b	#N/A	0.294214	3.86438	1.79756	RiboTag
ENSMUSG00000111910	Gm47472	#N/A	0.757644	0.180267	2.92677	Whole cell
ENSMUSG00000054452	Aes	Cytoplasm	2.07529	9.13501	2.87557	RiboTag
ENSMUSG00000107489	Gm18325	#N/A	0.656871	0.0833574	2.30972	Whole cell
ENSMUSG00000084552	Gm24840	#N/A	0.615337	0.0744005	2.14843	Whole cell
ENSMUSG00000049792	Bag5	Ribosome	1.19591	15.5102	7.21143	RiboTag
ENSMUSG00000033543	Gtf2a2	Nucleus	0.527578	0.673452	3.73904	Whole cell
ENSMUSG00000063694	Cycs	Exosome	1.30821	6.53638	2.23896	RiboTag
ENSMUSG00000112287	Gm47024	#N/A	0.901872	0.0462495	2.94977	Whole cell
ENSMUSG00000075470	Alg10b	Nucleus	0.408556	2.36651	8.61396	Whole cell
ENSMUSG00000003660	Snrnp200	Nucleus	0.713215	4.51967	1.73994	RiboTag
ENSMUSG00000102918	Pcdhgc3	Cytosol	1.39793	7.7553	2.81197	RiboTag
ENSMUSG00000045589	Frrs1l	#N/A	0.980953	5.35798	1.93402	RiboTag
ENSMUSG00000041028	Ghitm	Ribosome	0.618941	7.39864	3.40937	RiboTag
ENSMUSG00000077450	Rab11b	Ribosome	0.668531	3.51618	12.9767	Whole cell
ENSMUSG00000043683	Fem1a	Ribosome	0.795298	5.19304	2.03334	RiboTag
ENSMUSG00000041774	Ydjc	Ribosome	0.538158	2.29574	8.77951	Whole cell
ENSMUSG00000030532	Hddc3	Ribosome	1.05089	6.57568	2.54154	RiboTag
ENSMUSG00000096980	Gm26526	#N/A	0.139134	4.74702	2.46436	RiboTag
ENSMUSG00000085150	Gm16346	#N/A	0.50071	0.479301	3.03155	Whole cell
ENSMUSG00000031626	Sorbs2	Nucleus	0.682342	0.321059	3.10034	Whole cell
ENSMUSG00000036357	Gpr101	#N/A	0.176722	3.57866	1.7961	RiboTag
ENSMUSG00000044080	S100a1	Cytoplasm	0.506187	0.10117	1.8745	Whole cell
ENSMUSG00000103046	Gm37309	#N/A	0.429996	0.113365	1.67691	Whole cell
ENSMUSG00000060073	Psma3	Nucleus	0.575884	1.51285	6.44146	Whole cell
ENSMUSG00000087042	Gm11611	#N/A	1.20331	0.241534	4.454	Whole cell
ENSMUSG00000036362	P2ry13	#N/A	0.540567	0.0621163	1.85761	Whole cell
ENSMUSG00000078970	Wdr92	Exosome	0.904421	8.71344	3.91036	RiboTag
ENSMUSG00000003038	Hmgn2	Exosome	1.10687	5.59803	1.98934	RiboTag
ENSMUSG00000030410	Dmwd	Cytoplasm	1.05382	6.25432	2.40621	RiboTag
ENSMUSG00000110160	Gm45560	#N/A	0.792433	0.187413	3.01859	Whole cell
ENSMUSG00000049235	Gm7324	#N/A	0.0916856	6.35966	3.42858	RiboTag
ENSMUSG00000106093	Gm42722	#N/A	0.491772	0.122056	1.88983	Whole cell
ENSMUSG00000062070	Pgk1	Axon	0.473263	4.12595	1.81388	RiboTag
ENSMUSG00000108718	Gm44749	#N/A	0.793748	0.067448	2.65016	Whole cell
ENSMUSG00000030357	Fkbp4	Exosome	0.873605	5.76776	2.32857	RiboTag
ENSMUSG00000037351	Actr1b	Ribosome	1.09056	4.97992	1.6753	RiboTag
ENSMUSG00000102948	Gm6101	#N/A	0.541102	0	1.66412	Whole cell
ENSMUSG00000102496	Gm36989	#N/A	0.765456	0.0933533	2.63701	Whole cell
ENSMUSG00000003363	Pld3	Endoplasmic reticulum	1.52718	7.11995	2.42876	RiboTag
ENSMUSG00000047945	Marcksl1	Ribosome	0.882993	5.16169	1.98499	RiboTag
ENSMUSG00000017491	Rarb	#N/A	0.788194	0.315674	3.38943	Whole cell
ENSMUSG00000037166	Ppp1r14a	Cytosol	0.6401	0.155156	2.43649	Whole cell
ENSMUSG00000107967	Gm44094	#N/A	0.5489	0.16844	2.19643	Whole cell
ENSMUSG00000106525	Gm42695	#N/A	0.533404	0.0688845	1.84271	Whole cell
ENSMUSG00000062044	Lmtk3	#N/A	2.23676	8.50581	2.4908	RiboTag
ENSMUSG00000089698	Gm2541	#N/A	0.166985	3.17067	10.1758	Whole cell
ENSMUSG00000030259	Rassf8	Posterior	0.579086	0.193047	2.35395	Whole cell
ENSMUSG00000036309	Skp1a	Exosome	0.954241	8.96734	4.04521	RiboTag
ENSMUSG00000103209	Gm37331	#N/A	0.502436	0.0458577	1.67117	Whole cell
ENSMUSG00000037916	Ndufv1	Ribosome	1.41403	9.32326	3.78998	RiboTag
ENSMUSG00000035011	Zbtb7a	Nucleus	0.75303	6.46641	2.87117	RiboTag
ENSMUSG00000111254	Gm48717	#N/A	0.94954	0.215919	3.54865	Whole cell
ENSMUSG00000049804	Armcx4	#N/A	0.539092	4.20853	1.81969	RiboTag
ENSMUSG00000109876	Gm45449	#N/A	0.881932	7.25943	3.18698	RiboTag
ENSMUSG00000082860	Gm13204	#N/A	0.629713	0.0315344	2.01173	Whole cell
ENSMUSG00000046434	Hnrnpa1	Pseudopodium	4.13914	22.3648	8.41686	RiboTag
ENSMUSG00000073594	Gm10545	#N/A	0.593825	0.299747	2.71675	Whole cell
ENSMUSG00000035203	Epn1	#N/A	1.14517	6.25478	2.3699	RiboTag
ENSMUSG00000085873	Ttc39aos1	Nucleus	0.514544	0.131275	1.96237	Whole cell
ENSMUSG00000114448	C630044B11Rik	#N/A	1.64797	0.104809	5.31223	Whole cell
ENSMUSG00000085717	Hmgb4os	#N/A	0.569202	0.0858787	1.98333	Whole cell
ENSMUSG00000108594	Gm44770	#N/A	0.659893	0.0868205	2.26011	Whole cell
ENSMUSG00000060487	Samd5	Nucleus	0.644293	0.257463	2.72737	Whole cell
ENSMUSG00000058838	Rps27a-ps2	#N/A	0.444149	7.51917	3.7847	RiboTag
ENSMUSG00000109456	Gm44584	#N/A	0.638533	0.146738	2.37506	Whole cell
ENSMUSG00000018286	Psmb6	Ribosome	0.942398	9.11948	4.19818	RiboTag
ENSMUSG00000095891	Gm10717	#N/A	1.13693	0	3.43734	Whole cell
ENSMUSG00000031231	Cox7b	Ribosome	0.763109	4.57128	1.81377	RiboTag
ENSMUSG00000102828	Gm38182	#N/A	1.17511	7.074	2.8153	RiboTag
ENSMUSG00000061589	Dot1l	Cytosol	0.596613	0.352576	2.8681	Whole cell
ENSMUSG00000068859	Sp9	#N/A	0.29988	3.715	1.79585	RiboTag
ENSMUSG00000022577	Ly6h	#N/A	0.382503	2.26822	8.00612	Whole cell
ENSMUSG00000057738	Sptan1	Nucleus	2.31389	7.20354	1.77479	RiboTag
ENSMUSG00000058498	Rnf207	Nucleus	0.518716	0.147817	2.0117	Whole cell
ENSMUSG00000049511	Htr1b	Cell body	1.24848	8.84883	3.77927	RiboTag
ENSMUSG00000056755	Grm7	#N/A	0.61397	0.150529	2.30353	Whole cell
ENSMUSG00000098120	Gm5914	#N/A	0.645138	0.440293	3.26346	Whole cell
ENSMUSG00000051790	Nlgn2	Exosome	1.53252	10.0544	4.18138	RiboTag
ENSMUSG00000059278	Naa38	Ribosome	0.887039	8.881	4.1711	RiboTag
ENSMUSG00000104796	Gm44354	#N/A	11.093	23.3532	2.20949	RiboTag
ENSMUSG00000056023	Gm9989	#N/A	0.392191	0.22805	1.86464	Whole cell
ENSMUSG00000071657	Bscl2	Cytoplasm	1.13493	5.94746	2.25479	RiboTag
ENSMUSG00000103495	Gm37409	#N/A	0.497679	0.0591059	1.66753	Whole cell
ENSMUSG00000002012	Pnck	#N/A	0.517929	4.06504	1.80078	RiboTag
ENSMUSG00000070319	Eif3g	Ribosome	1.57973	8.86289	3.48805	RiboTag
ENSMUSG00000069306	Hist1h4m	#N/A	0.0160152	8.61732	4.91302	RiboTag
ENSMUSG00000075227	Znhit2	Cytoplasm	0.245919	4.06125	2.07938	RiboTag
ENSMUSG00000027131	Emc4	Ribosome	0.706031	4.25075	1.73128	RiboTag
ENSMUSG00000015222	Map2	Dendrite	1.02788	4.73304	1.68841	RiboTag
ENSMUSG00000027002	Nckap1	Ribosome	0.875494	4.66008	1.79937	RiboTag
ENSMUSG00000083606	Gm15916	#N/A	1.0285	0.104269	3.39221	Whole cell
ENSMUSG00000081824	BC002163	#N/A	0.325723	17.1706	9.53432	RiboTag
ENSMUSG00000013033	Adgrl1	Cytosol	1.8398	8.75135	3.19119	RiboTag
ENSMUSG00000057666	Gapdh	Nucleus	1.4593	6.58227	2.32841	RiboTag
ENSMUSG00000105881	4932422M17Rik	#N/A	0.583695	0.133564	2.14657	Whole cell
ENSMUSG00000107000	Gm43481	#N/A	0.649164	0.0738634	2.16134	Whole cell
ENSMUSG00000107478	Gm45234	#N/A	1.77761	7.12574	2.32722	RiboTag
ENSMUSG00000029571	Tmem106b	Ribosome	0.709626	5.04643	2.19941	RiboTag
ENSMUSG00000106049	Gm43019	#N/A	0.638843	0.0846783	2.15997	Whole cell
ENSMUSG00000058064	Gm10036	#N/A	0.414657	5.03141	2.48901	RiboTag
ENSMUSG00000042211	Fbxo38	Ribosome	0.472418	0.597173	3.18867	Whole cell
ENSMUSG00000037487	Ubr5	Nucleus	0.908216	1.66365	7.64735	Whole cell
ENSMUSG00000026426	Arl8a	Ribosome	1.12388	4.92601	1.7209	RiboTag
ENSMUSG00000032328	Tmem30a	Ribosome	0.909128	8.08356	3.77368	RiboTag
ENSMUSG00000031508	Ankrd10	Nucleus	0.646741	0.36761	3.01521	Whole cell
ENSMUSG00000081152	Gm12430	#N/A	0.675419	4.48353	1.92906	RiboTag
ENSMUSG00000030327	Necap1	Ribosome	0.532921	4.91119	2.32263	RiboTag
ENSMUSG00000026851	BC005624	#N/A	0.783954	4.4018	1.77628	RiboTag
ENSMUSG00000038406	Scaf1	Cytosol	1.09858	6.16002	2.48641	RiboTag
ENSMUSG00000020950	Foxg1	Cytosol	2.12365	14.6256	6.39535	RiboTag
ENSMUSG00000051062	Fbll1	Cytoplasm	0.801844	8.20157	3.97573	RiboTag
ENSMUSG00000020889	Nr1d1	Cytoplasm	1.95397	11.0281	4.47196	RiboTag
ENSMUSG00000030062	Rpn1	Nucleus	0.787122	5.26075	2.28425	RiboTag
ENSMUSG00000045318	Adra2c	Ribosome	0.581944	4.50867	2.05175	RiboTag
ENSMUSG00000107169	Gm43796	#N/A	0.678974	3.24395	11.6506	Whole cell
ENSMUSG00000046062	Ppp1r15b	Nucleus	0.507025	3.80973	1.71874	RiboTag
ENSMUSG00000109139	Gm44798	#N/A	0.872959	0.140027	3.00796	Whole cell
ENSMUSG00000021991	Cacna2d3	Nucleus	0.7851	0.358619	3.38317	Whole cell
ENSMUSG00000020455	Trim11	Nucleus	0.694886	0.691716	4.09544	Whole cell
ENSMUSG00000105677	Gm43328	#N/A	0.594049	0.0457327	1.88914	Whole cell
ENSMUSG00000104753	Gm35172	#N/A	0.646987	0.0682801	2.10652	Whole cell
ENSMUSG00000024736	Tmem132a	Ribosome	1.01467	5.82394	2.39304	RiboTag
ENSMUSG00000108049	Gm44168	#N/A	0.581801	0.193802	2.28391	Whole cell
ENSMUSG00000105748	Gm43088	#N/A	0.603529	0.0468383	1.90997	Whole cell
ENSMUSG00000007656	Arpp19	Ribosome	0.859356	7.892	3.76563	RiboTag
ENSMUSG00000108390	Gm39038	#N/A	0.759429	0.105557	2.53374	Whole cell
ENSMUSG00000071586	Gm10337	#N/A	5.01356	22.8039	8.36889	RiboTag
ENSMUSG00000090546	Cdr1	#N/A	30.0344	54.2185	1.79699	RiboTag
ENSMUSG00000089857	Zfp882	#N/A	0.343005	0.740148	3.16254	Whole cell
ENSMUSG00000040289	Hey1	Cytosol	0.570926	4.08952	1.83259	RiboTag
ENSMUSG00000055421	Pcdh9	Cytoplasm	0.866731	0.303496	3.41326	Whole cell
ENSMUSG00000106386	Gm42991	#N/A	0.6757	0.0650272	2.15946	Whole cell
ENSMUSG00000005338	Cadm3	Cytoplasm	1.26573	5.1112	1.74302	RiboTag
ENSMUSG00000083579	Gm15538	#N/A	2.51321	0.3984	8.47118	Whole cell
ENSMUSG00000043424	Eif3j2	#N/A	0.0201084	0.976346	2.89842	Whole cell
ENSMUSG00000102474	2610012C04Rik	Cytoplasm	0.544739	0.0477119	1.72138	Whole cell
ENSMUSG00000045733	Sprn	#N/A	1.26139	6.71435	2.69357	RiboTag
ENSMUSG00000020349	Ppp2ca	Ribosome	1.22546	8.94905	4.04634	RiboTag
ENSMUSG00000106211	Gm42842	#N/A	0.587264	0.0534662	1.85572	Whole cell
ENSMUSG00000114418	Gm18883	#N/A	1.88031	0.147583	5.87291	Whole cell
ENSMUSG00000104851	E030026E10Rik	#N/A	0.677043	0.0343713	2.06016	Whole cell
ENSMUSG00000105958	Gm43319	#N/A	0.638787	0.0743476	2.0633	Whole cell
ENSMUSG00000004366	Sst	#N/A	6.53339	26.527	9.10119	RiboTag
ENSMUSG00000109894	Gm5904	#N/A	0.269098	0.659904	2.68713	Whole cell
ENSMUSG00000005161	Prdx2	Ribosome	1.14608	7.36782	3.19904	RiboTag
ENSMUSG00000000056	Narf	Cytosol	0.567884	1.08195	4.7577	Whole cell
ENSMUSG00000110773	AC061963.1	#N/A	0.861011	0.396458	3.61828	Whole cell
ENSMUSG00000001525	Tubb5	Axon	3.0449	28.6723	13.8765	RiboTag
ENSMUSG00000063021	Hist1h2ak	#N/A	0.531347	9.21148	4.91089	RiboTag
ENSMUSG00000022119	Rbm26	Cytosol	0.570035	0.618935	3.42058	Whole cell
ENSMUSG00000106448	Gm43486	#N/A	0.566414	0.102537	1.92359	Whole cell
ENSMUSG00000112162	Gm48758	#N/A	0.854471	0.0960454	2.72709	Whole cell
ENSMUSG00000054162	Spock3	#N/A	0.500105	0.592433	3.13035	Whole cell
ENSMUSG00000006273	Atp6v1b2	Cytoplasm	0.834014	6.70175	3.14212	RiboTag
ENSMUSG00000028047	Thbs3	Nucleus	0.507829	0.145501	1.87158	Whole cell
ENSMUSG00000058809	Hspd1-ps3	#N/A	0.1502	6.96411	3.98191	RiboTag
ENSMUSG00000043388	Tmem130	Cytosol	0.770968	4.97632	2.18192	RiboTag
ENSMUSG00000024558	Mapk4	#N/A	0.65337	0.533247	3.39893	Whole cell
ENSMUSG00000084950	Gm5577	#N/A	0.794195	5.18616	2.28381	RiboTag
ENSMUSG00000110744	Gm5171	#N/A	0.722831	0.242713	2.76556	Whole cell
ENSMUSG00000027660	Skil	Nucleus	0.622059	4.14033	1.84053	RiboTag
ENSMUSG00000026201	Stk16	Ribosome	0.653466	3.94418	1.69286	RiboTag
ENSMUSG00000028953	Abcf2	Nucleus	0.692542	4.58372	2.03628	RiboTag
ENSMUSG00000097736	9530059O14Rik	Nucleus	1.17983	0.163689	3.84401	Whole cell
ENSMUSG00000002102	Psmc3	Ribosome	0.96367	4.657	1.81492	RiboTag
ENSMUSG00000022629	Kif21a	#N/A	0.833936	2.18054	8.61968	Whole cell
ENSMUSG00000031834	Pik3r2	Cytoplasm	1.2304	7.3458	3.15374	RiboTag
ENSMUSG00000068823	Csde1	Nucleus	0.726697	4.36224	1.88511	RiboTag
ENSMUSG00000086370	Ftx	Nucleus	0.517053	0.117044	1.81279	Whole cell
ENSMUSG00000097904	Gm26711	#N/A	0.605931	0.137101	2.1224	Whole cell
ENSMUSG00000098760	Gm2164	#N/A	0.604039	0.0893568	1.97933	Whole cell
ENSMUSG00000031320	Rps4x	Exosome	0.877334	4.49035	1.81133	RiboTag
ENSMUSG00000102750	Gm37058	#N/A	0.51579	0.0785238	1.69648	Whole cell
ENSMUSG00000039100	2018-03-06	#N/A	0.537441	2.11537	7.569	Whole cell
ENSMUSG00000035572	Dcaf10	Pseudopodium	2.05628	6.64842	1.9267	RiboTag
ENSMUSG00000055254	Ntrk2	Dendrite	0.842187	1.01947	5.31158	Whole cell
ENSMUSG00000004263	Atn1	Endoplasmic reticulum	1.92823	7.10093	2.32728	RiboTag
ENSMUSG00000052229	Gpr17	Endoplasmic reticulum	0.779775	0.129835	2.58951	Whole cell
ENSMUSG00000104170	Gm37702	#N/A	0.529965	0.0558372	1.66756	Whole cell
ENSMUSG00000023909	Paqr4	Ribosome	0.582188	3.47829	11.5441	Whole cell
ENSMUSG00000109191	Gm45131	#N/A	0.687642	0.214942	2.56553	Whole cell
ENSMUSG00000109217	Gm44676	#N/A	0.823911	0.0783885	2.56472	Whole cell
ENSMUSG00000067608	Pcna-ps2	#N/A	0.0323647	0.778268	2.30084	Whole cell
ENSMUSG00000058589	Anks1b	Nucleus	0.719032	0.302541	2.89488	Whole cell
ENSMUSG00000109095	Gm44799	#N/A	0.857217	0.20443	3.00812	Whole cell
ENSMUSG00000002546	Golga2	#N/A	0.872566	4.42148	1.77768	RiboTag
ENSMUSG00000110373	Gm42303	#N/A	0.63263	0.0541371	1.94439	Whole cell
ENSMUSG00000097170	Gm16982	#N/A	0.854799	5.92127	2.70426	RiboTag
ENSMUSG00000062991	Nrg1	Cytoplasm	0.999842	0.0863078	3.07372	Whole cell
ENSMUSG00000028451	1700022I11Rik	#N/A	0.413166	3.90906	1.93844	RiboTag
ENSMUSG00000024423	Impact	Nucleus	1.03201	5.82503	2.47404	RiboTag
ENSMUSG00000105293	Gm42843	#N/A	0.59508	0.061979	1.85582	Whole cell
ENSMUSG00000059851	Kmt5c	#N/A	0.654758	0.183679	2.36722	Whole cell
ENSMUSG00000097236	4831440E17Rik	#N/A	0.474655	0.247399	2.03756	Whole cell
ENSMUSG00000032308	Ulk3	#N/A	0.61171	0.694045	3.68414	Whole cell
ENSMUSG00000051853	Arf3	Cytosol	1.79403	16.4417	8.10428	RiboTag
ENSMUSG00000102984	Gm34727	#N/A	0.594521	0	1.67662	Whole cell
ENSMUSG00000034621	Gpatch8	Cytosol	0.851201	0.762915	4.54691	Whole cell
ENSMUSG00000029152	Ociad1	Ribosome	0.879803	4.91823	2.08292	RiboTag
ENSMUSG00000099937	Gm28872	#N/A	58.9146	0.56929	1.98862	Nuclear
ENSMUSG00000032036	Kirrel3	Nucleus	1.015	0.241562	3.5357	Whole cell
ENSMUSG00000089651	Gm16353	#N/A	1.0142	0.325168	3.76621	Whole cell
ENSMUSG00000073073	Gm8098	#N/A	0.646386	0.75929	3.95124	Whole cell
ENSMUSG00000092956	Gm26220	#N/A	9.17858	18.8909	2.20944	RiboTag
ENSMUSG00000036295	Lrrn3	Nucleus	0.468787	1.79129	6.35233	Whole cell
ENSMUSG00000078812	Eif5a	Ribosome	1.53389	9.48396	4.1852	RiboTag
ENSMUSG00000082283	Gm14472	#N/A	0.432225	0.19391	1.75505	Whole cell
ENSMUSG00000106337	Gm42478	#N/A	0.583018	0.155439	2.06969	Whole cell
ENSMUSG00000027248	Pdia3	Nucleus	0.626108	3.89664	1.73699	RiboTag
ENSMUSG00000024387	Csnk2b	Ribosome	0.815543	4.03069	13.5826	Whole cell
ENSMUSG00000028005	Gucy1b1	#N/A	0.613908	4.0839	1.86486	RiboTag
ENSMUSG00000029022	Miip	#N/A	0.630104	0.087478	2.01013	Whole cell
ENSMUSG00000034275	Igsf9b	#N/A	0.737317	0.519032	3.51904	Whole cell
ENSMUSG00000047747	Rnf150	#N/A	0.616588	0.522326	3.18668	Whole cell
ENSMUSG00000022841	Ap2m1	Ribosome	2.35549	18.6613	8.98133	RiboTag
ENSMUSG00000042502	Cd2bp2	Ribosome	0.995898	6.01907	2.66171	RiboTag
ENSMUSG00000027566	Psma7	Ribosome	0.811943	4.2506	1.7751	RiboTag
ENSMUSG00000094626	Tmem121b	#N/A	0.703458	4.94874	2.31766	RiboTag
ENSMUSG00000108826	4931412I15Rik	#N/A	0.763099	0.154344	2.56564	Whole cell
ENSMUSG00000105954	Gm42793	#N/A	0.746361	0.0115527	2.11191	Whole cell
ENSMUSG00000075046	Duxf3	Exosome	1.00136	0.00661675	2.80587	Whole cell
ENSMUSG00000045776	Lrtm1	Nucleus	1.04655	0.169056	3.38354	Whole cell
ENSMUSG00000036555	Iqce	#N/A	0.590217	0.193863	2.17697	Whole cell
ENSMUSG00000051223	Bzw1	Ribosome	0.495667	3.5529	1.6838	RiboTag
ENSMUSG00000085363	Gm15478	#N/A	0.644987	0.104082	2.07852	Whole cell
ENSMUSG00000082809	Gm14150	#N/A	0.13139	3.06864	1.75184	RiboTag
ENSMUSG00000011877	Git1	#N/A	1.44774	9.31973	4.27524	RiboTag
ENSMUSG00000089711	Gm16240	#N/A	0.723505	0.302175	2.8424	Whole cell
ENSMUSG00000096926	Gm26823	#N/A	0.598776	0.336188	2.58485	Whole cell
ENSMUSG00000085263	1700125G02Rik	Cytoplasm	0.569888	0.148395	1.98011	Whole cell
ENSMUSG00000030683	Sez6l2	Cytosol	1.49861	6.75411	2.65988	RiboTag
ENSMUSG00000087525	Gm13062	#N/A	0.604058	0.123835	2.00161	Whole cell
ENSMUSG00000029064	Gnb1	Nucleus	0.681935	4.37761	2.01502	RiboTag
ENSMUSG00000106332	Gm43506	#N/A	0.712011	0.0375808	2.05973	Whole cell
ENSMUSG00000047495	Dlgap2	#N/A	0.817101	0.285227	3.02757	Whole cell
ENSMUSG00000049091	Sephs2	Cytoplasm	0.569914	5.24516	2.66249	RiboTag
ENSMUSG00000092540	Gm8738	#N/A	1.51674	0.149734	4.56978	Whole cell
ENSMUSG00000104145	D130019J16Rik	#N/A	0.536745	0.0929262	1.72347	Whole cell
ENSMUSG00000048334	Gm8258	#N/A	0.229192	0.544049	2.11216	Whole cell
ENSMUSG00000114595	Gm48004	#N/A	1.08232	0.156567	3.38373	Whole cell
ENSMUSG00000011658	Fuz	#N/A	1.21093	5.99419	2.48553	RiboTag
ENSMUSG00000020297	Nsg2	Nucleus	1.39659	8.67371	3.95885	RiboTag
ENSMUSG00000104235	Gm37589	#N/A	0.617973	0.0644009	1.85878	Whole cell
ENSMUSG00000029754	Dlx6	#N/A	0.803963	4.85234	2.19652	RiboTag
ENSMUSG00000049755	Zfp672	Nucleus	0.756635	0.741766	4.08056	Whole cell
ENSMUSG00000035847	Ids	Endoplasmic reticulum	0.516349	3.73828	1.79808	RiboTag
ENSMUSG00000055805	Fmnl1	#N/A	0.635016	1.04147	4.55996	Whole cell
ENSMUSG00000112015	Gm47592	#N/A	0.957561	0.108505	2.89552	Whole cell
ENSMUSG00000104197	Gm37632	#N/A	0.614297	0.0206454	1.7236	Whole cell
ENSMUSG00000013593	Ndufs2	Ribosome	0.956564	4.34411	1.73999	RiboTag
ENSMUSG00000052581	Lrrtm4	Cytoplasm	0.71758	0.117794	2.26643	Whole cell
ENSMUSG00000074564	Gm10720	#N/A	1.26752	0	3.43702	Whole cell
ENSMUSG00000042506	Usp22	Ribosome	0.944395	8.12607	4.12071	RiboTag
ENSMUSG00000108808	Gm45204	#N/A	0.815481	0.168211	2.66725	Whole cell
ENSMUSG00000106408	Gm43321	#N/A	0.643123	0.11858	2.06341	Whole cell
ENSMUSG00000056366	Fabp3-ps1	#N/A	#N/A	#N/A	#N/A
ENSMUSG00000078377	Gm4294	#N/A	0.0599091	9.7991	6.04829	RiboTag
ENSMUSG00000050947	Amigo1	#N/A	0.93505	4.53391	1.89309	RiboTag
ENSMUSG00000016262	Sertad4	#N/A	0.483786	3.58855	1.75558	RiboTag
ENSMUSG00000014226	Cacybp	Cytosol	0.471409	3.52974	1.73324	RiboTag
ENSMUSG00000025551	Fgf14	Cytosol	1.09857	0.170714	3.43754	Whole cell
ENSMUSG00000030058	Copg1	Nucleus	0.874255	5.04631	2.28353	RiboTag
ENSMUSG00000105431	Gm42640	#N/A	0.651455	0.1131	2.06983	Whole cell
ENSMUSG00000024966	Stip1	Ribosome	0.541292	4.34514	2.17801	RiboTag
ENSMUSG00000026797	Stxbp1	Cytosol	1.15159	4.67464	1.77874	RiboTag
ENSMUSG00000019124	Scrn1	Ribosome	0.881127	4.98485	2.24499	RiboTag
ENSMUSG00000081894	Gm14212	#N/A	0.586163	0.0564499	1.73963	Whole cell
ENSMUSG00000081257	Gm13607	#N/A	0.614289	0.0481943	1.79246	Whole cell
ENSMUSG00000035247	Hectd1	Nucleus	0.440304	1.92926	6.41112	Whole cell
ENSMUSG00000019082	Slc25a22	Ribosome	0.826561	5.62549	2.70288	RiboTag
ENSMUSG00000105739	Gm5708	#N/A	0.681159	0	1.84257	Whole cell
ENSMUSG00000033900	Map9	#N/A	0.594403	3.9149	1.86403	RiboTag
ENSMUSG00000064565	Gm24145	#N/A	2.90605	0.279795	8.6145	Whole cell
ENSMUSG00000105422	Gm6089	#N/A	0.674565	0.0796036	2.03884	Whole cell
ENSMUSG00000052675	Zfp112	#N/A	0.504443	0.389375	2.41535	Whole cell
ENSMUSG00000033910	Gucy1a1	#N/A	0.397254	3.59047	1.86487	RiboTag
ENSMUSG00000057060	Slc35f3	#N/A	0.848392	0.389311	3.33827	Whole cell
ENSMUSG00000075265	Tnk2os	#N/A	0.891075	2.5569	9.29462	Whole cell
ENSMUSG00000103928	Gm37893	#N/A	0.502384	0.139056	1.72796	Whole cell
ENSMUSG00000021071	Trim9	#N/A	1.30674	1.07987	6.42586	Whole cell
ENSMUSG00000105726	Gm42443	#N/A	0.770703	0.0336137	2.15888	Whole cell
ENSMUSG00000028416	Bag1	Ribosome	0.670559	4.13549	1.93596	RiboTag
ENSMUSG00000008153	Clstn3	Endoplasmic reticulum	1.06791	5.37952	2.32585	RiboTag
ENSMUSG00000057886	Cbx3-ps6	#N/A	#N/A	#N/A	#N/A
ENSMUSG00000081270	Gm11653	#N/A	1.56329	0.1451	4.58426	Whole cell
ENSMUSG00000026878	Rab14	Ribosome	0.853675	4.17209	1.78031	RiboTag
ENSMUSG00000078151	Gm12226	#N/A	0.0526108	1.46227	4.06074	Whole cell
ENSMUSG00000030329	Pianp	Cytoplasm	1.38331	5.86429	2.3275	RiboTag
ENSMUSG00000098757	Gm27313	#N/A	2.28974	0.259199	6.82561	Whole cell
ENSMUSG00000102179	Gm37868	#N/A	0.587458	0.0532026	1.71486	Whole cell
ENSMUSG00000021731	Mrps30	Ribosome	0.323416	1.89256	5.92129	Whole cell
ENSMUSG00000040105	Plpp6	Ribosome	0.748896	6.55917	3.41089	RiboTag
ENSMUSG00000109203	Gm32849	#N/A	0.823726	0.116391	2.50089	Whole cell
ENSMUSG00000110754	4930405J17Rik	#N/A	0.884798	0.147746	2.74466	Whole cell
ENSMUSG00000075590	Nrbp2	#N/A	2.06825	0.960277	8.04998	Whole cell
ENSMUSG00000074763	Macrod2os2	#N/A	0.596072	0.0613758	1.74735	Whole cell
ENSMUSG00000109575	Gm44831	#N/A	0.845351	0.100126	2.50977	Whole cell
ENSMUSG00000104963	Gm42974	#N/A	0.631045	0.0854613	1.90152	Whole cell
ENSMUSG00000041037	Irgq	Nucleus	0.509711	4.6107	2.41744	RiboTag
ENSMUSG00000089627	Gm16228	#N/A	0.731389	0.0632517	2.10665	Whole cell
ENSMUSG00000030007	Cct7	Cytosol	0.596623	4.51199	2.276	RiboTag
ENSMUSG00000062115	Rai1	Nucleus	0.721625	0.828964	4.1092	Whole cell
ENSMUSG00000103804	Gm37062	#N/A	0.570294	0.0627209	1.67639	Whole cell
ENSMUSG00000049536	Tceal1	Cytosol	0.596127	3.78337	1.82009	RiboTag
ENSMUSG00000102844	Gm38034	#N/A	0.595955	0.103802	1.85277	Whole cell
ENSMUSG00000097221	1810049J17Rik	#N/A	1.6232	14.2925	7.51511	RiboTag
ENSMUSG00000097433	Gm26781	#N/A	0.594454	3.61923	1.72242	RiboTag
ENSMUSG00000032279	Idh3a	Cytosol	0.788813	6.95301	3.66439	RiboTag
ENSMUSG00000071033	Gm10308	#N/A	5.2694	11.7313	2.25525	RiboTag
ENSMUSG00000028478	Clta	Ribosome	0.630506	3.97586	1.92516	RiboTag
ENSMUSG00000033615	Cplx1	Ribosome	0.956631	4.78117	2.11754	RiboTag
ENSMUSG00000027950	Chrnb2	#N/A	0.717931	4.02851	1.8729	RiboTag
ENSMUSG00000102581	Gm37443	#N/A	0.641154	0.0544971	1.84176	Whole cell
ENSMUSG00000105290	Gm43528	#N/A	0.634219	0.0930114	1.92248	Whole cell
ENSMUSG00000105985	Gm42993	#N/A	0.727882	0.0896662	2.15967	Whole cell
ENSMUSG00000081272	Gm13509	#N/A	0.176646	3.05202	1.78644	RiboTag
ENSMUSG00000097614	Gm26508	#N/A	0.913399	8.73041	4.71151	RiboTag
ENSMUSG00000042763	Maneal	Ribosome	0.774855	4.27207	1.98	RiboTag
ENSMUSG00000036371	Serbp1	Cytosol	0.57565	4.38526	2.25428	RiboTag
ENSMUSG00000048703	Speer4b	Exosome	0.67293	0.0996425	2.0396	Whole cell
[truncated: 2,311 more rows]
