# Supplementary material for: Biology and Bias in Cell Type-Specific RNAseq of Nucleus Accumbens Medium Spiny Neurons
Source: Sci Rep. 2019 Jun 6;9:8350. doi: 10.1038/s41598-019-44798-9 (PMC6554355; doi:10.1038/s41598-019-44798-9)
Supplement: Supplementary file 10 — Supplementary Dataset 9 [file 41598_2019_44798_MOESM10_ESM.xlsx]

## Sheet: Statistical significance
Experiment	GWAS trait	GWAS hits in hub network	Other hub network genes	GWAS hits not in hub network	Other genes (not in GWAS hit or hub network)	Fisher's Exact Test p-value	Odds Ratio	95% confidence interval (lower extreme)	95% confidence interval (higher extreme)
Nuclear	all	5	110	141	16638	0.00322679	5.36299	1.68156	13.1881
Nuclear	ALS	0	115	5	16774	1	0	0	160.727
Nuclear	Neuroticism	1	114	22	16757	0.145469	6.67921	0.160502	42.0817
Nuclear	schizophrenia	1	114	34	16745	0.212826	4.31939	0.105378	26.2361
Nuclear	Alzheimer's disease	1	114	11	16768	0.0787206	13.3585	0.307986	93.114
Nuclear	ADHD	0	115	3	16776	1	0	0	353.076
Nuclear	bipolar disorder	0	115	7	16772	1	0	0	102.473
Nuclear	unipolar depression	0	115	15	16764	1	0	0	41.1935
Nuclear	Chronotype/sleep	0	115	8	16771	1	0	0	86.4502
Nuclear	Cognitive ability related	2	113	35	16744	0.0262	8.46333	0.974729	33.6357
Nuclear	Cognitive decline	1	114	2	16777	0.0202839	73.3804	1.23648	1411.18
Nuclear	Alcohol-related	0	115	5	16774	1	0	0	160.727
Nuclear	autism spectrum disorder	0	115	19	16760	1	0	0	31.6515
Nuclear	Lewy body dementia	1	114	1	16778	0.0135684	145.984	1.85877	10263.6
Nuclear	Migraine	0	115	6	16773	1	0	0	125.588
Nuclear	Parkinson's disease	1	114	11	16768	0.0787206	13.3585	0.307986	93.114
Nuclear	Brain measurement	0	115	2	16777	1	0	0	787.048
Nuclear	Drug-related besides alcohol	1	114	2	16777	0.0202839	73.3804	1.23648	1411.18
Nuclear	Personality besides neuroticism	0	115	2	16777	1	0	0	787.048
Nuclear	Epilepsy	0	115	1	16778	1	0	0	5225.73
Nuclear	Other	0	115	2	16777	1	0	0	787.048
WC	all	2	120	144	16628	0.284366	1.92444	0.228228	7.23149
WC	ALS	0	122	5	16767	1	0	0	151.507
WC	Neuroticism	0	122	23	16749	1	0	0	24.2102
WC	schizophrenia	0	122	35	16737	1	0	0	15.4641
WC	Alzheimer's disease	0	122	12	16760	1	0	0	50.0553
WC	ADHD	0	122	3	16769	1	0	0	332.491
WC	bipolar disorder	0	122	7	16765	1	0	0	96.4294
WC	unipolar depression	0	122	15	16757	1	0	0	38.8057
WC	Chronotype/sleep	0	122	8	16764	1	0	0	81.279
WC	Cognitive ability related	1	121	36	16736	0.235438	3.84146	0.0939094	23.2163
WC	Cognitive decline	0	122	3	16769	1	0	0	332.491
WC	Alcohol-related	0	122	5	16767	1	0	0	151.507
WC	autism spectrum disorder	0	122	19	16753	1	0	0	29.8258
WC	Lewy body dementia	1	121	1	16771	0.0143913	137.888	1.75133	9734.07
WC	Migraine	0	122	6	16766	1	0	0	117.524
WC	Parkinson's disease	1	121	11	16761	0.0833237	12.5847	0.290192	87.5996
WC	Brain measurement	0	122	2	16770	1	0	0	722.539
WC	Drug-related besides alcohol	0	122	3	16769	1	0	0	332.491
WC	Personality besides neuroticism	0	122	2	16770	1	0	0	722.539
WC	Epilepsy	0	122	1	16771	1	0	0	4947.17
WC	Other	0	122	2	16770	1	0	0	722.539
RiboTag	all	3	171	143	16577	0.190882	2.03354	0.41044	6.16458
RiboTag	ALS	0	174	5	16715	1	0	0	105.685
RiboTag	Neuroticism	1	173	22	16698	0.212013	4.38649	0.105702	27.4473
RiboTag	schizophrenia	0	174	35	16685	1	0	0	10.7674
RiboTag	Alzheimer's disease	0	174	12	16708	1	0	0	34.8641
RiboTag	ADHD	0	174	3	16717	1	0	0	232.266
RiboTag	bipolar disorder	0	174	7	16713	1	0	0	67.1219
RiboTag	unipolar depression	0	174	15	16705	1	0	0	27.0147
RiboTag	Chronotype/sleep	0	174	8	16712	1	0	0	56.7086
RiboTag	Cognitive ability related	1	173	36	16684	0.318507	2.67854	0.0656379	16.0943
RiboTag	Cognitive decline	0	174	3	16717	1	0	0	232.266
RiboTag	Alcohol-related	0	174	5	16715	1	0	0	105.685
RiboTag	autism spectrum disorder	0	174	19	16701	1	0	0	20.759
RiboTag	Lewy body dementia	0	174	2	16718	1	0	0	508.079
RiboTag	Migraine	0	174	6	16714	1	0	0	82.0654
RiboTag	Parkinson's disease	1	173	11	16709	0.116864	8.77482	0.202831	61.0547
RiboTag	Brain measurement	0	174	2	16718	1	0	0	508.079
RiboTag	Drug-related besides alcohol	0	174	3	16717	1	0	0	232.266
RiboTag	Personality besides neuroticism	0	174	2	16718	1	0	0	508.079
RiboTag	Epilepsy	0	174	1	16719	1	0	0	3540.33
RiboTag	Other	0	174	2	16718	1	0	0	508.079

## Sheet: Overlapping genes
Experiment	ENSEMBL Gene ID	Mouse Gene Name	Human Orthologue	Trait
Nuclear	ENSMUSG00000002985	Apoe	APOE	Alzheimer's disease
Nuclear	ENSMUSG00000002985	Apoe	APOE	Cognitive decline
Nuclear	ENSMUSG00000026443	Lrrn2	LRRN2	Cognitive ability related
Nuclear	ENSMUSG00000002985	Apoe	APOE	Lewy body dementia
Nuclear	ENSMUSG00000018411	Mapt	MAPT	Neuroticism
Nuclear	ENSMUSG00000018411	Mapt	MAPT	Parkinson's disease
Nuclear	ENSMUSG00000037754	Ppp1r16b	PPP1R16B	schizophrenia
Nuclear	ENSMUSG00000018411	Mapt	MAPT	Cognitive ability related
Nuclear	ENSMUSG00000053291	Rab4b	RAB4B-EGLN2	Drug-related besides alcohol
RiboTag	ENSMUSG00000030806	Stx1b	STX1B	Neuroticism
RiboTag	ENSMUSG00000047454	Gphn	GPHN	Parkinson's disease
RiboTag	ENSMUSG00000007815	Rhoa	RHOA	Cognitive ability related
WC	ENSMUSG00000025889	Snca	SNCA	Lewy body dementia
WC	ENSMUSG00000025889	Snca	SNCA	Parkinson's disease
WC	ENSMUSG00000020571	Pdia6	PDIA6	Cognitive ability related

## Sheet: GWAS traits used
MAPPED_TRAIT (from catalog)	DISEASE TRAIT (from catalog)	Trait_name
age at onset, alcohol dependence	Alcohol dependence (age at onset)	Alcohol-related
aggressive behavior	Anger	Personality (not neuroticism)
alcohol consumption measurement	Alcohol consumption	Alcohol-related
alcohol consumption measurement	Alcohol consumption in current drinkers	Alcohol-related
alcohol consumption measurement, alcohol drinking	Alcohol consumption (drinkers vs non-drinkers)	Alcohol-related
alcohol consumption measurement, alcohol drinking	Alcohol consumption (drinks per week)	Alcohol-related
alcohol dependence	Alcohol dependence	Alcohol-related
alcohol dependence measurement	Alcohol dependence	Alcohol-related
alcohol dependence measurement	Alcohol dependence symptom count	Alcohol-related
alcohol dependence measurement, electroencephalogram measurement	Fast beta electroencephalogram	Alcohol-related
alcohol dependence, risky sexual behaviour measurement	Risky sexual behaviors (alcohol dependence interaction)	Alcohol-related
alcohol dependence, risky sexual behaviour measurement	Risky sexual behaviors in alcohol dependence	Alcohol-related
alcohol drinking	Alcohol consumption	Alcohol-related
alcohol drinking	Alcohol consumption (maxi-drinks)	Alcohol-related
alcohol drinking	Alcohol consumption (transferrin glycosylation)	Alcohol-related
Alzheimer's disease	Alzheimer's disease	Alzheimer's disease
Alzheimer's disease	Alzheimer's disease (APOE e4 interaction)	Alzheimer's disease
Alzheimer's disease	Alzheimer's disease (cognitive decline)	Alzheimer's disease
Alzheimer's disease	Alzheimer's disease (late onset)	Alzheimer's disease
Alzheimer's disease	Alzheimer's disease in APOE e4+ carriers	Alzheimer's disease
Alzheimer's disease	Alzheimer's disease or family history of Alzheimer's disease	Alzheimer's disease
Alzheimer's disease, age at onset	Alzheimer disease and age of onset	Alzheimer's disease
Alzheimer's disease, amyloid-beta measurement	Alzheimer's disease biomarkers	Alzheimer's disease
Alzheimer's disease, psychotic symptoms	Psychosis and Alzheimer's disease	Alzheimer's disease
amyloid plaque accumulation rate	Longitudinal change in brain amyloid plaque burden	Alzheimer's disease
amyloid-beta measurement, cingulate cortex measurement	Cingulate cortical amyloid beta load	Alzheimer's disease
amyotrophic lateral sclerosis	Amyotrophic lateral sclerosis	ALS
attention deficit hyperactivity disorder	Attention deficit hyperactivity disorder	ADHD
attention deficit hyperactivity disorder, bipolar disorder	Bipolar disorder (age of onset <21) or attention deficit hyperactivity disorder	ADHD, bipolar disorder
attention deficit hyperactivity disorder, bipolar disorder	Bipolar disorder or attention deficit hyperactivity disorder	ADHD, bipolar disorder
attention deficit hyperactivity disorder, unipolar depression, schizophrenia, autism spectrum disorder, bipolar disorder	Autism spectrum disorder, attention deficit-hyperactivity disorder, bipolar disorder, major depressive disorder, and schizophrenia (combined)	ADHD, unipolar depression, schizophrenia, autism spectrum disorder, bipolar disorder
autism	Autism	autism spectrum disorder
autism spectrum disorder, behavior or behavioral disorder measurement	Restricted and repetitive behaviours in autism spectrum disorder	autism spectrum disorder
behavior or behavioral disorder measurement, personality trait, bipolar disorder	Temperament (bipolar disorder)	bipolar disorder
bipolar disorder	Bipolar disorder	bipolar disorder
bipolar disorder, response to lithium ion	Objective response to lithium treatment	bipolar disorder
brain connectivity measurement	Brain connectivity	Brain measurement
caudate nucleus volume	Subcortical brain region volumes	Brain measurement
chronotype measurement	Ease of getting up in the morning	Chronotype/sleep
circadian rhythm	Chronotype	Chronotype/sleep
circadian rhythm	Morning vs. evening chronotype	Chronotype/sleep
cognitive decline	Cognitive decline	Cognitive decline
cognitive decline	Cognitive decline (age-related)	Cognitive decline
cognitive decline measurement, memory performance, language measurement	Language performance in older adults (adjusted for episodic memory)	Cognitive decline
cognitive impairment, cognitive decline measurement	Cognitive decline rate in late mild cognitive impairment	Cognitive decline
cognitive impairment, cognitive decline measurement, disease progression measurement	Rate of cognitive decline in mild cognitive impairment (time interaction)	Cognitive decline
drinking behavior	Drinking behavior	Alcohol-related
drug dependence	Addiction	Drug-related (not alcohol)
drug dependence	Drug abuse	Drug-related (not alcohol)
empathy measurement	Empathy quotient	Personality (not neuroticism)
epilepsy	Epilepsy	Epilepsy
epilepsy	Epilepsy (generalized)	Epilepsy
episodic memory	Episodic memory	Epilepsy
extraversion	Extraversion	Personality (not neuroticism)
generalised epilepsy	Epilepsy	Epilepsy
infant grey matter volume measurement	Brain volume in infants (grey matter)	Brain measurement
infant head circumference	Head circumference (infant)	Brain measurement
infant white matter volume measurement	Brain volume in infants (white matter)	Brain measurement
information processing speed	Information processing speed	Cognitive ability related (EA, IQ, etc)
insomnia	Insomnia complaints	Insomnia
insomnia	Insomnia complaints (continuous)	Insomnia
insomnia	Insomnia complaints (dichotomous)	Insomnia
insomnia measurement	Insomnia	Insomnia
intelligence	Cognitive ability	Cognitive ability related (EA, IQ, etc)
intelligence	Cognitive function	Cognitive ability related (EA, IQ, etc)
intelligence	Extremely high intelligence	Cognitive ability related (EA, IQ, etc)
intelligence	Intelligence	Cognitive ability related (EA, IQ, etc)
intelligence, self reported educational attainment	Cognitive ability (MTAG)	Cognitive ability related (EA, IQ, etc)
language impairment	Parent of origin effect on language impairment (paternal)	Other
late-onset Alzheimers disease	Alzheimer's disease (late onset)	Alzheimer's disease
Lewy body dementia	Dementia with Lewy bodies	Lewy body dementia
Lewy body dementia, Lewy body dementia measurement	Lewy body disease	Lewy body dementia
mathematical ability	Mathematical ability	Cognitive ability related (EA, IQ, etc)
mathematical ability	Mathematical ability in children with dyslexia	Cognitive ability related (EA, IQ, etc)
mental process	Cognitive function	Cognitive ability related (EA, IQ, etc)
Mesial temporal lobe epilepsy with hippocampal sclerosis	Mesial temporal lobe epilepsy with hippocampal sclerosis	Epilepsy
migraine disorder	Migraine	Migraine
migraine disorder	Migraine - clinic-based	Migraine
migraine disorder	Migraine without aura	Migraine
migraine without aura	Migraine without aura	Migraine
narcolepsy with cataplexy	Narcolepsy	Chronotype/sleep
narcolepsy with cataplexy, age at onset	Narcolepsy (age of onset)	Chronotype/sleep
neuroimaging measurement	Brain imaging	Brain measurement
neuroimaging measurement, South Texas Assessment of Neurocognition	Neuranatomic and neurocognitive phenotypes	Brain measurement
neuroticism measurement	Neuroticism	Neuroticism
neuroticism measurement	Neuroticism (MTAG)	Neuroticism
nicotine dependence	Nicotine dependence	Drug-related (not alcohol)
opioid dependence	Opioid dependence	Drug-related (not alcohol)
Parkinson's disease	Parkinson's disease	Parkinson's disease
Parkinson's disease, age at onset	Parkinson's disease (familial, age at onset)	Parkinson's disease
personality trait	Personality traits in bipolar disorder	bipolar disorder
post-traumatic stress disorder	Post-traumatic stress disorder	Other
psychosis predisposition measurement	Psychosis proneness (hypomanic personality scale)	Other
putamen volume	Putamen volume	Brain measurement
putamen volume	Subcortical brain region volumes	Brain measurement
reading	Reading or mathematical ability	Cognitive ability related (EA, IQ, etc)
reasoning	Verbal-numerical reasoning	Cognitive ability related (EA, IQ, etc)
response to alcohol	Response to alcohol consumption (flushing response)	Alcohol-related
response to antidepressant	Response to antidepressants	unipolar depression
response to antidepressant	Response to citalopram treatment	unipolar depression
response to olanzapine	Response to antipsychotic treatment	schizophrenia
response to opiate	Opioid sensitivity	Drug-related (not alcohol)
response to opioid, analgesia requirement measurement	Opioid requirements during laparoscopic-assisted colectomy	Drug-related (not alcohol)
response to quetiapine	Response to antipsychotic treatment	schizophrenia
response to risperidone	Early response to risperidone in schizophrenia	schizophrenia
response to risperidone	Response to antipsychotic treatment	schizophrenia
risk-taking behaviour	Self-reported risk-taking behaviour	Personality (not neuroticism)
schizophrenia	Schizophrenia	schizophrenia
schizophrenia, autism spectrum disorder	Autism spectrum disorder or schizophrenia	schizophrenia, autism spectrum disorder
schizophrenia, bipolar disorder	Schizophrenia or bipolar disorder	schizophrenia, bipolar disorder
schizophrenia, bipolar disorder, response to lithium ion	Bipolar disorder lithium response (categorical) or schizophrenia	schizophrenia, bipolar disorder
schizophrenia, bipolar disorder, response to lithium ion	Bipolar disorder lithium response (continuous) or schizophrenia	schizophrenia, bipolar disorder
schizophrenia, bipolar disorder, schizoaffective disorder	Schizophrenia, schizoaffective disorder or bipolar disorder	schizophrenia, bipolar disorder
schizophrenia, response to paliperidone, schizophrenia symptom severity measurement	Response to paliperidone in schizophrenia (CGI-S score)	schizophrenia
schizophrenia, response to paliperidone, schizophrenia symptom severity measurement	Response to paliperidone in schizophrenia (negative Marder score)	schizophrenia
schizophrenia, response to paliperidone, schizophrenia symptom severity measurement	Response to paliperidone in schizophrenia (PANSS score)	schizophrenia
schizophrenia, response to paliperidone, schizophrenia symptom severity measurement	Response to paliperidone in schizophrenia (positive Marder score)	schizophrenia
self reported educational attainment	Educational attainment	Cognitive ability related (EA, IQ, etc)
self reported educational attainment	Educational attainment (college completion)	Cognitive ability related (EA, IQ, etc)
self reported educational attainment	Educational attainment (years of education)	Cognitive ability related (EA, IQ, etc)
self reported educational attainment, refractive error measurement	Spherical equivalent (joint analysis main effects and education interaction)	Cognitive ability related (EA, IQ, etc)
sensory perception of sound	Hearing function	Other
sleep duration	Night sleep phenotypes	Chronotype/sleep
sleep duration	Sleep duration	Chronotype/sleep
sleep duration, circadian rhythm, excessive daytime sleepiness measurement, insomnia measurement	Sleep traits (multi-trait analysis)	Chronotype/sleep
sleep measurement	Sleep-related phenotypes	Chronotype/sleep
smoking behavior	Smoking behavior	Drug-related (not alcohol)
sporadic amyotrophic lateral sclerosis	Amyotrophic lateral sclerosis (sporadic)	ALS
sporadic amyotrophic lateral sclerosis, survival time	Survival in sporadic amyotrophic lateral sclerosis	ALS
sporadic Creutzfeld Jacob disease	Creutzfeldt-Jakob disease (sporadic)	CJD
superior frontal gyrus grey matter volume measurement	Superior frontal gyrus grey matter volume	Brain measurement
unipolar depression	Depression	unipolar depression
unipolar depression	Depression (broad)	unipolar depression
unipolar depression	Major depressive disorder	unipolar depression
unipolar depression	Major depressive disorder (probable)	unipolar depression
unipolar depression	Major depressive disorder (unexposed to adversity)	unipolar depression
unipolar depression, alcohol dependence	Major depression and alcohol dependence	unipolar depression
unipolar depression, bipolar disorder	Bipolar disorder or major depressive disorder (combined)	unipolar depression, bipolar disorder
unipolar depression, depressive symptom measurement	Depression	unipolar depression
unipolar depression, depressive symptom measurement	Depressive symptom measurement or major depressive disorder	unipolar depression
unipolar depression, neuroticism measurement, response to selective serotonin reuptake inhibitor	Remission after SSRI treatment in MDD or neuroticism	unipolar depression
unipolar depression, response to selective serotonin reuptake inhibitor	Response to serotonin reuptake inhibitors in major depressive disorder (plasma drug and metabolite levels)	unipolar depression
unipolar depression, response to selective serotonin reuptake inhibitor	Response to serotonin reuptake inhibitors in non-psychotic unipolar depression	unipolar depression
white matter hyperintensity measurement	White matter hyperintensity burden	Brain measurement
white matter microstructure measurement	White matter microstructure (global fractional anisotropy)	Brain measurement
	Family history of Alzheimer's disease	Alzheimer's disease
